# Supplementary material for: Single-cell transcriptomic atlas of primate cardiopulmonary aging
Source: Cell Res. 2020 Sep 10;31(4):415–32. doi: 10.1038/s41422-020-00412-6 (PMC7483052; doi:10.1038/s41422-020-00412-6)
Supplement: Supplementary file 10 — Supplementary information, Table S1 [file 41422_2020_412_MOESM10_ESM.xlsx]

## Sheet: Monkey sample information
Table S1. Sample information for the 16 monkeys and human lung samples used in this study.
Information summary of the monkeys used in this study
Sample number	Gender	Age (year)	Equivalent age range in humans (year)	snRNA-seq for lung	snRNA-seq for heart	scRNA-seq for aorta
YF1	Female	5	~18	Y	N	Y	Note: "Y" means this sample was subjected to nuclei isolation and further sequencing analysis. "N" means this sample was not subjected to nuclei isolation and further sequencing analysis.
YF2	Female	5	~18	Y	N	Y
YF3	Female	5	~18	Y	N	Y
YF4	Female	4	~14	Y	N	Y
YM1	Male	5	~18	Y	N	Y
YM2	Male	5	~18	Y	Y	Y
YM3	Male	6	~21	Y	Y	Y
YM4	Male	6	~21	Y	Y	Y
OF1	Female	18	~63	Y	N	Y
OF2	Female	19	~67	Y	N	Y
OF3	Female	19	~67	Y	N	Y
OF4	Female	20	~70	Y	N	Y
OM1	Male	18	~63	N	N	Y
OM2	Male	19	~67	Y	Y	Y
OM3	Male	20	~70	Y	Y	Y
OM4	Male	21	~74	Y	Y	Y

## Sheet: Human lung sample information
Information summary of the human lung samples used in this study
Sample number	Patient ID	Gender	Age of patient (year)
Young-1	2891635	Female	29
Young-2	2970842	Female	30
Young-3	2818195	Male	32
Young-4	2890329	Male	39
Young-5	2892164	Male	39
Old-1	2889037	Female	66
Old-2	2970881	Female	66
Old-3	2970885	Female	67
Old-4	2893938	Female	69
Old-5	2970860	Male	66
Old-6	2892767	Male	70
Old-7	2893447	Male	70
Old-8	2891805	Male	71
Old-9	2893598	Male	71
Old-10	2892984	Male	77
