# Supplementary material for: Single-cell transcriptomic atlas of primate cardiopulmonary aging
Source: Cell Res. 2020 Sep 10;31(4):415–32. doi: 10.1038/s41422-020-00412-6 (PMC7483052; doi:10.1038/s41422-020-00412-6)
Supplement: Supplementary file 11 — Supplementary information, Table S2 [file 41422_2020_412_MOESM11_ESM.xlsx]

## Sheet: QC information of lung
Table S2. Quality control and markers of each cell type of lung and heart tissues.
Quality control information of snRNA-seq of monkey lung
Sample number	Raw cell number	Cell number	Mean reads per cell	Raw median genes per cell	Median genes per cell	Raw median UMI counts per cell	Median UMI counts per cell	Sequencing Saturation (%)	Mapping rate to transcriptome (%)
YF1	4323	3970	114048	1959	1970	3788	3815	80.3	39.5
YF2	9906	8628	52512	1275	1304	2016	2090	74.9	48.6
YF3	9186	8111	65544	1188	1248	1869	2014	78.4	38.2
YF4	6110	5615	86922	1764	1742	3295	3245	79.8	34.7
YM1	9324	7748	66236	898	948	1346	1439	82.9	48.8
YM2	6135	5480	98962	1467	1471	2422	2446	81.2	45.8
YM3	11338	10460	48821	1532	1522	2680	2657	75.7	51
YM4	12658	11189	45469	1452	1462	2381	2420	74	51
OF1	5940	5419	101491	1358	1377	2320	2370	85.9	49.9
OF2	9280	8356	67733	1747	1754	3562	3609	73.5	49.4
OF3	6195	5627	95518	1520	1547	2697	2766	82.6	41.1
OF4	5431	4860	101384	1535	1590	2705	2845	81.6	39.3
OM2	5610	5176	91580	1423	1431	2411	2435	87.2	34.8
OM3	13117	12179	45961	1611	1637	2877	2960	74.8	49.2
OM4	7526	6791	77107	1240	1237	1925	2370	84	44.7

## Sheet: QC information of heart
Quality control information of snRNA-seq of monkey heart
Sample number	Raw cell number	Cell number	Mean reads per cell	Raw median genes per cell	Median genes per cell	Raw median UMI counts per cell	Median UMI counts per cell	Sequencing Saturation (%)	Mapping rate to transcriptome (%)
YM2	6419	6035	69399	1946	1927	4145	4092	77	66.2
YM3	6224	5751	64721	918	906	1398	1356	84.8	61.6
YM4	5662	5307	71453	2197	2191	4869	4855	74.9	66.4
OM2	9262	8701	49431	1180	1185	1879	1889	81.8	63.9
OM3	6889	6402	59561	1544	1564	2878	2937	80	63.7
OM4	10604	9857	55792	1579	1562	2935	2894	70.3	61.7

## Sheet: Cell type marker genes of lung
Cell type-specific marker genes of monkey lung
p_val	avg_logFC	pct.1	pct.2	p_val_adj	cell type	gene
0	2.0515	0.612	0.022	0	AEC	CPAMD8
0	1.97913	0.487	0.054	0	AEC	DKK2
0	1.90816	0.503	0.015	0	AEC	BMX
0	1.86235	0.814	0.275	0	AEC	PDE3A
0	1.74556	0.953	0.66	0	AEC	ARL15
0	1.74051	0.544	0.035	0	AEC	NOS1
0	1.60248	0.802	0.299	0	AEC	THSD7A
0	1.52901	0.929	0.45	0	AEC	PLCB1
0	1.41441	0.561	0.097	0	AEC	NTN1
0	1.40632	0.91	0.467	0	AEC	MEIS2
0	1.40289	0.928	0.574	0	AEC	MECOM
0	1.3797	0.767	0.204	0	AEC	EFNB2
0	1.36486	0.542	0.104	0	AEC	PDE10A
0	1.32999	0.942	0.423	0	AEC	SMAD6
0	1.32912	0.923	0.758	0	AEC	EXT1
0	1.31824	0.61	0.121	0	AEC	DYNC1I1
0	1.30965	0.984	0.689	0	AEC	LDB2
0	1.2839	0.393	0.085	0	AEC	ACER2
0	1.27514	0.376	0.026	0	AEC	CXCL12
0	1.27421	0.5	0.1	0	AEC	SPOCK2
0	1.26556	0.633	0.202	0	AEC	BMPER
0	1.25421	0.94	0.444	0	AEC	PTPRB
0	1.22394	0.51	0.073	0	AEC	FAM107A
0	1.19932	0.638	0.21	0	AEC	GFOD1
0	1.19059	0.897	0.6	0	AEC	ARGLU1
0	1.16516	0.772	0.418	0	AEC	PCSK5
0	1.16118	0.492	0.129	0	AEC	TLL1
0	1.14336	0.585	0.183	0	AEC	PRDM16
0	1.11887	0.827	0.425	0	AEC	ABLIM1
0	1.11703	0.658	0.205	0	AEC	ANO2
0	1.10826	0.531	0.257	0	AEC	ATP13A3
0	1.10599	0.772	0.332	0	AEC	FLNB
0	1.09891	0.319	0.02	0	AEC	PTGIS
0	1.07899	0.566	0.228	0	AEC	SLC36A4
0	1.07662	0.554	0.169	0	AEC	GATA6
0	1.0707	0.625	0.161	0	AEC	NDRG4
0	1.06627	0.708	0.317	0	AEC	LIMA1
0	1.05361	0.586	0.264	0	AEC	SLC8A1
0	1.04042	0.786	0.287	0	AEC	FGD5
0	1.03912	0.453	0.167	0	AEC	PRR16
0	1.02993	0.716	0.299	0	AEC	MMP16
0	1.02394	0.24	0.025	0	AEC	QRFPR
0	1.01851	0.514	0.144	0	AEC	SPEF2
0	1.00124	0.788	0.328	0	AEC	CYYR1
0	1.00032	0.833	0.46	0	AEC	SETBP1
0	1.85653	0.905	0.445	0	CEC	AFF3
0	1.81767	0.83	0.223	0	CEC	RAMP3
0	1.80972	0.91	0.455	0	CEC	PRICKLE2
0	1.78411	0.832	0.276	0	CEC	SLCO2A1
0	1.68459	0.984	0.7	0	CEC	EPAS1
0	1.64911	0.784	0.259	0	CEC	SMAD6
0	1.64302	0.778	0.238	0	CEC	CSGALNACT1
0	1.63131	0.741	0.295	0	CEC	HPGD
0	1.6172	0.977	0.809	0	CEC	BMPR2
0	1.60827	0.737	0.271	0	CEC	EML1
0	1.60576	0.867	0.396	0	CEC	SLCO1B1
0	1.5887	0.788	0.365	0	CEC	VWF
0	1.58194	0.907	0.35	0	CEC	EGFL7
0	1.55942	0.949	0.682	0	CEC	PRKCE
0	1.51387	0.95	0.567	0	CEC	LDB2
0	1.51071	0.832	0.268	0	CEC	ERG
0	1.50448	0.907	0.389	0	CEC	PECAM1
0	1.50113	0.775	0.266	0	CEC	SEMA6A
0	1.48887	0.682	0.175	0	CEC	NOSTRIN
0	1.46581	0.959	0.722	0	CEC	ADGRL2
0	1.46167	0.791	0.286	0	CEC	PTPRB
0	1.4552	0.857	0.444	0	CEC	ARHGAP18
0	1.44765	0.703	0.266	0	CEC	HECW2
0	1.43459	0.622	0.153	0	CEC	RAPGEF4
0	1.42209	0.935	0.599	0	CEC	DOCK9
0	1.40621	0.868	0.377	0	CEC	FLI1
0	1.40482	0.615	0.173	0	CEC	GCOM1
0	1.39681	0.806	0.359	0	CEC	CALCRL
0	1.39451	0.811	0.347	0	CEC	KALRN
0	1.38858	0.695	0.203	0	CEC	FLT1
0	1.37965	0.581	0.159	0	CEC	SLC6A4
0	1.37538	0.721	0.274	0	CEC	MCF2L
0	1.37142	0.512	0.077	0	CEC	ABCC8
0	1.36844	0.598	0.213	0	CEC	STXBP6
0	1.3553	0.64	0.158	0	CEC	VIPR1
0	1.35162	0.768	0.274	0	CEC	KIAA1671
0	1.34446	0.654	0.175	0	CEC	FCN3
0	1.33203	0.7	0.218	0	CEC	TEK
0	1.33081	0.881	0.592	0	CEC	CEMIP2
0	1.32535	0.485	0.161	0	CEC	PIK3R3
0	1.31198	0.524	0.182	0	CEC	IFI27
0	1.30879	0.626	0.197	0	CEC	FAM171A1
0	1.30748	0.548	0.159	0	CEC	PDE1C
0	1.30035	0.553	0.129	0	CEC	RXFP1
0	1.29179	0.682	0.269	0	CEC	BICD1
0	1.28332	0.613	0.2	0	CEC	CYYR1
0	1.28091	0.526	0.113	0	CEC	RASIP1
0	1.26164	0.767	0.328	0	CEC	GALNT18
0	1.26092	0.382	0.123	0	CEC	BMP6
0	1.25731	0.786	0.384	0	CEC	SNRK
0	1.24345	0.843	0.427	0	CEC	ADGRF5
0	1.2393	0.856	0.515	0	CEC	NCKAP5
0	1.2327	0.63	0.131	0	CEC	FGD5
0	1.22966	0.832	0.432	0	CEC	MCTP1
0	1.22497	0.951	0.694	0	CEC	TCF4
0	1.21613	0.494	0.109	0	CEC	PODXL
0	1.21206	0.901	0.596	0	CEC	MRTFB
0	1.20876	0.778	0.374	0	CEC	CTNNAL1
0	1.20784	0.693	0.3	0	CEC	ELMSAN1
0	1.2065	0.97	0.774	0	CEC	PTPRM
0	1.18848	0.644	0.276	0	CEC	ZNF331
0	1.18306	0.516	0.097	0	CEC	AFAP1L1
0	1.1805	0.558	0.242	0	CEC	VEGFC
0	1.17424	0.691	0.403	0	CEC	DISP1
0	1.16967	0.48	0.187	0	CEC	MYRIP
0	1.16036	0.534	0.162	0	CEC	CD109
0	1.15185	0.58	0.17	0	CEC	TNFSF10
0	1.13947	0.552	0.192	0	CEC	CCDC85A
0	1.13155	0.63	0.257	0	CEC	SEC14L1
0	1.1259	0.848	0.533	0	CEC	LIFR
0	1.1247	0.571	0.159	0	CEC	SH3BP5
0	1.12229	0.484	0.144	0	CEC	PCDH17
0	1.12196	0.46	0.064	0	CEC	SHANK3
0	1.12171	0.688	0.361	0	CEC	OSMR
0	1.11295	0.477	0.113	0	CEC	ZNF423
0	1.1047	0.631	0.259	0	CEC	ENG
0	1.09834	0.299	0.08	0	CEC	EMCN
0	1.09818	0.772	0.394	0	CEC	SASH1
0	1.09079	0.422	0.083	0	CEC	NTNG2
0	1.08749	0.712	0.353	0	CEC	MCC
0	1.08649	0.524	0.201	0	CEC	MMP16
0	1.07974	0.455	0.108	0	CEC	LEPR
0	1.07222	0.348	0.068	0	CEC	SYNDIG1
0	1.06425	0.764	0.434	0	CEC	ARHGEF3
0	1.06326	0.669	0.35	0	CEC	TMTC1
0	1.05751	0.447	0.1	0	CEC	THSD1
0	1.05123	0.557	0.199	0	CEC	RHOJ
0	1.0475	0.458	0.123	0	CEC	RASGRP3
0	1.04109	0.838	0.542	0	CEC	ARHGAP29
0	1.03546	0.37	0.08	0	CEC	DYSF
0	1.03183	0.316	0.081	0	CEC	ACE
0	1.0276	0.563	0.253	0	CEC	TLE4
0	1.02193	0.504	0.198	0	CEC	TLE1
0	1.01431	0.565	0.262	0	CEC	TMCC3
0	2.17864	0.545	0.144	0	VEC	ICAM1
9.78817e-290	1.10964	0.303	0.054	1.85271e-285	VEC	TNFAIP3
1.85501e-288	1.22533	0.516	0.153	3.51116e-284	VEC	RELB
7.41533e-220	1.20313	0.337	0.082	1.40357e-215	VEC	PLA2G4C
1.65999e-187	1.05078	0.27	0.061	3.14204e-183	VEC	GBP1
5.56788e-144	1.02921	0.49	0.212	1.05389e-139	VEC	SPNS2
3.54559e-28	1.07635	0.136	0.059	6.7111e-24	VEC	IDO1
0	3.09175	0.891	0.018	0	LEC	PKHD1L1
0	2.72118	0.46	0.024	0	LEC	ITLN1
0	2.23726	0.408	0.016	0	LEC	VIPR2
0	1.77436	0.385	0.002	0	LEC	WT1
0	1.71451	0.385	0.013	0	LEC	ZMAT4
0	1.27461	0.282	0.003	0	LEC	PROX1
0	1.15945	0.282	0.003	0	LEC	DOK7
0	1.08068	0.247	0.001	0	LEC	PRG4
9.29951e-307	2.11793	0.552	0.035	1.76021e-302	LEC	PCSK6
4.58379e-303	1.79642	0.322	0.012	8.6762e-299	LEC	MMRN1
2.73527e-222	1.06704	0.247	0.01	5.17732e-218	LEC	STAB2
4.73931e-207	1.87054	0.379	0.024	8.97057e-203	LEC	FMN2
1.37048e-204	1.29263	0.322	0.017	2.59404e-200	LEC	MEDAG
6.5474e-184	1.14344	0.379	0.026	1.23929e-179	LEC	ENSMFAG00000031287
4.86313e-167	1.6764	0.414	0.035	9.20492e-163	LEC	TBX1
8.26458e-128	1.89027	0.718	0.135	1.56432e-123	LEC	GPM6A
7.90383e-116	1.37304	0.316	0.028	1.49604e-111	LEC	PTGIS
4.71882e-101	1.79643	0.718	0.173	8.93178e-97	LEC	STOX2
3.2357e-97	2.48763	0.483	0.08	6.12454e-93	LEC	RELN
9.09708e-95	2.03615	0.759	0.216	1.72189e-90	LEC	EFNA5
5.05466e-92	1.04775	0.184	0.012	9.56746e-88	LEC	ST8SIA2
5.70289e-92	1.1882	0.31	0.034	1.07944e-87	LEC	ADGRG3
1.14216e-85	1.76695	0.379	0.055	2.16188e-81	LEC	SULF1
2.31574e-85	1.41923	0.402	0.06	4.38323e-81	LEC	FLT4
2.18099e-82	2.6375	0.431	0.074	4.12818e-78	LEC	PCDH15
2.33298e-76	2.71147	0.506	0.11	4.41587e-72	LEC	NTN1
3.79951e-75	1.56049	0.506	0.106	7.1917e-71	LEC	SEMA3A
5.14439e-74	1.15234	0.385	0.062	9.7373e-70	LEC	PDE2A
5.93745e-70	1.12942	0.287	0.037	1.12384e-65	LEC	FGF9
9.50924e-65	1.06328	0.236	0.027	1.79991e-60	LEC	TMEM132D
4.28618e-61	1.39628	0.615	0.18	8.11289e-57	LEC	ZBTB7C
2.02476e-56	1.73749	0.667	0.236	3.83246e-52	LEC	ENSMFAG00000039896
1.35524e-55	1.09496	0.414	0.088	2.56521e-51	LEC	NALCN
3.85806e-53	1.3361	0.816	0.386	7.30253e-49	LEC	DOCK5
1.06485e-50	1.29678	0.856	0.537	2.01554e-46	LEC	ZFPM2
2.48392e-50	1.33328	0.345	0.068	4.70157e-46	LEC	ADGRD1
7.24634e-48	1.2702	0.569	0.181	1.37159e-43	LEC	TSPAN5
1.67406e-47	1.13481	0.328	0.065	3.16865e-43	LEC	TENM3
6.73437e-45	1.26501	0.356	0.08	1.27468e-40	LEC	C3
1.34634e-44	1.05662	0.822	0.409	2.54835e-40	LEC	LAMA4
1.55789e-44	1.10773	0.517	0.159	2.94877e-40	LEC	ANKS1B
6.17922e-43	2.02578	0.569	0.215	1.1696e-38	LEC	TSHZ2
6.67387e-41	1.10364	0.333	0.076	1.26323e-36	LEC	F8
1.13604e-40	1.08433	0.345	0.081	2.1503e-36	LEC	KANK1
1.25057e-40	1.09849	0.534	0.172	2.36708e-36	LEC	IGFBP7
7.93429e-38	1.27693	0.437	0.135	1.5018e-33	LEC	SOX6
3.55689e-37	1.03462	0.379	0.103	6.73248e-33	LEC	SMAD1
4.22837e-35	1.36901	0.517	0.19	8.00346e-31	LEC	SLC4A4
8.7191e-33	1.06128	0.672	0.311	1.65035e-28	LEC	THSD4
1.85076e-32	1.09429	0.437	0.144	3.50311e-28	LEC	PALD1
3.58672e-30	1.07335	0.54	0.211	6.78895e-26	LEC	PDE7B
6.01063e-29	1.50153	0.443	0.175	1.13769e-24	LEC	CDON
8.58913e-29	1.60569	0.747	0.464	1.62575e-24	LEC	PLCB1
4.61484e-27	1.55672	0.471	0.195	8.73496e-23	LEC	CACNA2D3
4.80642e-26	1.1907	0.368	0.121	9.09759e-22	LEC	TGFB2
4.62783e-25	1.00826	0.563	0.266	8.75956e-21	LEC	ZNF521
6.60013e-25	1.29395	0.379	0.138	1.24927e-20	LEC	ANTXR1
1.33982e-24	1.38048	0.293	0.086	2.536e-20	LEC	PLCXD3
4.2569e-23	1.16642	0.391	0.152	8.05746e-19	LEC	SEMA3C
5.7829e-23	1.00464	0.253	0.07	1.09459e-18	LEC	TC2N
1.3935e-22	1.25895	0.345	0.121	2.63762e-18	LEC	ADAM19
1.6563e-20	1.1792	0.339	0.126	3.13504e-16	LEC	STON2
1.45945e-15	1.2814	0.23	0.077	2.76245e-11	LEC	NRXN1
4.21632e-15	1.17048	0.511	0.306	7.98066e-11	LEC	ITGA9
3.95616e-13	1.17524	0.5	0.331	7.48822e-09	LEC	BNC2
5.0536e-11	1.04076	0.54	0.378	9.56545e-07	LEC	EZR
8.11746e-09	1.16143	0.58	0.506	0.000153647	LEC	KALRN
0	2.60481	0.912	0.19	0	Fib	SLIT3
0	2.55817	0.901	0.249	0	Fib	ITGA8
0	2.31246	0.848	0.144	0	Fib	SVEP1
0	2.11353	0.846	0.241	0	Fib	SDK1
0	2.0711	0.832	0.299	0	Fib	C7
0	2.06542	0.874	0.227	0	Fib	MYH10
0	1.9986	0.825	0.183	0	Fib	ANGPT1
0	1.97292	0.809	0.133	0	Fib	BICC1
0	1.92405	0.752	0.084	0	Fib	ENSMFAG00000046891
0	1.91473	0.864	0.201	0	Fib	LAMB1
0	1.86786	0.647	0.055	0	Fib	NKD1
0	1.86178	0.949	0.469	0	Fib	PLXDC2
0	1.85488	0.818	0.231	0	Fib	CACNB2
0	1.80296	0.733	0.181	0	Fib	PDGFD
0	1.7819	0.615	0.172	0	Fib	GALNT17
0	1.7751	0.656	0.118	0	Fib	ADH1B
0	1.74819	0.791	0.189	0	Fib	ADAMTS12
0	1.73131	0.629	0.162	0	Fib	LSAMP
0	1.72241	0.674	0.079	0	Fib	FBLN5
0	1.71483	0.591	0.098	0	Fib	ENSMFAG00000046654
0	1.70798	0.76	0.239	0	Fib	SLIT2
0	1.70381	0.573	0.05	0	Fib	ADAMTS8
0	1.69036	0.716	0.092	0	Fib	PRDM6
0	1.68425	0.691	0.111	0	Fib	PIEZO2
0	1.67946	0.62	0.083	0	Fib	MALRD1
0	1.67478	0.599	0.065	0	Fib	SPON1
0	1.65128	0.755	0.147	0	Fib	PDZRN3
0	1.64932	0.401	0.063	0	Fib	ENSMFAG00000047105
0	1.64552	0.759	0.17	0	Fib	ABI3BP
0	1.64176	0.656	0.072	0	Fib	ABCA8
0	1.63923	0.638	0.082	0	Fib	EYA2
0	1.63337	0.689	0.078	0	Fib	ABCA6
0	1.62468	0.753	0.114	0	Fib	TBX5
0	1.60837	0.971	0.664	0	Fib	PRKG1
0	1.60563	0.67	0.09	0	Fib	CACNA1C
0	1.60189	0.601	0.09	0	Fib	COL6A6
0	1.59005	0.644	0.145	0	Fib	FAT3
0	1.58537	0.453	0.053	0	Fib	KCNB2
0	1.58139	0.528	0.156	0	Fib	PDLIM3
0	1.57644	0.941	0.653	0	Fib	DOCK4
0	1.54721	0.696	0.128	0	Fib	DCN
0	1.52432	0.867	0.434	0	Fib	ARHGAP6
0	1.52234	0.508	0.052	0	Fib	RSPO2
0	1.49539	0.356	0.07	0	Fib	THBS1
0	1.46676	0.48	0.067	0	Fib	BMP5
0	1.4656	0.884	0.472	0	Fib	PRKD1
0	1.46429	0.615	0.121	0	Fib	CRISPLD2
0	1.46037	0.813	0.216	0	Fib	LTBP4
0	1.45801	0.518	0.037	0	Fib	GPR157
0	1.45727	0.759	0.211	0	Fib	ADARB1
0	1.4535	0.489	0.064	0	Fib	GPM6B
0	1.42497	0.694	0.233	0	Fib	MAGI2
0	1.41917	0.458	0.044	0	Fib	MEOX2
0	1.41853	0.574	0.088	0	Fib	TRHDE
0	1.39586	0.57	0.139	0	Fib	ENSMFAG00000026668
0	1.39476	0.786	0.316	0	Fib	A2M
0	1.38537	0.535	0.059	0	Fib	C1QTNF7
0	1.38529	0.568	0.081	0	Fib	LRP4
0	1.37103	0.668	0.126	0	Fib	NKD2
0	1.36549	0.749	0.241	0	Fib	BNC2
0	1.36183	0.567	0.163	0	Fib	TMEM108
0	1.35009	0.477	0.133	0	Fib	DCC
0	1.34833	0.803	0.286	0	Fib	PID1
0	1.34488	0.521	0.068	0	Fib	EDNRA
0	1.34463	0.502	0.055	0	Fib	PHEX
0	1.34354	0.648	0.129	0	Fib	FBN1
0	1.33333	0.675	0.195	0	Fib	GULP1
0	1.33294	0.512	0.078	0	Fib	MAMDC2
0	1.33224	0.663	0.15	0	Fib	PLEKHH2
0	1.3308	0.499	0.051	0	Fib	VGLL3
0	1.31449	0.542	0.102	0	Fib	CLMP
0	1.31286	0.961	0.67	0	Fib	LIMCH1
0	1.31174	0.448	0.028	0	Fib	PDGFRA
0	1.29522	0.755	0.241	0	Fib	TMOD1
0	1.2923	0.491	0.04	0	Fib	ABCA9
0	1.29204	0.715	0.224	0	Fib	PALLD
0	1.27157	0.566	0.165	0	Fib	NPAS3
0	1.26979	0.355	0.091	0	Fib	LRRTM4
0	1.26826	0.55	0.045	0	Fib	RASL12
0	1.26736	0.748	0.243	0	Fib	EFCC1
0	1.26493	0.487	0.041	0	Fib	COL6A3
0	1.25843	0.537	0.118	0	Fib	WDR63
0	1.25409	0.508	0.203	0	Fib	NKAIN2
0	1.25372	0.5	0.083	0	Fib	AOX1
0	1.24705	0.608	0.112	0	Fib	FHL1
0	1.246	0.966	0.655	0	Fib	CELF2
0	1.24223	0.698	0.131	0	Fib	DENND2A
0	1.23145	0.499	0.065	0	Fib	COL3A1
0	1.23023	0.762	0.339	0	Fib	PIK3R1
0	1.22972	0.49	0.082	0	Fib	ABLIM2
0	1.22908	0.579	0.099	0	Fib	ENSMFAG00000002351
0	1.22796	0.842	0.363	0	Fib	MYLK
0	1.21812	0.966	0.891	0	Fib	MACF1
0	1.2137	0.54	0.088	0	Fib	ITIH5
0	1.20647	0.34	0.038	0	Fib	ANKRD55
0	1.2047	0.589	0.079	0	Fib	COL6A2
0	1.1955	0.564	0.138	0	Fib	ROBO1
0	1.18527	0.839	0.483	0	Fib	TNS1
0	1.1847	0.504	0.19	0	Fib	ROBO2
0	1.1824	0.614	0.176	0	Fib	GLIS3
0	1.17307	0.426	0.037	0	Fib	SCN7A
0	1.17221	0.751	0.251	0	Fib	GUCY1A2
0	1.1675	0.714	0.319	0	Fib	PLPP1
0	1.16714	0.486	0.109	0	Fib	PRICKLE1
0	1.16199	0.407	0.038	0	Fib	ACTN2
0	1.15465	0.595	0.155	0	Fib	TGM2
0	1.14887	0.369	0.031	0	Fib	PLXNA4
0	1.13979	0.451	0.067	0	Fib	LBH
0	1.13813	0.379	0.026	0	Fib	ADRA1A
0	1.13171	0.492	0.051	0	Fib	MRC2
0	1.13128	0.591	0.142	0	Fib	COL5A2
0	1.1311	0.633	0.208	0	Fib	LAMC1
0	1.12932	0.558	0.17	0	Fib	CACNA1D
0	1.12763	0.424	0.044	0	Fib	IL16
0	1.12196	0.463	0.076	0	Fib	LTBP2
0	1.11843	0.437	0.039	0	Fib	COL1A2
0	1.11584	0.375	0.037	0	Fib	FAM198A
0	1.11333	0.495	0.054	0	Fib	DDR2
0	1.11161	0.367	0.019	0	Fib	PHACTR3
0	1.1086	0.708	0.192	0	Fib	CCBE1
0	1.10454	0.43	0.065	0	Fib	FGF7
0	1.09867	0.465	0.055	0	Fib	LPAR1
0	1.09792	0.346	0.043	0	Fib	FBLN1
0	1.09451	0.839	0.533	0	Fib	FOXO3
0	1.0907	0.427	0.046	0	Fib	GPSM2
0	1.08332	0.533	0.123	0	Fib	UNC5C
0	1.08248	0.721	0.213	0	Fib	TMEM132C
0	1.08139	0.357	0.078	0	Fib	PXDNL
0	1.08011	0.596	0.124	0	Fib	SGIP1
0	1.06521	0.449	0.08	0	Fib	ARHGAP28
0	1.05435	0.886	0.59	0	Fib	ELMO1
0	1.05414	0.534	0.148	0	Fib	PTCH1
0	1.04764	0.754	0.401	0	Fib	RAPH1
0	1.04315	0.407	0.04	0	Fib	PMP22
0	1.04266	0.446	0.129	0	Fib	RNF150
0	1.03834	0.528	0.065	0	Fib	TBX4
0	1.03791	0.306	0.094	0	Fib	LPL
0	1.03303	0.35	0.057	0	Fib	GPC3
0	1.03104	0.765	0.413	0	Fib	ENSMFAG00000031971
0	1.02897	0.425	0.073	0	Fib	ENSMFAG00000030038
0	1.0276	0.57	0.181	0	Fib	FN1
0	1.02728	0.497	0.121	0	Fib	ARHGAP20
0	1.0258	0.613	0.236	0	Fib	ACSS3
0	1.02455	0.435	0.049	0	Fib	COL5A1
0	1.02295	0.421	0.083	0	Fib	SGCD
0	1.0189	0.664	0.305	0	Fib	SCP2
0	1.01805	0.485	0.133	0	Fib	CACNA2D3
0	1.00507	0.328	0.063	0	Fib	NELL1
0	1.005	0.387	0.069	0	Fib	ASIP
0	1.00296	0.855	0.533	0	Fib	MAML3
0	3.10861	0.825	0.048	0	SMC	ACTA2
0	3.10139	0.863	0.108	0	SMC	MYH11
0	2.71087	0.51	0.105	0	SMC	HPSE2
0	2.47513	0.393	0.022	0	SMC	ACTG2
0	2.43468	0.774	0.308	0	SMC	DMD
0	2.39041	0.677	0.098	0	SMC	SYNPO2
0	2.31155	0.597	0.021	0	SMC	MYOCD
0	2.0792	0.707	0.117	0	SMC	LMOD1
0	2.06811	0.674	0.116	0	SMC	RYR2
0	2.01459	0.627	0.183	0	SMC	CTNNA3
0	1.75307	0.553	0.16	0	SMC	CREB5
0	1.72907	0.506	0.048	0	SMC	DTNA
0	1.7237	0.362	0.021	0	SMC	CNN1
0	1.68404	0.619	0.13	0	SMC	ENSMFAG00000035790
0	1.64245	0.434	0.09	0	SMC	DGKG
0	1.61725	0.499	0.087	0	SMC	KLHL29
0	1.59287	0.669	0.257	0	SMC	FAM129A
0	1.58669	0.813	0.383	0	SMC	CALD1
0	1.58051	0.576	0.131	0	SMC	ANTXR1
0	1.56886	0.698	0.367	0	SMC	SAMD4A
0	1.55619	0.868	0.616	0	SMC	LPP
0	1.55133	0.448	0.14	0	SMC	EBF1
0	1.49671	0.672	0.195	0	SMC	ENSMFAG00000046891
0	1.49055	0.727	0.304	0	SMC	PALLD
0	1.4698	0.285	0.014	0	SMC	CCDC3
0	1.44729	0.801	0.485	0	SMC	PPP1R12B
0	1.42368	0.57	0.129	0	SMC	ACTN1
0	1.4114	0.331	0.005	0	SMC	LGR6
0	1.39764	0.468	0.053	0	SMC	TAGLN
0	1.36542	0.675	0.285	0	SMC	PDE3A
0	1.33804	0.739	0.369	0	SMC	TPM1
0	1.33626	0.323	0.026	0	SMC	NTRK3
0	1.33311	0.611	0.219	0	SMC	CPED1
0	1.32999	0.56	0.229	0	SMC	PLCL1
0	1.3182	0.331	0.011	0	SMC	ADCY5
0	1.29592	0.478	0.089	0	SMC	MRVI1
0	1.25378	0.484	0.167	0	SMC	IGFBP7
0	1.23626	0.589	0.186	0	SMC	CACNA1C
0	1.23382	0.327	0.085	0	SMC	PRUNE2
0	1.22858	0.709	0.378	0	SMC	ARHGAP10
0	1.2188	0.874	0.672	0	SMC	RBPMS
0	1.20609	0.638	0.248	0	SMC	PDZRN3
0	1.19142	0.933	0.715	0	SMC	PRKG1
0	1.17167	0.386	0.055	0	SMC	STAMBPL1
0	1.16937	0.308	0.024	0	SMC	PTGIS
0	1.13532	0.379	0.077	0	SMC	ADAMTS1
0	1.13421	0.348	0.033	0	SMC	JPH2
0	1.12843	0.313	0.031	0	SMC	LDB3
0	1.12689	0.692	0.329	0	SMC	CACNB2
0	1.1044	0.333	0.005	0	SMC	SPEG
0	1.09196	0.219	0.025	0	SMC	ENSMFAG00000037884
0	1.0714	0.392	0.091	0	SMC	NDE1
0	1.06697	0.269	0.031	0	SMC	CDH6
0	1.0654	0.253	0.011	0	SMC	DES
0	1.05641	0.404	0.116	0	SMC	TTLL7
0	1.00626	0.272	0.058	0	SMC	NOTCH3
0	1.00356	0.279	0.052	0	SMC	TRABD2B
3.7047e-306	1.15693	0.48	0.167	7.01226e-302	SMC	KCNMA1
1.58552e-303	1.21841	0.737	0.446	3.00108e-299	SMC	ITGA1
5.11811e-299	1.13083	0.618	0.286	9.68755e-295	SMC	LHFPL6
8.4471e-281	1.34243	0.417	0.15	1.59887e-276	SMC	AKAP6
3.08851e-269	1.0802	0.679	0.39	5.84594e-265	SMC	PKD2
3.91442e-269	1.02981	0.506	0.197	7.40921e-265	SMC	PRDM6
2.80321e-261	1.13122	0.273	0.07	5.30592e-257	SMC	FGF14
9.79362e-254	1.1713	0.54	0.257	1.85374e-249	SMC	DSTN
1.2356e-243	1.12291	0.562	0.269	2.33874e-239	SMC	SLC8A1
3.64033e-242	1.09494	0.388	0.136	6.89042e-238	SMC	MAP1B
4.86038e-232	1.05003	0.387	0.139	9.19972e-228	SMC	SGCD
1.16699e-217	1.24808	0.343	0.117	2.20888e-213	SMC	TGFB2
2.53831e-213	1.15615	0.357	0.129	4.80451e-209	SMC	PCDH7
5.52411e-212	1.17676	0.172	0.035	1.0456e-207	SMC	TNC
1.80949e-208	1.39276	0.419	0.177	3.42501e-204	SMC	GPC6
1.16677e-206	1.16547	0.746	0.543	2.20845e-202	SMC	CRIM1
1.01712e-203	1.048	0.553	0.283	1.92521e-199	SMC	FILIP1
1.89992e-203	1.15361	0.29	0.091	3.59617e-199	SMC	SPOCK3
1.17825e-185	1.12897	0.642	0.423	2.23019e-181	SMC	MACROD2
2.335e-171	1.40531	0.598	0.399	4.41969e-167	SMC	SORBS1
1.48822e-150	1.02069	0.62	0.442	2.81689e-146	SMC	SLMAP
2.31275e-144	1.16641	0.357	0.156	4.37757e-140	SMC	INPP4B
3.77103e-124	1.09118	0.326	0.149	7.13781e-120	SMC	SEMA3C
2.14373e-116	1.15405	0.559	0.375	4.05765e-112	SMC	HMCN1
1.15542e-101	1.24986	0.603	0.478	2.18698e-97	SMC	RGS6
9.88021e-82	1.08798	0.137	0.045	1.87013e-77	SMC	KCNAB1
0	2.82617	0.882	0.072	0	Per	DGKG
0	2.812	0.889	0.08	0	Per	TRPC6
0	2.72282	0.89	0.123	0	Per	EBF1
0	2.50371	0.793	0.041	0	Per	CCDC102B
0	2.48505	0.914	0.268	0	Per	LAMA2
0	2.43934	0.891	0.211	0	Per	ARHGAP42
0	2.34638	0.819	0.126	0	Per	KCNT2
0	2.25129	0.949	0.322	0	Per	GUCY1A2
0	2.21997	0.644	0.031	0	Per	AFF2
0	2.20022	0.867	0.188	0	Per	SGIP1
0	2.15323	0.832	0.106	0	Per	PDGFRB
0	2.13896	0.908	0.274	0	Per	RFTN1
0	2.13378	0.615	0.028	0	Per	POSTN
0	2.11567	0.721	0.042	0	Per	NOTCH3
0	2.07227	0.62	0.042	0	Per	DOK6
0	2.0465	0.889	0.212	0	Per	DENND2A
0	2.02587	0.629	0.036	0	Per	RERG
0	1.96868	0.7	0.175	0	Per	CTNNA3
0	1.96143	0.95	0.45	0	Per	PLCB1
0	1.924	0.914	0.375	0	Per	CALD1
0	1.902	0.817	0.1	0	Per	MYH11
0	1.79597	0.572	0.114	0	Per	ANGPT2
0	1.78392	0.838	0.275	0	Per	LHFPL6
0	1.78147	0.494	0.04	0	Per	ANO3
0	1.77162	0.63	0.062	0	Per	SLC6A9
0	1.7694	0.522	0.037	0	Per	CA2
0	1.75723	0.54	0.013	0	Per	ENSMFAG00000000679
0	1.73664	0.743	0.17	0	Per	PAG1
0	1.69755	0.773	0.199	0	Per	BMPER
0	1.69633	0.508	0.021	0	Per	KCNK3
0	1.68521	0.861	0.315	0	Per	RPS6KA2
0	1.67778	0.849	0.42	0	Per	GPC5
0	1.66504	0.542	0.048	0	Per	CNTN4
0	1.64901	0.836	0.461	0	Per	PTEN
0	1.606	0.364	0.048	0	Per	GALNTL6
0	1.5837	0.861	0.316	0	Per	SLIT2
0	1.58369	0.714	0.223	0	Per	ENSMFAG00000039896
0	1.57398	0.408	0.063	0	Per	FGF14
0	1.57103	0.631	0.138	0	Per	NEGR1
0	1.56567	0.674	0.176	0	Per	SLC4A4
0	1.55243	0.502	0.038	0	Per	ENSMFAG00000033347
0	1.54709	0.862	0.363	0	Per	PID1
0	1.54625	0.767	0.212	0	Per	TBX5
0	1.54609	0.541	0.097	0	Per	DOCK3
0	1.53941	0.396	0.096	0	Per	SGCZ
0	1.53205	0.739	0.251	0	Per	SOX5
0	1.52492	0.725	0.174	0	Per	TBX2
0	1.51552	0.618	0.135	0	Per	ENSMFAG00000002541
0	1.4819	0.576	0.145	0	Per	ZSWIM5
0	1.47112	0.671	0.131	0	Per	TBX4
0	1.44718	0.385	0.04	0	Per	DACH2
0	1.44043	0.866	0.461	0	Per	DGKH
0	1.42967	0.507	0.055	0	Per	ADGRD1
0	1.41366	0.693	0.208	0	Per	COL5A2
0	1.40815	0.425	0.044	0	Per	LIN7A
0	1.40621	0.847	0.303	0	Per	LAMB1
0	1.40232	0.543	0.092	0	Per	EPS8
0	1.39607	0.488	0.018	0	Per	COX4I2
0	1.38777	0.568	0.149	0	Per	SHROOM2
0	1.38282	0.719	0.253	0	Per	ABCC4
0	1.3783	0.389	0.018	0	Per	EGFLAM
0	1.36876	0.778	0.298	0	Per	MYO1B
0	1.36617	0.572	0.13	0	Per	LRCH2
0	1.35969	0.432	0.04	0	Per	COL5A3
0	1.34799	0.445	0.053	0	Per	RGN
0	1.3417	0.809	0.331	0	Per	FRMD4A
0	1.33705	0.859	0.537	0	Per	CRIM1
0	1.32092	0.808	0.374	0	Per	DOCK5
0	1.31386	0.545	0.13	0	Per	PLCE1
0	1.31086	0.5	0.082	0	Per	AGPAT5
0	1.29217	0.618	0.171	0	Per	ARHGEF17
0	1.28094	0.729	0.297	0	Per	COL4A1
0	1.27762	0.969	0.711	0	Per	PRKG1
0	1.25662	0.513	0.158	0	Per	DISC1
0	1.2506	0.499	0.107	0	Per	SPECC1
0	1.25021	0.914	0.554	0	Per	PRKCA
0	1.24628	0.771	0.291	0	Per	NID1
0	1.23195	0.706	0.373	0	Per	L3MBTL4
0	1.22097	0.87	0.564	0	Per	PDZD2
0	1.21309	0.938	0.687	0	Per	ENSMFAG00000041985
0	1.18844	0.419	0.069	0	Per	LAMC3
0	1.18524	0.424	0.088	0	Per	IMPA2
0	1.17227	0.536	0.162	0	Per	IGFBP7
0	1.17167	0.821	0.44	0	Per	ITGA1
0	1.16945	0.592	0.197	0	Per	CRISPLD2
0	1.15565	0.618	0.228	0	Per	CACNA1D
0	1.15293	0.32	0.027	0	Per	CDH6
0	1.15138	0.857	0.469	0	Per	RGS6
0	1.15082	0.477	0.07	0	Per	WDR86
0	1.13127	0.485	0.12	0	Per	FAT1
0	1.11031	0.413	0.113	0	Per	TGFB2
0	1.10848	0.541	0.178	0	Per	ENSMFAG00000041903
0	1.10022	0.818	0.4	0	Per	PLCB4
0	1.1	0.598	0.168	0	Per	COL6A6
0	1.09712	0.454	0.097	0	Per	GUCY1A1
0	1.06973	0.492	0.176	0	Per	RNF150
0	1.06964	0.708	0.279	0	Per	PDE3A
0	1.06919	0.851	0.548	0	Per	TACC1
0	1.06316	0.585	0.233	0	Per	CTDSPL
0	1.05932	0.822	0.503	0	Per	NBEA
0	1.0468	0.38	0.109	0	Per	ENSMFAG00000031304
0	1.04523	0.69	0.375	0	Per	ARHGAP10
0	1.04298	0.876	0.62	0	Per	MAST4
0	1.03034	0.605	0.247	0	Per	MCTP2
0	1.02706	0.592	0.203	0	Per	ROBO1
0	1.02406	0.296	0.006	0	Per	LZTS1
0	1.02254	0.713	0.291	0	Per	TMEM132C
0	1.01527	0.327	0.014	0	Per	CACNA1H
0	1.01161	0.59	0.214	0	Per	CPED1
0	1.00897	0.43	0.097	0	Per	NR2F2
0	1.00541	0.299	0.076	0	Per	ERC2
1.15904e-215	1.17826	0.441	0.243	2.19384e-211	Per	CNNM2
0	3.04908	0.968	0.23	0	AT1	RTKN2
0	2.68839	0.794	0.099	0	AT1	FGF12
0	2.67965	0.965	0.187	0	AT1	GPRC5A
0	2.67511	0.889	0.081	0	AT1	GPM6A
0	2.62975	0.924	0.066	0	AT1	SCEL
0	2.45748	0.958	0.176	0	AT1	FMO2
0	2.43583	0.985	0.406	0	AT1	LMO7
0	2.39922	0.91	0.067	0	AT1	SLC26A5
0	2.39032	0.786	0.089	0	AT1	DPP6
0	2.34765	0.96	0.252	0	AT1	CDH13
0	2.32476	0.928	0.136	0	AT1	FLVCR2
0	2.26941	0.989	0.671	0	AT1	MAGI3
0	2.24374	0.719	0.034	0	AT1	SLC35F4
0	2.24087	0.876	0.06	0	AT1	SCD5
0	2.23707	0.92	0.164	0	AT1	ST6GALNAC5
0	2.12844	0.962	0.23	0	AT1	CYP4B1
0	2.08693	0.975	0.446	0	AT1	EMP2
0	2.06343	0.943	0.182	0	AT1	LAMA3
0	2.06244	0.912	0.164	0	AT1	COL4A3
0	2.06105	0.936	0.252	0	AT1	ENSMFAG00000042105
0	2.04608	0.946	0.251	0	AT1	ARHGEF26
0	2.0209	0.968	0.318	0	AT1	CLIC5
0	1.96275	0.907	0.085	0	AT1	UNC13D
0	1.95715	0.96	0.349	0	AT1	EPB41L5
0	1.92796	0.928	0.237	0	AT1	CCBE1
0	1.9084	0.924	0.234	0	AT1	SEMA5A
0	1.89943	0.802	0.157	0	AT1	ANOS1
0	1.82702	0.894	0.177	0	AT1	SYBU
0	1.82308	0.914	0.247	0	AT1	PHLDB2
0	1.82109	0.884	0.121	0	AT1	VEGFA
0	1.81614	0.844	0.099	0	AT1	COL4A4
0	1.78685	0.895	0.172	0	AT1	ENSMFAG00000045870
0	1.78321	0.759	0.116	0	AT1	SEMA3E
0	1.7689	0.892	0.233	0	AT1	ST6GALNAC3
0	1.76632	0.943	0.242	0	AT1	ARHGAP44
0	1.76261	0.973	0.353	0	AT1	SHANK2
0	1.74656	0.716	0.082	0	AT1	ENSMFAG00000042520
0	1.73832	0.85	0.101	0	AT1	ENSMFAG00000007943
0	1.73578	0.601	0.093	0	AT1	LMOD1
0	1.70896	0.92	0.219	0	AT1	AGER
0	1.67144	0.71	0.016	0	AT1	MS4A15
0	1.65114	0.938	0.416	0	AT1	PAPSS2
0	1.6405	0.646	0.047	0	AT1	FRMD3
0	1.61746	0.709	0.061	0	AT1	COL12A1
0	1.61254	0.735	0.147	0	AT1	NRG1
0	1.59209	0.918	0.37	0	AT1	PTPN1
0	1.58924	0.93	0.349	0	AT1	NLGN1
0	1.5798	0.972	0.441	0	AT1	NEBL
0	1.56395	0.908	0.444	0	AT1	SYN3
0	1.54205	0.903	0.244	0	AT1	CAPN2
0	1.52152	0.911	0.234	0	AT1	DAPK2
0	1.50746	0.867	0.253	0	AT1	UBL3
0	1.50043	0.8	0.147	0	AT1	HOPX
0	1.49706	0.597	0.039	0	AT1	PTPRQ
0	1.48388	0.721	0.072	0	AT1	ME1
0	1.46951	0.906	0.327	0	AT1	ABL2
0	1.46876	0.809	0.187	0	AT1	RAB11FIP1
0	1.46563	0.816	0.109	0	AT1	DENND3
0	1.45683	0.65	0.088	0	AT1	PTGR1
0	1.45304	0.861	0.23	0	AT1	RAB31
0	1.45258	0.838	0.229	0	AT1	OTUD7B
0	1.44954	0.914	0.314	0	AT1	PTPN14
0	1.44504	0.613	0.072	0	AT1	PLD5
0	1.41831	0.987	0.79	0	AT1	UTRN
0	1.41636	0.694	0.073	0	AT1	NDST3
0	1.39558	0.829	0.178	0	AT1	CLDN18
0	1.38807	0.621	0.067	0	AT1	TUFT1
0	1.36077	0.99	0.702	0	AT1	LIMCH1
0	1.35363	0.992	0.87	0	AT1	TIMP3
0	1.35355	0.609	0.145	0	AT1	ENSMFAG00000002899
0	1.346	0.829	0.178	0	AT1	FAM189A1
0	1.34068	0.863	0.266	0	AT1	CAV1
0	1.33852	0.719	0.093	0	AT1	HOMER1
0	1.32481	0.45	0.038	0	AT1	DENND2C
0	1.31996	0.948	0.43	0	AT1	FARP1
0	1.31646	0.438	0.049	0	AT1	PKHD1
0	1.31642	0.883	0.243	0	AT1	TACC2
0	1.31204	0.86	0.272	0	AT1	MYO1B
0	1.29972	0.67	0.07	0	AT1	LRRC1
0	1.29428	0.73	0.157	0	AT1	CD9
0	1.29246	0.778	0.105	0	AT1	SEMA3B
0	1.27572	0.889	0.256	0	AT1	BCAM
0	1.26382	0.915	0.301	0	AT1	SHROOM3
0	1.26031	0.981	0.475	0	AT1	SFTA3
0	1.25803	0.657	0.14	0	AT1	ITGA2
0	1.25662	0.715	0.179	0	AT1	CLIP4
0	1.25549	0.751	0.146	0	AT1	ZNF431
0	1.25476	0.875	0.235	0	AT1	SCNN1A
0	1.24893	0.896	0.432	0	AT1	GBE1
0	1.24225	0.509	0.014	0	AT1	SH3GL3
0	1.23447	0.779	0.121	0	AT1	PRKCZ
0	1.22548	0.865	0.263	0	AT1	BAIAP2
0	1.22494	0.619	0.027	0	AT1	ENSMFAG00000001776
0	1.21733	0.928	0.397	0	AT1	COBL
0	1.20389	0.965	0.526	0	AT1	NEDD4L
0	1.17671	0.907	0.271	0	AT1	TNS3
0	1.17444	0.627	0.062	0	AT1	SCNN1B
0	1.16874	0.696	0.114	0	AT1	MAP2
0	1.15875	0.791	0.226	0	AT1	ANXA2
0	1.1515	0.702	0.087	0	AT1	EPS8L2
0	1.15143	0.933	0.5	0	AT1	WWC2
0	1.14577	0.977	0.625	0	AT1	MAGI1
0	1.13808	0.862	0.267	0	AT1	PIP5K1B
0	1.1332	0.81	0.192	0	AT1	LLGL2
0	1.13121	0.612	0.097	0	AT1	EXPH5
0	1.12471	0.896	0.406	0	AT1	ANXA3
0	1.11979	0.832	0.312	0	AT1	ABCA1
0	1.11971	0.748	0.124	0	AT1	PTPRF
0	1.10531	0.584	0.122	0	AT1	CYR61
0	1.10319	0.817	0.218	0	AT1	CDH1
0	1.09522	0.983	0.701	0	AT1	CUX1
0	1.09393	0.547	0.038	0	AT1	JPH1
0	1.09384	0.944	0.498	0	AT1	TEAD1
0	1.08148	0.813	0.248	0	AT1	CGNL1
0	1.07949	0.83	0.211	0	AT1	MYH14
0	1.07677	0.689	0.189	0	AT1	GCNT2
0	1.068	0.743	0.186	0	AT1	ITGB6
0	1.06291	0.694	0.165	0	AT1	MPP5
0	1.05899	0.702	0.154	0	AT1	CYBRD1
0	1.049	0.444	0.038	0	AT1	TACR1
0	1.04653	0.916	0.427	0	AT1	CARMIL1
0	1.04499	0.365	0.018	0	AT1	SYT14
0	1.04254	0.755	0.221	0	AT1	PTPN21
0	1.03497	0.868	0.333	0	AT1	ENSMFAG00000000835
0	1.03468	0.972	0.699	0	AT1	ENSMFAG00000044069
0	1.03217	0.386	0.046	0	AT1	DSCAM
0	1.03067	0.526	0.036	0	AT1	PLEKHG4B
0	1.02349	0.663	0.089	0	AT1	PTH1R
0	1.02069	0.42	0.067	0	AT1	ALDH1A2
0	1.01553	0.535	0.052	0	AT1	KRT7
0	1.01309	0.616	0.086	0	AT1	GRAMD2A
0	1.00936	0.712	0.152	0	AT1	FAM189A2
0	1.00334	0.644	0.095	0	AT1	PDLIM2
0	1.00277	0.513	0.014	0	AT1	PKDCC
0	3.00548	0.943	0.415	0	AT2	BMP1
0	2.97912	0.978	0.249	0	AT2	SFTPB
0	2.83331	0.939	0.298	0	AT2	TTN
0	2.48646	0.929	0.319	0	AT2	CCDC141
0	2.47472	0.964	0.306	0	AT2	FGFR2
0	2.18665	0.848	0.269	0	AT2	HHIP
0	2.15632	0.878	0.197	0	AT2	ABCA3
0	2.1387	0.793	0.353	0	AT2	ENSMFAG00000043020
0	2.13086	0.986	0.579	0	AT2	ANK3
0	2.06772	0.956	0.372	0	AT2	ZNF385B
0	2.05415	0.842	0.18	0	AT2	C5
0	2.00348	0.833	0.175	0	AT2	SLC34A2
0	2.00272	0.974	0.503	0	AT2	ATP11A
0	2.00235	0.862	0.207	0	AT2	P3H2
0	1.93327	0.963	0.511	0	AT2	LRRK2
0	1.87244	0.985	0.834	0	AT2	SFTPC
0	1.82414	0.879	0.221	0	AT2	DRAM1
0	1.81451	0.75	0.092	0	AT2	TMEM163
0	1.80946	0.88	0.206	0	AT2	ST3GAL5
0	1.80528	0.858	0.172	0	AT2	MLPH
0	1.78119	0.915	0.327	0	AT2	PTPN13
0	1.74543	0.698	0.182	0	AT2	SLC39A8
0	1.72903	0.981	0.424	0	AT2	SFTA3
0	1.71425	0.969	0.569	0	AT2	PDE4D
0	1.71375	0.755	0.125	0	AT2	SLA
0	1.68812	0.945	0.546	0	AT2	ATP8A1
0	1.65191	0.737	0.138	0	AT2	ETV5
0	1.65149	0.793	0.118	0	AT2	WWC1
0	1.64834	0.863	0.386	0	AT2	ACSL4
0	1.61439	0.43	0.108	0	AT2	FGF13
0	1.60091	0.65	0.067	0	AT2	ROS1
0	1.58916	0.863	0.218	0	AT2	TBC1D16
0	1.5861	0.663	0.073	0	AT2	PPP1R14C
0	1.56745	0.693	0.111	0	AT2	LAMP3
0	1.56231	0.464	0.16	0	AT2	ENSMFAG00000030468
0	1.55727	0.498	0.114	0	AT2	KCNMA1
0	1.53757	0.759	0.374	0	AT2	GPC5
0	1.53503	0.936	0.509	0	AT2	TANC2
0	1.53215	0.749	0.171	0	AT2	LDLR
0	1.52987	0.457	0.175	0	AT2	RBFOX1
0	1.52463	0.624	0.081	0	AT2	MALL
0	1.52057	0.951	0.512	0	AT2	ENSMFAG00000003353
0	1.50478	0.49	0.101	0	AT2	RNF220
0	1.49062	0.844	0.196	0	AT2	NAV2
0	1.48852	0.884	0.28	0	AT2	ARHGEF28
0	1.47855	0.701	0.098	0	AT2	LPCAT1
0	1.45914	0.585	0.073	0	AT2	FAM19A2
0	1.45894	0.763	0.152	0	AT2	VEPH1
0	1.44653	0.56	0.087	0	AT2	HMGCS1
0	1.43744	0.978	0.723	0	AT2	AUTS2
0	1.42756	0.701	0.083	0	AT2	MET
0	1.41376	0.873	0.285	0	AT2	OSBPL10
0	1.4037	0.856	0.251	0	AT2	SHROOM3
0	1.39544	0.823	0.302	0	AT2	ENSMFAG00000039235
0	1.38811	0.867	0.2	0	AT2	PRKCQ
0	1.34762	0.785	0.172	0	AT2	CELSR1
0	1.34439	0.789	0.228	0	AT2	DEPTOR
0	1.3415	0.559	0.053	0	AT2	CA8
0	1.33849	0.845	0.276	0	AT2	COL4A5
0	1.3353	0.641	0.054	0	AT2	MRAP2
0	1.32782	0.641	0.1	0	AT2	CLNK
0	1.31937	0.825	0.303	0	AT2	ABCD3
0	1.31664	0.721	0.153	0	AT2	BCAT1
0	1.31015	0.651	0.121	0	AT2	BOC
0	1.30816	0.775	0.146	0	AT2	ENSMFAG00000045610
0	1.30735	0.729	0.145	0	AT2	ADGRV1
0	1.30235	0.825	0.255	0	AT2	MBIP
0	1.29099	0.461	0.05	0	AT2	TG
0	1.28242	0.699	0.139	0	AT2	ITGB6
0	1.28061	0.873	0.384	0	AT2	COBLL1
0	1.27744	0.67	0.117	0	AT2	LMO3
0	1.27096	0.639	0.101	0	AT2	HPN
0	1.27067	0.649	0.128	0	AT2	EML5
0	1.24589	0.842	0.319	0	AT2	RAI14
0	1.24025	0.318	0.135	0	AT2	IL1RAPL1
0	1.22689	0.614	0.099	0	AT2	NPAS2
0	1.22498	0.308	0.049	0	AT2	PIK3C2G
0	1.20519	0.764	0.22	0	AT2	USP54
0	1.20139	0.949	0.519	0	AT2	MECOM
0	1.19724	0.897	0.491	0	AT2	FRMD4B
0	1.18629	0.552	0.074	0	AT2	COL4A6
0	1.18283	0.38	0.051	0	AT2	TFCP2L1
0	1.17891	0.496	0.126	0	AT2	CPM
0	1.17658	0.876	0.351	0	AT2	MTUS1
0	1.17085	0.638	0.107	0	AT2	ATP13A4
0	1.16125	0.688	0.152	0	AT2	CYFIP2
0	1.156	0.81	0.312	0	AT2	NLGN1
0	1.15424	0.555	0.112	0	AT2	CP
0	1.14475	0.264	0.039	0	AT2	ENSMFAG00000043564
0	1.11863	0.561	0.055	0	AT2	TTC39A
0	1.11781	0.497	0.06	0	AT2	ADGRE2
0	1.11758	0.908	0.459	0	AT2	DAPK1
0	1.11418	0.683	0.172	0	AT2	SNX30
0	1.10333	0.824	0.335	0	AT2	CHKA
0	1.09214	0.906	0.63	0	AT2	SPIDR
0	1.09153	0.944	0.63	0	AT2	CADPS2
0	1.08206	0.507	0.051	0	AT2	ARHGEF38
0	1.0683	0.404	0.021	0	AT2	ENSMFAG00000036885
0	1.06462	0.799	0.32	0	AT2	SECISBP2L
0	1.06215	0.753	0.246	0	AT2	RBL2
0	1.05999	0.74	0.33	0	AT2	KITLG
0	1.05887	0.715	0.318	0	AT2	EZR
0	1.05702	0.384	0.05	0	AT2	CFTR
0	1.04753	0.78	0.316	0	AT2	RAP1GDS1
0	1.04548	0.727	0.316	0	AT2	ERBB4
0	1.04474	0.717	0.176	0	AT2	CDH1
0	1.04074	0.657	0.222	0	AT2	KIF26B
0	1.03649	0.722	0.168	0	AT2	MYH14
0	1.02699	0.758	0.226	0	AT2	PIP5K1B
0	1.0149	0.578	0.159	0	AT2	ETV1
0	1.01099	0.746	0.245	0	AT2	ARHGAP32
0	1.0102	0.87	0.4	0	AT2	TNIK
0	1.00686	0.795	0.353	0	AT2	ELL2
0	1.00668	0.691	0.161	0	AT2	RBM47
0	1.00619	0.685	0.241	0	AT2	MPP3
0	2.26917	0.5	0.053	0	CC	CHST9
0	2.24406	0.306	0.044	0	CC	DNAH5
0	2.24002	0.282	0.034	0	CC	DNAH11
0	2.21864	0.381	0.069	0	CC	NEK10
0	1.90502	0.406	0.025	0	CC	TMC5
0	1.81513	0.247	0.028	0	CC	PACRG
0	1.74017	0.283	0.018	0	CC	LRRIQ1
0	1.55613	0.247	0.01	0	CC	LHB
0	1.5055	0.229	0.014	0	CC	RP1
0	1.47187	0.313	0.012	0	CC	ADGRF1
0	1.45785	0.222	0.016	0	CC	ADGB
0	1.45554	0.242	0.027	0	CC	DNAH10
0	1.42257	0.23	0.021	0	CC	CFAP54
0	1.37433	0.273	0.031	0	CC	CFAP43
0	1.36163	0.24	0.024	0	CC	CFAP74
0	1.29	0.211	0.006	0	CC	ZBBX
0	1.23042	0.202	0.018	0	CC	CAPN13
0	1.22686	0.215	0.008	0	CC	DTHD1
0	1.2235	0.211	0.016	0	CC	RSPH14
0	1.18185	0.344	0.027	0	CC	ADCY2
0	1.10155	0.21	0.011	0	CC	SPAG17
0	1.09191	0.23	0.018	0	CC	ERICH3
0	1.07047	0.24	0.011	0	CC	ALDH3A1
0	1.05913	0.192	0.007	0	CC	ARMC3
0	1.03805	0.226	0.025	0	CC	ENSMFAG00000039221
0	1.03166	0.219	0.022	0	CC	CEP126
0	1.02675	0.197	0.012	0	CC	SPATA17
0	1.02487	0.173	0.004	0	CC	CLCA2
0	1.02391	0.312	0.034	0	CC	PTPRZ1
0	1.02038	0.176	0.01	0	CC	TTC29
0	1.01319	0.227	0.023	0	CC	LMNTD1
2.1952e-279	1.2317	0.231	0.028	4.15508e-275	CC	ENSMFAG00000040936
7.40902e-267	1.19251	0.247	0.033	1.40238e-262	CC	ANKMY1
2.88662e-265	2.12278	0.294	0.048	5.46379e-261	CC	ENSMFAG00000031056
1.06773e-261	1.1365	0.242	0.032	2.021e-257	CC	SLCO1A2
2.27113e-258	1.09092	0.341	0.061	4.29879e-254	CC	KIAA1324
1.78846e-246	1.16521	0.263	0.04	3.3852e-242	CC	EFCAB6
1.971e-236	1.26203	0.239	0.035	3.73071e-232	CC	FHAD1
2.61902e-230	1.711	0.266	0.044	4.95728e-226	CC	DNAH3
1.53802e-227	1.43273	0.234	0.035	2.91117e-223	CC	ANKFN1
2.45712e-210	1.03471	0.267	0.047	4.65084e-206	CC	PPIL6
8.79599e-205	2.02913	0.29	0.057	1.6649e-200	CC	HYDIN
2.59449e-186	1.25348	0.232	0.04	4.91084e-182	CC	DRC3
2.96877e-178	1.02266	0.345	0.083	5.61929e-174	CC	B4GALNT3
9.40456e-178	1.46173	0.237	0.044	1.78009e-173	CC	CCDC146
2.43425e-176	1.24282	0.276	0.057	4.60754e-172	CC	AK8
1.51462e-160	1.28237	0.294	0.069	2.86688e-156	CC	VWA3B
1.38509e-157	2.47451	0.314	0.081	2.62171e-153	CC	DNAH9
4.18207e-157	1.19442	0.224	0.043	7.91582e-153	CC	KIAA2012
2.45348e-147	1.37394	0.226	0.046	4.64396e-143	CC	C8orf34
6.5817e-144	1.38727	0.247	0.055	1.24578e-139	CC	DNAH7
1.25565e-140	1.00885	0.306	0.08	2.37669e-136	CC	IQCK
1.22227e-136	1.49447	0.285	0.074	2.31351e-132	CC	CFAP46
2.87515e-129	1.08468	0.226	0.051	5.44208e-125	CC	CCDC60
8.3343e-127	1.05199	0.471	0.178	1.57752e-122	CC	EYA2
3.19418e-113	1.76786	0.322	0.106	6.04595e-109	CC	DNAH6
4.2725e-111	1.07406	0.305	0.094	8.08698e-107	CC	CFAP44
7.02729e-111	1.04739	0.254	0.069	1.33012e-106	CC	CCDC173
6.75307e-109	1.76792	0.293	0.092	1.27822e-104	CC	CFAP299
2.18492e-108	1.00909	0.266	0.075	4.13561e-104	CC	AK9
3.55894e-107	1.1253	0.283	0.085	6.73636e-103	CC	DNAH2
1.70153e-101	1.33934	0.536	0.262	3.22066e-97	CC	CELSR1
6.06884e-96	1.34311	0.273	0.088	1.14871e-91	CC	TMEM232
1.58183e-84	1.08382	0.238	0.072	2.99409e-80	CC	FGF14
3.29426e-79	1.01218	0.553	0.31	6.23538e-75	CC	THSD4
1.10685e-77	1.05287	0.515	0.286	2.09504e-73	CC	KIF26B
7.44752e-77	1.0596	0.266	0.094	1.40967e-72	CC	CFAP70
1.24587e-74	1.80221	0.318	0.133	2.35818e-70	CC	AGBL4
6.34499e-72	1.4437	0.324	0.14	1.20098e-67	CC	NEK11
1.09768e-56	1.00674	0.303	0.138	2.07769e-52	CC	WDR78
0	3.15334	0.942	0.156	0	AM	PPARG
0	2.81484	0.795	0.101	0	AM	ABCG1
0	2.63228	0.766	0.039	0	AM	ENSMFAG00000046988
0	2.52109	0.811	0.096	0	AM	MRC1
0	2.24138	0.817	0.081	0	AM	SLC11A1
0	2.17284	0.853	0.14	0	AM	LTA4H
0	2.15721	0.819	0.172	0	AM	ENSMFAG00000044631
0	2.02314	0.761	0.046	0	AM	OLR1
0	1.95963	0.931	0.219	0	AM	MITF
0	1.90507	0.896	0.139	0	AM	CYP27A1
0	1.8728	0.928	0.153	0	AM	GAS7
0	1.8539	0.127	0.013	0	AM	HS3ST2
0	1.78662	0.563	0.055	0	AM	RGS7
0	1.76417	0.92	0.358	0	AM	FMNL2
0	1.76012	0.94	0.398	0	AM	RAD51B
0	1.739	0.556	0.036	0	AM	GPNMB
0	1.72698	0.818	0.107	0	AM	RMDN3
0	1.72172	0.722	0.038	0	AM	ITGAX
0	1.66477	0.755	0.163	0	AM	FMN1
0	1.62467	0.684	0.036	0	AM	CD163
0	1.62218	0.773	0.185	0	AM	MTHFD1L
0	1.61702	0.816	0.116	0	AM	SHTN1
0	1.60009	0.655	0.052	0	AM	ENSMFAG00000033999
0	1.58114	0.89	0.244	0	AM	ITPK1
0	1.56523	0.691	0.03	0	AM	MSR1
0	1.55848	0.873	0.056	0	AM	WDFY4
0	1.55192	0.737	0.117	0	AM	ATP10A
0	1.54487	0.728	0.039	0	AM	CYBB
0	1.53518	0.891	0.196	0	AM	SLC6A6
0	1.52833	0.698	0.029	0	AM	SLCO2B1
0	1.52038	0.73	0.029	0	AM	CD300LF
0	1.51968	0.905	0.629	0	AM	TCF7L2
0	1.49675	0.461	0.014	0	AM	FAM9C
0	1.49666	0.804	0.247	0	AM	CDH1
0	1.49295	0.909	0.195	0	AM	LRP1
0	1.48305	0.92	0.423	0	AM	GPCPD1
0	1.47314	0.687	0.065	0	AM	GLIPR2
0	1.45565	0.669	0.027	0	AM	MS4A7
0	1.44585	0.872	0.234	0	AM	OSBPL11
0	1.43485	0.93	0.333	0	AM	FRMD4A
0	1.42689	0.895	0.273	0	AM	GSAP
0	1.42573	0.675	0.082	0	AM	PDGFC
0	1.41769	0.534	0.036	0	AM	DNAH5
0	1.41257	0.609	0.04	0	AM	ATP8B4
0	1.39439	0.954	0.496	0	AM	DENND4C
0	1.38331	0.892	0.282	0	AM	SNX24
0	1.37887	0.958	0.546	0	AM	PLXDC2
0	1.37132	0.547	0.044	0	AM	NCF1
0	1.35574	0.702	0.16	0	AM	UBE3D
0	1.35573	0.776	0.131	0	AM	ZFYVE26
0	1.35092	0.866	0.228	0	AM	RBM47
0	1.34124	0.673	0.096	0	AM	LITAF
0	1.33747	0.604	0.036	0	AM	ENSMFAG00000038912
0	1.33216	0.748	0.242	0	AM	ABHD2
0	1.31855	0.764	0.081	0	AM	DMXL2
0	1.31499	0.953	0.421	0	AM	CAMK1D
0	1.30096	0.779	0.105	0	AM	2020-03-01
0	1.29744	0.919	0.375	0	AM	MGAT5
0	1.29682	0.574	0.016	0	AM	ALOX5
0	1.29617	0.826	0.16	0	AM	LYN
0	1.29307	0.692	0.067	0	AM	IFNLR1
0	1.28666	0.735	0.204	0	AM	PABPC1
0	1.28513	0.937	0.425	0	AM	ATG7
0	1.28165	0.605	0.062	0	AM	TMEM170B
0	1.28141	0.825	0.176	0	AM	FLVCR2
0	1.27963	0.62	0.114	0	AM	MCF2L2
0	1.27519	0.667	0.184	0	AM	SMC6
0	1.2687	0.669	0.025	0	AM	NCF2
0	1.25729	0.441	0.034	0	AM	MMP19
0	1.25688	0.628	0.163	0	AM	SDC2
0	1.25518	0.941	0.334	0	AM	ABR
0	1.25038	0.638	0.122	0	AM	TTC39B
0	1.24132	0.872	0.373	0	AM	CD44
0	1.24062	0.692	0.113	0	AM	KYNU
0	1.23134	0.932	0.542	0	AM	EML4
0	1.22499	0.688	0.105	0	AM	PPM1H
0	1.21262	0.654	0.115	0	AM	CTSC
0	1.20676	0.586	0.028	0	AM	SNX10
0	1.20656	0.458	0.051	0	AM	SCD
0	1.20208	0.615	0.019	0	AM	SLC47A1
0	1.19511	0.826	0.361	0	AM	ALDH2
0	1.18145	0.658	0.15	0	AM	RASGEF1B
0	1.18126	0.771	0.203	0	AM	DDHD1
0	1.17914	0.84	0.235	0	AM	CCDC88A
0	1.17459	0.765	0.131	0	AM	MANBA
0	1.17313	0.772	0.093	0	AM	VAV1
0	1.17077	0.677	0.075	0	AM	SLC7A7
0	1.16687	0.75	0.231	0	AM	VAPA
0	1.16447	0.711	0.094	0	AM	KCNAB2
0	1.14892	0.693	0.116	0	AM	SLC22A15
0	1.14789	0.38	0.048	0	AM	CHIT1
0	1.14743	0.895	0.17	0	AM	DOCK2
0	1.13855	0.834	0.245	0	AM	RNF149
0	1.13352	0.933	0.462	0	AM	UBE2E2
0	1.12386	0.456	0.089	0	AM	PPP2R2B
0	1.11972	0.782	0.242	0	AM	NRP2
0	1.11715	0.386	0.076	0	AM	SERPINE1
0	1.11524	0.849	0.344	0	AM	MINK1
0	1.11376	0.753	0.224	0	AM	ADAM17
0	1.11182	0.845	0.336	0	AM	RTN4
0	1.10955	0.766	0.189	0	AM	DOP1B
0	1.10859	0.822	0.367	0	AM	LRRFIP2
0	1.10795	0.762	0.145	0	AM	P2RX4
0	1.10566	0.466	0.031	0	AM	CD83
0	1.09969	0.914	0.278	0	AM	ARHGAP15
0	1.09819	0.545	0.049	0	AM	ENSMFAG00000046515
0	1.09504	0.57	0.096	0	AM	MGLL
0	1.09404	0.766	0.252	0	AM	VWA8
0	1.0933	0.613	0.068	0	AM	MNDA
0	1.08786	0.44	0.03	0	AM	PLAC8
0	1.08342	0.604	0.028	0	AM	SIRPA
0	1.07343	0.857	0.26	0	AM	RAB31
0	1.06949	0.484	0.007	0	AM	TMEM150B
0	1.06316	0.529	0.071	0	AM	LGALS3
0	1.05915	0.884	0.376	0	AM	ACER3
0	1.05089	0.536	0.109	0	AM	SGMS1
0	1.04911	0.712	0.156	0	AM	CPQ
0	1.04757	0.74	0.188	0	AM	HMOX2
0	1.04202	0.9	0.241	0	AM	MBP
0	1.03149	0.622	0.227	0	AM	MDM2
0	1.02797	0.648	0.093	0	AM	PI4K2A
0	1.02485	0.583	0.031	0	AM	ADA2
0	1.02254	0.476	0.071	0	AM	MME
0	1.01956	0.655	0.166	0	AM	FAM107B
0	1.01937	0.615	0.221	0	AM	AGPAT3
0	1.0126	0.82	0.231	0	AM	MYO5A
0	1.00656	0.831	0.301	0	AM	DENND1B
0	1.00554	0.941	0.627	0	AM	FNDC3B
0	1.00348	0.494	0.024	0	AM	CLEC7A
0	1.00175	0.466	0.04	0	AM	ABHD5
1.92011e-87	2.01787	0.532	0.37	3.63439e-83	AM	KAZN
0	2.84808	0.748	0.051	0	IM	STAB1
0	2.56991	0.789	0.105	0	IM	MRC1
0	2.53903	0.707	0.044	0	IM	CD163
0	2.43378	0.718	0.037	0	IM	SLCO2B1
0	1.99933	0.624	0.09	0	IM	PDGFC
0	1.95466	0.641	0.178	0	IM	CPM
0	1.89689	0.451	0.075	0	IM	SLC7A8
0	1.87955	0.508	0.039	0	IM	CPVL
0	1.87235	0.57	0.036	0	IM	MS4A7
0	1.79735	0.546	0.027	0	IM	TBXAS1
0	1.79474	0.488	0.04	0	IM	MSR1
0	1.76772	0.558	0.022	0	IM	CSF1R
0	1.75594	0.455	0.026	0	IM	KCNK13
0	1.73471	0.421	0.015	0	IM	CD163L1
0	1.71201	0.498	0.03	0	IM	ARHGAP22
0	1.65253	0.457	0.026	0	IM	CD86
0	1.64766	0.692	0.164	0	IM	GAS7
0	1.6301	0.499	0.031	0	IM	ADAP2
0	1.62968	0.396	0.063	0	IM	RGS7
0	1.55241	0.521	0.104	0	IM	LITAF
0	1.5483	0.736	0.267	0	IM	RUNX1
0	1.53996	0.532	0.122	0	IM	CTSC
0	1.53295	0.591	0.143	0	IM	AP1B1
0	1.50446	0.76	0.296	0	IM	CD74
0	1.49247	0.413	0.043	0	IM	GNA15
0	1.49	0.445	0.027	0	IM	CD4
0	1.47837	0.67	0.191	0	IM	IQGAP2
0	1.44219	0.412	0.057	0	IM	FCGR2A
0	1.43684	0.41	0.047	0	IM	AOAH
0	1.38085	0.542	0.115	0	IM	2020-03-01
0	1.33479	0.356	0.022	0	IM	SMIM35
0	1.32742	0.754	0.25	0	IM	MBP
0	1.30811	0.316	0.015	0	IM	F13A1
0	1.29873	0.486	0.076	0	IM	MNDA
0	1.29501	0.361	0.018	0	IM	SIGLEC1
0	1.25594	0.355	0.022	0	IM	RGS1
0	1.25119	0.529	0.069	0	IM	WDFY4
0	1.24924	0.484	0.102	0	IM	SMAP2
0	1.23499	0.406	0.07	0	IM	HLA-DPB1
0	1.13745	0.376	0.037	0	IM	SIRPA
0	1.12456	0.329	0.031	0	IM	CLEC7A
0	1.11771	0.333	0.05	0	IM	CTTNBP2
0	1.10837	0.374	0.035	0	IM	PLCB2
0	1.10412	0.305	0.018	0	IM	TRPM2
0	1.07664	0.3	0.026	0	IM	ALOX5
0	1.07054	0.236	0.016	0	IM	IGF1
0	1.06029	0.378	0.057	0	IM	ENSMFAG00000004018
0	1.05669	0.221	0.015	0	IM	LIPN
0	1.04807	0.44	0.074	0	IM	SYK
0	1.02389	0.261	0.012	0	IM	NLRP3
0	1.02336	0.292	0.041	0	IM	SEMA4A
0	1.00533	0.235	0.015	0	IM	ENSMFAG00000031926
3.08463e-305	1.01039	0.265	0.034	5.83858e-301	IM	PILRA
1.48415e-303	1.42003	0.445	0.097	2.8092e-299	IM	LGMN
1.65696e-301	1.17653	0.542	0.131	3.1363e-297	IM	DOCK10
2.22814e-298	1.11098	0.471	0.101	4.21742e-294	IM	FYB1
3.31034e-298	1.21077	0.224	0.026	6.26582e-294	IM	SLC16A10
6.21298e-294	1.47851	0.723	0.27	1.17599e-289	IM	SLC8A1
6.8373e-294	1.40517	0.635	0.209	1.29416e-289	IM	TBC1D14
1.93678e-293	1.05362	0.42	0.085	3.66593e-289	IM	MAN2B1
1.02879e-288	1.40983	0.936	0.763	1.94729e-284	IM	DPYD
1.14696e-282	1.38651	0.595	0.183	2.17096e-278	IM	ENSMFAG00000000676
2.47631e-281	1.3146	0.364	0.068	4.68716e-277	IM	NCAM1
8.95602e-281	1.44972	0.81	0.39	1.6952e-276	IM	MTSS1
3.1136e-279	1.20612	0.324	0.054	5.89342e-275	IM	PSTPIP2
4.35917e-275	1.52234	0.835	0.429	8.25103e-271	IM	CAMK1D
5.79956e-273	1.07124	0.375	0.073	1.09774e-268	IM	ADAP1
2.7393e-272	1.20914	0.438	0.099	5.18495e-268	IM	HLA-DRA
6.84701e-266	1.03281	0.54	0.14	1.296e-261	IM	APBB1IP
9.49744e-264	1.11897	0.262	0.038	1.79768e-259	IM	CD83
1.31707e-260	1.52402	0.698	0.288	2.49295e-256	IM	SLC9A9
1.01495e-256	1.02939	0.406	0.084	1.92109e-252	IM	LCP2
2.36142e-254	1.19414	0.419	0.093	4.4697e-250	IM	SLC11A1
3.15506e-252	1.1169	0.411	0.092	5.9719e-248	IM	DMXL2
1.18884e-247	1.36355	0.644	0.238	2.25023e-243	IM	RBM47
2.05328e-246	1.01869	0.347	0.069	3.88645e-242	IM	ENSMFAG00000000976
4.13777e-242	1.14225	0.521	0.15	7.83197e-238	IM	SH2B3
3.47309e-234	1.03812	0.725	0.288	6.57387e-230	IM	ARHGAP15
9.78417e-233	1.25869	0.516	0.153	1.85195e-228	IM	PLXNC1
1.29932e-231	1.42531	0.442	0.114	2.45936e-227	IM	SRGN
3.3481e-229	1.17614	0.869	0.645	6.33729e-225	IM	SNX29
7.65691e-221	1.09849	0.539	0.17	1.4493e-216	IM	LYN
3.41776e-220	1.07468	0.551	0.173	6.46913e-216	IM	INPP5D
3.62205e-219	1.23002	0.664	0.269	6.85581e-215	IM	RAB31
7.4885e-216	1.0609	0.354	0.079	1.41742e-211	IM	EMILIN2
1.68379e-214	1.38573	0.249	0.041	3.18707e-210	IM	MMP19
1.35151e-213	1.03354	0.892	0.641	2.55813e-209	IM	ELMO1
1.60721e-213	1.49403	0.649	0.289	3.04213e-209	IM	DAB2
1.24521e-197	1.15007	0.49	0.155	2.35694e-193	IM	P2RX4
7.15839e-179	1.07217	0.492	0.166	1.35494e-174	IM	DISC1
2.77508e-162	1.0738	0.57	0.241	5.25268e-158	IM	MYO5A
5.0785e-162	1.00876	0.375	0.104	9.61259e-158	IM	KCNAB2
9.35844e-161	1.05383	0.439	0.143	1.77137e-156	IM	ENSMFAG00000033189
2.66007e-159	1.13459	0.667	0.342	5.03498e-155	IM	FRMD4A
8.44801e-159	1.10381	0.672	0.344	1.59904e-154	IM	ABR
3.33405e-158	1.03921	0.376	0.11	6.31069e-154	IM	SNX8
2.09884e-157	1.12445	0.476	0.172	3.97269e-153	IM	FMN1
3.99485e-155	1.09248	0.693	0.404	7.56145e-151	IM	ATP6V0A1
8.7859e-153	1.05794	0.772	0.495	1.663e-148	IM	ARHGAP24
1.75838e-150	1.2123	0.657	0.374	3.32826e-146	IM	RBPJ
3.99923e-143	1.01176	0.729	0.45	7.56974e-139	IM	GAB2
3.83414e-141	1.04636	0.542	0.231	7.25726e-137	IM	MITF
1.2152e-140	1.03858	0.651	0.331	2.30013e-136	IM	LDLRAD4
3.506e-134	1.02985	0.477	0.192	6.63615e-130	IM	TGFBR1
2.09947e-125	1.00877	0.512	0.23	3.97388e-121	IM	SLC11A2
4.58461e-124	1.00387	0.658	0.383	8.67775e-120	IM	TRPS1
1.6673e-114	1.08666	0.555	0.278	3.15587e-110	IM	ALCAM
8.33347e-114	1.08357	0.46	0.201	1.57736e-109	IM	PITPNA
8.78919e-111	1.01466	0.555	0.295	1.66362e-106	IM	TUT7
4.04032e-108	1.08771	0.49	0.231	7.64752e-104	IM	MERTK
6.23561e-103	1.06336	0.632	0.381	1.18028e-98	IM	CD44
2.19574e-83	1.22249	0.254	0.085	4.1561e-79	IM	ASTN2
1.0987e-77	1.01044	0.434	0.216	2.07961e-73	IM	RGL1
7.15435e-44	1.04531	0.303	0.154	1.35418e-39	IM	MAMDC2
0	2.59481	0.851	0.146	0	T	RIPOR2
0	2.53669	0.93	0.372	0	T	PITPNC1
0	2.37049	0.6	0.033	0	T	CD247
0	2.34131	0.756	0.147	0	T	SKAP1
0	2.32526	0.577	0.017	0	T	BCL11B
0	2.19379	0.822	0.196	0	T	PTPRC
0	2.18034	0.461	0.12	0	T	RAP1GAP2
0	2.16144	0.463	0.033	0	T	BTBD11
0	2.13992	0.623	0.078	0	T	SYTL3
0	2.12399	0.733	0.106	0	T	IKZF1
0	2.02992	0.596	0.063	0	T	CARD11
0	2.00995	0.594	0.064	0	T	SCML4
0	1.98298	0.533	0.029	0	T	ITK
0	1.9213	0.479	0.069	0	T	RGS9
0	1.85734	0.725	0.129	0	T	DOCK2
0	1.85275	0.516	0.069	0	T	PTPN22
0	1.83651	0.746	0.203	0	T	MBP
0	1.79235	0.318	0.038	0	T	IL12RB2
0	1.77138	0.47	0.032	0	T	SLA2
0	1.74967	0.325	0.039	0	T	TXK
0	1.72882	0.747	0.244	0	T	ARHGAP15
0	1.68305	0.487	0.064	0	T	FYB1
0	1.68006	0.605	0.105	0	T	PRKCB
0	1.66536	0.675	0.229	0	T	RUNX1
0	1.62307	0.529	0.118	0	T	ITGA4
0	1.61621	0.495	0.058	0	T	SORL1
0	1.60615	0.589	0.155	0	T	IQGAP2
0	1.595	0.589	0.223	0	T	TGFB1
0	1.59398	0.358	0.024	0	T	THEMIS
0	1.5833	0.565	0.1	0	T	APBB1IP
0	1.58201	0.378	0.018	0	T	GRAP2
0	1.54446	0.387	0.069	0	T	CAMK4
0	1.53862	0.632	0.269	0	T	TOX
0	1.52601	0.517	0.09	0	T	ATP10A
0	1.52427	0.459	0.049	0	T	LCP2
0	1.50995	0.372	0.068	0	T	PPP2R2B
0	1.48241	0.415	0.074	0	T	TTC39C
0	1.47342	0.376	0.031	0	T	CLEC2D
0	1.45653	0.31	0.017	0	T	TRAC
0	1.45351	0.501	0.097	0	T	DOCK10
0	1.44142	0.498	0.113	0	T	AKNA
0	1.43036	0.584	0.22	0	T	KLF12
0	1.41881	0.433	0.086	0	T	2020-09-06
0	1.40899	0.567	0.214	0	T	ZC3HAV1
0	1.3808	0.222	0.014	0	T	KLRB1
0	1.37924	0.368	0.03	0	T	CD84
0	1.37319	0.358	0.035	0	T	ENSMFAG00000003265
0	1.36938	0.409	0.082	0	T	GNG2
0	1.36212	0.336	0.046	0	T	TESC
0	1.35855	0.452	0.158	0	T	UBASH3B
0	1.35487	0.664	0.283	0	T	STK10
0	1.32963	0.377	0.079	0	T	TNFAIP8
0	1.31434	0.407	0.134	0	T	INPP4B
0	1.29971	0.671	0.301	0	T	PREX1
0	1.29241	0.439	0.147	0	T	STAT4
0	1.27808	0.327	0.015	0	T	ZAP70
0	1.27657	0.809	0.511	0	T	FNBP1
0	1.266	0.375	0.061	0	T	BIN2
0	1.26317	0.612	0.294	0	T	PIP4K2A
0	1.25731	0.565	0.262	0	T	RASSF1
0	1.25419	0.532	0.338	0	T	BCL2
0	1.25181	0.407	0.076	0	T	VAV1
0	1.25017	0.371	0.077	0	T	RASGRP1
0	1.23993	0.507	0.208	0	T	STK39
0	1.23717	0.327	0.038	0	T	SEMA4D
0	1.23352	0.383	0.071	0	T	LCP1
0	1.22949	0.793	0.481	0	T	CHST11
0	1.20878	0.756	0.442	0	T	TNIK
0	1.20846	0.43	0.135	0	T	STK17B
0	1.20654	0.397	0.102	0	T	FGD3
0	1.20144	0.309	0.039	0	T	IKZF3
0	1.2014	0.673	0.289	0	T	DOCK8
0	1.19918	0.273	0.02	0	T	RUNX3
0	1.19501	0.239	0.014	0	T	CD6
0	1.18645	0.855	0.592	0	T	ENSMFAG00000030025
0	1.18612	0.536	0.237	0	T	INPP4A
0	1.18009	0.304	0.03	0	T	TRAF3IP3
0	1.16962	0.39	0.201	0	T	ERN1
0	1.16952	0.351	0.073	0	T	NFATC2
0	1.16244	0.441	0.181	0	T	STK17A
0	1.15327	0.67	0.426	0	T	SH3KBP1
0	1.15307	0.253	0.012	0	T	KLRK1
0	1.15216	0.228	0.034	0	T	GRAMD1B
0	1.14112	0.299	0.035	0	T	CYTIP
0	1.13325	0.212	0.018	0	T	ADAM23
0	1.13043	0.315	0.069	0	T	LAT
0	1.12461	0.565	0.297	0	T	EVL
0	1.11666	0.211	0.037	0	T	CD96
0	1.08966	0.381	0.124	0	T	WIPF1
0	1.08949	0.308	0.073	0	T	PIK3CD
0	1.08927	0.663	0.324	0	T	XYLT1
0	1.08724	0.306	0.046	0	T	FMNL1
0	1.07437	0.443	0.199	0	T	DIAPH1
0	1.07402	0.242	0.013	0	T	UBASH3A
0	1.07147	0.533	0.334	0	T	PARP8
0	1.06776	0.226	0.03	0	T	TCF7
0	1.06416	0.501	0.235	0	T	CCDC88C
0	1.06201	0.614	0.372	0	T	ADGRE5
0	1.05311	0.339	0.126	0	T	ENSMFAG00000033189
0	1.0351	0.27	0.042	0	T	PIK3R5
0	1.02879	0.216	0.019	0	T	CD244
0	1.01757	0.666	0.388	0	T	ETS1
0	1.00399	0.204	0.019	0	T	GZMB
0	1.00007	0.511	0.257	0	T	NLRC5
0	2.91742	0.841	0.088	0	B	BANK1
0	2.56079	0.657	0.012	0	B	FCRL1
0	2.27676	0.617	0.035	0	B	PAX5
0	2.13987	0.719	0.063	0	B	WDFY4
0	2.10286	0.677	0.078	0	B	SEL1L3
0	2.05945	0.753	0.12	0	B	PLCG2
0	1.82341	0.724	0.137	0	B	EBF1
0	1.82193	0.507	0.037	0	B	POU2F2
0	1.8176	0.597	0.112	0	B	2020-03-01
0	1.8101	0.86	0.283	0	B	ARHGAP15
0	1.78702	0.451	0.014	0	B	CD22
0	1.76301	0.586	0.07	0	B	SYK
0	1.75661	0.881	0.492	0	B	ARHGAP24
0	1.7492	0.685	0.234	0	B	PDE7A
0	1.7255	0.575	0.098	0	B	SMAP2
0	1.71631	0.703	0.144	0	B	PRKCB
0	1.69461	0.425	0.073	0	B	GPR155
0	1.64949	0.568	0.075	0	B	PIK3AP1
0	1.64519	0.504	0.108	0	B	KCNQ5
0	1.63451	0.492	0.116	0	B	TBC1D9
0	1.61392	0.284	0.036	0	B	CD83
0	1.61344	0.783	0.177	0	B	DOCK2
0	1.60046	0.818	0.204	0	B	RIPOR2
0	1.59909	0.624	0.207	0	B	SP140
0	1.57854	0.574	0.171	0	B	RALGPS2
0	1.56896	0.415	0.029	0	B	C16orf74
0	1.56854	0.595	0.106	0	B	CARD11
0	1.54249	0.337	0.035	0	B	SCIMP
0	1.53734	0.417	0.018	0	B	RUBCNL
0	1.51708	0.644	0.23	0	B	MEF2C
0	1.51234	0.4	0.054	0	B	ENSMFAG00000042620
0	1.50892	0.756	0.293	0	B	CD74
0	1.49168	0.56	0.154	0	B	IQSEC1
0	1.46666	0.372	0.062	0	B	BCL11A
0	1.44075	0.557	0.144	0	B	ATP2A3
0	1.43788	0.462	0.103	0	B	DENND5B
0	1.42987	0.356	0.005	0	B	MS4A1
0	1.39038	0.78	0.349	0	B	XYLT1
0	1.38033	0.416	0.073	0	B	LAPTM5
0	1.35925	0.427	0.059	0	B	IKZF3
0	1.35052	0.613	0.262	0	B	ITPR1
0	1.34752	0.579	0.171	0	B	INPP5D
0	1.34659	0.559	0.168	0	B	LYN
0	1.31248	0.3	0.028	0	B	CR1
0	1.31083	0.65	0.303	0	B	TMEM131L
0	1.29935	0.567	0.229	0	B	VAV2
0	1.28391	0.367	0.036	0	B	LAT2
0	1.26429	0.339	0.061	0	B	HVCN1
0	1.25076	0.35	0.058	0	B	BLNK
0	1.24173	0.595	0.201	0	B	RCSD1
0	1.23678	0.426	0.102	0	B	TNFAIP8
0	1.20887	0.615	0.158	0	B	IKZF1
0	1.20693	0.238	0.012	0	B	FCRL5
0	1.20594	0.282	0.011	0	B	FCMR
0	1.19675	0.509	0.157	0	B	STK17B
0	1.19379	0.495	0.13	0	B	DOCK10
0	1.17447	0.335	0.039	0	B	CD37
0	1.16667	0.368	0.07	0	B	HIP1R
0	1.14884	0.288	0.003	0	B	BLK
0	1.13507	0.409	0.117	0	B	ADAM19
0	1.12638	0.446	0.114	0	B	2020-09-06
0	1.12571	0.719	0.32	0	B	DOCK8
0	1.12039	0.339	0.051	0	B	CD53
0	1.11522	0.478	0.151	0	B	HDAC9
0	1.1108	0.305	0.051	0	B	NCF1
0	1.10152	0.725	0.248	0	B	PTPRC
0	1.08837	0.225	0.003	0	B	CD79B
0	1.06476	0.218	0.021	0	B	EAF2
0	1.04049	0.337	0.067	0	B	AIM2
0	1.00885	0.392	0.103	0	B	VAV1
7.79711e-303	1.03285	0.34	0.085	1.47584e-298	B	CIITA
1.13962e-292	1.0788	0.34	0.089	2.15707e-288	B	SLC15A2
5.22323e-290	1.25828	0.507	0.195	9.88653e-286	B	ENSMFAG00000041885
6.36531e-286	1.02106	0.235	0.045	1.20483e-281	B	PRAG1
1.565e-279	1.30964	0.372	0.108	2.96223e-275	B	ANKRD33B
3.92293e-252	1.02639	0.477	0.182	7.42533e-248	B	ENSMFAG00000000676
2.35145e-240	1.66182	0.492	0.216	4.45082e-236	B	SPAG16
4.08421e-239	1.10871	0.399	0.136	7.73059e-235	B	TTC7A
1.24674e-194	1.02738	0.545	0.285	2.35982e-190	B	GRB2
1.93851e-191	1.03012	0.545	0.288	3.66921e-187	B	MAP3K1
1.05794e-188	1.11138	0.623	0.371	2.00247e-184	B	OSBPL10
3.45478e-165	1.05094	0.752	0.645	6.5392e-161	B	SNX29
7.72423e-165	1.43806	0.595	0.39	1.46204e-160	B	MTSS1
1.91692e-161	1.07495	0.416	0.191	3.62834e-157	B	SMC6
1.23624e-148	1.01455	0.485	0.262	2.33996e-144	B	DGKD
2.37408e-128	1.07215	0.495	0.288	4.49367e-124	B	SLC9A9
0	2.74167	0.774	0.062	0	DC	SULF2
0	2.71357	0.787	0.213	0	DC	TBC1D8
0	2.70565	0.505	0.041	0	DC	CPVL
0	2.68493	0.717	0.069	0	DC	WDFY4
0	2.31275	0.591	0.025	0	DC	IRF8
0	2.21728	0.65	0.032	0	DC	FLT3
0	2.08417	0.575	0.063	0	DC	BCL11A
0	1.88303	0.526	0.045	0	DC	SLC24A4
0	1.84655	0.64	0.119	0	DC	ADAM19
0	1.81891	0.733	0.153	0	DC	HDAC9
0	1.78303	0.388	0.036	0	DC	PLAC8
0	1.72151	0.498	0.044	0	DC	GNA15
0	1.69772	0.463	0.065	0	DC	COTL1
0	1.67098	0.241	0.017	0	DC	SLC7A5
0	1.66134	0.423	0.029	0	DC	CUX2
0	1.64702	0.705	0.132	0	DC	DOCK10
0	1.64479	0.281	0.016	0	DC	FAM129C
0	1.61106	0.533	0.086	0	DC	CIITA
0	1.54673	0.61	0.104	0	DC	TTC39C
0	1.48938	0.603	0.116	0	DC	2020-03-01
0	1.43462	0.517	0.077	0	DC	MNDA
0	1.41714	0.467	0.04	0	DC	ADA2
0	1.39942	0.376	0.022	0	DC	RUBCNL
0	1.39854	0.448	0.036	0	DC	CBFA2T3
0	1.33403	0.32	0.028	0	DC	CD86
0	1.29436	0.365	0.028	0	DC	CD4
0	1.29011	0.404	0.032	0	DC	FGD2
0	1.20524	0.241	0.015	0	DC	ENSMFAG00000031926
0	1.19098	0.402	0.036	0	DC	PLCB2
0	1.09692	0.393	0.04	0	DC	CYTH4
0	1.07056	0.374	0.041	0	DC	SEMA4A
0	1.00574	0.182	0.002	0	DC	PLEKHD1
1.09491e-306	1.37455	0.762	0.182	2.07244e-302	DC	DOCK2
1.34912e-286	1.68682	0.379	0.05	2.55362e-282	DC	GRAMD1B
3.03556e-278	1.3871	0.642	0.15	5.74572e-274	DC	SH2B3
3.97161e-265	1.13933	0.273	0.028	7.51746e-261	DC	KCNK13
7.24629e-261	1.64665	0.816	0.297	1.37158e-256	DC	CD74
1.43213e-258	2.2703	0.339	0.046	2.71073e-254	DC	CDH20
6.99946e-252	1.17955	0.376	0.055	1.32486e-247	DC	KLHL6
4.77798e-246	1.04246	0.381	0.057	9.04376e-242	DC	ENSMFAG00000003527
1.28331e-241	1.85971	0.379	0.06	2.42905e-237	DC	BLNK
2.04944e-241	1.28202	0.502	0.098	3.87917e-237	DC	LCP1
1.78944e-239	1.01908	0.441	0.075	3.38706e-235	DC	SYK
7.95955e-239	1.32634	0.441	0.079	1.50658e-234	DC	EMILIN2
1.01365e-235	1.08933	0.327	0.045	1.91863e-231	DC	HSH2D
1.88374e-228	1.10552	0.414	0.071	3.56554e-224	DC	HLA-DPB1
3.74681e-224	2.15354	0.435	0.084	7.09197e-220	DC	SEL1L3
3.62557e-222	1.06269	0.385	0.062	6.86248e-218	DC	PIK3R5
1.02243e-221	1.4563	0.72	0.245	1.93526e-217	DC	CCDC88A
1.56582e-221	1.01537	0.444	0.08	2.96379e-217	DC	PIK3AP1
2.50068e-219	1.27181	0.6	0.149	4.73328e-215	DC	RAP1GAP2
1.66712e-217	1.3385	0.523	0.119	3.15552e-213	DC	TBC1D9
5.691e-217	1.21361	0.526	0.116	1.07719e-212	DC	2020-09-06
6.64963e-216	1.72804	0.374	0.064	1.25864e-211	DC	RGS7
7.91206e-216	1.39493	0.547	0.127	1.49759e-211	DC	ATP10A
1.97285e-213	1.36431	0.621	0.171	3.73422e-209	DC	LYN
7.63743e-211	1.09179	0.636	0.162	1.44561e-206	DC	IKZF1
6.43151e-207	1.22664	0.262	0.033	1.21736e-202	DC	ARHGAP22
5.53158e-200	1.29008	0.586	0.15	1.04702e-195	DC	PRKCB
4.88003e-198	1.12591	0.36	0.062	9.23692e-194	DC	VOPP1
5.38518e-197	1.32792	0.797	0.323	1.01931e-192	DC	DOCK8
5.76701e-194	1.51305	0.879	0.554	1.09158e-189	DC	ETV6
9.77727e-194	1.28238	0.22	0.025	1.85064e-189	DC	SLC35F3
3.64245e-192	1.75816	0.591	0.18	6.89442e-188	DC	CLNK
3.76772e-189	2.38611	0.344	0.063	7.13155e-185	DC	EPHB1
5.70798e-179	1.0088	0.309	0.051	1.08041e-174	DC	POLD1
2.13501e-176	1.27367	0.476	0.111	4.04114e-172	DC	CARD11
2.72966e-176	1.33619	0.698	0.252	5.1667e-172	DC	MBP
1.63846e-174	1.15586	0.591	0.174	3.10128e-170	DC	INPP5D
2.30961e-174	1.02973	0.407	0.086	4.37162e-170	DC	MAN2B1
9.14302e-173	1.39751	0.343	0.063	1.73059e-168	DC	ENSMFAG00000033999
2.73058e-168	1.39636	0.788	0.353	5.16843e-164	DC	XYLT1
3.45033e-166	1.30992	0.58	0.184	6.53078e-162	DC	ENSMFAG00000000676
2.15881e-163	1.11959	0.465	0.116	4.0862e-159	DC	SPECC1
6.79297e-162	1.04143	0.531	0.141	1.28577e-157	DC	APBB1IP
8.38535e-162	1.01821	0.554	0.154	1.58718e-157	DC	ITGA4
9.57408e-162	1.70031	0.451	0.117	1.81218e-157	DC	RUNX2
2.35785e-156	1.41048	0.395	0.091	4.46293e-152	DC	SUSD1
3.47508e-142	1.41156	0.67	0.269	6.57763e-138	DC	RUNX1
1.10914e-140	1.00361	0.715	0.289	2.09937e-136	DC	ARHGAP15
1.26738e-140	1.35892	0.267	0.048	2.3989e-136	DC	BCAS4
6.93138e-140	1.29247	0.24	0.039	1.31197e-135	DC	RFLNB
1.77669e-131	1.12899	0.545	0.188	3.36292e-127	DC	ENSMFAG00000031015
1.30541e-127	1.18796	0.397	0.104	2.47088e-123	DC	PARM1
1.53592e-123	1.02423	0.505	0.161	2.90719e-119	DC	STK17B
5.99404e-121	1.56319	0.483	0.165	1.13455e-116	DC	SCARB1
1.60473e-119	1.01669	0.722	0.334	3.03743e-115	DC	PREX1
1.37074e-118	1.06713	0.257	0.049	2.59453e-114	DC	AOAH
1.79091e-118	1.00984	0.397	0.108	3.38984e-114	DC	MAP2K6
4.6145e-115	1.14706	0.222	0.039	8.73432e-111	DC	CD83
1.68551e-110	1.13401	0.418	0.128	3.19033e-106	DC	SHTN1
1.32332e-107	1.14397	0.465	0.154	2.50479e-103	DC	PLXNC1
2.47147e-101	1.09618	0.479	0.173	4.67801e-97	DC	MAP3K14
1.54779e-94	1.01996	0.28	0.069	2.92967e-90	DC	TSPAN33
4.05938e-94	1.0725	0.598	0.271	7.68359e-90	DC	RAB31
1.18862e-90	1.11865	0.593	0.272	2.24983e-86	DC	SLC8A1
1.52985e-85	1.80325	0.752	0.542	2.8957e-81	DC	HIP1
2.16079e-84	1.14213	0.783	0.538	4.08994e-80	DC	FNBP1
1.30523e-82	1.05128	0.635	0.332	2.47055e-78	DC	LDLRAD4
1.70449e-78	1.04705	0.374	0.133	3.22625e-74	DC	TEX2
6.85958e-77	1.21325	0.566	0.29	1.29838e-72	DC	SLC9A9
9.44959e-77	1.00177	0.185	0.038	1.78862e-72	DC	HTR7
5.7928e-69	1.02027	0.322	0.11	1.09646e-64	DC	TMEM268
1.02174e-68	1.01014	0.589	0.347	1.93395e-64	DC	SNX9
1.5606e-67	1.20281	0.673	0.431	2.9539e-63	DC	CAMK1D
2.50871e-67	1.34494	0.414	0.183	4.74849e-63	DC	CCDC50
6.7704e-66	1.01772	0.407	0.168	1.2815e-61	DC	GPR137B
3.93439e-65	1.00894	0.413	0.167	7.44702e-61	DC	GAS7
4.10179e-64	1.15644	0.332	0.124	7.76386e-60	DC	PTPRS
7.15251e-61	1.02055	0.411	0.182	1.35383e-56	DC	VAC14
1.37126e-57	1.00508	0.505	0.262	2.59551e-53	DC	FAM129A
4.2538e-52	1.17267	0.467	0.235	8.05159e-48	DC	KDM2B
2.96743e-49	1.03201	0.367	0.168	5.61675e-45	DC	UGCG
2.13703e-44	1.11358	0.406	0.208	4.04497e-40	DC	INPP5F
8.14051e-40	1.23731	0.308	0.143	1.54084e-35	DC	ATP13A2
3.72463e-24	1.07661	0.467	0.352	7.04998e-20	DC	DENND4A
0	3.24351	0.809	0.119	0	Pla	TBC1D9
0	3.00752	0.757	0.019	0	Pla	DAPP1
0	2.61198	0.453	0.016	0	Pla	SLC7A5
0	2.49556	0.765	0.151	0	Pla	CREB3L2
0	2.4736	0.619	0.021	0	Pla	EAF2
0	2.4533	0.616	0.059	0	Pla	ESR1
0	2.27064	0.423	0.01	0	Pla	IRF4
0	2.18924	0.584	0.072	0	Pla	ARSG
0	2.18416	0.418	0.031	0	Pla	SLC16A6
0	2.10247	0.532	0.048	0	Pla	PRDM1
0	2.00428	0.426	0.005	0	Pla	POU2AF1
0	1.96157	0.606	0.084	0	Pla	SEL1L3
0	1.89148	0.592	0.091	0	Pla	SLC15A2
0	1.83049	0.577	0.06	0	Pla	BLNK
0	1.76548	0.334	0.01	0	Pla	TNFRSF17
0	1.66782	0.287	0.01	0	Pla	ENSMFAG00000017427
0	1.59202	0.307	0.021	0	Pla	JCHAIN
0	1.543	0.23	0.011	0	Pla	IGKC
0	1.45241	0.408	0.01	0	Pla	NUGGC
0	1.45048	0.319	0.007	0	Pla	TNFRSF13B
0	1.41333	0.413	0.038	0	Pla	ENSMFAG00000035592
0	1.3304	0.339	0.012	0	Pla	ENSMFAG00000047093
0	1.27588	0.329	0.014	0	Pla	FCRL5
1.54455e-287	1.86469	0.621	0.106	2.92353e-283	Pla	DENND5B
4.55601e-283	1.26875	0.356	0.034	8.62361e-279	Pla	C16orf74
1.5475e-280	1.8726	0.535	0.079	2.92911e-276	Pla	TXNDC5
2.82539e-268	1.6166	0.446	0.055	5.3479e-264	Pla	KLHL6
9.89941e-264	2.10346	0.517	0.08	1.87376e-259	Pla	KANK1
8.77544e-261	1.22337	0.282	0.023	1.66101e-256	Pla	PIK3CG
6.18057e-242	1.72445	0.644	0.127	1.16986e-237	Pla	PLCG2
1.03366e-233	2.36302	0.755	0.216	1.95651e-229	Pla	EIF2AK3
9.12703e-228	1.65535	0.238	0.019	1.72756e-223	Pla	ENSMFAG00000026957
8.15781e-223	1.57768	0.48	0.076	1.54411e-218	Pla	GPR155
3.06252e-205	1.63831	0.168	0.01	5.79675e-201	Pla	ENSMFAG00000027015
7.37099e-199	2.12905	0.738	0.232	1.39518e-194	Pla	TXNDC11
1.63679e-190	2.64245	0.413	0.065	3.09811e-186	Pla	ENSMFAG00000042753
3.85696e-183	2.3889	0.696	0.217	7.30045e-179	Pla	ERN1
9.60833e-183	1.19781	0.307	0.037	1.81866e-178	Pla	SLC7A1
5.95429e-178	1.60017	0.609	0.155	1.12703e-173	Pla	SEC24D
1.96993e-172	1.04688	0.332	0.045	3.72869e-168	Pla	HSH2D
9.4683e-165	1.19109	0.384	0.062	1.79216e-160	Pla	VOPP1
1.20852e-155	2.01299	0.889	0.633	2.28748e-151	Pla	FNDC3B
3.66587e-153	1.61689	0.498	0.112	6.93877e-149	Pla	KCNQ5
6.44173e-150	1.72192	0.832	0.475	1.21929e-145	Pla	MSI2
3.46238e-149	1.06545	0.342	0.054	6.55359e-145	Pla	SYNE3
1.88189e-144	1.58133	0.705	0.264	3.56204e-140	Pla	INPP4A
1.10393e-141	1.09288	0.403	0.076	2.08952e-137	Pla	SYK
1.3443e-141	1.6664	0.443	0.098	2.54448e-137	Pla	ENSMFAG00000035326
2.93839e-140	1.68772	0.564	0.166	5.56179e-136	Pla	SEL1L
3.93303e-132	1.46976	0.522	0.141	7.44444e-128	Pla	IQCB1
5.84856e-131	1.28098	0.361	0.069	1.10701e-126	Pla	TP53INP1
9.38584e-127	1.44468	0.463	0.115	1.77655e-122	Pla	TRAM2
1.23084e-126	1.51668	0.792	0.43	2.32973e-122	Pla	GMDS
6.72388e-125	1.49644	0.567	0.18	1.2727e-120	Pla	SEC24A
1.2739e-124	1.37723	0.574	0.175	2.41125e-120	Pla	RALGPS2
1.28172e-121	1.37992	0.599	0.205	2.42604e-117	Pla	HM13
4.48826e-118	1.67526	0.834	0.592	8.49539e-114	Pla	RAPGEF2
2.99285e-116	1.27006	0.421	0.101	5.66487e-112	Pla	FAM3C
2.91395e-115	1.6555	0.745	0.355	5.51553e-111	Pla	BCL2
1.46155e-114	1.55164	0.564	0.193	2.76642e-110	Pla	HERPUD1
1.30241e-113	1.16819	0.307	0.056	2.4652e-109	Pla	UBALD2
2.26193e-113	1.43344	0.629	0.235	4.28138e-109	Pla	MEF2C
8.78296e-113	1.01143	0.166	0.017	1.66244e-108	Pla	IGF1
2.9834e-112	1.38717	0.448	0.117	5.64698e-108	Pla	RUNX2
2.60109e-109	1.44378	0.723	0.356	4.92333e-105	Pla	ENSMFAG00000031459
8.47595e-109	1.07914	0.458	0.117	1.60433e-104	Pla	2020-09-06
6.68894e-100	1.60667	0.641	0.268	1.26608e-95	Pla	ST6GAL1
1.78521e-98	2.15704	0.515	0.175	3.37905e-94	Pla	FAM107B
5.12307e-98	1.44664	0.78	0.483	9.69694e-94	Pla	MAN1A1
1.59677e-96	1.2053	0.507	0.155	3.02237e-92	Pla	ITGA4
1.6056e-96	1.42728	0.604	0.236	3.03907e-92	Pla	RASGRP3
3.60614e-95	1.0167	0.574	0.184	6.8257e-91	Pla	DOCK2
1.52833e-94	1.21234	0.386	0.097	2.89282e-90	Pla	BANK1
1.71196e-94	1.37781	0.745	0.451	3.24039e-90	Pla	GAB2
1.55099e-91	1.05625	0.312	0.067	2.93571e-87	Pla	CASP3
1.45354e-88	1.11819	0.488	0.155	2.75126e-84	Pla	HDAC9
6.31915e-88	1.24885	0.564	0.229	1.19609e-83	Pla	PABPC4
4.97829e-85	1.03814	0.23	0.041	9.4229e-81	Pla	DUSP5
2.5071e-82	1.17415	0.48	0.17	4.74543e-78	Pla	SPATS2
1.77959e-79	1.05924	0.235	0.045	3.3684e-75	Pla	TFEC
2.95019e-79	1.13364	0.705	0.426	5.58412e-75	Pla	SND1
6.65215e-79	1.16779	0.413	0.128	1.25912e-74	Pla	TRAF3
3.54842e-76	1.08681	0.804	0.536	6.71645e-72	Pla	RAPGEF1
7.24036e-74	1.20951	0.364	0.104	1.37046e-69	Pla	SMAP2
8.14095e-74	1.20312	0.797	0.646	1.54092e-69	Pla	SNX29
2.71645e-73	1.02209	0.45	0.149	5.1417e-69	Pla	ATP2A3
3.23681e-73	1.20179	0.557	0.242	6.12663e-69	Pla	MYO5A
1.01169e-71	1.24476	0.512	0.205	1.91493e-67	Pla	TPST2
3.80365e-71	1.13346	0.453	0.164	7.19956e-67	Pla	FUT8
1.97946e-68	1.16294	0.218	0.044	3.74672e-64	Pla	BIRC3
7.89056e-65	1.08654	0.275	0.069	1.49352e-60	Pla	HSP90B1
4.04267e-64	1.46209	0.592	0.312	7.65196e-60	Pla	TNS3
1.05811e-63	1.01949	0.663	0.363	2.00278e-59	Pla	RRBP1
1.76509e-63	1.31354	0.666	0.395	3.34096e-59	Pla	PDE4B
5.72765e-62	1.2188	0.366	0.123	1.08413e-57	Pla	EDEM1
2.35183e-59	1.07781	0.394	0.139	4.45155e-55	Pla	TTC7A
2.14734e-58	1.45151	0.559	0.285	4.06449e-54	Pla	GLCCI1
1.84884e-57	1.17449	0.512	0.239	3.49949e-53	Pla	PDE7A
6.05155e-57	1.12434	0.547	0.263	1.14544e-52	Pla	FAM129A
3.3734e-56	1.06909	0.512	0.24	6.38516e-52	Pla	ARFGAP3
7.69922e-53	1.15023	0.525	0.261	1.45731e-48	Pla	ATG5
1.28378e-52	1.22132	0.465	0.212	2.42993e-48	Pla	SP140
5.58684e-46	1.37096	0.547	0.312	1.05748e-41	Pla	DEPTOR
3.75247e-42	1.11294	0.493	0.264	7.10268e-38	Pla	ANKRD28
1.16934e-39	1.07202	0.483	0.246	2.21332e-35	Pla	ZC3HAV1
1.13244e-38	1.0202	0.369	0.16	2.14347e-34	Pla	RASGEF1B
3.83505e-37	1.22435	0.475	0.276	7.25898e-33	Pla	SESN1
5.19081e-34	1.10023	0.658	0.532	9.82517e-30	Pla	ITPR2
9.31048e-33	1.19078	0.485	0.28	1.76229e-28	Pla	ALCAM
7.06163e-26	1.14241	0.547	0.41	1.33663e-21	Pla	MLLT3
4.48608e-19	1.08175	0.361	0.22	8.49125e-15	Pla	PITPNB
2.67236e-13	1.00365	0.337	0.227	5.05824e-09	Pla	SQSTM1
0	3.81525	0.865	0.009	0	MC	ENPP3
0	2.74528	0.731	0.01	0	MC	ACSBG1
0	2.58615	0.583	0.021	0	MC	TNFRSF8
0	2.31737	0.763	0.054	0	MC	ENSMFAG00000003044
0	2.26979	0.59	0.002	0	MC	CPA3
0	2.08198	0.647	0.017	0	MC	P2RX1
0	2.04553	0.609	0.002	0	MC	ENSMFAG00000043035
0	1.86374	0.519	0.002	0	MC	MS4A2
0	1.81224	0.551	0.017	0	MC	ALOX5AP
0	1.7784	0.519	0.002	0	MC	IL1RL1
0	1.72193	0.545	0.015	0	MC	SLC38A11
0	1.6653	0.532	0.019	0	MC	CD22
0	1.64807	0.571	0.027	0	MC	PIK3R6
0	1.58305	0.487	0.006	0	MC	SLC18A2
0	1.54142	0.353	0.006	0	MC	ABCB11
0	1.48049	0.301	0.006	0	MC	HHIPL1
0	1.47697	0.436	0.019	0	MC	GDF15
0	1.46223	0.41	0.004	0	MC	RAB44
0	1.46218	0.34	0.006	0	MC	HPGDS
0	1.4495	0.429	0.002	0	MC	RHEX
0	1.43998	0.404	0.01	0	MC	LAX1
0	1.40983	0.397	0.003	0	MC	SLC45A3
0	1.40919	0.372	0.003	0	MC	PGBD5
0	1.37411	0.474	0.015	0	MC	FCRL5
0	1.35286	0.359	0.002	0	MC	TMEM212
0	1.16703	0.321	0.001	0	MC	HDC
3.92832e-300	1.60404	0.519	0.028	7.43552e-296	MC	TMEM154
4.69969e-300	1.94002	0.615	0.04	8.89557e-296	MC	LAT2
6.502e-295	2.4063	0.737	0.061	1.2307e-290	MC	ST8SIA6
1.2347e-280	1.501	0.494	0.027	2.33703e-276	MC	ALOX5
9.34505e-262	1.10274	0.34	0.014	1.76883e-257	MC	PTGS1
1.92455e-258	2.94958	0.955	0.128	3.64278e-254	MC	SYTL3
9.655e-252	2.04276	0.564	0.04	1.8275e-247	MC	IL18R1
2.79056e-243	1.18651	0.353	0.016	5.28197e-239	MC	CYP2E1
2.29878e-236	3.10667	0.949	0.144	4.35114e-232	MC	ENSMFAG00000033189
2.01288e-231	2.4015	0.833	0.103	3.80997e-227	MC	KIT
6.22714e-231	1.99774	0.622	0.053	1.17867e-226	MC	SAMSN1
8.00668e-213	1.75724	0.596	0.051	1.51551e-208	MC	GRAP2
5.87623e-198	2.29748	0.923	0.151	1.11225e-193	MC	PRKCB
2.84645e-191	2.11195	0.692	0.083	5.38776e-187	MC	VWA5A
5.98142e-190	1.1438	0.404	0.027	1.13216e-185	MC	BTK
1.53493e-189	1.76104	0.558	0.051	2.90531e-185	MC	ATP8B4
3.69497e-180	1.40434	0.391	0.026	6.99383e-176	MC	ENSMFAG00000000396
2.84052e-179	1.55177	0.513	0.046	5.37654e-175	MC	PTGER3
3.05111e-177	1.67163	0.609	0.063	5.77515e-173	MC	IKZF3
1.89225e-166	1.76556	0.519	0.051	3.58166e-162	MC	ENSMFAG00000046536
1.35921e-164	2.02957	0.641	0.08	2.57272e-160	MC	EMILIN2
1.13046e-152	1.66694	0.564	0.065	2.13974e-148	MC	PAFAH2
6.18317e-143	1.32342	0.385	0.032	1.17035e-138	MC	ENSMFAG00000002467
2.15063e-132	1.4807	0.519	0.062	4.0707e-128	MC	TEC
7.36477e-129	1.0172	0.269	0.017	1.394e-124	MC	GNB5
7.08565e-123	1.79152	0.686	0.118	1.34117e-118	MC	2020-03-01
3.10589e-122	2.61828	0.641	0.109	5.87883e-118	MC	NELL1
9.74193e-117	1.70837	0.526	0.072	1.84395e-112	MC	RAB27B
1.92104e-116	2.12485	0.673	0.129	3.63614e-112	MC	GALC
2.05082e-114	1.84536	0.782	0.168	3.88179e-110	MC	GAS7
5.8072e-114	1.31117	0.417	0.046	1.09919e-109	MC	ENSMFAG00000036636
9.53123e-112	1.8996	0.885	0.257	1.80407e-107	MC	RPS6KA5
1.26208e-111	1.44254	0.571	0.089	2.38887e-107	MC	EPB41L1
8.69506e-109	1.39271	0.692	0.129	1.6458e-104	MC	PLCG2
3.80806e-102	1.43993	0.583	0.097	7.20789e-98	MC	PTK2B
9.00675e-102	1.5569	0.532	0.082	1.7048e-97	MC	LPCAT2
2.11783e-101	1.04507	0.276	0.023	4.00864e-97	MC	MTHFD2
2.74804e-100	1.68627	0.718	0.164	5.2015e-96	MC	GNPTAB
5.382e-98	1.93552	0.782	0.211	1.0187e-93	MC	TBC1D14
1.47031e-96	2.09344	0.846	0.263	2.78301e-92	MC	ABCC1
3.26771e-96	1.44761	0.455	0.064	6.18512e-92	MC	ENSMFAG00000044689
1.86427e-93	1.29043	0.378	0.044	3.52869e-89	MC	RGS2
1.91727e-93	1.97919	0.885	0.312	3.62902e-89	MC	TNS3
1.10803e-89	1.3444	0.481	0.074	2.09728e-85	MC	PLAT
3.51601e-88	1.65762	0.712	0.174	6.65511e-84	MC	FMN1
1.52756e-87	1.13024	0.442	0.062	2.89137e-83	MC	ITGAM
6.33294e-86	1.82032	0.654	0.151	1.1987e-81	MC	GNAL
1.28355e-85	1.28971	0.288	0.029	2.42949e-81	MC	DUSP10
1.61742e-85	1.09499	0.692	0.151	3.06145e-81	MC	RAP1GAP2
4.04845e-85	1.24906	0.308	0.033	7.6629e-81	MC	ENSMFAG00000035981
4.90093e-85	1.85499	0.718	0.198	9.27649e-81	MC	CPEB4
9.53153e-85	1.75036	0.974	0.564	1.80413e-80	MC	PRKCA
3.47678e-83	1.71602	0.853	0.306	6.58085e-79	MC	ITGA9
6.62956e-83	1.72228	0.897	0.386	1.25484e-78	MC	STXBP5
2.54361e-82	1.33121	0.429	0.065	4.81454e-78	MC	LTC4S
2.31566e-81	1.77464	0.808	0.266	4.38308e-77	MC	ABCC4
9.68714e-80	1.62907	0.429	0.067	1.83358e-75	MC	AP1S3
5.24703e-79	1.63861	0.423	0.067	9.93158e-75	MC	FSTL4
7.43795e-79	1.71415	0.962	0.694	1.40785e-74	MC	AGAP1
2.01657e-78	1.68452	0.936	0.431	3.81697e-74	MC	CAMK1D
5.52966e-78	1.13785	0.795	0.211	1.04665e-73	MC	RIPOR2
7.26091e-78	1.2121	0.378	0.052	1.37435e-73	MC	CTTNBP2
7.66371e-77	1.3831	0.865	0.291	1.45059e-72	MC	ARHGAP15
1.63227e-75	1.67731	0.885	0.354	3.08957e-71	MC	XYLT1
8.17215e-75	1.63286	0.295	0.034	1.54683e-70	MC	CCL5
3.24292e-74	1.67855	0.712	0.208	6.1382e-70	MC	ANXA4
8.20443e-73	1.37033	0.429	0.072	1.55293e-68	MC	LEO1
1.6743e-72	1.3371	0.276	0.031	3.16912e-68	MC	TRAF1
1.36878e-71	1.04844	0.417	0.066	2.59083e-67	MC	NCKAP1L
8.4302e-71	1.72964	0.635	0.162	1.59567e-66	MC	STK17B
5.25243e-65	1.53574	0.526	0.116	9.9418e-61	MC	SRGN
3.2442e-64	1.90602	0.5	0.111	6.14063e-60	MC	ANKRD33B
2.20995e-63	1.6221	0.84	0.405	4.18299e-59	MC	ATP6V0A1
3.16355e-63	1.28822	0.41	0.075	5.98797e-59	MC	SMYD2
5.31937e-63	1.41522	0.449	0.089	1.00685e-58	MC	MFSD4A
1.21532e-62	1.51157	0.833	0.367	2.30037e-58	MC	BMP2K
1.85826e-62	1.5102	0.66	0.207	3.51731e-58	MC	PCNX4
4.10356e-62	1.08203	0.577	0.134	7.76721e-58	MC	DOCK10
3.48847e-59	1.15937	0.5	0.106	6.60297e-55	MC	VAV1
7.04143e-59	1.21738	0.654	0.185	1.3328e-54	MC	UBASH3B
3.05501e-58	1.74488	0.436	0.093	5.78252e-54	MC	MAPK6
4.15057e-57	1.48484	0.686	0.233	7.85619e-53	MC	MITF
1.64235e-56	1.39662	0.385	0.073	3.10865e-52	MC	RASSF5
1.51788e-55	1.44388	0.712	0.28	2.87305e-51	MC	CNST
8.5024e-55	1.42261	0.692	0.234	1.60933e-50	MC	PLCL1
9.37628e-55	1.45938	0.564	0.155	1.77474e-50	MC	IL15RA
1.37132e-54	1.30174	0.942	0.594	2.59564e-50	MC	ZEB2
4.12983e-54	1.05797	0.391	0.076	7.81695e-50	MC	SCN9A
3.45532e-53	1.37519	0.891	0.567	6.54022e-49	MC	SSH2
5.28853e-53	1.25346	0.385	0.076	1.00101e-48	MC	EXTL3
5.76196e-53	1.5365	0.538	0.147	1.09062e-48	MC	LMNA
2.41705e-52	1.15871	0.936	0.678	4.57499e-48	MC	PPP3CA
6.61394e-52	2.21213	0.75	0.373	1.25189e-47	MC	KAZN
1.13322e-51	1.25616	0.788	0.323	2.14496e-47	MC	PIP4K2A
1.21145e-51	1.08562	0.429	0.094	2.29303e-47	MC	ENSMFAG00000046598
1.25483e-51	1.47601	0.808	0.383	2.37514e-47	MC	CD44
3.13387e-51	1.09273	0.487	0.117	5.9318e-47	MC	SPECC1
5.01651e-51	1.26733	0.744	0.306	9.49525e-47	MC	KCNQ1
1.53571e-50	1.09439	0.929	0.646	2.90678e-46	MC	SNX29
4.17057e-50	1.34729	0.788	0.392	7.89405e-46	MC	SDCCAG8
4.66028e-50	1.18734	0.641	0.203	8.82099e-46	MC	SKAP1
4.4713e-49	1.22203	0.532	0.147	8.46327e-45	MC	WIPF1
4.837e-49	1.05719	0.397	0.085	9.15548e-45	MC	TLE3
1.68338e-48	1.16264	0.712	0.269	3.1863e-44	MC	ENSMFAG00000032887
6.67389e-48	1.42187	0.519	0.149	1.26323e-43	MC	MCUB
4.15635e-47	1.14269	0.744	0.29	7.86714e-43	MC	PDE3A
5.32941e-47	1.10552	0.385	0.08	1.00875e-42	MC	PDE4A
2.6624e-46	1.49405	0.583	0.187	5.03939e-42	MC	SLC2A14
6.2288e-45	1.51339	0.628	0.243	1.17899e-40	MC	ENSMFAG00000035664
6.9508e-45	1.2472	0.5	0.143	1.31565e-40	MC	MANBA
7.22543e-45	1.06152	0.712	0.27	1.36763e-40	MC	RUNX1
1.78331e-44	2.04759	0.724	0.352	3.37544e-40	MC	DENND4A
2.18119e-44	1.03224	0.301	0.055	4.12855e-40	MC	ATXN1
8.16953e-44	1.09612	0.449	0.116	1.54633e-39	MC	SGPP1
9.55455e-43	1.05336	0.378	0.086	1.80849e-38	MC	TAB3
1.7387e-42	1.11206	0.705	0.297	3.29102e-38	MC	RNF130
1.32551e-41	1.06248	0.859	0.48	2.50892e-37	MC	MEIS2
8.25543e-41	1.229	0.378	0.088	1.56259e-36	MC	NR4A3
1.43418e-40	1.0596	0.397	0.097	2.71462e-36	MC	NEK6
2.06846e-40	1.01982	0.66	0.256	3.91518e-36	MC	MCTP2
4.02256e-40	1.08124	0.635	0.243	7.61391e-36	MC	MYO5A
2.4534e-39	1.13743	0.712	0.319	4.6438e-35	MC	KIF13B
3.10703e-38	1.0594	0.821	0.449	5.881e-34	MC	SH3KBP1
5.41593e-38	1.05765	0.237	0.039	1.02513e-33	MC	CD83
6.23803e-38	1.11582	0.622	0.244	1.18073e-33	MC	HIF1A
3.564e-37	1.2897	0.532	0.192	6.74594e-33	MC	PLD1
4.18121e-36	1.04922	0.282	0.056	7.91419e-32	MC	TNFAIP3
5.8072e-35	1.13733	0.487	0.16	1.09919e-30	MC	RASGEF1B
1.07389e-34	1.1283	0.731	0.386	2.03266e-30	MC	ACER3
2.23484e-34	1.07312	0.571	0.225	4.2301e-30	MC	ENSMFAG00000003576
1.41746e-33	1.07667	0.628	0.266	2.68296e-29	MC	ITPR1
2.32068e-33	1.28887	0.513	0.196	4.39258e-29	MC	STX3
4.34732e-32	1.07799	0.481	0.17	8.2286e-28	MC	HSD17B12
8.44798e-32	1.00677	0.795	0.458	1.59903e-27	MC	ACSL4
1.0222e-31	1.00645	0.385	0.106	1.93483e-27	MC	TNFAIP8
3.78538e-31	1.08481	0.59	0.262	7.16496e-27	MC	BMPR1A
9.53957e-30	1.17053	0.628	0.292	1.80565e-25	MC	PDE1C
4.46925e-29	1.01905	0.679	0.375	8.4594e-25	MC	ZNRF1
1.66512e-28	1.20822	0.66	0.345	3.15173e-24	MC	SERINC5
2.77694e-28	1.16719	0.724	0.393	5.25618e-24	MC	MTSS1
5.01598e-28	1.00082	0.731	0.422	9.49424e-24	MC	SIPA1L1
4.30898e-27	1.0367	0.494	0.2	8.15604e-23	MC	NCOA7
2.72365e-26	1.2702	0.462	0.184	5.15532e-22	MC	NFKBIA
5.57366e-26	1.05227	0.647	0.35	1.05498e-21	MC	SORT1
1.35214e-25	1.11024	0.712	0.425	2.55934e-21	MC	ZMYND8
1.35454e-25	1.12266	0.494	0.211	2.56387e-21	MC	MED23
2.1229e-25	1.09785	0.673	0.387	4.01823e-21	MC	CDK17
1.71972e-24	1.0302	0.417	0.158	3.25508e-20	MC	BLVRA
1.6558e-23	1.13306	0.692	0.42	3.13411e-19	MC	ELL2
4.85503e-23	1.0167	0.5	0.227	9.18959e-19	MC	SQSTM1
7.07441e-23	1.05452	0.321	0.1	1.33904e-18	MC	RILPL2
1.09083e-20	1.23378	0.647	0.43	2.06472e-16	MC	MAPK1
1.1778e-20	1.00486	0.308	0.098	2.22935e-16	MC	NR4A2
3.0028e-20	1.29855	0.532	0.268	5.6837e-16	MC	TMEM164
3.2125e-19	1.5902	0.577	0.352	6.08061e-15	MC	HP1BP3
1.60273e-18	1.14243	0.571	0.334	3.03364e-14	MC	SIPA1L2
3.47341e-18	1.05662	0.449	0.206	6.57447e-14	MC	ENSMFAG00000044961
6.65885e-17	1.08408	0.808	0.656	1.26039e-12	MC	KMT2E
1.06759e-14	1.23192	0.365	0.173	2.02073e-10	MC	TP53BP2
1.13658e-13	1.03291	0.462	0.255	2.15132e-09	MC	ZSWIM4
7.65485e-12	1.71973	0.538	0.396	1.44891e-07	MC	NFKB1
0	2.62703	0.952	0.632	0	FGR	TCF7L2
0	2.47612	0.761	0.038	0	FGR	POU2F2
0	2.46095	0.837	0.168	0	FGR	LYN
0	2.32712	0.688	0.037	0	FGR	HCK
0	2.31228	0.901	0.146	0	FGR	RAP1GAP2
0	2.10007	0.702	0.078	0	FGR	PIK3AP1
0	2.04771	0.666	0.044	0	FGR	FGR
0	2.03741	0.816	0.17	0	FGR	TNFRSF1B
0	1.98563	0.58	0.032	0	FGR	PILRA
0	1.96465	0.855	0.287	0	FGR	ARHGAP15
0	1.95469	0.643	0.047	0	FGR	ITGAX
0	1.91091	0.711	0.091	0	FGR	SLC11A1
0	1.81966	0.753	0.16	0	FGR	IKZF1
0	1.8159	0.466	0.057	0	FGR	IDO1
0	1.73659	0.444	0.036	0	FGR	HTR7
0	1.70939	0.678	0.139	0	FGR	APBB1IP
0	1.70654	0.527	0.053	0	FGR	PSTPIP2
0	1.69468	0.458	0.027	0	FGR	TBXAS1
0	1.64096	0.795	0.18	0	FGR	DOCK2
0	1.62332	0.662	0.152	0	FGR	ITGA4
0	1.58632	0.543	0.061	0	FGR	ENSMFAG00000003265
0	1.57864	0.567	0.094	0	FGR	PTK2B
0	1.57773	0.48	0.064	0	FGR	COTL1
0	1.57654	0.57	0.127	0	FGR	PSAP
0	1.54111	0.811	0.208	0	FGR	RIPOR2
0	1.52296	0.572	0.066	0	FGR	FMNL1
0	1.51352	0.829	0.314	0	FGR	STK10
0	1.49766	0.384	0.022	0	FGR	KMO
0	1.48789	0.555	0.073	0	FGR	SYK
0	1.47148	0.508	0.092	0	FGR	PTPRJ
0	1.44633	0.473	0.086	0	FGR	CTSS
0	1.42033	0.405	0.04	0	FGR	DNM1
0	1.41742	0.344	0.052	0	FGR	NCF1
0	1.41575	0.37	0.051	0	FGR	SAMSN1
0	1.34887	0.346	0.021	0	FGR	MN1
0	1.34726	0.554	0.103	0	FGR	VAV1
0	1.32775	0.361	0.006	0	FGR	CD300H
0	1.31114	0.379	0.051	0	FGR	CYBB
0	1.30667	0.434	0.047	0	FGR	ITGB2
0	1.29294	0.442	0.076	0	FGR	MNDA
0	1.28565	0.356	0.024	0	FGR	CSF1R
0	1.2757	0.458	0.094	0	FGR	TCIRG1
0	1.27437	0.751	0.251	0	FGR	PTPRC
0	1.27348	0.388	0.028	0	FGR	TYMP
0	1.22563	0.371	0.038	0	FGR	MS4A7
0	1.21616	0.319	0.046	0	FGR	NOCT
0	1.2004	0.316	0.016	0	FGR	GALNT9
0	1.19567	0.383	0.039	0	FGR	CYTH4
0	1.19439	0.363	0.046	0	FGR	SH2B2
0	1.18189	0.334	0.037	0	FGR	SNX10
0	1.12861	0.377	0.061	0	FGR	PIK3R5
0	1.11096	0.367	0.06	0	FGR	GRK6
0	1.10662	0.321	0.017	0	FGR	RELT
0	1.10233	0.301	0.031	0	FGR	CLEC7A
0	1.10136	0.296	0.011	0	FGR	KCNH3
0	1.08972	0.312	0.04	0	FGR	SEMA4A
0	1.08379	0.297	0.018	0	FGR	HK3
0	1.08365	0.293	0.028	0	FGR	IL21R
0	1.08196	0.375	0.058	0	FGR	CYTIP
0	1.06427	0.317	0.046	0	FGR	C15orf39
0	1.0454	0.259	0.027	0	FGR	IFI30
0	1.037	0.308	0.042	0	FGR	SPI1
0	1.02198	0.239	0.007	0	FGR	AZU1
0	1.00701	0.301	0.03	0	FGR	FCER1G
5.64602e-308	1.49275	0.718	0.262	1.06868e-303	FGR	INPP4A
1.0364e-305	1.17153	0.428	0.083	1.96169e-301	FGR	EHBP1L1
8.65038e-304	1.53152	0.62	0.188	1.63734e-299	FGR	NFKBIZ
1.73376e-303	1.49357	0.813	0.352	3.28166e-299	FGR	XYLT1
1.64217e-298	1.57447	0.558	0.151	3.10829e-294	FGR	LTA4H
5.66396e-297	1.2505	0.584	0.149	1.07207e-292	FGR	PRKCB
1.52421e-296	1.47018	0.813	0.383	2.88503e-292	FGR	DOCK5
2.23946e-296	1.51214	0.69	0.254	4.23885e-292	FGR	RNF149
2.21108e-294	1.14478	0.348	0.058	4.18513e-290	FGR	CTSB
6.54657e-290	1.5144	0.826	0.39	1.23913e-285	FGR	MTSS1
4.52908e-285	1.60145	0.631	0.207	8.57264e-281	FGR	IFNGR2
2.19174e-276	1.49554	0.74	0.3	4.14852e-272	FGR	2020-09-09
1.8187e-265	1.4248	0.304	0.048	3.44244e-261	FGR	AOAH
1.96839e-261	1.10052	0.385	0.075	3.72578e-257	FGR	GLIPR2
2.05533e-256	1.31807	0.264	0.038	3.89033e-252	FGR	CD83
9.32872e-255	1.1517	0.702	0.25	1.76574e-250	FGR	MBP
1.63557e-254	1.44878	0.894	0.593	3.09582e-250	FGR	ZEB2
1.82127e-254	1.22419	0.504	0.135	3.4473e-250	FGR	VSIR
2.87921e-250	1.05626	0.335	0.061	5.44977e-246	FGR	BID
3.97127e-250	1.44762	0.514	0.143	7.51683e-246	FGR	SLC43A2
7.90604e-244	1.3657	0.562	0.179	1.49645e-239	FGR	FAM49A
5.83157e-239	1.02925	0.329	0.061	1.1038e-234	FGR	CYBA
3.37244e-232	1.24514	0.491	0.137	6.38335e-228	FGR	TTC7A
3.57031e-230	1.29431	0.835	0.462	6.75787e-226	FGR	PLCB1
1.25758e-228	1.12933	0.512	0.146	2.38035e-224	FGR	AKNA
6.10474e-224	1.16476	0.51	0.15	1.15551e-219	FGR	SH2B3
3.21744e-223	1.09185	0.4	0.093	6.08997e-219	FGR	DMXL2
2.70056e-216	1.0741	0.377	0.085	5.11161e-212	FGR	MAN2B1
1.0362e-205	1.13016	0.844	0.525	1.96132e-201	FGR	DAPK1
4.06403e-205	1.26531	0.533	0.177	7.6924e-201	FGR	LDLRAD3
4.0075e-204	1.02534	0.325	0.067	7.58539e-200	FGR	MAST3
2.23688e-201	1.08871	0.386	0.095	4.23397e-197	FGR	CPPED1
2.87928e-200	1.13043	0.442	0.126	5.4499e-196	FGR	ARAP1
3.51775e-199	1.06108	0.306	0.06	6.6584e-195	FGR	ITGAM
4.57192e-199	1.15641	0.432	0.116	8.65372e-195	FGR	2020-03-01
5.59518e-191	1.25391	0.597	0.244	1.05906e-186	FGR	OSBPL11
2.39834e-190	1.19652	0.467	0.144	4.53958e-186	FGR	PHTF2
5.28777e-187	1.18879	0.824	0.565	1.00087e-182	FGR	SSH2
1.01794e-185	1.1425	0.331	0.076	1.92676e-181	FGR	MEGF9
2.1104e-184	1.32935	0.639	0.294	3.99456e-180	FGR	TUT7
4.94618e-181	1.10786	0.464	0.148	9.36212e-177	FGR	CERK
7.50984e-178	1.10388	0.482	0.157	1.42146e-173	FGR	IQSEC1
4.03726e-176	1.02258	0.396	0.109	7.64172e-172	FGR	ELF4
8.38316e-174	1.21439	0.71	0.4	1.58676e-169	FGR	LYST
8.16668e-173	1.16795	0.773	0.504	1.54579e-168	FGR	ENSMFAG00000003779
4.8518e-172	1.04765	0.346	0.088	9.18349e-168	FGR	RXRA
7.03742e-169	1.03693	0.508	0.174	1.33204e-164	FGR	INPP5D
2.46171e-164	1.26983	0.407	0.122	4.65953e-160	FGR	KYNU
9.51464e-164	1.05107	0.306	0.072	1.80093e-159	FGR	EHD1
2.08422e-162	1.14606	0.618	0.292	3.94502e-158	FGR	NOTCH2
7.85436e-162	1.12102	0.617	0.292	1.48667e-157	FGR	STK38
2.54152e-159	1.10338	0.595	0.257	4.81059e-155	FGR	CCDC88C
2.77817e-156	1.03633	0.321	0.081	5.25852e-152	FGR	ARHGEF10L
2.66444e-154	1.01951	0.675	0.322	5.04325e-150	FGR	DOCK8
7.61377e-142	1.20444	0.364	0.109	1.44113e-137	FGR	ANKRD33B
6.52027e-114	1.02791	0.331	0.106	1.23416e-109	FGR	FTL
1.11632e-108	1.00159	0.585	0.318	2.11297e-104	FGR	PTPN9
2.56296e-102	1.09641	0.397	0.159	4.85117e-98	FGR	RASGEF1B
5.61879e-98	1.10177	0.344	0.124	1.06353e-93	FGR	ADGRE2
3.01279e-83	1.0381	0.181	0.045	5.70262e-79	FGR	VCAN
2.23308e-82	1.01609	0.25	0.079	4.22678e-78	FGR	SOD2
5.57752e-49	1.09043	0.337	0.172	1.05571e-44	FGR	GABRG3
0	2.12905	0.585	0.09	0	VCAN	SLC11A1
0	1.93477	0.282	0.043	0	VCAN	VCAN
0	1.63084	0.522	0.164	0	VCAN	GAS7
0	1.58529	0.366	0.046	0	VCAN	CD163
0	1.53039	0.404	0.075	0	VCAN	MNDA
0	1.2033	0.28	0.04	0	VCAN	HCK
0	1.19484	0.35	0.074	0	VCAN	SYK
0	1.11705	0.219	0.02	0	VCAN	FCAR
0	1.0373	0.233	0.028	0	VCAN	TYMP
0	1.01792	0.235	0.035	0	VCAN	PLCB2
0	1.01385	0.174	0.018	0	VCAN	CSF3R
2.98824e-303	1.09493	0.223	0.034	5.65614e-299	VCAN	PILRA
2.35761e-289	1.1817	0.263	0.048	4.46249e-285	VCAN	AOAH
4.8963e-217	1.15197	0.331	0.092	9.26771e-213	VCAN	DMXL2
8.2316e-216	1.25098	0.457	0.17	1.55808e-211	VCAN	LYN
4.7246e-202	1.07455	0.237	0.052	8.94273e-198	VCAN	NCF1
2.69301e-195	1.02119	0.254	0.06	5.09733e-191	VCAN	ITGAM
8.08204e-181	1.03077	0.542	0.25	1.52977e-176	VCAN	MBP
1.73845e-180	1.023	0.297	0.085	3.29053e-176	VCAN	MAN2B1
1.38115e-177	1.03239	0.276	0.075	2.61424e-173	VCAN	GLIPR2
4.43238e-171	1.50265	0.329	0.108	8.38961e-167	VCAN	MRC1
7.51177e-169	1.40247	0.378	0.143	1.42183e-164	VCAN	SLC43A2
7.6674e-153	1.0366	0.58	0.322	1.45129e-148	VCAN	DOCK8
3.72749e-145	1.04989	0.264	0.081	7.05539e-141	VCAN	ARHGEF10L
4.37119e-143	1.0467	0.327	0.116	8.27379e-139	VCAN	2020-03-01
1.62445e-140	1.23338	0.399	0.172	3.07476e-136	VCAN	TNFRSF1B
5.38338e-138	1.17982	0.469	0.238	1.01897e-133	VCAN	RBM47
1.2034e-124	1.0545	0.423	0.206	2.27779e-120	VCAN	LRP1
5.81471e-122	1.16973	0.461	0.254	1.10061e-117	VCAN	RNF149
1.28034e-109	1.03733	0.529	0.344	2.42342e-105	VCAN	ABR
7.95661e-103	1.07561	0.306	0.128	1.50603e-98	VCAN	PSAP
8.52389e-96	1.23366	0.382	0.201	1.6134e-91	VCAN	PITPNA
2.30724e-95	1.26289	0.388	0.208	4.36714e-91	VCAN	IFNGR2
6.76215e-95	1.00843	0.466	0.269	1.27994e-90	VCAN	RUNX1
8.12214e-90	1.04518	0.286	0.122	1.53736e-85	VCAN	KYNU
3.79316e-89	1.16047	0.462	0.295	7.1797e-85	VCAN	TUT7
1.61185e-83	1.29885	0.337	0.17	3.05091e-79	VCAN	PPARG
5.38944e-79	1.16612	0.516	0.382	1.02011e-74	VCAN	CD44
4.13147e-75	1.00551	0.567	0.43	7.82004e-71	VCAN	CAMK1D
5.15099e-73	1.37172	0.257	0.113	9.74979e-69	VCAN	ABCG1
2.95435e-13	1.06069	0.293	0.249	5.592e-09	VCAN	FN1

## Sheet: Cell type marker genes of heart
Cell type-specific marker genes of monkey heart
p_val	avg_logFC	pct.1	pct.2	p_val_adj	cell type	gene
0	2.24053	0.832	0.114	0	AEC	ST6GALNAC3
0	2.0592	0.828	0.205	0	AEC	ALDH1A2
0	1.97184	0.957	0.458	0	AEC	LDB2
0	1.94498	0.915	0.453	0	AEC	PDE4D
0	1.92453	0.362	0.025	0	AEC	ENSMFAG00000046455
0	1.91582	0.787	0.127	0	AEC	NTN1
0	1.88843	0.791	0.146	0	AEC	CGNL1
0	1.87591	0.822	0.175	0	AEC	TMEM132C
0	1.85618	0.921	0.203	0	AEC	EMCN
0	1.84974	0.447	0.058	0	AEC	TMEM108
0	1.84835	0.935	0.212	0	AEC	PECAM1
0	1.8158	0.854	0.28	0	AEC	PLXNA4
0	1.81067	0.763	0.225	0	AEC	PLCXD3
0	1.72462	0.741	0.088	0	AEC	ADGRG6
0	1.69944	0.722	0.129	0	AEC	CEMIP2
0	1.66622	0.915	0.398	0	AEC	ENG
0	1.57874	0.812	0.258	0	AEC	VWF
0	1.57287	0.796	0.151	0	AEC	MYRIP
0	1.5574	0.515	0.1	0	AEC	PKHD1L1
0	1.55575	0.87	0.361	0	AEC	HMCN1
0	1.54545	0.629	0.137	0	AEC	MMP16
0	1.53093	0.777	0.173	0	AEC	TLE1
0	1.51349	0.885	0.41	0	AEC	GMDS
0	1.49305	0.852	0.564	0	AEC	CACNA2D1
0	1.46985	0.703	0.102	0	AEC	NHSL2
0	1.46397	0.526	0.072	0	AEC	GNA14
0	1.4402	0.893	0.33	0	AEC	ITGA9
0	1.42663	0.838	0.34	0	AEC	PLSCR4
0	1.42152	0.503	0.01	0	AEC	RALYL
0	1.41419	0.814	0.326	0	AEC	PCDH7
0	1.41412	0.791	0.118	0	AEC	TMEM44
0	1.41199	0.717	0.155	0	AEC	ST6GAL1
0	1.40291	0.952	0.205	0	AEC	EGFL7
0	1.40135	0.541	0.067	0	AEC	SNTG2
0	1.39939	0.791	0.163	0	AEC	AFAP1L1
0	1.38016	0.479	0.042	0	AEC	LEPR
0	1.36678	0.525	0.015	0	AEC	SELP
0	1.34497	0.442	0.041	0	AEC	FREM2
0	1.3334	0.446	0.058	0	AEC	NPR3
0	1.32854	0.622	0.116	0	AEC	CD9
0	1.32609	0.647	0.204	0	AEC	SESN3
0	1.31778	0.718	0.181	0	AEC	ENSMFAG00000042464
0	1.30623	0.775	0.144	0	AEC	TEK
0	1.3041	0.381	0.013	0	AEC	ENSMFAG00000031396
0	1.30051	0.807	0.332	0	AEC	PGM5
0	1.29832	0.573	0.064	0	AEC	TENM1
0	1.29551	0.558	0.093	0	AEC	PCDH17
0	1.27478	0.513	0.094	0	AEC	KLHL4
0	1.27218	0.721	0.256	0	AEC	SMAD6
0	1.25842	0.608	0.102	0	AEC	CALCRL
0	1.25581	0.695	0.139	0	AEC	TGM2
0	1.24598	0.636	0.141	0	AEC	TIAM2
0	1.22419	0.373	0.013	0	AEC	BMX
0	1.19825	0.697	0.117	0	AEC	PODXL
0	1.16432	0.586	0.111	0	AEC	EPHA4
0	1.15484	0.564	0.177	0	AEC	ZNF804A
0	1.15085	0.55	0.14	0	AEC	RASGEF1B
0	1.13981	0.872	0.429	0	AEC	RALGAPA2
0	1.13765	0.628	0.13	0	AEC	CSGALNACT1
0	1.13378	0.809	0.278	0	AEC	PDE7B
0	1.12258	0.584	0.115	0	AEC	TNFRSF10B
0	1.11707	0.811	0.376	0	AEC	SH3RF1
0	1.10271	0.388	0.024	0	AEC	LYPD6
0	1.0983	0.708	0.239	0	AEC	GULP1
0	1.09267	0.748	0.134	0	AEC	ERG
0	1.08623	0.531	0.1	0	AEC	ANO2
0	1.06204	0.703	0.17	0	AEC	ADGRL4
0	1.06146	0.629	0.205	0	AEC	SIPA1L1
0	1.05592	0.667	0.174	0	AEC	FLNB
0	1.05548	0.828	0.221	0	AEC	FLT1
0	1.04822	0.307	0.011	0	AEC	ENSMFAG00000034698
0	1.04501	0.327	0.01	0	AEC	CA12
0	1.0384	0.478	0.042	0	AEC	PLVAP
0	1.03727	0.451	0.024	0	AEC	NT5E
0	1.03706	0.425	0.009	0	AEC	F5
0	1.03203	0.275	0.006	0	AEC	WNT9B
0	1.01545	0.644	0.178	0	AEC	ATF7IP2
0	1.01273	0.386	0.018	0	AEC	SMOC1
5.04e-288	1.14028	0.796	0.397	9.82e-284	AEC	CRIM1
2.52e-245	1.03257	0.501	0.162	4.9e-241	AEC	TSPAN5
1.92e-174	1.08891	0.456	0.163	3.75e-170	AEC	NFATC2
0	2.17809	0.857	0.163	0	CEC	MCF2L
0	2.15367	0.531	0.084	0	CEC	DLGAP2
0	1.96826	0.764	0.229	0	CEC	VWF
0	1.93688	0.75	0.222	0	CEC	SLCO1B1
0	1.93584	0.764	0.202	0	CEC	ABLIM3
0	1.90417	0.875	0.168	0	CEC	EGFL7
0	1.90098	0.829	0.185	0	CEC	FLT1
0	1.87403	0.626	0.068	0	CEC	RAMP3
0	1.86357	0.815	0.171	0	CEC	EMCN
0	1.73997	0.692	0.129	0	CEC	CYYR1
0	1.72972	0.62	0.116	0	CEC	EEPD1
0	1.70998	0.697	0.139	0	CEC	ADGRL4
0	1.70796	0.695	0.121	0	CEC	PTPRB
0	1.67203	0.565	0.199	0	CEC	NUAK1
0	1.66944	0.647	0.148	0	CEC	F8
0	1.66168	0.501	0.141	0	CEC	MYRIP
0	1.62634	0.672	0.088	0	CEC	SHANK3
0	1.61991	0.834	0.44	0	CEC	LDB2
0	1.61735	0.677	0.104	0	CEC	ERG
0	1.61571	0.778	0.184	0	CEC	PECAM1
0	1.57789	0.617	0.148	0	CEC	ITGA6
0	1.52602	0.576	0.068	0	CEC	KANK3
0	1.501	0.684	0.158	0	CEC	SH2D3C
0	1.48238	0.774	0.28	0	CEC	FLI1
0	1.47024	0.948	0.705	0	CEC	PTPRM
0	1.46808	0.594	0.257	0	CEC	MGLL
0	1.43133	0.623	0.121	0	CEC	TEK
0	1.42945	0.624	0.136	0	CEC	RPH3AL
0	1.39836	0.452	0.14	0	CEC	ADAMTS9
0	1.39474	0.521	0.066	0	CEC	RASIP1
0	1.3769	0.507	0.169	0	CEC	CCDC85A
0	1.36802	0.518	0.221	0	CEC	IFI27
0	1.35092	0.433	0.057	0	CEC	IGFBP2
0	1.34811	0.495	0.174	0	CEC	M10
0	1.34451	0.555	0.107	0	CEC	ELK3
0	1.33153	0.529	0.093	0	CEC	PPP1R16B
0	1.31591	0.48	0.053	0	CEC	ARHGEF15
0	1.30464	0.686	0.276	0	CEC	LRMDA
0	1.29825	0.642	0.195	0	CEC	ADGRF5
0	1.29177	0.537	0.098	0	CEC	PODXL
0	1.28874	0.796	0.379	0	CEC	ENG
0	1.26621	0.771	0.262	0	CEC	ENSMFAG00000030025
0	1.25113	0.609	0.204	0	CEC	SEC14L1
0	1.2482	0.755	0.402	0	CEC	RAPGEF1
0	1.24611	0.881	0.484	0	CEC	KALRN
0	1.24339	0.492	0.072	0	CEC	ADCY4
0	1.23124	0.708	0.265	0	CEC	ARHGAP31
0	1.21982	0.506	0.083	0	CEC	ARAP3
0	1.21954	0.442	0.06	0	CEC	ENSMFAG00000039190
0	1.21793	0.624	0.274	0	CEC	ITPKB
0	1.21633	0.449	0.065	0	CEC	USHBP1
0	1.21334	0.545	0.191	0	CEC	HECW2
0	1.2127	0.851	0.54	0	CEC	PITPNC1
0	1.20843	0.661	0.277	0	CEC	ZBTB46
0	1.2034	0.428	0.085	0	CEC	ANO2
0	1.19678	0.716	0.35	0	CEC	DOCK9
0	1.17848	0.449	0.059	0	CEC	CDH5
0	1.17191	0.385	0.096	0	CEC	DYSF
0	1.17056	0.471	0.173	0	CEC	ENSMFAG00000042464
0	1.16983	0.764	0.393	0	CEC	AFDN
0	1.16038	0.279	0.059	0	CEC	GRIN2A
0	1.1598	0.426	0.116	0	CEC	CMTM8
0	1.15816	0.595	0.172	0	CEC	FGD5
0	1.15772	0.522	0.181	0	CEC	GALNT18
0	1.14801	0.356	0.034	0	CEC	CXorf36
0	1.14486	0.514	0.192	0	CEC	BACE2
0	1.14459	0.503	0.146	0	CEC	PLEKHG1
0	1.13954	0.508	0.176	0	CEC	MEOX2
0	1.12271	0.388	0.068	0	CEC	CIITA
0	1.11933	0.436	0.096	0	CEC	PDE2A
0	1.11806	0.744	0.375	0	CEC	EPAS1
0	1.11591	0.624	0.294	0	CEC	ENSMFAG00000004557
0	1.11023	0.515	0.152	0	CEC	AFAP1L1
0	1.10342	0.326	0.052	0	CEC	CD82
0	1.10289	0.481	0.169	0	CEC	CARS
0	1.09872	0.789	0.531	0	CEC	MAGI1
0	1.07887	0.406	0.093	0	CEC	JAM2
0	1.07769	0.436	0.086	0	CEC	EPHB4
0	1.0757	0.543	0.191	0	CEC	DOCK6
0	1.07168	0.646	0.369	0	CEC	STOX2
0	1.06711	0.525	0.26	0	CEC	EML1
0	1.05512	0.546	0.201	0	CEC	KIAA1671
0	1.05303	0.588	0.189	0	CEC	ENSMFAG00000044769
0	1.0528	0.331	0.035	0	CEC	MGAT5B
0	1.04578	0.459	0.201	0	CEC	GFOD1
0	1.04509	0.703	0.398	0	CEC	TSHZ2
0	1.0432	0.634	0.268	0	CEC	LIMS2
0	1.0419	0.291	0.043	0	CEC	FCN3
0	1.04047	0.568	0.254	0	CEC	CADPS2
0	1.03736	0.657	0.424	0	CEC	RALGAPA2
0	1.03286	0.38	0.049	0	CEC	CCM2L
0	1.02814	0.54	0.229	0	CEC	PALM
0	1.02773	0.48	0.166	0	CEC	ATF7IP2
0	1.02199	0.524	0.236	0	CEC	RFTN1
0	1.01207	0.502	0.19	0	CEC	PKP4
0	1.01074	0.469	0.17	0	CEC	ENSMFAG00000033090
0	1.0095	0.567	0.196	0	CEC	ENSMFAG00000037375
0	1.00831	0.677	0.355	0	CEC	ITGA1
0	1.00227	0.527	0.153	0	CEC	CD74
1.83e-170	1.18287	0.306	0.148	3.56e-166	CEC	SLC2A14
0	2.06559	0.947	0.678	0	VEC	ARL15
0	1.87053	0.892	0.21	0	VEC	FLT1
0	1.84787	0.793	0.244	0	VEC	SLCO1B1
0	1.72107	0.727	0.133	0	VEC	EEPD1
0	1.71153	0.768	0.15	0	VEC	CYYR1
0	1.69529	0.714	0.167	0	VEC	F8
0	1.67293	0.914	0.496	0	VEC	MECOM
0	1.66726	0.74	0.108	0	VEC	PODXL
0	1.65831	0.886	0.196	0	VEC	EMCN
0	1.6537	0.805	0.207	0	VEC	ADGRF5
0	1.64938	0.788	0.226	0	VEC	ABLIM3
0	1.64423	0.85	0.36	0	VEC	DOCK9
0	1.61601	0.76	0.143	0	VEC	PTPRB
0	1.6088	0.618	0.183	0	VEC	M10
0	1.56522	0.684	0.105	0	VEC	PPP1R16B
0	1.56423	0.779	0.197	0	VEC	MCF2L
0	1.56147	0.61	0.179	0	VEC	CCDC85A
0	1.55652	0.781	0.16	0	VEC	ADGRL4
0	1.55018	0.907	0.198	0	VEC	EGFL7
0	1.53882	0.597	0.23	0	VEC	IFI27
0	1.49392	0.597	0.093	0	VEC	RAMP3
0	1.47677	0.887	0.385	0	VEC	EPAS1
0	1.45564	0.508	0.104	0	VEC	DLGAP2
0	1.43952	0.847	0.207	0	VEC	PECAM1
0	1.42816	0.965	0.715	0	VEC	PTPRM
0	1.42477	0.364	0.065	0	VEC	GRIN2A
0	1.41103	0.869	0.412	0	VEC	RAPGEF1
0	1.41014	0.657	0.203	0	VEC	GFOD1
0	1.40679	0.452	0.031	0	VEC	BTNL9
0	1.40223	0.489	0.077	0	VEC	PIK3R3
0	1.38522	0.431	0.062	0	VEC	CPAMD8
0	1.38304	0.719	0.127	0	VEC	ERG
0	1.37914	0.72	0.111	0	VEC	SHANK3
0	1.36877	0.524	0.069	0	VEC	EFNB2
0	1.36284	0.574	0.123	0	VEC	CMTM8
0	1.33632	0.764	0.359	0	VEC	HMCN1
0	1.32117	0.722	0.139	0	VEC	TEK
0	1.31858	0.536	0.186	0	VEC	ENSMFAG00000033189
0	1.29309	0.657	0.265	0	VEC	EML1
0	1.2729	0.909	0.551	0	VEC	PITPNC1
0	1.26869	0.487	0.045	0	VEC	FCN3
0	1.26253	0.354	0.049	0	VEC	ENSMFAG00000047054
0	1.25639	0.471	0.041	0	VEC	MGAT5B
0	1.25059	0.595	0.205	0	VEC	HECW2
0	1.24913	0.498	0.058	0	VEC	SPOCK2
0	1.24225	0.541	0.124	0	VEC	RUNDC3B
0	1.24144	0.654	0.241	0	VEC	TSC22D1
0	1.24142	0.692	0.241	0	VEC	RFTN1
0	1.24065	0.798	0.28	0	VEC	ARHGAP31
0	1.22942	0.686	0.268	0	VEC	MGLL
0	1.22652	0.705	0.186	0	VEC	FGD5
0	1.2225	0.58	0.076	0	VEC	USHBP1
0	1.20744	0.365	0.067	0	VEC	LPCAT2
0	1.20267	0.579	0.086	0	VEC	ADCY4
0	1.19412	0.764	0.253	0	VEC	VWF
0	1.18183	0.447	0.047	0	VEC	FMO2
0	1.17377	0.84	0.395	0	VEC	ENG
0	1.16864	0.486	0.071	0	VEC	IGFBP2
0	1.16415	0.667	0.219	0	VEC	SEC14L1
0	1.16193	0.544	0.092	0	VEC	KANK3
0	1.15956	0.627	0.157	0	VEC	RPH3AL
0	1.15752	0.599	0.146	0	VEC	ANXA3
0	1.15439	0.843	0.406	0	VEC	AFDN
0	1.15367	0.87	0.455	0	VEC	LDB2
0	1.1352	0.352	0.085	0	VEC	TRMT9B
0	1.12972	0.64	0.212	0	VEC	KIAA1671
0	1.12291	0.5	0.074	0	VEC	ENSMFAG00000039190
0	1.11623	0.358	0.065	0	VEC	RGCC
0	1.11283	0.513	0.071	0	VEC	ARHGEF15
0	1.10811	0.785	0.364	0	VEC	ITGA1
0	1.10131	0.442	0.099	0	VEC	ANO2
0	1.10109	0.565	0.099	0	VEC	ARAP3
0	1.0987	0.487	0.077	0	VEC	CIITA
0	1.09207	0.55	0.144	0	VEC	RASGRF2
0	1.0907	0.52	0.086	0	VEC	RASIP1
0	1.08628	0.584	0.177	0	VEC	ENSMFAG00000033090
0	1.08215	0.883	0.56	0	VEC	TACC1
0	1.07883	0.389	0.046	0	VEC	CXorf36
0	1.0732	0.6	0.169	0	VEC	ITGA6
0	1.07071	0.494	0.102	0	VEC	JAM2
0	1.06751	0.451	0.046	0	VEC	NOTCH4
0	1.06278	0.442	0.059	0	VEC	CD82
0	1.05936	0.503	0.099	0	VEC	ID1
0	1.05229	0.462	0.079	0	VEC	SULF2
0	1.04864	0.506	0.073	0	VEC	CDH5
0	1.04863	0.637	0.25	0	VEC	SUSD6
0	1.04635	0.327	0.046	0	VEC	KIF25
0	1.03683	0.684	0.287	0	VEC	ITPKB
0	1.03395	0.692	0.305	0	VEC	ENSMFAG00000004557
0	1.02786	0.55	0.18	0	VEC	CARS
0	1.02589	0.833	0.458	0	VEC	SYNE2
0	1.0173	0.36	0.073	0	VEC	NETO2
0	1.01389	0.71	0.292	0	VEC	ZBTB46
0	1.0063	0.414	0.101	0	VEC	EPB41L1
1.13e-232	1.18141	0.346	0.111	2.21e-228	VEC	VEGFC
3.54e-198	1.07103	0.556	0.289	6.9e-194	VEC	GPC5
9.54e-167	1.14708	0.307	0.115	1.86e-162	VEC	AMD1
2.03e-150	1.03082	0.286	0.105	3.95e-146	VEC	SLC6A6
5.49e-127	1.01847	0.508	0.32	1.07e-122	VEC	CDK19
0	2.34359	0.531	0.126	0	Fib	ENSMFAG00000047105
0	2.29038	0.94	0.292	0	Fib	BICC1
0	2.28881	0.97	0.633	0	Fib	C7
0	1.97297	0.66	0.098	0	Fib	SVEP1
0	1.95722	0.831	0.213	0	Fib	PID1
0	1.93137	0.756	0.125	0	Fib	EYA2
0	1.87457	0.722	0.112	0	Fib	FBLN5
0	1.83856	0.619	0.083	0	Fib	FBLN1
0	1.75441	0.855	0.269	0	Fib	DCN
0	1.70946	0.744	0.152	0	Fib	ABI3BP
0	1.63353	0.659	0.172	0	Fib	MALRD1
0	1.56299	0.75	0.215	0	Fib	GLIS3
0	1.54363	0.694	0.206	0	Fib	NPAS3
0	1.52981	0.923	0.425	0	Fib	ABCA8
0	1.525	0.768	0.215	0	Fib	UST
0	1.51711	0.61	0.136	0	Fib	ABCA9
0	1.5146	0.874	0.513	0	Fib	LAMC1
0	1.50957	0.557	0.095	0	Fib	ABCA10
0	1.48727	0.491	0.061	0	Fib	AOX1
0	1.47001	0.731	0.296	0	Fib	TBX20
0	1.45721	0.955	0.663	0	Fib	CELF2
0	1.44081	0.441	0.142	0	Fib	PDGFD
0	1.43438	0.58	0.049	0	Fib	PDGFRA
0	1.42489	0.738	0.205	0	Fib	ABCA6
0	1.42051	0.803	0.282	0	Fib	FBN1
0	1.41548	0.482	0.04	0	Fib	SCARA5
0	1.40273	0.387	0.055	0	Fib	COL24A1
0	1.40267	0.357	0.1	0	Fib	ANO4
0	1.38274	0.74	0.228	0	Fib	COL3A1
0	1.37131	0.456	0.085	0	Fib	PCSK6
0	1.36583	0.427	0.161	0	Fib	KAZN
0	1.36454	0.824	0.443	0	Fib	TGFBR3
0	1.34637	0.842	0.458	0	Fib	ARHGAP21
0	1.33844	0.565	0.138	0	Fib	ENSMFAG00000000325
0	1.33287	0.625	0.147	0	Fib	UNC5C
0	1.32035	0.597	0.175	0	Fib	CCDC102B
0	1.30523	0.776	0.237	0	Fib	ENSMFAG00000030038
0	1.26057	0.784	0.303	0	Fib	COL5A2
0	1.24781	0.508	0.116	0	Fib	PTGIS
0	1.24141	0.502	0.099	0	Fib	NOVA1
0	1.23392	0.5	0.081	0	Fib	COL6A3
0	1.22798	0.743	0.266	0	Fib	COL14A1
0	1.20908	0.389	0.066	0	Fib	ENSMFAG00000046654
0	1.20838	0.444	0.083	0	Fib	GFPT2
0	1.20411	0.544	0.188	0	Fib	ANKS1B
0	1.20209	0.772	0.356	0	Fib	GPC6
0	1.19192	0.389	0.064	0	Fib	CP
0	1.19075	0.333	0.05	0	Fib	CLDN11
0	1.18654	0.508	0.074	0	Fib	STON2
0	1.18094	0.61	0.182	0	Fib	CDON
0	1.17962	0.902	0.571	0	Fib	GSN
0	1.17814	0.435	0.09	0	Fib	CRISPLD2
0	1.16872	0.655	0.277	0	Fib	CYP7B1
0	1.16864	0.742	0.272	0	Fib	DDR2
0	1.1641	0.316	0.044	0	Fib	WIF1
0	1.15446	0.467	0.078	0	Fib	PRTFDC1
0	1.13787	0.561	0.189	0	Fib	FOXP2
0	1.13625	0.527	0.098	0	Fib	ENSMFAG00000002351
0	1.13194	0.545	0.133	0	Fib	SRGAP1
0	1.12137	0.552	0.096	0	Fib	COL1A2
0	1.11752	0.266	0.03	0	Fib	VIT
0	1.11646	0.773	0.317	0	Fib	ANTXR1
0	1.11494	0.466	0.064	0	Fib	KIAA1755
0	1.09915	0.443	0.053	0	Fib	ADAMTS2
0	1.09697	0.944	0.671	0	Fib	EBF1
0	1.09579	0.692	0.217	0	Fib	LTBP4
0	1.0915	0.724	0.355	0	Fib	MAGI2
0	1.07059	0.301	0.063	0	Fib	VCAN
0	1.06766	0.691	0.253	0	Fib	BNC2
0	1.05974	0.341	0.122	0	Fib	SEMA3E
0	1.04473	0.327	0.067	0	Fib	PAMR1
0	1.0419	0.45	0.055	0	Fib	ENSMFAG00000044978
0	1.03977	0.323	0.053	0	Fib	CLMP
0	1.03719	0.44	0.083	0	Fib	SPON1
0	1.02803	0.382	0.046	0	Fib	XG
0	1.02678	0.47	0.088	0	Fib	LPAR1
0	1.0252	0.748	0.39	0	Fib	NAALADL2
0	1.019	0.587	0.163	0	Fib	IP6K2
0	1.01849	0.639	0.299	0	Fib	ENSMFAG00000026668
0	1.01746	0.385	0.078	0	Fib	EPHA3
0	1.01742	0.322	0.037	0	Fib	FMO3
0	1.01459	0.696	0.287	0	Fib	PTPN13
0	1.00872	0.69	0.292	0	Fib	SETBP1
0	1.00535	0.413	0.144	0	Fib	PCOLCE2
0	3.25123	0.509	0.024	0	M-Fib	TNC
0	2.85657	0.956	0.143	0	M-Fib	ACTA2
0	2.79655	0.881	0.13	0	M-Fib	MYH11
0	2.59592	0.796	0.08	0	M-Fib	PCDH15
0	2.39871	0.481	0.016	0	M-Fib	ACTG2
0	1.97812	0.509	0.035	0	M-Fib	CNN1
0	1.97042	0.767	0.097	0	M-Fib	NTRK3
0	1.77553	0.682	0.087	0	M-Fib	TAGLN
0	1.41202	0.5	0.022	0	M-Fib	WFDC1
0	1.21426	0.45	0.024	0	M-Fib	ASPN
1.33e-306	1.62841	0.654	0.081	2.59e-302	M-Fib	ENSMFAG00000032887
2.3e-306	1.99449	0.739	0.111	4.47e-302	M-Fib	FAT3
1.74e-299	1.92742	0.535	0.054	3.38e-295	M-Fib	CCDC3
1.24e-295	1.56962	0.808	0.132	2.41e-291	M-Fib	MYLK
1.47e-282	2.13334	0.887	0.188	2.86e-278	M-Fib	LMOD1
4.1e-265	1.85862	0.704	0.11	7.98e-261	M-Fib	KCNMA1
1.96e-250	1.32779	0.538	0.066	3.81e-246	M-Fib	STAMBPL1
4e-243	1.54208	0.456	0.049	7.79e-239	M-Fib	LTBP2
8.48e-218	1.01923	0.292	0.022	1.65e-213	M-Fib	AFF2
3.79e-212	1.44175	0.541	0.075	7.39e-208	M-Fib	SLC22A3
1.34e-206	1.64565	0.827	0.207	2.62e-202	M-Fib	ENSMFAG00000035790
9.48e-201	1.74538	0.824	0.213	1.85e-196	M-Fib	ACTN1
2.22e-194	1.49094	0.594	0.104	4.32e-190	M-Fib	CSRP1
1.86e-178	2.01756	0.742	0.189	3.61e-174	M-Fib	TPM4
3.95e-174	1.76411	0.761	0.195	7.69e-170	M-Fib	MCD
4.96e-174	2.46908	0.877	0.358	9.66e-170	M-Fib	MYH10
6.18e-168	1.57385	0.717	0.162	1.2e-163	M-Fib	DGKG
1.4e-167	1.22825	0.588	0.108	2.72e-163	M-Fib	CPXM2
1.35e-160	1.107	0.553	0.099	2.63e-156	M-Fib	PAWR
1.33e-159	1.16926	0.604	0.123	2.59e-155	M-Fib	SPEG
7.25e-156	1.36634	0.777	0.22	1.41e-151	M-Fib	MRVI1
8.91e-155	1.37103	0.67	0.16	1.73e-150	M-Fib	TTLL7
3.7e-136	1.34367	0.594	0.134	7.21e-132	M-Fib	ST6GALNAC3
2.7e-129	1.95859	0.865	0.425	5.27e-125	M-Fib	SYNPO2
3.08e-124	1.9386	0.566	0.138	5.99e-120	M-Fib	ITGA8
1.01e-123	1.54491	0.937	0.683	1.97e-119	M-Fib	LPP
1.33e-117	1.35038	0.969	0.867	2.58e-113	M-Fib	PRKG1
2.26e-104	1.16536	0.689	0.234	4.41e-100	M-Fib	ARHGEF10L
5.34e-99	1.37126	0.921	0.727	1.04e-94	M-Fib	RBPMS
3.06e-97	1.46754	0.862	0.542	5.97e-93	M-Fib	CPED1
9.26e-92	1.02522	0.396	0.082	1.8e-87	M-Fib	SMOC2
6.97e-88	1.23296	0.55	0.164	1.36e-83	M-Fib	PALM2
3.4e-85	1.19113	0.358	0.074	6.61e-81	M-Fib	ATF3
4.06e-83	1.07178	0.528	0.153	7.91e-79	M-Fib	JPH2
7.69e-83	1.26604	0.679	0.282	1.5e-78	M-Fib	DSTN
4.58e-82	1.14017	0.764	0.342	8.91e-78	M-Fib	M1D
1.55e-81	1.37236	0.83	0.468	3.02e-77	M-Fib	FAM129A
1.46e-79	1.14665	0.531	0.162	2.85e-75	M-Fib	SLC44A5
1.53e-79	1.17273	0.896	0.592	2.98e-75	M-Fib	PPP1R12B
3.69e-78	1.34813	0.786	0.361	7.19e-74	M-Fib	PDLIM3
6.88e-77	1.46141	0.513	0.163	1.34e-72	M-Fib	ENSMFAG00000044961
8.91e-77	1.185	0.553	0.177	1.74e-72	M-Fib	ADGRL3
8.33e-75	1.13006	0.805	0.428	1.62e-70	M-Fib	AKAP6
1.01e-71	1.19821	0.862	0.568	1.96e-67	M-Fib	PPP1R12A
1.39e-68	1.06401	0.884	0.577	2.71e-64	M-Fib	FILIP1
2.47e-68	1.38202	0.516	0.18	4.81e-64	M-Fib	DES
6.05e-66	1.10637	0.748	0.386	1.18e-61	M-Fib	ENSMFAG00000000835
2.52e-65	1.03138	0.569	0.208	4.9e-61	M-Fib	STK38L
2.22e-63	1.13492	0.698	0.349	4.32e-59	M-Fib	MICAL2
1.07e-61	1.02328	0.302	0.068	2.08e-57	M-Fib	HTR7
1.3e-60	1.01144	0.619	0.253	2.54e-56	M-Fib	DTNA
3.02e-60	1.27476	0.899	0.757	5.88e-56	M-Fib	MBNL1
8.99e-60	1.15708	0.849	0.556	1.75e-55	M-Fib	RCAN2
1.32e-59	1.01726	0.915	0.657	2.56e-55	M-Fib	SORBS1
2.52e-58	1.21491	0.664	0.309	4.91e-54	M-Fib	COL4A1
2.87e-56	1.0179	0.89	0.736	5.59e-52	M-Fib	DMD
1.73e-55	1.04938	0.597	0.255	3.37e-51	M-Fib	ENAH
2e-55	1.18717	0.704	0.365	3.9e-51	M-Fib	RGS6
1.84e-54	1.0052	0.352	0.097	3.59e-50	M-Fib	KCNT2
2.49e-54	1.33794	0.362	0.106	4.85e-50	M-Fib	FGF14
8.4e-53	1.03798	0.733	0.424	1.64e-48	M-Fib	ACTN4
1.06e-48	1.09675	0.767	0.475	2.07e-44	M-Fib	HIP1
1.83e-48	1.00346	0.381	0.123	3.56e-44	M-Fib	C1QTNF1
7.37e-43	1.01738	0.406	0.146	1.44e-38	M-Fib	SLC25A25
3.96e-42	1.34351	0.686	0.409	7.71e-38	M-Fib	CRIM1
4.88e-39	1.03422	0.503	0.22	9.51e-35	M-Fib	BICD1
1.81e-37	1.19261	0.679	0.418	3.53e-33	M-Fib	RBFOX1
1.83e-37	1.2335	0.676	0.419	3.57e-33	M-Fib	CREB5
0	3.00639	0.928	0.108	0	SMC	MYH11
0	2.58177	0.831	0.116	0	SMC	KCNAB1
0	2.31538	0.751	0.055	0	SMC	SLC22A3
0	2.29548	0.851	0.287	0	SMC	SLIT3
0	2.16749	0.851	0.17	0	SMC	LMOD1
0	2.1378	0.701	0.051	0	SMC	SLC38A11
0	2.06869	0.868	0.124	0	SMC	ACTA2
0	1.92951	0.727	0.093	0	SMC	KCNMA1
0	1.86144	0.85	0.143	0	SMC	DGKG
0	1.77047	0.65	0.249	0	SMC	CNNM2
0	1.76067	0.503	0.043	0	SMC	CCDC3
0	1.74703	0.615	0.054	0	SMC	SCN3A
0	1.73902	0.7	0.277	0	SMC	CSMD1
0	1.73232	0.583	0.124	0	SMC	DGKB
0	1.6759	0.586	0.131	0	SMC	SDK1
0	1.66923	0.819	0.204	0	SMC	MRVI1
0	1.64643	0.609	0.061	0	SMC	CACNA1A
0	1.6388	0.641	0.073	0	SMC	GRIP2
0	1.63555	0.802	0.197	0	SMC	ACTN1
0	1.62117	0.895	0.44	0	SMC	ARHGEF7
0	1.61893	0.71	0.106	0	SMC	NOTCH3
0	1.6039	0.887	0.362	0	SMC	PDE1A
0	1.57977	0.919	0.462	0	SMC	HIP1
0	1.57793	0.899	0.35	0	SMC	RGS6
0	1.56315	0.587	0.072	0	SMC	WTIP
0	1.54132	0.695	0.134	0	SMC	DOCK8
0	1.53752	0.731	0.181	0	SMC	MCD
0	1.53352	0.914	0.414	0	SMC	AKAP6
0	1.51524	0.719	0.117	0	SMC	MYLK
0	1.50039	0.738	0.187	0	SMC	ATP10A
0	1.49092	0.827	0.414	0	SMC	SYNPO2
0	1.47214	0.909	0.312	0	SMC	CACNA1C
0	1.46733	0.79	0.365	0	SMC	TBL1X
0	1.44525	0.411	0.08	0	SMC	FSTL5
0	1.44174	0.734	0.193	0	SMC	ENSMFAG00000035790
0	1.42507	0.477	0.089	0	SMC	NTRK3
0	1.42044	0.953	0.394	0	SMC	ENSMFAG00000046891
0	1.41044	0.89	0.662	0	SMC	SSH2
0	1.40977	0.948	0.504	0	SMC	KALRN
0	1.37665	0.63	0.127	0	SMC	RBPMS2
0	1.37425	0.784	0.251	0	SMC	ZBTB7C
0	1.37144	0.755	0.178	0	SMC	BCAM
0	1.37089	0.577	0.054	0	SMC	CACNA1H
0	1.36384	0.533	0.127	0	SMC	ITGA8
0	1.35479	0.991	0.863	0	SMC	PRKG1
0	1.34931	0.67	0.188	0	SMC	SORT1
0	1.29647	0.74	0.307	0	SMC	L3MBTL4
0	1.2748	0.855	0.477	0	SMC	GPC6
0	1.27015	0.504	0.052	0	SMC	TBX2
0	1.2683	0.891	0.546	0	SMC	RCAN2
0	1.26611	0.95	0.708	0	SMC	PDE3A
0	1.25997	0.73	0.239	0	SMC	UBA2
0	1.25821	0.557	0.135	0	SMC	LGR6
0	1.23348	0.513	0.101	0	SMC	NTRK2
0	1.23209	0.655	0.169	0	SMC	SPECC1
0	1.22365	0.438	0.038	0	SMC	ENSMFAG00000041375
0	1.21186	0.285	0.015	0	SMC	SUSD5
0	1.20161	0.641	0.211	0	SMC	MARK1
0	1.20022	0.807	0.35	0	SMC	NXN
0	1.18914	0.77	0.41	0	SMC	CARMIL1
0	1.18475	0.889	0.563	0	SMC	PLCL1
0	1.17283	0.735	0.331	0	SMC	M1D
0	1.16824	0.634	0.146	0	SMC	ENSMFAG00000030097
0	1.16074	0.728	0.2	0	SMC	PDGFRB
0	1.13533	0.581	0.14	0	SMC	PRDM16
0	1.12181	0.547	0.142	0	SMC	JPH2
0	1.10764	0.472	0.1	0	SMC	NTF3
0	1.09957	0.879	0.603	0	SMC	KIF13A
0	1.09945	0.467	0.078	0	SMC	TAGLN
0	1.08543	0.935	0.721	0	SMC	RBPMS
0	1.08271	0.804	0.474	0	SMC	MAP3K20
0	1.07194	0.349	0.019	0	SMC	RERGL
0	1.06177	0.904	0.508	0	SMC	TPM1
0	1.0523	0.454	0.079	0	SMC	HEYL
0	1.0459	0.419	0.088	0	SMC	LBH
0	1.04252	0.591	0.144	0	SMC	CLMN
0	1.03527	0.46	0.118	0	SMC	DNAH11
0	1.03071	0.41	0.074	0	SMC	ENSMFAG00000032887
0	1.02628	0.897	0.678	0	SMC	LPP
0	1.01725	0.652	0.23	0	SMC	ADCY5
0	1.01069	0.773	0.351	0	SMC	MF
3.87e-306	1.18325	0.619	0.234	7.54e-302	SMC	IL1RAPL1
6.73e-306	1.06102	0.669	0.279	1.31e-301	SMC	ENSMFAG00000034225
1.21e-304	1.24507	0.777	0.398	2.35e-300	SMC	CRIM1
1.68e-299	1.43297	0.689	0.315	3.27e-295	SMC	PCDH9
8.37e-298	1.14731	0.543	0.19	1.63e-293	SMC	HACL1
2.78e-282	1.15839	0.628	0.256	5.41e-278	SMC	RNF150
7.23e-279	1.166	0.753	0.392	1.41e-274	SMC	SPARCL1
4.37e-276	1.09709	0.531	0.181	8.5e-272	SMC	TPM4
3.15e-209	1.21999	0.274	0.065	6.14e-205	SMC	KCND2
4.23e-205	1.09913	0.503	0.199	8.23e-201	SMC	LAMA3
6.16e-156	1.01235	0.474	0.208	1.2e-151	SMC	ADAMTS1
5.37e-146	1.01327	0.526	0.271	1.04e-141	SMC	FILIP1L
0	2.74643	0.671	0.052	0	Per	EGFLAM
0	2.47515	0.842	0.194	0	Per	GUCY1A2
0	2.35338	0.743	0.093	0	Per	ENSMFAG00000030097
0	2.23298	0.623	0.092	0	Per	FRMD3
0	2.12279	0.663	0.064	0	Per	RGS5
0	2.09219	0.596	0.042	0	Per	SEMA5B
0	2.07651	0.55	0.05	0	Per	MDFIC2
0	1.83338	0.524	0.104	0	Per	CCBE1
0	1.82982	0.75	0.154	0	Per	PDGFRB
0	1.7802	0.756	0.224	0	Per	EPS8
0	1.74211	0.668	0.166	0	Per	M1B
0	1.69332	0.628	0.143	0	Per	IMPA2
0	1.67728	0.964	0.854	0	Per	ENSMFAG00000041985
0	1.56383	0.727	0.372	0	Per	ABCC9
0	1.56005	0.821	0.451	0	Per	PDE1C
0	1.5151	0.553	0.076	0	Per	NOTCH3
0	1.50264	0.59	0.143	0	Per	COL5A3
0	1.5008	0.492	0.144	0	Per	SLC12A2
0	1.48649	0.543	0.074	0	Per	ANO1
0	1.41664	0.379	0.03	0	Per	GPR176
0	1.41	0.734	0.342	0	Per	GUCY1A1
0	1.38939	0.652	0.209	0	Per	DAAM2
0	1.35249	0.564	0.155	0	Per	NR2F2
0	1.33062	0.693	0.346	0	Per	PACSIN2
0	1.30897	0.825	0.57	0	Per	ARHGAP10
0	1.30294	0.849	0.597	0	Per	PLCB4
0	1.26792	0.881	0.662	0	Per	GRK5
0	1.24906	0.811	0.361	0	Per	EBF2
0	1.21812	0.527	0.171	0	Per	LAMA3
0	1.20758	0.488	0.119	0	Per	CLMN
0	1.19752	0.56	0.185	0	Per	MRVI1
0	1.18889	0.397	0.078	0	Per	PMEPA1
0	1.18747	0.463	0.102	0	Per	NEURL1B
0	1.16895	0.675	0.332	0	Per	RGS6
0	1.1441	0.416	0.115	0	Per	VSTM4
0	1.13897	0.304	0.071	0	Per	GPC3
0	1.13538	0.485	0.149	0	Per	SPECC1
0	1.13362	0.56	0.256	0	Per	ARHGAP42
0	1.13294	0.293	0.034	0	Per	ADORA2B
0	1.11395	0.759	0.44	0	Per	IGFBP7
0	1.10883	0.664	0.355	0	Per	ENSMFAG00000037689
0	1.09875	0.471	0.156	0	Per	ARHGEF17
0	1.09514	0.413	0.093	0	Per	ITGA7
0	1.09173	0.442	0.173	0	Per	ZNF385D
0	1.08324	0.716	0.393	0	Per	ARHGAP6
0	1.07231	0.679	0.344	0	Per	ARHGAP15
0	1.07145	0.361	0.079	0	Per	C2CD2
0	1.07077	0.428	0.116	0	Per	GUCY1B1
0	1.05278	0.277	0.024	0	Per	STUM
0	1.05229	0.469	0.154	0	Per	LDLRAD3
0	1.04465	0.681	0.471	0	Per	PTEN
0	1.04258	0.455	0.175	0	Per	MEOX2
0	1.03975	0.597	0.322	0	Per	GALNT2
0	1.03318	0.64	0.333	0	Per	NXN
0	1.03194	0.598	0.312	0	Per	PLCE1
0	1.02758	0.455	0.199	0	Per	PDE5A
0	1.01209	0.732	0.485	0	Per	CYTH3
0	1.01151	0.443	0.101	0	Per	MYLK
0	1.00386	0.385	0.094	0	Per	ENSMFAG00000033347
7.11e-267	1.24029	0.344	0.161	1.38e-262	Per	SGCZ
0	2.79438	1	0.856	0	CM	TTN
0	2.73118	0.996	0.393	0	CM	LDB3
0	2.4432	0.862	0.238	0	CM	ANKRD1
0	2.41467	0.99	0.744	0	CM	FGF12
0	2.35584	0.908	0.207	0	CM	PACRG
0	2.29675	0.911	0.115	0	CM	MYBPC3
0	2.28242	0.974	0.511	0	CM	RBM20
0	2.26661	0.894	0.186	0	CM	DAPK2
0	2.24976	0.971	0.326	0	CM	CMYA5
0	2.24649	0.95	0.274	0	CM	MM2
0	2.22947	0.991	0.741	0	CM	RYR2
0	2.19092	0.981	0.622	0	CM	PALLD
0	2.15935	0.664	0.258	0	CM	MYH6
0	2.13719	0.896	0.247	0	CM	M18B
0	2.11809	0.841	0.159	0	CM	MYH7B
0	2.11461	0.931	0.217	0	CM	PKP2
0	2.06998	0.947	0.367	0	CM	MLIP
0	2.04935	0.897	0.248	0	CM	CORIN
0	2.04914	0.897	0.209	0	CM	TMEM182
0	2.03526	0.954	0.31	0	CM	ENSMFAG00000001777
0	2.01374	0.934	0.306	0	CM	FHOD3
0	1.98824	0.98	0.625	0	CM	CTNNA3
0	1.98064	0.893	0.218	0	CM	TECRL
0	1.89162	0.925	0.212	0	CM	ENSMFAG00000003812
0	1.80759	0.874	0.226	0	CM	ACTN2
0	1.80688	0.733	0.134	0	CM	KCNJ3
0	1.80196	0.867	0.168	0	CM	TNNI3
0	1.79655	0.986	0.506	0	CM	NEBL
0	1.79131	0.91	0.232	0	CM	NEXN
0	1.79091	0.562	0.062	0	CM	ASB18
0	1.79068	0.805	0.121	0	CM	NRAP
0	1.76884	0.412	0.064	0	CM	ZNF385B
0	1.76339	0.955	0.399	0	CM	SORBS2
0	1.76083	0.963	0.697	0	CM	DMD
0	1.74897	0.883	0.461	0	CM	CDH13
0	1.74712	0.883	0.184	0	CM	TRDN
0	1.74103	0.956	0.488	0	CM	MM1
0	1.73625	0.975	0.33	0	CM	TNNT2
0	1.73054	0.815	0.093	0	CM	LMOD2
0	1.72004	0.917	0.229	0	CM	MZ2
0	1.71894	0.908	0.174	0	CM	NDRG4
0	1.71457	0.831	0.194	0	CM	FHL2
0	1.71289	0.946	0.516	0	CM	CACNB2
0	1.70765	0.814	0.109	0	CM	OBSCN
0	1.70317	0.937	0.465	0	CM	PDZRN3
0	1.63097	0.848	0.298	0	CM	HS6ST3
0	1.62676	0.848	0.18	0	CM	MLF1
0	1.61707	0.796	0.071	0	CM	ENSMFAG00000034058
0	1.60568	0.876	0.221	0	CM	CLIC5
0	1.60177	0.564	0.105	0	CM	TBX5
0	1.59529	0.9	0.277	0	CM	TACC2
0	1.59241	0.8	0.108	0	CM	CASQ2
0	1.58876	0.948	0.598	0	CM	ERBB4
0	1.57436	0.55	0.041	0	CM	CDH4
0	1.57009	0.891	0.338	0	CM	CDH2
0	1.5645	0.764	0.079	0	CM	SGCG
0	1.53926	0.721	0.146	0	CM	GCNT2
0	1.53494	0.929	0.341	0	CM	AKAP6
0	1.53004	0.765	0.104	0	CM	MYPN
0	1.52545	0.871	0.48	0	CM	PAM
0	1.5234	0.847	0.214	0	CM	FBXO32
0	1.51396	0.72	0.131	0	CM	SPOCK3
0	1.51275	0.83	0.285	0	CM	ATG10
0	1.50344	0.653	0.049	0	CM	SCN5A
0	1.5024	0.772	0.133	0	CM	ENSMFAG00000037884
0	1.49606	0.972	0.738	0	CM	SLC8A1
0	1.48629	0.722	0.062	0	CM	ALPK2
0	1.48233	0.592	0.317	0	CM	MYH7
0	1.47892	0.97	0.603	0	CM	SORBS1
0	1.47791	0.906	0.324	0	CM	ENSMFAG00000046891
0	1.47789	0.778	0.556	0	CM	PRKAG2
0	1.4749	0.656	0.056	0	CM	TRIM55
0	1.47428	0.77	0.169	0	CM	PARM1
0	1.46538	0.725	0.084	0	CM	RRAD
0	1.46491	0.724	0.083	0	CM	PPARGC1A
0	1.46035	0.746	0.073	0	CM	WNK2
0	1.45952	0.91	0.249	0	CM	LMO7
0	1.45514	0.705	0.066	0	CM	TRIM54
0	1.45194	0.906	0.332	0	CM	RBFOX1
0	1.44653	0.738	0.065	0	CM	TRIM63
0	1.43976	0.759	0.104	0	CM	SRL
0	1.43119	0.753	0.083	0	CM	CKMT2
0	1.42247	0.711	0.076	0	CM	MYLK3
0	1.42054	0.455	0.071	0	CM	DNAH11
0	1.41077	0.776	0.096	0	CM	TXLNB
0	1.4073	0.918	0.699	0	CM	LARGE1
0	1.40688	0.965	0.645	0	CM	PDLIM5
0	1.40605	0.74	0.072	0	CM	FBXO40
0	1.3912	0.688	0.162	0	CM	NCEH1
0	1.39059	0.657	0.057	0	CM	B4GALNT3
0	1.37892	0.596	0.059	0	CM	MM3
0	1.378	0.86	0.197	0	CM	RETREG1
0	1.37175	0.522	0.106	0	CM	AGBL4
0	1.37056	0.918	0.494	0	CM	CCSER1
0	1.36516	0.534	0.128	0	CM	ENSMFAG00000030468
0	1.35016	0.804	0.2	0	CM	SGCD
0	1.34489	0.742	0.121	0	CM	GCOM1
0	1.33902	0.74	0.079	0	CM	RBM24
0	1.33895	0.698	0.109	0	CM	MTUS2
0	1.32113	0.607	0.028	0	CM	DOK7
0	1.30817	0.678	0.108	0	CM	ABTB2
0	1.28457	0.602	0.132	0	CM	TENM2
0	1.28444	0.618	0.162	0	CM	EYA4
0	1.27307	0.871	0.235	0	CM	CACNA1C
0	1.25393	0.653	0.098	0	CM	CSRP3
0	1.25047	0.916	0.495	0	CM	ATP2A2
0	1.24135	0.684	0.119	0	CM	FRAS1
0	1.23609	0.661	0.094	0	CM	ENSMFAG00000033308
0	1.21473	0.36	0.069	0	CM	NRG3
0	1.21064	0.587	0.073	0	CM	KCND3
0	1.20045	0.739	0.075	0	CM	RNF207
0	1.18983	0.721	0.101	0	CM	POPDC2
0	1.18005	0.855	0.305	0	CM	ENSMFAG00000000835
0	1.17948	0.542	0.131	0	CM	HCN1
0	1.17871	0.479	0.138	0	CM	PRUNE2
0	1.16762	0.611	0.085	0	CM	ENSMFAG00000046536
0	1.15898	0.873	0.366	0	CM	PPP2R3A
0	1.15848	0.801	0.306	0	CM	MITF
0	1.15786	0.862	0.317	0	CM	MAST2
0	1.15565	0.931	0.447	0	CM	TPM1
0	1.15086	0.787	0.16	0	CM	DTNA
0	1.14903	0.667	0.183	0	CM	PDK4
0	1.14858	0.751	0.153	0	CM	ADCY5
0	1.14803	0.867	0.331	0	CM	ACACB
0	1.14725	0.793	0.278	0	CM	GPCPD1
0	1.14613	0.622	0.033	0	CM	PPP1R3A
0	1.12698	0.558	0.051	0	CM	PPP1R14C
0	1.11899	0.901	0.448	0	CM	LRRFIP2
0	1.11564	0.805	0.283	0	CM	ACTC1
0	1.11447	0.488	0.119	0	CM	NCKAP5
0	1.09567	0.486	0.027	0	CM	PLIN5
0	1.09451	0.504	0.072	0	CM	TP63
0	1.09297	0.718	0.106	0	CM	SNTA1
0	1.07565	0.361	0.109	0	CM	MYL4
0	1.07559	0.512	0.05	0	CM	ZMAT4
0	1.07153	0.918	0.762	0	CM	RABGAP1L
0	1.07013	0.341	0.092	0	CM	PXDNL
0	1.06955	0.425	0.106	0	CM	PRDM16
0	1.06445	0.559	0.047	0	CM	ABLIM2
0	1.06054	0.63	0.05	0	CM	ART3
0	1.05961	0.745	0.209	0	CM	USP28
0	1.05788	0.699	0.142	0	CM	DOCK3
0	1.05006	0.663	0.126	0	CM	HOMER1
0	1.04683	0.634	0.062	0	CM	LGR6
0	1.04354	0.606	0.045	0	CM	REEP1
0	1.04224	0.687	0.189	0	CM	THSD4
0	1.03909	0.707	0.149	0	CM	SLC1A3
0	1.03206	0.747	0.421	0	CM	FAM129A
0	1.03048	0.659	0.116	0	CM	MCD
0	1.02907	0.551	0.042	0	CM	CPT1B
0	1.01751	0.747	0.158	0	CM	VEGFA
0	1.01554	0.662	0.126	0	CM	RAP1GAP2
0	1.01506	0.513	0.042	0	CM	ADRA1A
0	1.0145	0.974	0.739	0	CM	ABLIM1
0	1.01158	0.778	0.298	0	CM	ATP8A1
0	1.00923	0.733	0.19	0	CM	ALPK3
0	1.00305	0.448	0.023	0	CM	DUSP27
0	1.00028	0.48	0.033	0	CM	TNNT1
1.29e-290	1.08978	0.408	0.206	2.52e-286	CM	ROBO2
3.75e-207	1.52241	0.37	0.242	7.3e-203	CM	NPPA
9.61e-266	1.75145	0.999	0.999	1.87e-261	H-CM	SLC24A3
3.16e-161	1.07486	0.799	0.762	6.16e-157	H-CM	CNN3
1.81e-129	1.14918	0.606	0.353	3.53e-125	H-CM	MYH7
1.65e-79	1.22705	0.783	0.911	3.21e-75	H-CM	TRIM58
2.27e-52	1.20083	0.336	0.193	4.42e-48	H-CM	MYL2
0	3.40808	0.94	0.042	0	Epi	ITLN1
0	3.28276	0.972	0.12	0	Epi	EZR
0	3.22991	0.8	0.078	0	Epi	PCDH15
0	3.09396	0.905	0.14	0	Epi	SLC4A4
0	2.82756	0.872	0.045	0	Epi	GPM6A
0	2.7908	0.97	0.198	0	Epi	ENSMFAG00000039896
0	2.76635	0.975	0.106	0	Epi	PKHD1L1
0	2.72967	0.958	0.091	0	Epi	KCNT2
0	2.69108	0.79	0.007	0	Epi	PRG4
0	2.64477	0.91	0.028	0	Epi	WT1
0	2.54176	0.85	0.089	0	Epi	VIPR2
0	2.37469	0.772	0.037	0	Epi	FMN2
0	2.2454	0.82	0.102	0	Epi	GRM7
0	2.22908	0.81	0.13	0	Epi	ABCC4
0	2.12585	0.895	0.148	0	Epi	ADGRD1
0	2.0607	0.6	0.018	0	Epi	WWC1
0	2.04589	0.79	0.086	0	Epi	C3
0	2.04561	0.455	0.02	0	Epi	CFTR
0	1.99171	0.742	0.106	0	Epi	SEMA3C
0	1.94097	0.835	0.012	0	Epi	MYRF
0	1.91039	0.91	0.204	0	Epi	GALNT18
0	1.87098	0.718	0.05	0	Epi	MEDAG
0	1.84349	0.54	0.024	0	Epi	MMP19
0	1.79202	0.682	0.054	0	Epi	PTK2B
0	1.76435	0.768	0.024	0	Epi	MSLNL
0	1.75909	0.77	0.097	0	Epi	ALDH1A3
0	1.74753	0.668	0.085	0	Epi	FADS1
0	1.64147	0.565	0.022	0	Epi	PTPRQ
0	1.63643	0.53	0.019	0	Epi	SLC26A4
0	1.62337	0.805	0.147	0	Epi	KLF6
0	1.61639	0.635	0.021	0	Epi	ENSMFAG00000007943
0	1.55953	0.532	0.01	0	Epi	SYTL5
0	1.53907	0.445	0.014	0	Epi	ENSMFAG00000035981
0	1.52317	0.36	0.022	0	Epi	CDH3
0	1.51975	0.538	0.003	0	Epi	HAS1
0	1.49632	0.515	0.007	0	Epi	FGF9
0	1.44715	0.635	0.08	0	Epi	STK35
0	1.39701	0.45	0.03	0	Epi	ADAM12
0	1.3911	0.507	0.023	0	Epi	BAIAP2L1
0	1.38966	0.442	0.022	0	Epi	CDH1
0	1.38345	0.472	0.032	0	Epi	BICDL1
0	1.38196	0.45	0.012	0	Epi	TEX26
0	1.3366	0.505	0.057	0	Epi	THBS2
0	1.30341	0.295	0.012	0	Epi	ST8SIA2
0	1.28963	0.472	0.036	0	Epi	WNT9A
0	1.26085	0.575	0.066	0	Epi	SH3BP4
0	1.22962	0.482	0.032	0	Epi	ENSMFAG00000003345
0	1.22697	0.388	0.012	0	Epi	CDCP1
0	1.17876	0.43	0.036	0	Epi	FAM198A
0	1.15656	0.462	0.009	0	Epi	UPK3B
0	1.15401	0.315	0.006	0	Epi	COL6A5
0	1.15271	0.6	0.052	0	Epi	PTPRF
0	1.11463	0.485	0.002	0	Epi	MSLN
0	1.05519	0.338	0.009	0	Epi	TVP23A
0	1.01695	0.392	0.013	0	Epi	SCN8A
4.59e-305	1.74385	0.82	0.166	8.94e-301	Epi	EVA1C
1.7e-301	1.52568	0.552	0.072	3.31e-297	Epi	ATF3
1.14e-288	2.27996	0.942	0.294	2.22e-284	Epi	EFNA5
1.53e-288	1.72419	0.815	0.167	2.99e-284	Epi	TSPAN5
4.41e-275	1.44739	0.84	0.183	8.58e-271	Epi	FOS
2.62e-274	2.0132	0.788	0.167	5.11e-270	Epi	ST6GAL1
2.41e-269	2.00444	0.44	0.052	4.69e-265	Epi	GALNTL6
4.36e-262	1.97581	0.895	0.264	8.5e-258	Epi	CACNA2D3
2.13e-259	1.24516	0.542	0.08	4.15e-255	Epi	ENSMFAG00000035429
1.61e-254	1.75981	0.832	0.213	3.14e-250	Epi	COBL
4.74e-249	1.41978	0.722	0.148	9.23e-245	Epi	SORCS2
2.09e-244	2.01853	0.942	0.388	4.07e-240	Epi	BNC2
7.16e-244	1.03245	0.58	0.088	1.39e-239	Epi	RBM47
1.94e-241	1.60375	0.88	0.235	3.77e-237	Epi	PTGIS
4.76e-228	1.37937	0.735	0.163	9.28e-224	Epi	PLEKHA7
6.63e-226	1.74592	0.758	0.185	1.29e-221	Epi	PAPSS2
4.28e-221	1.05087	0.432	0.057	8.33e-217	Epi	EFEMP1
1.76e-219	1.05747	0.412	0.053	3.43e-215	Epi	FAM189A1
2.39e-212	1.37017	0.578	0.106	4.65e-208	Epi	DSP
3.1e-200	1.59332	0.882	0.314	6.04e-196	Epi	CDON
9.04e-195	1.23468	0.522	0.093	1.76e-190	Epi	ITGB8
2.97e-191	1.17695	0.625	0.132	5.78e-187	Epi	CPEB1
2.15e-190	1.37974	0.548	0.106	4.19e-186	Epi	MAPK4
3.66e-189	1.40438	0.785	0.227	7.13e-185	Epi	ARHGAP18
7.43e-188	1.0498	0.545	0.101	1.45e-183	Epi	TIMP1
2.55e-186	1.56219	0.868	0.301	4.97e-182	Epi	SLIT3
4.77e-179	1.63103	0.782	0.256	9.29e-175	Epi	ARHGAP44
6.28e-176	1.26333	0.575	0.118	1.22e-171	Epi	ROR2
3.39e-168	1.0304	0.38	0.057	6.6e-164	Epi	SHROOM2
3.9e-162	1.26652	0.678	0.184	7.6e-158	Epi	ROR1
5.08e-156	1.17212	0.662	0.182	9.89e-152	Epi	SLC38A2
8.54e-155	1.37306	0.88	0.379	1.66e-150	Epi	COBLL1
6.8e-148	1.37318	0.975	0.691	1.32e-143	Epi	COLEC12
3.78e-145	1.40009	0.318	0.047	7.37e-141	Epi	HPSE2
1.04e-140	1.26468	0.908	0.465	2.03e-136	Epi	MCC
3.79e-140	1.06789	0.478	0.098	7.39e-136	Epi	MN1
7.97e-138	1.61692	0.69	0.224	1.55e-133	Epi	PDE10A
1.17e-137	1.20311	0.768	0.264	2.27e-133	Epi	ZBTB7C
1.54e-137	1.2597	0.528	0.129	3.01e-133	Epi	NUDT4
8.65e-137	1.4396	0.732	0.246	1.68e-132	Epi	MAN1C1
4.31e-136	1.26523	0.728	0.237	8.39e-132	Epi	PLXNA2
9.94e-132	1.25967	0.73	0.243	1.94e-127	Epi	CHST11
5.12e-130	1.05147	0.705	0.222	9.97e-126	Epi	ALDH1A2
1.56e-124	1.32209	0.552	0.148	3.03e-120	Epi	IGFBP5
1.46e-123	1.077	0.49	0.118	2.85e-119	Epi	EXTL3
5.65e-123	1.99853	0.81	0.416	1.1e-118	Epi	RBFOX1
6.18e-123	1.29561	0.642	0.196	1.2e-118	Epi	ACSL4
3.56e-122	1.07094	0.908	0.474	6.93e-118	Epi	PKD2
5.38e-122	1.04513	0.665	0.205	1.05e-117	Epi	LAMA3
1.12e-119	1.03804	0.635	0.202	2.18e-115	Epi	NEO1
3.52e-117	1.22723	0.762	0.295	6.85e-113	Epi	PLXNA4
3.87e-113	1.00544	0.738	0.29	7.53e-109	Epi	RAB11FIP3
6.51e-111	1.21008	0.405	0.089	1.27e-106	Epi	FOSB
2.68e-109	1.03365	0.802	0.348	5.22e-105	Epi	MICAL2
6.93e-109	1.32469	0.915	0.534	1.35e-104	Epi	INSR
6.27e-106	1.00997	0.398	0.087	1.22e-101	Epi	KIRREL3
8.79e-105	1.18592	0.73	0.291	1.71e-100	Epi	PDE7B
3.19e-104	1.10599	0.6	0.193	6.21e-100	Epi	SULF1
6.04e-97	1.07461	0.442	0.112	1.18e-92	Epi	ANXA1
2e-96	1.19411	0.855	0.46	3.88e-92	Epi	ANTXR1
6.4e-95	1.14256	0.808	0.449	1.25e-90	Epi	CEP85L
1.03e-90	1.15541	0.682	0.261	2e-86	Epi	THSD4
1.86e-89	1.44265	0.35	0.081	3.62e-85	Epi	SLC7A8
1.13e-87	1.21155	0.542	0.186	2.2e-83	Epi	ENPP1
5.7e-86	1.05725	0.605	0.232	1.11e-81	Epi	SLC22A15
2.21e-84	1.06099	0.88	0.495	4.31e-80	Epi	LRRFIP1
3.99e-82	1.03604	0.608	0.231	7.77e-78	Epi	KSR1
8.72e-82	1.02988	0.692	0.288	1.7e-77	Epi	DAPK1
6.1e-81	1.23123	0.678	0.293	1.19e-76	Epi	HTT
2.06e-80	1.1582	0.55	0.193	4.01e-76	Epi	LMNA
2.92e-78	1.00419	0.888	0.598	5.68e-74	Epi	FOXO3
2.41e-63	1.09236	0.36	0.11	4.7e-59	Epi	DLGAP1
2.46e-60	1.04296	0.518	0.21	4.79e-56	Epi	ATRNL1
2.97e-34	1.1385	0.308	0.117	5.79e-30	Epi	COL6A6
0	4.26125	0.993	0.395	0	CCS	NRXN1
0	4.15157	0.948	0.129	0	CCS	XKR4
0	3.61421	0.972	0.163	0	CCS	GRIK2
0	3.4427	0.965	0.17	0	CCS	CDH19
0	3.23461	0.911	0.084	0	CCS	SORCS1
0	3.14236	0.841	0.199	0	CCS	IL1RAPL2
0	2.9045	0.974	0.522	0	CCS	FRMD4A
0	2.90298	0.938	0.213	0	CCS	CNTN4
0	2.85643	0.835	0.061	0	CCS	SLC35F1
0	2.80996	0.836	0.101	0	CCS	SYT1
0	2.76831	0.86	0.068	0	CCS	ZNF536
0	2.60935	0.666	0.094	0	CCS	PPP2R2B
0	2.54005	0.698	0.049	0	CCS	ST6GALNAC5
0	2.46466	0.822	0.218	0	CCS	CADM2
0	2.37638	0.725	0.108	0	CCS	FRMD5
0	2.23925	0.596	0.048	0	CCS	NLGN4X
0	2.20327	0.623	0.023	0	CCS	COL28A1
0	2.14531	0.767	0.132	0	CCS	ADGRL3
0	2.10646	0.759	0.103	0	CCS	CHL1
0	2.10467	0.683	0.041	0	CCS	TSPAN11
0	2.02995	0.833	0.207	0	CCS	SAMHD1
0	2.02422	0.79	0.167	0	CCS	CADM1
0	2.00413	0.759	0.205	0	CCS	IL1RAPL1
0	2.00319	0.755	0.164	0	CCS	KLHL29
0	1.96363	0.355	0.048	0	CCS	ADARB2
0	1.95962	0.65	0.064	0	CCS	KCNMB4
0	1.89158	0.926	0.428	0	CCS	FIGN
0	1.84953	0.946	0.59	0	CCS	PRKCA
0	1.8451	0.603	0.21	0	CCS	SLIT2
0	1.83526	0.523	0.045	0	CCS	NDST3
0	1.82831	0.622	0.02	0	CCS	SRCIN1
0	1.8076	0.746	0.119	0	CCS	DGKG
0	1.78828	0.844	0.274	0	CCS	GALNT17
0	1.78228	0.962	0.525	0	CCS	ANK3
0	1.76345	0.836	0.272	0	CCS	NCAM1
0	1.74866	0.761	0.246	0	CCS	NEGR1
0	1.7486	0.646	0.028	0	CCS	ERBB3
0	1.72209	0.737	0.224	0	CCS	TENM3
0	1.70433	0.527	0.03	0	CCS	PTPRZ1
0	1.7042	0.532	0.167	0	CCS	NLGN1
0	1.70176	0.454	0.11	0	CCS	LRFN5
0	1.69096	0.664	0.134	0	CCS	ARAP2
0	1.68146	0.796	0.261	0	CCS	GPM6B
0	1.66952	0.383	0.096	0	CCS	LRRTM4
0	1.63221	0.503	0.013	0	CCS	ATP10B
0	1.61782	0.28	0.073	0	CCS	NRXN3
0	1.61629	0.417	0.032	0	CCS	TMEM178B
0	1.58917	0.72	0.416	0	CCS	MACROD2
0	1.58463	0.7	0.131	0	CCS	LGI4
0	1.58054	0.785	0.184	0	CCS	IQGAP2
0	1.57928	0.826	0.35	0	CCS	SOX6
0	1.56978	0.744	0.178	0	CCS	SEMA3B
0	1.55164	0.92	0.56	0	CCS	STARD13
0	1.55076	0.504	0.009	0	CCS	NRN1
0	1.54439	0.583	0.162	0	CCS	ENOX1
0	1.54148	0.475	0.074	0	CCS	ALCAM
0	1.53121	0.532	0.146	0	CCS	PAPPA
0	1.52382	0.517	0.078	0	CCS	POLR2F
0	1.51594	0.359	0.016	0	CCS	KCNH8
0	1.50941	0.868	0.44	0	CCS	BCL2
0	1.48976	0.32	0.043	0	CCS	SHISA6
0	1.47691	0.467	0.043	0	CCS	CSMD2
0	1.47346	0.888	0.397	0	CCS	NTM
0	1.47186	0.503	0.035	0	CCS	ITGB4
0	1.4525	0.621	0.175	0	CCS	ARHGEF26
0	1.44622	0.393	0.061	0	CCS	VWA3B
0	1.43895	0.668	0.182	0	CCS	COBL
0	1.4181	0.508	0.164	0	CCS	KCNQ5
0	1.41165	0.542	0.103	0	CCS	ADAM23
0	1.40811	0.913	0.521	0	CCS	ADGRB3
0	1.40294	0.467	0.043	0	CCS	SGIP1
0	1.40224	0.629	0.199	0	CCS	ADAMTS12
0	1.39029	0.484	0.089	0	CCS	CPPED1
0	1.36926	0.505	0.062	0	CCS	EFR3B
0	1.3638	0.454	0.045	0	CCS	IGSF11
0	1.3586	0.39	0.068	0	CCS	NTNG1
0	1.35022	0.535	0.189	0	CCS	MDGA2
0	1.33875	0.439	0.019	0	CCS	SOX10
0	1.33706	0.586	0.215	0	CCS	KIAA1217
0	1.33067	0.844	0.346	0	CCS	SCN7A
0	1.30473	0.382	0.072	0	CCS	MEGF9
0	1.30064	0.254	0.024	0	CCS	NDST4
0	1.29951	0.385	0.041	0	CCS	DNAJC6
0	1.29619	0.584	0.126	0	CCS	HSPA12A
0	1.28263	0.376	0.037	0	CCS	WDR72
0	1.27774	0.699	0.272	0	CCS	DOCK5
0	1.24663	0.488	0.147	0	CCS	KHDRBS3
0	1.23673	0.305	0.012	0	CCS	STK32A
0	1.23218	0.551	0.181	0	CCS	GFRA1
0	1.22581	0.534	0.172	0	CCS	MPP7
0	1.22091	0.368	0.009	0	CCS	GRIK3
0	1.2207	0.483	0.105	0	CCS	TRIM9
0	1.18592	0.734	0.37	0	CCS	ADK
0	1.18161	0.472	0.121	0	CCS	ST3GAL5
0	1.15107	0.307	0.009	0	CCS	SLC5A7
0	1.14529	0.263	0.011	0	CCS	SNCA
0	1.14526	0.85	0.528	0	CCS	TGFBR2
0	1.14189	0.347	0.019	0	CCS	MEGF10
0	1.13768	0.616	0.279	0	CCS	SH3PXD2A
0	1.13376	0.282	0.013	0	CCS	ENSMFAG00000000668
0	1.12673	0.308	0.033	0	CCS	HUNK
0	1.12217	0.379	0.054	0	CCS	PTPRJ
0	1.0976	0.282	0.006	0	CCS	FAM135B
0	1.09736	0.417	0.133	0	CCS	EDIL3
0	1.09479	0.735	0.374	0	CCS	SIPA1L2
0	1.09116	0.391	0.142	0	CCS	NCAM2
0	1.07682	0.37	0.049	0	CCS	SCN9A
0	1.07376	0.699	0.318	0	CCS	XYLT1
0	1.07082	0.292	0.025	0	CCS	BCHE
0	1.06382	0.447	0.195	0	CCS	ADAMTS19
0	1.06042	0.468	0.173	0	CCS	CAB39L
0	1.05804	0.406	0.091	0	CCS	PYGL
0	1.05069	0.444	0.129	0	CCS	SORCS2
0	1.03877	0.43	0.101	0	CCS	AFAP1L2
0	1.03716	0.546	0.289	0	CCS	GRAMD2B
0	1.01374	0.303	0.031	0	CCS	CNTN1
0	1.00993	0.377	0.129	0	CCS	CHST9
0	1.0067	0.371	0.085	0	CCS	VGLL3
0	3.59568	0.856	0.025	0	Sch	PEX5L
0	2.66489	0.789	0.014	0	Sch	MPZ
0	2.57279	0.733	0.021	0	Sch	AK5
0	2.39225	0.756	0.024	0	Sch	PRX
0	2.16482	0.644	0.007	0	Sch	FA2H
0	2.09267	0.589	0.007	0	Sch	GRIA2
0	1.99624	0.522	0.011	0	Sch	BCAS1
0	1.84863	0.589	0.016	0	Sch	AATK
0	1.8461	0.533	0.002	0	Sch	DRP2
0	1.80256	0.6	0.011	0	Sch	PLLP
0	1.66521	0.544	0.006	0	Sch	PGBD5
0	1.62795	0.467	0.003	0	Sch	DCLK3
0	1.5485	0.5	0.001	0	Sch	KIF19
0	1.4667	0.411	0.004	0	Sch	SEC14L5
0	1.29435	0.4	0.007	0	Sch	SPTBN5
0	1.19407	0.344	0.006	0	Sch	FRMD1
0	1.17838	0.256	0.002	0	Sch	KCNK12
0	1.03097	0.267	0.002	0	Sch	SLC36A2
2.39e-307	1.2493	0.356	0.007	4.66e-303	Sch	MAG
2.03e-299	1.38017	0.378	0.008	3.94e-295	Sch	NCMAP
1.03e-289	1.12057	0.278	0.005	2e-285	Sch	ENSMFAG00000037816
8.45e-265	3.07783	0.9	0.061	1.65e-260	Sch	KANK4
1.76e-254	1.82274	0.478	0.016	3.43e-250	Sch	CDH7
2.81e-246	2.34619	0.556	0.023	5.46e-242	Sch	GRIA1
1.32e-244	1.16804	0.389	0.011	2.56e-240	Sch	PLXNB3
1.1e-232	2.53302	0.722	0.042	2.15e-228	Sch	FMN2
1.93e-204	1.29757	0.378	0.012	3.76e-200	Sch	MAL
2e-202	1.65652	0.533	0.026	3.9e-198	Sch	ABCC8
1.98e-177	1.95497	0.611	0.039	3.85e-173	Sch	FAM198A
1.68e-161	1.74596	0.522	0.031	3.28e-157	Sch	SHC4
1.23e-150	2.95971	0.844	0.095	2.4e-146	Sch	NKAIN2
8.2e-145	1.51112	0.622	0.048	1.6e-140	Sch	TNFRSF25
1.13e-134	1.4798	0.456	0.028	2.2e-130	Sch	TSPAN15
1.69e-121	1.57035	0.489	0.036	3.29e-117	Sch	ENSMFAG00000044897
8.1e-117	2.27672	0.933	0.144	1.58e-112	Sch	SORCS1
2.5e-116	2.733	0.9	0.145	4.88e-112	Sch	SDK1
6.61e-114	1.68387	0.633	0.065	1.29e-109	Sch	PRIMA1
5.15e-113	1.8902	0.533	0.045	1e-108	Sch	GLDN
6.75e-111	1.49755	0.567	0.053	1.31e-106	Sch	PTPRU
9.6e-107	1.3917	0.433	0.031	1.87e-102	Sch	GAS2L3
2.63e-106	2.43954	0.756	0.106	5.12e-102	Sch	RELN
5.23e-105	1.23004	0.367	0.023	1.02e-100	Sch	S100B
1.57e-97	1.01106	0.278	0.014	3.06e-93	Sch	PLP1
1.3e-94	2.33842	0.767	0.116	2.53e-90	Sch	LRRTM4
1.51e-90	3.0838	0.967	0.252	2.95e-86	Sch	MBP
1.63e-89	1.3288	0.289	0.017	3.17e-85	Sch	SYT14
2.33e-87	1.54314	0.378	0.029	4.53e-83	Sch	SNCA
2.72e-87	1.21792	0.367	0.027	5.3e-83	Sch	SH3TC2
1.4e-81	1.32797	0.422	0.039	2.72e-77	Sch	EMID1
5.95e-80	1.38517	0.333	0.025	1.16e-75	Sch	GRIN2B
4.99e-79	1.97546	0.744	0.133	9.72e-75	Sch	NFASC
5.54e-77	1.17001	0.322	0.024	1.08e-72	Sch	PLEKHB1
6.8e-76	1.51919	0.756	0.126	1.32e-71	Sch	ZNF536
3.05e-74	1.0061	0.3	0.021	5.95e-70	Sch	FAM81A
1.92e-72	2.39161	0.867	0.235	3.74e-68	Sch	LPIN1
7.22e-72	1.0487	0.289	0.021	1.41e-67	Sch	PLEKHG7
3.74e-70	1.43718	0.4	0.04	7.29e-66	Sch	NRCAM
6.42e-69	1.42915	0.533	0.071	1.25e-64	Sch	WDR86
1.7e-68	1.91137	0.644	0.109	3.3e-64	Sch	POLR2F
1.29e-67	1.21323	0.311	0.025	2.51e-63	Sch	CDH1
2.22e-67	1.12341	0.389	0.039	4.32e-63	Sch	TMEM132B
5.1e-64	1.23185	0.389	0.041	9.93e-60	Sch	CLCN2
4.3e-63	2.03185	0.789	0.2	8.36e-59	Sch	FUT8
1.86e-62	1.18641	0.533	0.073	3.61e-58	Sch	ERBB3
2.42e-62	1.55729	0.767	0.172	4.7e-58	Sch	LGI4
1.27e-61	1.88811	0.578	0.099	2.47e-57	Sch	SGK1
5.19e-59	1.15931	0.267	0.021	1.01e-54	Sch	UGT8
1.46e-58	1.72993	0.733	0.168	2.84e-54	Sch	PLEKHA7
6.38e-58	1.28125	0.311	0.029	1.24e-53	Sch	CDKL1
2.73e-57	1.82871	0.489	0.07	5.32e-53	Sch	ADARB2
6.01e-57	2.39934	0.878	0.315	1.17e-52	Sch	GALNT17
1.14e-56	1.47606	0.556	0.096	2.21e-52	Sch	ENSMFAG00000002183
1.46e-55	1.71112	0.556	0.097	2.84e-51	Sch	LONRF2
1.74e-54	1.77417	0.7	0.163	3.39e-50	Sch	IL16
2.83e-53	1.86422	0.833	0.268	5.51e-49	Sch	PMP22
9.66e-53	1.83146	0.744	0.193	1.88e-48	Sch	HCN1
8.21e-52	1.36894	0.544	0.094	1.6e-47	Sch	EFR3B
2.86e-51	1.99438	0.856	0.322	5.56e-47	Sch	SECISBP2L
9.92e-51	1.72221	0.789	0.241	1.93e-46	Sch	MVB12B
3.46e-50	1.5285	0.622	0.135	6.75e-46	Sch	SH3GLB2
4.62e-49	1.27742	0.456	0.069	9e-45	Sch	ITGB4
7.18e-49	1.1285	0.278	0.027	1.4e-44	Sch	ENSMFAG00000003658
1.63e-48	1.41189	0.389	0.052	3.17e-44	Sch	GPM6A
1.07e-46	2.0194	0.978	0.616	2.08e-42	Sch	PRKCA
4.25e-46	1.91812	0.811	0.291	8.27e-42	Sch	SGCD
3.84e-44	1.39522	0.478	0.085	7.48e-40	Sch	ARHGAP39
1.65e-43	1.67231	0.544	0.115	3.22e-39	Sch	SCD5
1.23e-42	1.55027	0.733	0.219	2.4e-38	Sch	SEMA3B
2.68e-42	1.64939	0.789	0.271	5.21e-38	Sch	NDRG1
1.52e-41	1.07465	0.356	0.049	2.97e-37	Sch	SOX10
2.67e-41	1.47659	0.522	0.105	5.19e-37	Sch	TRABD2B
2.9e-41	1.04078	0.289	0.034	5.64e-37	Sch	KLHL3
7.66e-41	1.41074	0.489	0.095	1.49e-36	Sch	MEGF9
1.14e-40	1.84846	0.778	0.307	2.22e-36	Sch	NEK1
1.93e-40	1.50641	0.611	0.155	3.75e-36	Sch	TESK2
5.63e-40	1.26503	0.478	0.092	1.1e-35	Sch	GPT2
1.17e-39	1.36972	0.578	0.14	2.27e-35	Sch	ZNF608
1.65e-39	1.49797	0.644	0.174	3.21e-35	Sch	WNK2
2.99e-39	1.50392	0.622	0.155	5.83e-35	Sch	SYT1
2.02e-38	1.60128	0.433	0.082	3.94e-34	Sch	RNF220
6.62e-38	1.5443	0.9	0.455	1.29e-33	Sch	MLIP
1.94e-34	1.40386	0.589	0.163	3.77e-30	Sch	TMEM120B
7.75e-34	1.38386	0.644	0.186	1.51e-29	Sch	LDLRAD3
5.34e-33	1.60756	0.767	0.304	1.04e-28	Sch	PPM1L
1.8e-32	1.37118	0.633	0.209	3.51e-28	Sch	INPP5F
5.66e-32	1.47013	0.733	0.285	1.1e-27	Sch	PPP1R9A
7.68e-32	1.251	0.5	0.125	1.5e-27	Sch	AFAP1L2
9.98e-32	1.04284	0.489	0.112	1.94e-27	Sch	PLEKHG3
1.39e-31	1.19462	0.467	0.112	2.7e-27	Sch	MPP6
2.72e-31	1.47523	0.689	0.274	5.3e-27	Sch	OTUD7B
1.67e-29	1.06132	0.5	0.126	3.25e-25	Sch	PLEKHG2
3.37e-29	1.16215	0.422	0.094	6.55e-25	Sch	CNKSR2
6.6e-29	1.19289	0.944	0.659	1.29e-24	Sch	SORBS1
7.71e-29	1.07332	0.978	0.737	1.5e-24	Sch	DMD
3.65e-27	1.20546	0.922	0.711	7.11e-23	Sch	CUX1
7.16e-27	1.09579	0.589	0.195	1.39e-22	Sch	PACS2
1.12e-26	1.14136	0.378	0.082	2.18e-22	Sch	OAF
1.55e-26	1.28451	0.922	0.779	3.01e-22	Sch	ENSMFAG00000044069
4.04e-26	1.33353	0.644	0.242	7.87e-22	Sch	TNS3
1.37e-25	1.05723	0.367	0.079	2.66e-21	Sch	PLEKHG5
1.56e-25	1.02682	0.4	0.094	3.04e-21	Sch	COL18A1
1.9e-25	1.1446	0.7	0.301	3.69e-21	Sch	ARHGEF10
2.63e-25	1.16173	0.889	0.57	5.12e-21	Sch	PLXDC2
1.49e-24	1.2954	0.444	0.118	2.91e-20	Sch	CDH4
2.59e-24	1.35817	0.678	0.32	5.05e-20	Sch	RHOBTB3
1.21e-23	1.27867	0.6	0.239	2.36e-19	Sch	RAP1GDS1
1.69e-23	1.43548	0.411	0.111	3.3e-19	Sch	KIF21A
2.56e-23	1.23375	0.644	0.246	4.99e-19	Sch	KAZN
2.97e-23	1.01481	0.9	0.679	5.79e-19	Sch	CTNNA3
3.67e-23	1.34612	0.689	0.331	7.15e-19	Sch	TMEM117
1.51e-22	1.38139	0.633	0.286	2.93e-18	Sch	SPIRE1
3.28e-22	1.05878	0.878	0.724	6.39e-18	Sch	AGAP1
9.8e-22	1.11223	0.544	0.189	1.91e-17	Sch	FLNB
1.01e-21	1.09892	0.578	0.209	1.97e-17	Sch	RPS6KA2
1.82e-21	1.11414	0.8	0.485	3.54e-17	Sch	TJP1
1.79e-20	1.00272	0.322	0.076	3.48e-16	Sch	GATM
3.07e-20	1.02782	0.811	0.459	5.98e-16	Sch	LIMCH1
2.7e-19	1.0273	0.456	0.145	5.25e-15	Sch	FRMD8
5.68e-19	1.00249	0.544	0.204	1.11e-14	Sch	SORT1
1.03e-18	1.07908	0.611	0.282	2.01e-14	Sch	SERINC5
1.81e-17	1.07499	0.533	0.203	3.52e-13	Sch	TRPM3
2.59e-17	1.08718	0.356	0.104	5.04e-13	Sch	SYT9
2.76e-17	1.07119	0.633	0.303	5.37e-13	Sch	SH3PXD2A
9.86e-17	1.01136	0.311	0.08	1.92e-12	Sch	ATP1A4
1.08e-16	1.16705	0.5	0.208	2.11e-12	Sch	SLC44A1
3.55e-16	1.01143	0.322	0.091	6.9e-12	Sch	FSTL5
6.7e-16	1.03553	0.411	0.144	1.3e-11	Sch	ENSMFAG00000043605
6.95e-14	1.11941	0.4	0.148	1.35e-09	Sch	B4GALNT3
6.99e-14	1.08618	0.456	0.185	1.36e-09	Sch	FMNL3
8.13e-13	1.05049	0.689	0.515	1.58e-08	Sch	SH3D19
1.21e-09	1.13643	0.5	0.301	2.35e-05	Sch	FAM13B
0	3.2959	0.947	0.004	0	Adi	ADIPOQ
0	2.51518	0.789	0.011	0	Adi	ENSMFAG00000046583
0	2.31479	0.539	0.014	0	Adi	NWD2
0	2.20154	0.671	0.002	0	Adi	LGALS12
0	1.9965	0.803	0.025	0	Adi	PLIN1
0	1.97006	0.711	0.005	0	Adi	GPD1
0	1.80799	0.645	0.02	0	Adi	CIDEA
0	1.70016	0.697	0.012	0	Adi	ENSMFAG00000046755
0	1.58047	0.539	0.005	0	Adi	ENSMFAG00000046606
0	1.36775	0.461	0.004	0	Adi	KLB
0	1.30966	0.395	0.007	0	Adi	TRARG1
0	1.27574	0.421	0.002	0	Adi	PFKFB1
0	1.10609	0.382	0.002	0	Adi	SLC7A10
1.9e-297	2.7624	0.776	0.032	3.69e-293	Adi	ACVR1C
5.55e-263	1.65225	0.737	0.032	1.08e-258	Adi	APOL6
1.95e-243	1.31063	0.592	0.022	3.79e-239	Adi	CRACR2B
1.3e-203	1.87062	0.645	0.032	2.54e-199	Adi	2020-03-01
2.95e-177	1.78061	0.789	0.056	5.75e-173	Adi	PTPRF
1.19e-164	1.61985	0.684	0.044	2.31e-160	Adi	GABRE
2.6e-160	1.14188	0.395	0.015	5.06e-156	Adi	KCNK1
2.59e-159	1.14058	0.5	0.024	5.05e-155	Adi	ENSMFAG00000038166
1.58e-158	1.75043	0.592	0.034	3.07e-154	Adi	FABP4
2.57e-157	2.24185	0.908	0.086	5.01e-153	Adi	LIPE
7.94e-157	1.27814	0.553	0.029	1.55e-152	Adi	SMOC1
1.38e-135	2.11775	0.724	0.061	2.7e-131	Adi	GPAM
5.23e-126	1.88636	0.803	0.081	1.02e-121	Adi	LVRN
1.59e-124	1.16586	0.5	0.031	3.1e-120	Adi	PLIN4
2.57e-109	2.56592	0.829	0.106	5e-105	Adi	ADH1B
1.38e-108	2.14899	0.895	0.124	2.68e-104	Adi	ESR2
2.72e-108	1.48265	0.461	0.029	5.3e-104	Adi	CNIH3
1.29e-105	2.41762	0.908	0.135	2.5e-101	Adi	ACSL1
2.15e-102	1.76784	0.684	0.071	4.18e-98	Adi	WDR86
3.07e-99	2.18746	0.592	0.054	5.97e-95	Adi	GALNTL6
3.45e-98	2.1812	0.895	0.139	6.72e-94	Adi	PSMA1
8.19e-98	1.91869	0.816	0.11	1.6e-93	Adi	GNAI1
4.91e-96	1.72772	0.368	0.022	9.56e-92	Adi	AOX2
1.81e-92	2.63543	0.934	0.168	3.52e-88	Adi	LPL
1.97e-90	1.1781	0.447	0.033	3.83e-86	Adi	ANGPTL4
1.58e-89	1.45643	0.632	0.065	3.07e-85	Adi	ARHGAP20
2.15e-89	1.33963	0.697	0.083	4.19e-85	Adi	CD1D
5.32e-89	1.44911	0.737	0.092	1.04e-84	Adi	GPT2
1.31e-88	2.14427	0.855	0.134	2.56e-84	Adi	PTGER3
3.54e-87	1.25434	0.566	0.055	6.9e-83	Adi	ALDH1L1
1.31e-83	1.70462	0.816	0.13	2.56e-79	Adi	IDH1
1.75e-80	2.95803	0.961	0.23	3.41e-76	Adi	PPARG
1.82e-79	2.64337	0.842	0.153	3.55e-75	Adi	PDE3B
2.74e-76	1.66729	0.842	0.151	5.33e-72	Adi	CSAD
5.43e-76	1.24434	0.395	0.03	1.06e-71	Adi	SLC11A1
2.04e-70	2.65916	0.934	0.235	3.97e-66	Adi	LPIN1
1.1e-69	1.75823	0.724	0.115	2.14e-65	Adi	LPIN2
2.86e-67	1.37628	0.592	0.076	5.57e-63	Adi	PLA2G16
1.46e-64	1.22193	0.645	0.093	2.85e-60	Adi	CCDC69
1.49e-63	1.00407	0.539	0.065	2.91e-59	Adi	PGD
1.67e-61	1.058	0.566	0.073	3.26e-57	Adi	AQP7
6.58e-61	1.08803	0.592	0.077	1.28e-56	Adi	SLC22A3
4.2e-58	2.70354	0.974	0.412	8.17e-54	Adi	ACACB
1.41e-57	1.51951	0.855	0.191	2.75e-53	Adi	SCARB1
4.55e-54	1.46666	0.658	0.114	8.85e-50	Adi	ANXA1
2.3e-53	1.70336	0.829	0.195	4.49e-49	Adi	TMEM132C
7.85e-53	2.35184	0.921	0.324	1.53e-48	Adi	SIK2
1.31e-52	1.5892	0.816	0.186	2.55e-48	Adi	LDLRAD3
4.1e-52	1.31805	0.632	0.112	7.99e-48	Adi	MPP6
1.17e-49	2.20928	0.934	0.35	2.28e-45	Adi	GHR
3.4e-49	1.35867	0.724	0.152	6.61e-45	Adi	ACER2
5.37e-48	1.13278	0.487	0.069	1.05e-43	Adi	SCUBE2
5.4e-48	1.00427	0.513	0.073	1.05e-43	Adi	LURAP1L
3.47e-47	1.8457	0.855	0.254	6.75e-43	Adi	ENSMFAG00000042105
6.37e-47	1.66413	0.776	0.198	1.24e-42	Adi	SYNE3
1.03e-45	1.67444	0.829	0.247	2.01e-41	Adi	ACER3
2.48e-44	1.98107	0.737	0.178	4.83e-40	Adi	ENSMFAG00000046969
1.65e-41	1.62424	0.566	0.11	3.22e-37	Adi	ENSMFAG00000000396
9.2e-41	1.18548	0.526	0.091	1.79e-36	Adi	CPE
1.68e-40	1.09977	0.474	0.076	3.27e-36	Adi	ENPP2
1.94e-40	1.99479	1	0.589	3.78e-36	Adi	PRKAG2
2.95e-40	1.31689	0.671	0.156	5.75e-36	Adi	ECM2
3.93e-40	1.51401	0.632	0.138	7.64e-36	Adi	CLMP
4.51e-40	1.43475	0.763	0.218	8.78e-36	Adi	ELL2
4.57e-40	1.49909	0.658	0.147	8.9e-36	Adi	SLC4A4
6.81e-40	1.18602	0.329	0.039	1.33e-35	Adi	LMNTD1
7.91e-40	1.22308	0.671	0.15	1.54e-35	Adi	ENSMFAG00000035962
1.49e-39	1.20786	0.566	0.11	2.91e-35	Adi	PAPSS1
7.36e-39	1.25481	0.618	0.132	1.43e-34	Adi	NET1
7.48e-39	1.17776	0.632	0.142	1.46e-34	Adi	HACD2
2.84e-38	1.3551	0.803	0.23	5.54e-34	Adi	ADAMTS12
6.86e-38	1.36547	0.75	0.2	1.33e-33	Adi	ENSMFAG00000031680
1.86e-37	1.04259	0.382	0.054	3.62e-33	Adi	ENSMFAG00000046976
3.38e-37	1.14406	0.684	0.171	6.58e-33	Adi	RETSAT
3.86e-37	1.20777	0.882	0.289	7.51e-33	Adi	TBC1D16
7.99e-37	1.52785	0.855	0.299	1.56e-32	Adi	EFNA5
3.39e-36	1.07856	0.395	0.057	6.59e-32	Adi	CCDC3
1.74e-35	1.30471	0.434	0.075	3.39e-31	Adi	ADAM18
4.25e-34	1.12812	0.632	0.157	8.28e-30	Adi	CECR2
1.27e-33	1.62305	0.947	0.471	2.47e-29	Adi	BCL2
2.9e-33	1.1278	0.461	0.084	5.65e-29	Adi	ENSMFAG00000003384
3.69e-33	1.11691	0.671	0.176	7.19e-29	Adi	DDHD1
1.28e-32	1.07467	0.526	0.11	2.5e-28	Adi	METAP1
2.28e-32	1.13327	0.645	0.166	4.43e-28	Adi	PALM2
1.32e-30	1.02295	0.737	0.228	2.57e-26	Adi	TXLNG
2.26e-30	1.1674	0.776	0.253	4.4e-26	Adi	TMEM131L
1.46e-29	1.3756	0.908	0.476	2.84e-25	Adi	PCCA
2.49e-29	1.04743	0.789	0.287	4.84e-25	Adi	PTPRS
7.32e-29	1.21456	0.961	0.73	1.43e-24	Adi	MAST4
9.1e-29	1.32384	0.618	0.165	1.77e-24	Adi	ENSMFAG00000046536
1.46e-28	1.13394	0.645	0.187	2.85e-24	Adi	PNPLA7
1.49e-28	1.32363	0.934	0.557	2.91e-24	Adi	NRP1
1.77e-28	1.00025	0.697	0.203	3.45e-24	Adi	SORT1
1.16e-27	1.15481	0.724	0.249	2.25e-23	Adi	ANP32A
2.05e-27	1.24297	0.632	0.192	3.99e-23	Adi	TLN2
3.98e-27	1.79754	0.592	0.167	7.75e-23	Adi	IGF1
4.75e-27	1.05369	0.553	0.144	9.24e-23	Adi	IRS2
8.68e-27	1.11086	0.539	0.134	1.69e-22	Adi	ALDH1A1
1.37e-26	1.16903	0.961	0.777	2.67e-22	Adi	GPHN
3.12e-26	1.05854	1	0.758	6.08e-22	Adi	EBF1
8.79e-26	1.42956	0.895	0.493	1.71e-21	Adi	PTEN
1.12e-25	1.11997	0.618	0.177	2.17e-21	Adi	PFKFB3
1.16e-25	1.02703	0.421	0.089	2.26e-21	Adi	FGF1
1.85e-25	1.27579	0.697	0.248	3.6e-21	Adi	ITSN1
4.99e-25	1.00597	0.408	0.086	9.71e-21	Adi	FAM241A
2.52e-24	1.08213	0.526	0.144	4.91e-20	Adi	ZFAND5
2.81e-24	1.65234	0.829	0.482	5.47e-20	Adi	ANO6
7.89e-24	1.06394	0.829	0.359	1.54e-19	Adi	LIMA1
1.15e-23	1.04584	0.618	0.187	2.24e-19	Adi	CNTFR
5.23e-23	1.11625	0.671	0.238	1.02e-18	Adi	TRHDE
7.46e-23	1.04728	0.605	0.195	1.45e-18	Adi	OSBPL11
1.16e-22	1.01672	0.592	0.179	2.26e-18	Adi	JAG1
1.6e-22	1.39385	0.526	0.152	3.12e-18	Adi	SYNDIG1
1.65e-22	1.00996	0.658	0.234	3.22e-18	Adi	TPCN1
4.77e-22	1.16413	0.829	0.413	9.28e-18	Adi	SOX5
1.15e-21	1.08024	0.776	0.298	2.24e-17	Adi	SH3KBP1
2.69e-21	1.04439	0.566	0.175	5.23e-17	Adi	ECHDC1
4.09e-21	1.08711	0.711	0.281	7.96e-17	Adi	RAD51B
1.88e-20	1.03944	0.921	0.589	3.65e-16	Adi	TCF7L2
3.28e-20	1.19254	0.658	0.262	6.39e-16	Adi	TENM3
4.32e-20	1.15293	0.882	0.587	8.4e-16	Adi	STARD13
5.22e-20	1.22785	0.632	0.22	1.02e-15	Adi	SPOCK3
3.52e-19	1.04207	0.75	0.298	6.86e-15	Adi	HLCS
7.75e-19	1.11459	0.868	0.433	1.51e-14	Adi	NTM
1.1e-18	1.14134	0.553	0.192	2.15e-14	Adi	SEMA3E
1.28e-18	1.14058	0.461	0.132	2.49e-14	Adi	TNFAIP8
8.28e-18	1.14635	0.447	0.132	1.61e-13	Adi	CLSTN2
1.15e-17	1.00331	0.605	0.233	2.23e-13	Adi	LRIG1
1.28e-17	1.19449	0.711	0.329	2.49e-13	Adi	DIXDC1
2.86e-17	1.01716	0.697	0.301	5.57e-13	Adi	ANKS1B
3.39e-17	1.17652	0.684	0.311	6.6e-13	Adi	COL4A1
5.36e-17	1.01651	0.776	0.386	1.04e-12	Adi	ACSS3
6.71e-17	1.13484	0.868	0.535	1.31e-12	Adi	TCF7L1
8.11e-17	1.0062	0.737	0.337	1.58e-12	Adi	SKI
1.35e-16	1.06709	0.645	0.258	2.63e-12	Adi	ACSS2
2.17e-16	1.08576	0.447	0.14	4.23e-12	Adi	RAB30
2.43e-15	1.08973	0.605	0.251	4.74e-11	Adi	RNF217
4.77e-15	1.09541	0.816	0.511	9.28e-11	Adi	FAM13A
1.76e-10	1.13335	0.474	0.196	3.43e-06	Adi	SULF1
0	2.92223	0.725	0.035	0	M1	CPVL
0	2.41037	0.694	0.044	0	M1	WDFY4
0	2.10286	0.667	0.027	0	M1	AOAH
0	2.08052	0.81	0.027	0	M1	MNDA
0	1.70295	0.512	0.033	0	M1	CD86
0	1.69434	0.756	0.043	0	M1	SYK
0	1.64852	0.43	0.017	0	M1	KCNK13
0	1.56526	0.43	0.026	0	M1	POU2F2
0	1.50048	0.624	0.059	0	M1	CSF1R
0	1.49309	0.624	0.054	0	M1	PLCB2
0	1.44872	0.457	0.02	0	M1	PILRA
0	1.4389	0.411	0.019	0	M1	HCK
0	1.34636	0.384	0.018	0	M1	FLT3
0	1.24099	0.492	0.029	0	M1	CYBB
0	1.17705	0.357	0.008	0	M1	P2RX1
0	1.1479	0.43	0.023	0	M1	FGD2
0	1.10569	0.388	0.01	0	M1	CLEC7A
0	1.05554	0.391	0.023	0	M1	ADA2
9.41e-306	1.87879	0.814	0.106	1.83e-301	M1	DOCK2
3e-300	1.58995	0.601	0.057	5.84e-296	M1	PIK3AP1
4.08e-297	1.64529	0.384	0.023	7.95e-293	M1	CD83
1.81e-296	1.58161	0.752	0.088	3.53e-292	M1	IKZF1
2.37e-294	1.45485	0.38	0.023	4.62e-290	M1	TNFRSF11A
1.94e-292	1.4947	0.585	0.055	3.77e-288	M1	MS4A7
1.61e-284	1.10836	0.488	0.039	3.14e-280	M1	CYTH4
3.09e-280	1.75481	0.721	0.089	6.01e-276	M1	RBM47
1.74e-274	1.47217	0.407	0.029	3.39e-270	M1	ITGAX
4.05e-274	1.51778	0.845	0.124	7.89e-270	M1	PTPRC
8.21e-273	1.27302	0.488	0.042	1.6e-268	M1	HLA-DPB1
1.63e-270	1.10919	0.337	0.02	3.18e-266	M1	NLRP3
4.18e-268	1.96059	0.779	0.117	8.14e-264	M1	2020-03-01
2.99e-263	1.98919	0.864	0.149	5.82e-259	M1	DOCK8
4.32e-263	1.53522	0.709	0.092	8.42e-259	M1	INPP5D
7.64e-246	1.08023	0.446	0.037	1.49e-241	M1	PIK3R5
1.68e-243	1.44402	0.535	0.055	3.28e-239	M1	COTL1
2.67e-243	1.37667	0.516	0.052	5.2e-239	M1	ENSMFAG00000000976
4.08e-229	1.22789	0.527	0.055	7.94e-225	M1	LCP1
1.11e-227	1.50622	0.372	0.029	2.16e-223	M1	SLC11A1
1.29e-226	1.36829	0.516	0.054	2.51e-222	M1	TBXAS1
6.15e-221	1.07058	0.438	0.041	1.2e-216	M1	ENSMFAG00000003527
2.47e-208	1.21115	0.488	0.052	4.8e-204	M1	CD4
6.39e-206	1.03231	0.484	0.052	1.24e-201	M1	NCKAP1L
8.12e-205	1.81489	0.721	0.13	1.58e-200	M1	ENSMFAG00000000676
5.73e-203	1.66901	0.659	0.103	1.12e-198	M1	LYN
2.62e-202	1.19588	0.554	0.068	5.1e-198	M1	VAV1
9.24e-198	2.10382	0.814	0.182	1.8e-193	M1	CD74
5.91e-194	1.08899	0.539	0.066	1.15e-189	M1	LCP2
1.25e-193	1.3112	0.547	0.072	2.44e-189	M1	HLA-DRA
3.17e-193	1.64681	0.729	0.134	6.16e-189	M1	RAB31
6.49e-191	1.32741	0.488	0.058	1.26e-186	M1	KYNU
9.93e-191	1.15302	0.407	0.04	1.93e-186	M1	SEMA4A
6.31e-189	1.50885	0.659	0.107	1.23e-184	M1	DOCK10
2.92e-187	1.24142	0.438	0.047	5.69e-183	M1	ITGAM
3.56e-184	1.35434	0.512	0.064	6.93e-180	M1	ITGA4
1.13e-180	1.04187	0.415	0.044	2.2e-176	M1	LMO2
3.77e-180	1.55459	0.686	0.124	7.35e-176	M1	NRROS
9.41e-172	1.24586	0.407	0.045	1.83e-167	M1	ATP8B4
2.09e-170	1.43146	0.504	0.067	4.07e-166	M1	HTR7
2.24e-167	1.03978	0.508	0.068	4.37e-163	M1	ENSMFAG00000004018
5.46e-164	1.15159	0.407	0.046	1.06e-159	M1	BLNK
1.22e-162	1.28237	0.612	0.102	2.38e-158	M1	PRKCB
4.5e-161	1.32216	0.609	0.1	8.77e-157	M1	FYB1
1.27e-159	1.04568	0.496	0.07	2.47e-155	M1	MAN2B1
7.33e-159	1.06943	0.426	0.052	1.43e-154	M1	HLA-DPA1
2.01e-153	1.32067	0.771	0.18	3.91e-149	M1	PREX1
4.68e-153	1.28492	0.543	0.087	9.12e-149	M1	CTSS
1.12e-150	1.2709	0.562	0.093	2.18e-146	M1	CIITA
1.59e-149	1.60677	0.857	0.25	3.11e-145	M1	MBP
9.73e-146	1.05247	0.345	0.037	1.89e-141	M1	IPCEF1
5.83e-142	1.77068	0.76	0.189	1.13e-137	M1	RUNX1
3.31e-138	1.32868	0.488	0.074	6.45e-134	M1	MRC1
1.58e-136	1.36782	0.531	0.092	3.08e-132	M1	PLXNC1
1.04e-135	1.09973	0.349	0.04	2.02e-131	M1	SMIM35
9.81e-134	1.52719	0.461	0.072	1.91e-129	M1	SRGN
1.37e-131	1.05333	0.419	0.058	2.68e-127	M1	PTK2B
6.78e-128	1.08703	0.291	0.03	1.32e-123	M1	SAMSN1
3e-124	1.49425	0.849	0.284	5.84e-120	M1	MTSS1
1.28e-120	1.04076	0.45	0.071	2.49e-116	M1	ADAP2
9.64e-119	1.14693	0.465	0.075	1.88e-114	M1	CD163
4.68e-118	1.09699	0.535	0.1	9.12e-114	M1	ST8SIA4
4.13e-117	1.22425	0.407	0.061	8.05e-113	M1	MSR1
9.78e-117	1.01617	0.461	0.076	1.9e-112	M1	PTPRJ
1.75e-115	1.24388	0.733	0.194	3.41e-111	M1	APBB1IP
4.19e-115	1.27447	0.678	0.179	8.17e-111	M1	RNF149
2.68e-114	1.2418	0.748	0.202	5.22e-110	M1	VAV3
3.37e-113	1.0161	0.419	0.069	6.56e-109	M1	SIRPA
1.34e-112	1.42237	0.915	0.376	2.62e-108	M1	ARHGAP15
4.75e-110	1.25455	0.287	0.034	9.25e-106	M1	ENSMFAG00000044631
3.7e-108	1.26419	0.566	0.126	7.2e-104	M1	PRCP
1.42e-107	1.29787	0.95	0.43	2.77e-103	M1	ELMO1
9.26e-107	1.53906	0.857	0.343	1.8e-102	M1	XYLT1
9.66e-106	1.08462	0.492	0.096	1.88e-101	M1	SMAP2
2.71e-104	1.1506	0.636	0.164	5.28e-100	M1	SH2B3
2.87e-104	1.2639	0.43	0.077	5.58e-100	M1	RNF144B
2.9e-101	1.30671	0.612	0.159	5.64e-97	M1	TBC1D9
1.33e-99	1.30287	0.771	0.276	2.59e-95	M1	TUT7
1.55e-98	1.01792	0.512	0.111	3.01e-94	M1	SLC6A6
2.67e-97	1.28626	0.484	0.099	5.2e-93	M1	UBASH3B
1.18e-96	1.11813	0.357	0.058	2.29e-92	M1	TSPAN33
1.38e-94	1.23437	0.876	0.367	2.7e-90	M1	CMIP
1.6e-94	1.20836	0.628	0.169	3.12e-90	M1	TNFRSF1B
3.67e-94	1.06581	0.461	0.095	7.15e-90	M1	REL
1.52e-90	1.41203	0.636	0.179	2.95e-86	M1	CD44
2.39e-89	1.41516	0.876	0.448	4.66e-85	M1	ETV6
1.17e-86	1.0445	0.562	0.146	2.28e-82	M1	ENSMFAG00000031015
4.08e-85	1.08894	0.895	0.464	7.95e-81	M1	ANKRD44
1.11e-82	1.10401	0.659	0.209	2.15e-78	M1	SKAP2
4.01e-82	1.08122	0.469	0.107	7.81e-78	M1	STK17B
1.67e-81	1.31453	0.457	0.102	3.25e-77	M1	ALCAM
2.85e-81	1.1228	0.411	0.084	5.54e-77	M1	ARHGAP22
6.13e-81	1.06199	0.705	0.241	1.19e-76	M1	ARRB1
1.96e-80	1.22327	0.756	0.289	3.82e-76	M1	DAPK1
3.41e-78	1.04898	0.496	0.125	6.64e-74	M1	RASA3
1.49e-76	1.00725	0.411	0.09	2.9e-72	M1	EMILIN2
1.73e-76	1.34883	0.488	0.122	3.37e-72	M1	CPM
8.81e-71	1.01369	0.74	0.304	1.71e-66	M1	M9B
1.33e-70	1.16398	0.558	0.176	2.59e-66	M1	PSAP
2.4e-69	1.15415	0.845	0.45	4.67e-65	M1	TBC1D22A
1.06e-68	1.18198	0.519	0.155	2.07e-64	M1	IFNGR2
3.55e-67	1.12679	0.43	0.108	6.92e-63	M1	RTN1
6.61e-67	1.04729	0.64	0.234	1.29e-62	M1	TBC1D14
1.58e-66	1.14683	0.798	0.402	3.07e-62	M1	ENSMFAG00000003779
5.7e-66	1.22592	0.775	0.355	1.11e-61	M1	CAMK1D
1.91e-65	1.0942	0.694	0.286	3.72e-61	M1	CCDC88A
1.13e-62	1.02508	0.407	0.102	2.19e-58	M1	PSTPIP2
5.08e-62	1.13116	0.403	0.103	9.88e-58	M1	SLC43A2
7.2e-61	1.09873	0.651	0.262	1.4e-56	M1	ATP2B1
7.35e-60	1.10812	0.868	0.525	1.43e-55	M1	SLC9A9
1.43e-59	1.06414	0.453	0.129	2.78e-55	M1	FAM49A
1.15e-55	1.00221	0.748	0.37	2.24e-51	M1	INPP4A
4.76e-52	1.07429	0.899	0.721	9.27e-48	M1	ZEB2
2e-51	1.04586	0.473	0.152	3.9e-47	M1	PDE3B
5.43e-51	1.01174	0.411	0.119	1.06e-46	M1	FAM107B
7.54e-50	1.26279	0.729	0.43	1.47e-45	M1	RBPJ
1.18e-47	1.09957	0.531	0.2	2.3e-43	M1	ENSMFAG00000033189
1.86e-47	1.08526	0.787	0.446	3.62e-43	M1	HDAC9
3.75e-46	1.03731	0.601	0.265	7.29e-42	M1	KIF16B
5.38e-43	1.35319	0.337	0.095	1.05e-38	M1	SULF2
1.82e-39	1.17136	0.512	0.206	3.54e-35	M1	RAP1GAP2
2.84e-25	1.02112	0.624	0.372	5.53e-21	M1	DENND4A
5.17e-23	1.33959	0.372	0.173	1.01e-18	M1	AFF3
0.00025401	1.15904	0.434	0.59	1	M1	TCF7L2
0	3.23573	0.941	0.082	0	M2	CPM
0	3.13889	0.96	0.084	0	M2	STAB1
0	3.07289	0.875	0.06	0	M2	F13A1
0	2.82721	0.918	0.034	0	M2	CD163
0	2.50158	0.857	0.037	0	M2	MRC1
0	2.4299	0.962	0.281	0	M2	DAB2
0	2.42951	0.944	0.253	0	M2	MTSS1
0	2.37254	0.812	0.056	0	M2	RBM47
0	2.33268	0.853	0.172	0	M2	PDGFC
0	2.31182	0.785	0.024	0	M2	CD163L1
0	2.29407	0.739	0.029	0	M2	MSR1
0	2.23999	0.775	0.094	0	M2	LGMN
0	2.19167	0.736	0.114	0	M2	SLC16A10
0	2.18362	0.791	0.02	0	M2	MS4A7
0	2.11399	0.522	0.014	0	M2	HPGDS
0	2.11019	0.944	0.392	0	M2	FRMD4B
0	2.09688	0.806	0.024	0	M2	CSF1R
0	2.06441	0.687	0.243	0	M2	MAMDC2
0	2.02178	0.755	0.021	0	M2	TBXAS1
0	1.98687	0.749	0.133	0	M2	MCTP1
0	1.98239	0.965	0.505	0	M2	SLC9A9
0	1.92145	0.684	0.107	0	M2	PTGER3
0	1.88837	0.842	0.267	0	M2	PDE7B
0	1.88624	0.766	0.19	0	M2	THSD7A
0	1.83597	0.705	0.018	0	M2	SIGLEC1
0	1.82858	0.899	0.194	0	M2	IQGAP2
0	1.78855	0.853	0.356	0	M2	RGL1
0	1.75656	0.653	0.102	0	M2	CTSC
0	1.74816	0.73	0.074	0	M2	SLCO2B1
0	1.72075	0.593	0.043	0	M2	FMN1
0	1.72066	0.477	0.063	0	M2	SLC7A8
0	1.70804	0.695	0.092	0	M2	2020-03-01
0	1.70288	0.597	0.026	0	M2	LYVE1
0	1.69611	0.669	0.023	0	M2	CD4
0	1.66698	0.75	0.095	0	M2	NRROS
0	1.66566	0.719	0.108	0	M2	RAB31
0	1.66013	0.642	0.152	0	M2	MERTK
0	1.6572	0.499	0.048	0	M2	HTR7
0	1.63213	0.799	0.174	0	M2	VAV3
0	1.63128	0.94	0.681	0	M2	COLEC12
0	1.62978	0.634	0.045	0	M2	ADAP2
0	1.61084	0.778	0.253	0	M2	TUT7
0	1.60642	0.871	0.341	0	M2	M5A
0	1.60189	0.655	0.19	0	M2	ATRNL1
0	1.59018	0.55	0.039	0	M2	PCDHAC2
0	1.5829	0.796	0.214	0	M2	TNS3
0	1.58251	0.6	0.078	0	M2	PSTPIP2
0	1.58132	0.931	0.407	0	M2	ELMO1
0	1.56754	0.869	0.381	0	M2	ENSMFAG00000003779
0	1.55896	0.867	0.41	0	M2	RBPJ
0	1.54032	0.693	0.073	0	M2	FYB1
0	1.51933	0.572	0.061	0	M2	ARHGAP22
0	1.51627	0.752	0.077	0	M2	DOCK2
0	1.51489	0.722	0.283	0	M2	SDC2
0	1.50233	0.71	0.263	0	M2	CCDC141
0	1.50131	0.694	0.195	0	M2	SNX24
0	1.49127	0.604	0.019	0	M2	SYK
0	1.47933	0.766	0.209	0	M2	TBC1D14
0	1.47665	0.724	0.224	0	M2	ITSN1
0	1.4763	0.582	0.034	0	M2	PIK3AP1
0	1.47345	0.541	0.036	0	M2	KYNU
0	1.45092	0.68	0.106	0	M2	AP1B1
0	1.4427	0.586	0.085	0	M2	RTN1
0	1.44141	0.62	0.136	0	M2	TNFRSF21
0	1.43674	0.756	0.23	0	M2	ENSMFAG00000042105
0	1.42776	0.721	0.165	0	M2	RUNX1
0	1.42735	0.626	0.106	0	M2	DMXL2
0	1.42418	0.47	0.02	0	M2	SMIM35
0	1.40422	0.492	0.048	0	M2	BCAT1
0	1.37664	0.471	0.037	0	M2	FCGR2A
0	1.36591	0.912	0.528	0	M2	SNX29
0	1.35888	0.889	0.503	0	M2	TRPS1
0	1.35212	0.593	0.146	0	M2	IGF1
0	1.34957	0.671	0.122	0	M2	NRP2
0	1.34602	0.508	0.026	0	M2	ITGAM
0	1.33858	0.559	0.022	0	M2	WDFY4
0	1.32301	0.53	0.15	0	M2	SLC40A1
0	1.32092	0.494	0.095	0	M2	KCNMA1
0	1.31593	0.48	0.011	0	M2	CD209
0	1.31555	0.781	0.288	0	M2	LRMDA
0	1.30971	0.643	0.172	0	M2	LRP11
0	1.3084	0.771	0.324	0	M2	DERA
0	1.30352	0.496	0.049	0	M2	CMKLR1
0	1.29918	0.259	0.014	0	M2	CD83
0	1.29695	0.546	0.071	0	M2	PLXNC1
0	1.29377	0.875	0.344	0	M2	CMIP
0	1.28305	0.706	0.186	0	M2	SKAP2
0	1.27876	0.751	0.218	0	M2	ARRB1
0	1.27708	0.36	0.06	0	M2	SRGN
0	1.27393	0.429	0.054	0	M2	GDPD1
0	1.27136	0.699	0.226	0	M2	AP2A2
0	1.26263	0.568	0.1	0	M2	ENSMFAG00000040453
0	1.26047	0.481	0.017	0	M2	C1QA
0	1.25374	0.781	0.326	0	M2	SPRED1
0	1.25234	0.827	0.324	0	M2	ITGA9
0	1.24457	0.541	0.047	0	M2	VAV1
0	1.24305	0.726	0.206	0	M2	ARHGAP18
0	1.23777	0.95	0.711	0	M2	ZEB2
0	1.23624	0.813	0.421	0	M2	SNX9
0	1.22927	0.902	0.54	0	M2	ZSWIM6
0	1.22397	0.879	0.472	0	M2	ARHGAP24
0	1.22136	0.507	0.049	0	M2	EMB
0	1.22112	0.408	0.009	0	M2	MS4A6A
0	1.20845	0.59	0.07	0	M2	INPP5D
0	1.20518	0.451	0.02	0	M2	CYTH4
0	1.20431	0.865	0.488	0	M2	EPS15
0	1.19947	0.427	0.016	0	M2	CD86
0	1.1975	0.424	0.011	0	M2	CYBB
0	1.17609	0.481	0.131	0	M2	CD55
0	1.17127	0.52	0.077	0	M2	SMAP2
0	1.17	0.383	0.012	0	M2	KMO
0	1.16665	0.827	0.373	0	M2	FNBP1
0	1.15659	0.761	0.336	0	M2	CAMK1D
0	1.15582	0.594	0.181	0	M2	ENSMFAG00000033189
0	1.14782	0.506	0.031	0	M2	NCKAP1L
0	1.14688	0.583	0.105	0	M2	PRCP
0	1.1459	0.522	0.164	0	M2	CD44
0	1.14282	0.638	0.173	0	M2	OSBPL11
0	1.13968	0.521	0.135	0	M2	RASGEF1B
0	1.13495	0.845	0.569	0	M2	FKBP5
0	1.12632	0.528	0.095	0	M2	CLCN5
0	1.12609	0.639	0.198	0	M2	SNX2
0	1.12232	0.469	0.082	0	M2	UBASH3B
0	1.12103	0.865	0.524	0	M2	DIP2B
0	1.11914	0.574	0.24	0	M2	BCAR3
0	1.09556	0.601	0.17	0	M2	TLE4
0	1.08491	0.391	0.013	0	M2	CD200R1
0	1.07821	0.444	0.031	0	M2	TEC
0	1.07444	0.552	0.118	0	M2	DNM1
0	1.07276	0.87	0.481	0	M2	GAS7
0	1.07175	0.384	0.007	0	M2	VSIG4
0	1.07091	0.472	0.097	0	M2	PEPD
0	1.06702	0.406	0.017	0	M2	ABCC3
0	1.06302	0.556	0.141	0	M2	TBC1D9
0	1.0619	0.956	0.73	0	M2	DPYD
0	1.05913	0.705	0.27	0	M2	ABCC1
0	1.05763	0.349	0.066	0	M2	PLEKHG5
0	1.05685	0.588	0.141	0	M2	SP140
0	1.05354	0.68	0.22	0	M2	MVB12B
0	1.05141	0.739	0.388	0	M2	ATG7
0	1.04563	0.333	0.024	0	M2	NKD2
0	1.04523	0.635	0.217	0	M2	GRB2
0	1.04278	0.644	0.23	0	M2	MAN1C1
0	1.04043	0.502	0.068	0	M2	CTSS
0	1.03749	0.416	0.033	0	M2	TFEC
0	1.03204	0.542	0.163	0	M2	RNF149
0	1.02991	0.848	0.296	0	M2	FLI1
0	1.0268	0.652	0.128	0	M2	DOCK8
0	1.01996	0.421	0.038	0	M2	TGFBI
0	1.01939	0.495	0.047	0	M2	LCP2
0	1.01429	0.731	0.229	0	M2	MBP
0	1.01216	0.703	0.326	0	M2	BMP2K
0	1.00942	0.306	0.016	0	M2	AOAH
0	1.00892	0.817	0.431	0	M2	ETV6
0	1.0058	0.456	0.088	0	M2	ETS2
0	1.00477	0.382	0.031	0	M2	BLNK
0	1.00192	0.495	0.17	0	M2	CD74
0	1.00143	0.751	0.332	0	M2	ZFP36L1
6.66e-269	1.34175	0.468	0.189	1.3e-264	M2	EDA
9.3e-238	1.18245	0.574	0.287	1.81e-233	M2	GPC5
9.41e-190	1.02907	0.458	0.217	1.83e-185	M2	ASTN2
0	2.90517	0.88	0.097	0	T	RIPOR2
0	2.86749	0.855	0.08	0	T	SKAP1
0	2.79935	0.862	0.057	0	T	IKZF1
0	2.74692	0.905	0.093	0	T	PTPRC
0	2.70594	0.745	0.008	0	T	BCL11B
0	2.53027	0.729	0.032	0	T	CARD11
0	2.5261	0.587	0.034	0	T	BTBD11
0	2.48164	0.652	0.014	0	T	CD247
0	2.33983	0.606	0.014	0	T	THEMIS
0	2.27719	0.622	0.025	0	T	CAMK4
0	2.24834	0.846	0.163	0	T	RUNX1
0	2.2318	0.654	0.011	0	T	ITK
0	2.22104	0.806	0.079	0	T	DOCK2
0	2.16267	0.61	0.011	0	T	GRAP2
0	2.15197	0.65	0.039	0	T	SCML4
0	2.15045	0.787	0.156	0	T	PREX1
0	2.05057	0.713	0.076	0	T	FYB1
0	2.04137	0.597	0.025	0	T	CLEC2D
0	2.01076	0.843	0.221	0	T	CHST11
0	2.00455	0.746	0.211	0	T	TOX
0	1.99075	0.671	0.079	0	T	PRKCB
0	1.9907	0.927	0.446	0	T	ANKRD44
0	1.97355	0.606	0.042	0	T	ITGA4
0	1.938	0.814	0.228	0	T	MBP
0	1.91382	0.613	0.041	0	T	PRKCQ
0	1.90178	0.645	0.043	0	T	LCP2
0	1.89848	0.54	0.028	0	T	PTPN22
0	1.8444	0.526	0.045	0	T	TRAC
0	1.82513	0.365	0.027	0	T	CD96
0	1.8231	0.859	0.281	0	T	ENSMFAG00000030025
0	1.79997	0.548	0.033	0	T	RASGRP1
0	1.77213	0.731	0.127	0	T	DOCK8
0	1.73937	0.621	0.147	0	T	TGFB1
0	1.72813	0.688	0.17	0	T	ZC3HAV1
0	1.72767	0.782	0.315	0	T	TNIK
0	1.71904	0.445	0.012	0	T	CD6
0	1.69571	0.725	0.227	0	T	EVL
0	1.69138	0.599	0.079	0	T	CCDC88C
0	1.6711	0.594	0.086	0	T	AKNA
0	1.65889	0.463	0.062	0	T	STAT4
0	1.65538	0.757	0.266	0	T	RASSF1
0	1.64083	0.872	0.357	0	T	ARHGAP15
0	1.63723	0.731	0.292	0	T	EML4
0	1.63557	0.426	0.03	0	T	SYTL3
0	1.62077	0.558	0.077	0	T	SORL1
0	1.6096	0.49	0.014	0	T	ZAP70
0	1.60956	0.488	0.031	0	T	CD84
0	1.59898	0.775	0.28	0	T	STK10
0	1.59567	0.552	0.103	0	T	STK17A
0	1.59483	0.834	0.375	0	T	FNBP1
0	1.5901	0.451	0.015	0	T	ENSMFAG00000003265
0	1.58706	0.701	0.281	0	T	SH3KBP1
0	1.5696	0.498	0.077	0	T	TTC39C
0	1.54678	0.433	0.022	0	T	SLA2
0	1.54551	0.674	0.224	0	T	ADGRE5
0	1.52993	0.695	0.183	0	T	ATP10A
0	1.52604	0.49	0.043	0	T	FGD3
0	1.52274	0.512	0.051	0	T	VAV1
0	1.5094	0.65	0.177	0	T	APBB1IP
0	1.50419	0.518	0.084	0	T	ST8SIA4
0	1.5032	0.491	0.07	0	T	KCNAB2
0	1.50042	0.42	0.016	0	T	TRAF3IP3
0	1.49365	0.458	0.114	0	T	RGS9
0	1.47333	0.454	0.102	0	T	ST8SIA1
0	1.4714	0.391	0.02	0	T	IKZF3
0	1.46828	0.528	0.091	0	T	DOCK10
0	1.46178	0.587	0.175	0	T	NEDD9
0	1.45885	0.564	0.151	0	T	GNG2
0	1.4545	0.458	0.035	0	T	ATP2A3
0	1.43469	0.497	0.079	0	T	CYFIP2
0	1.43442	0.47	0.083	0	T	ARHGAP25
0	1.42904	0.441	0.034	0	T	BIN2
0	1.429	0.441	0.041	0	T	LAT
0	1.41809	0.934	0.55	0	T	PITPNC1
0	1.41038	0.447	0.041	0	T	LCP1
0	1.40408	0.469	0.093	0	T	STK17B
0	1.3969	0.655	0.287	0	T	INPP4B
0	1.35931	0.603	0.166	0	T	NLRC5
0	1.35479	0.497	0.116	0	T	DIAPH1
0	1.35104	0.423	0.059	0	T	SEMA4D
0	1.3405	0.545	0.153	0	T	ARHGEF1
0	1.33624	0.398	0.029	0	T	ARHGAP45
0	1.33395	0.323	0.013	0	T	CD244
0	1.33324	0.355	0.018	0	T	SLA
0	1.33061	0.36	0.006	0	T	UBASH3A
0	1.3297	0.737	0.329	0	T	XYLT1
0	1.30131	0.604	0.266	0	T	PARP8
0	1.29601	0.304	0.005	0	T	PYHIN1
0	1.29473	0.32	0.003	0	T	SIRPG
0	1.28942	0.757	0.205	0	T	IQGAP2
0	1.28885	0.342	0.005	0	T	TBC1D10C
0	1.28374	0.355	0.09	0	T	UBASH3B
0	1.28291	0.437	0.119	0	T	TNFAIP8
0	1.28153	0.311	0.04	0	T	JAKMIP2
0	1.28032	0.377	0.032	0	T	SIGIRR
0	1.28009	0.479	0.124	0	T	WIPF1
0	1.27087	0.375	0.063	0	T	PAG1
0	1.25792	0.397	0.108	0	T	FAM107B
0	1.25569	0.489	0.151	0	T	2020-09-06
0	1.2476	0.327	0.004	0	T	RASAL3
0	1.24752	0.448	0.079	0	T	INPP5D
0	1.2443	0.285	0.008	0	T	CLEC12A
0	1.23865	0.675	0.302	0	T	CCM2
0	1.23081	0.33	0.013	0	T	ITGB2
0	1.22972	0.333	0.026	0	T	PIK3R5
0	1.22719	0.629	0.252	0	T	ETS1
0	1.2197	0.262	0.027	0	T	SLFN12L
0	1.21893	0.274	0.008	0	T	SAMD3
0	1.21269	0.377	0.064	0	T	PIK3CD
0	1.21024	0.362	0.047	0	T	PTK2B
0	1.19887	0.312	0.007	0	T	CORO1A
0	1.19859	0.317	0.006	0	T	TMC8
0	1.19402	0.696	0.357	0	T	INPP4A
0	1.1771	0.264	0.027	0	T	CD226
0	1.17441	0.474	0.159	0	T	STK4
0	1.16131	0.561	0.118	0	T	PPP2R2B
0	1.15079	0.375	0.053	0	T	ARHGAP4
0	1.14268	0.343	0.052	0	T	CASP8
0	1.13309	0.497	0.167	0	T	CD44
0	1.12502	0.311	0.026	0	T	FMNL1
0	1.10161	0.301	0.023	0	T	NBEAL2
0	1.10088	0.537	0.156	0	T	NFATC2
0	1.10072	0.639	0.306	0	T	2020-09-09
0	1.08785	0.539	0.214	0	T	ENSMFAG00000037375
0	1.0756	0.268	0.007	0	T	SASH3
0	1.07116	0.282	0.048	0	T	COTL1
0	1.06844	0.344	0.073	0	T	ENSMFAG00000032887
0	1.05776	0.268	0.004	0	T	M1G
0	1.03925	0.424	0.136	0	T	ENSMFAG00000031015
0	1.03892	0.279	0.036	0	T	NUP210
0	1.03579	0.7	0.342	0	T	CAMK1D
0	1.01245	0.265	0.017	0	T	GIMAP7
0	1.01031	0.539	0.209	0	T	ENSMFAG00000044769
0	1.00485	0.261	0.012	0	T	PSTPIP1
0	1.00132	0.876	0.691	0	T	ANKRD11
7.44e-304	1.06261	0.393	0.115	1.45e-299	T	NRROS
8.53e-302	1.05576	0.311	0.077	1.66e-297	T	RAB27A
1.99e-292	1.10711	0.681	0.387	3.88e-288	T	PIP4K2A
6.38e-292	1.08105	0.45	0.157	1.24e-287	T	EFCC1
8.89e-290	1.26553	0.422	0.142	1.73e-285	T	PDE3B
3.64e-285	1.26813	0.486	0.189	7.09e-281	T	GLCCI1
5.15e-284	1.14312	0.378	0.118	1e-279	T	TESC
5.93e-284	1.11049	0.474	0.18	1.16e-279	T	KIAA1551
1.5e-276	1.08341	0.418	0.143	2.91e-272	T	PRKD2
1.74e-269	1.08186	0.639	0.354	3.38e-265	T	PACS1
3.85e-259	1.10113	0.382	0.124	7.49e-255	T	ADAM23
6.74e-243	1.06122	0.521	0.242	1.31e-238	T	CYTH1
1.39e-228	1.10535	0.368	0.128	2.7e-224	T	FAM69A
1.82e-204	1.0544	0.588	0.354	3.55e-200	T	DNAJC1
2.85e-197	1.0349	0.478	0.237	5.56e-193	T	UBAC2
1.08e-182	1.01863	0.473	0.229	2.11e-178	T	SFMBT2
8.19e-180	1.04552	0.316	0.111	1.59e-175	T	GRAMD1B
1.39e-149	1.06819	0.346	0.152	2.71e-145	T	ERN1
1.21e-117	1.64426	0.374	0.2	2.36e-113	T	RAP1GAP2
0	2.65329	0.636	0.008	0	B	FCRL1
0	1.99997	0.6	0.005	0	B	CD22
0	1.75113	0.509	0.006	0	B	FCMR
0	1.74306	0.473	0.006	0	B	FCRL5
0	1.42918	0.473	0	0	B	MS4A1
0	1.39232	0.436	0.005	0	B	BTLA
0	1.31622	0.382	0.001	0	B	BLK
0	1.00047	0.273	0.002	0	B	ENSMFAG00000027015
2.33e-235	2.7636	0.727	0.026	4.55e-231	B	PAX5
2.32e-213	2.27171	0.8	0.034	4.51e-209	B	SEL1L3
1.76e-209	1.49304	0.509	0.014	3.42e-205	B	TMEM154
3.05e-198	2.38	0.691	0.028	5.95e-194	B	POU2F2
4.26e-186	2.64324	0.855	0.047	8.28e-182	B	WDFY4
1.05e-184	1.17016	0.291	0.005	2.04e-180	B	CD79B
7.59e-173	1.50709	0.473	0.014	1.48e-168	B	ENSMFAG00000033999
3.29e-155	3.33346	0.945	0.073	6.41e-151	B	BANK1
1.87e-144	1.13563	0.364	0.01	3.64e-140	B	DAPP1
2.34e-141	1.28402	0.455	0.017	4.56e-137	B	CYB561A3
7.37e-138	2.26634	0.745	0.047	1.44e-133	B	SYK
3.03e-136	1.46712	0.436	0.016	5.9e-132	B	C16orf74
1.2e-120	1.31357	0.473	0.021	2.34e-116	B	CD37
6.14e-120	1.17505	0.4	0.015	1.2e-115	B	IL21R
3.35e-113	1.64038	0.709	0.05	6.52e-109	B	LAPTM5
2.31e-110	1.48968	0.618	0.039	4.49e-106	B	CD53
2.53e-103	2.44164	0.964	0.109	4.92e-99	B	DOCK2
3.14e-102	1.84194	0.564	0.035	6.12e-98	B	IKZF3
3.98e-100	1.72111	0.455	0.023	7.75e-96	B	EAF2
1.57e-95	1.59843	0.527	0.033	3.06e-91	B	ENSMFAG00000042620
1.77e-86	2.03041	0.836	0.091	3.45e-82	B	IKZF1
1.95e-86	1.90626	0.673	0.06	3.8e-82	B	PIK3AP1
5.47e-83	2.22234	0.818	0.097	1.06e-78	B	PLCG2
6.95e-81	2.51352	0.836	0.104	1.35e-76	B	PRKCB
1.39e-80	1.60582	0.673	0.061	2.7e-76	B	CARD11
1.92e-80	1.52274	0.436	0.027	3.75e-76	B	SLC15A2
3.59e-78	2.31135	0.873	0.12	6.99e-74	B	2020-03-01
6.64e-74	2.34557	0.891	0.13	1.29e-69	B	RIPOR2
2.67e-72	3.08181	0.945	0.173	5.19e-68	B	AFF3
3.82e-72	1.5214	0.545	0.046	7.44e-68	B	NUP210
6.1e-72	1.7794	0.582	0.053	1.19e-67	B	ATP2A3
7.04e-72	1.07525	0.327	0.016	1.37e-67	B	TMEM156
1.98e-69	1.24029	0.364	0.021	3.86e-65	B	HCK
3.5e-59	1.41285	0.564	0.059	6.82e-55	B	ANKRD33B
5.65e-59	1.69794	0.709	0.095	1.1e-54	B	INPP5D
3.82e-57	1.68704	0.818	0.128	7.45e-53	B	PTPRC
2.19e-53	1.3889	0.382	0.03	4.26e-49	B	CD38
4.86e-53	1.07519	0.473	0.045	9.47e-49	B	ARHGAP45
1.56e-52	1.26322	0.345	0.025	3.04e-48	B	NCF1
2.55e-52	1.38384	0.491	0.051	4.96e-48	B	HIP1R
3.75e-52	1.21235	0.345	0.025	7.3e-48	B	FGD2
3.38e-50	1.72485	0.545	0.066	6.57e-46	B	ENSMFAG00000041885
2.16e-49	1.26828	0.309	0.022	4.2e-45	B	FAM81A
5.23e-48	1.63411	0.818	0.152	1.02e-43	B	DOCK8
3.17e-45	1.37385	0.636	0.095	6.17e-41	B	CIITA
4.81e-45	1.00569	0.382	0.035	9.36e-41	B	RUBCNL
4.51e-43	1.50742	0.436	0.048	8.78e-39	B	PRAG1
8.14e-43	1.69051	0.636	0.105	1.58e-38	B	LYN
1.23e-42	1.2293	0.345	0.031	2.39e-38	B	SLC11A1
4.29e-42	1.38309	0.364	0.034	8.35e-38	B	IL7
1.92e-41	1.33784	0.309	0.025	3.73e-37	B	CD83
2.31e-40	1.34252	0.436	0.05	4.5e-36	B	PTPN22
1.88e-39	1.3072	0.618	0.101	3.65e-35	B	CCDC88C
4.41e-38	1.34651	0.327	0.031	8.59e-34	B	ITGAX
5e-38	1.49636	0.509	0.074	9.74e-34	B	HVCN1
1.66e-37	2.03397	0.945	0.346	3.23e-33	B	XYLT1
1.84e-37	1.67477	0.782	0.185	3.59e-33	B	CD74
2.37e-37	1.7528	0.982	0.379	4.62e-33	B	ARHGAP15
4.14e-37	1.32229	0.582	0.097	8.07e-33	B	CYFIP2
5.59e-37	1.47401	0.618	0.109	1.09e-32	B	STK17B
6.67e-36	1.81368	0.818	0.231	1.3e-31	B	IQSEC1
2.36e-33	1.06146	0.255	0.021	4.59e-29	B	SCIMP
2.81e-33	1.74759	0.691	0.162	5.46e-29	B	SP140
8.34e-33	1.67895	0.455	0.068	1.62e-28	B	BCL11A
7.07e-32	1.07733	0.345	0.039	1.38e-27	B	PIK3R5
3.25e-30	1.61047	0.8	0.253	6.33e-26	B	TMEM131L
8.47e-30	2.18697	0.818	0.286	1.65e-25	B	MTSS1
1.04e-29	1.60828	0.6	0.134	2.02e-25	B	TTC7A
1.34e-29	1.68091	0.6	0.132	2.6e-25	B	TNFAIP8
1.44e-29	1.13679	0.491	0.085	2.8e-25	B	RABEP2
1.57e-29	1.1069	0.309	0.035	3.05e-25	B	PLPP5
4.91e-29	1.98268	0.636	0.156	9.56e-25	B	RALGPS2
1.02e-28	1.03485	0.418	0.062	1.99e-24	B	FGD3
9.08e-28	1.33861	0.618	0.147	1.77e-23	B	SMC6
1.01e-27	1.53842	0.945	0.466	1.96e-23	B	ANKRD44
1.03e-27	1.26315	0.6	0.126	2e-23	B	NRROS
7.39e-27	1.10783	0.418	0.067	1.44e-22	B	MAST3
1.14e-26	1.42035	0.509	0.098	2.23e-22	B	SMAP2
8.74e-26	1.01011	0.291	0.035	1.7e-21	B	LIMD2
1.29e-25	1.78556	0.945	0.492	2.5e-21	B	ARHGAP24
5.36e-25	1.01421	0.255	0.028	1.04e-20	B	GEN1
7.51e-25	1.07219	0.473	0.089	1.46e-20	B	CTSS
6.35e-24	1.29595	0.709	0.204	1.24e-19	B	VAV3
2.62e-23	1.31856	0.673	0.189	5.11e-19	B	KCNQ5
3.33e-23	1.07221	0.364	0.058	6.48e-19	B	COTL1
9.13e-23	1.15319	0.636	0.173	1.78e-18	B	ST6GAL1
1.13e-22	1.14856	0.382	0.066	2.2e-18	B	LPCAT1
1.35e-22	1.55914	0.655	0.203	2.63e-18	B	VAV2
1.7e-22	1.12783	0.509	0.11	3.32e-18	B	DOCK10
4.43e-22	1.01383	0.345	0.055	8.62e-18	B	CBFA2T3
2.56e-21	1.168	0.382	0.067	4.99e-17	B	ITGA4
2.8e-21	1.75223	0.436	0.093	5.44e-17	B	GPR155
2.02e-20	1.3294	0.309	0.048	3.93e-16	B	BLNK
3.17e-20	1.06168	0.891	0.432	6.18e-16	B	RAPGEF1
5.7e-20	1.34726	0.509	0.127	1.11e-15	B	RASA3
3.06e-19	1.33943	0.8	0.371	5.95e-15	B	MEF2C
3.24e-19	1.22032	0.582	0.169	6.31e-15	B	ARHGEF1
1.38e-18	1.23818	0.345	0.064	2.69e-14	B	TOX2
1.46e-18	1.06269	0.618	0.184	2.84e-14	B	NLRC5
1.95e-18	1.30095	0.582	0.177	3.8e-14	B	ADAM19
3.46e-18	1.0844	0.473	0.118	6.73e-14	B	CPPED1
4.85e-18	1.33281	0.655	0.23	9.44e-14	B	EIF2AK3
8.24e-18	1.39183	0.764	0.334	1.61e-13	B	SP110
1.54e-17	1.67859	0.6	0.208	3e-13	B	OSBPL10
2.06e-17	1.07955	0.727	0.279	4.01e-13	B	RCSD1
2.06e-17	1.06861	0.818	0.37	4.01e-13	B	CMIP
2.06e-17	1.13874	0.673	0.252	4.01e-13	B	RPS6KA5
7.41e-17	1.10434	0.509	0.14	1.44e-12	B	FAM53B
1.01e-16	1.53872	0.891	0.546	1.97e-12	B	SNX29
1.25e-16	1.1209	0.673	0.263	2.43e-12	B	DGKD
1.9e-16	1.05835	0.582	0.199	3.69e-12	B	CD47
2.36e-16	1.10615	0.473	0.128	4.6e-12	B	EZR
2.5e-16	1.00079	0.6	0.192	4.86e-12	B	RUNX1
1.74e-15	1.01781	0.309	0.06	3.38e-11	B	KYNU
1.82e-15	1.02903	0.327	0.066	3.54e-11	B	SCML4
2.29e-15	1.18584	0.618	0.237	4.46e-11	B	GRB2
7.12e-15	1.11415	0.691	0.303	1.39e-10	B	DENND5B
9.51e-15	1.00444	0.636	0.228	1.85e-10	B	IQGAP2
6.92e-14	1.07884	0.4	0.11	1.35e-09	B	TRAF3
1.63e-13	1.13428	0.855	0.614	3.18e-09	B	FCHSD2
2.64e-13	1.03683	0.709	0.331	5.13e-09	B	NCOA3
5.62e-13	1.11122	0.636	0.293	1.09e-08	B	ENSMFAG00000031459
3.67e-12	1.06048	0.473	0.161	7.15e-08	B	TBC1D9
3.79e-12	1.15483	0.6	0.28	7.39e-08	B	KDM4B
4.37e-12	1.05192	0.545	0.211	8.5e-08	B	SKAP2
7.33e-12	1.5283	0.418	0.138	1.43e-07	B	FAM69A
8.93e-12	1.01603	0.818	0.543	1.74e-07	B	EIF4G3
1.13e-11	1.13331	0.727	0.461	2.19e-07	B	UVRAG
1.25e-11	1.20303	0.545	0.235	2.43e-07	B	ERGIC1
1.42e-11	1.03804	0.6	0.284	2.76e-07	B	SWAP70
1.02e-10	1.01299	0.436	0.148	1.99e-06	B	CEMIP2
2.12e-10	1.028	0.509	0.208	4.13e-06	B	DTNBP1
2.52e-10	1.08155	0.436	0.161	4.92e-06	B	CCDC50
9.65e-10	1.01972	0.4	0.141	1.88e-05	B	IL4R
1.59e-09	1.03496	0.673	0.373	3.09e-05	B	DENND4A
4.97e-09	1.12883	0.309	0.094	9.67e-05	B	PLXNC1
5.97e-09	1.22019	0.4	0.153	0.000116238	B	BACH2
6.93e-09	1.0213	0.527	0.245	0.000135016	B	MAP3K1
2.36e-07	1.09679	0.4	0.172	0.00459379	B	PIP5K1B
2.53e-07	1.00664	0.509	0.258	0.00492723	B	FAM117B
2.49e-05	1.112	0.564	0.414	0.483868	B	SOX5
4.32e-05	1.67888	0.509	0.376	0.841833	B	SPAG16
0	2.93845	0.726	0.007	0	Pla	IRF4
0	2.74996	0.593	0.013	0	Pla	ENSMFAG00000026957
0	2.72239	0.778	0.021	0	Pla	EAF2
0	2.41385	0.37	0.002	0	Pla	ENSMFAG00000017427
0	2.33792	0.593	0.009	0	Pla	DAPP1
0	2.30636	0.748	0.033	0	Pla	SEL1L3
0	2.27442	0.615	0.002	0	Pla	POU2AF1
0	2.25075	0.541	0.015	0	Pla	PRDM1
0	2.18793	0.726	0.025	0	Pla	SLC15A2
0	2.07944	0.644	0.013	0	Pla	ENSMFAG00000047093
0	2.00329	0.726	0.046	0	Pla	BLNK
0	1.70594	0.444	0.009	0	Pla	JCHAIN
0	1.48147	0.326	0.002	0	Pla	IGKC
0	1.48039	0.541	0.02	0	Pla	NUGGC
0	1.45934	0.467	0.009	0	Pla	LAX1
0	1.30802	0.43	0.015	0	Pla	C16orf74
0	1.30565	0.422	0.005	0	Pla	FCRL5
0	1.23541	0.37	0.003	0	Pla	TNFRSF13B
0	1.19098	0.378	0.004	0	Pla	SLAMF7
0	1.10326	0.348	0.009	0	Pla	TNFRSF17
0	1.05356	0.289	0.005	0	Pla	BTLA
0	1.00104	0.333	0.004	0	Pla	MZB1
3.63e-289	1.23667	0.415	0.015	7.06e-285	Pla	LAT2
2.31e-286	1.48168	0.452	0.019	4.5e-282	Pla	ENSMFAG00000037634
1.67e-261	2.02267	0.274	0.007	3.25e-257	Pla	ENSMFAG00000042753
4.34e-256	2.24463	0.719	0.057	8.44e-252	Pla	TXNDC5
3.33e-235	1.48009	0.43	0.02	6.48e-231	Pla	CYTIP
1.73e-218	1.39603	0.444	0.024	3.37e-214	Pla	MCTP2
7.91e-197	1.73887	0.452	0.027	1.54e-192	Pla	SLC16A6
6.78e-195	1.00011	0.304	0.012	1.32e-190	Pla	HSH2D
1e-183	2.01457	0.444	0.028	1.95e-179	Pla	SLC7A5
4.06e-171	1.87662	0.77	0.095	7.91e-167	Pla	PLCG2
7.5e-160	1.70636	0.637	0.065	1.46e-155	Pla	ITGA4
2.33e-155	1.13557	0.407	0.028	4.54e-151	Pla	POU2F2
3.37e-153	3.35256	0.874	0.159	6.56e-149	Pla	TBC1D9
1.55e-151	1.6703	0.407	0.029	3.02e-147	Pla	BIRC3
1.16e-147	2.08573	0.733	0.101	2.26e-143	Pla	ARSG
7.52e-142	1.6164	0.785	0.108	1.47e-137	Pla	DOCK2
6.12e-138	2.1572	0.622	0.077	1.19e-133	Pla	ENSMFAG00000035326
2.58e-134	1.07175	0.43	0.035	5.02e-130	Pla	IKZF3
5.04e-130	2.19319	0.8	0.139	9.82e-126	Pla	ITGA8
4.04e-125	1.10343	0.363	0.027	7.87e-121	Pla	SCNN1B
1.83e-110	2.26285	0.815	0.185	3.56e-106	Pla	TXNDC11
2.43e-109	1.11111	0.481	0.052	4.72e-105	Pla	ATP2A3
1.68e-107	1.25792	0.407	0.039	3.28e-103	Pla	KLHL6
5.69e-107	2.4623	0.867	0.228	1.11e-102	Pla	EIF2AK3
1.14e-99	1.18735	0.437	0.046	2.22e-95	Pla	SYK
8.45e-99	1.81594	0.741	0.155	1.65e-94	Pla	RALGPS2
3.08e-98	1.72521	0.585	0.092	5.99e-94	Pla	TP53INP1
8.27e-98	1.20173	0.489	0.062	1.61e-93	Pla	UBE2J1
1.54e-95	1.12831	0.481	0.059	2.99e-91	Pla	PTK2B
6.66e-92	1.93969	0.756	0.171	1.3e-87	Pla	ST6GAL1
1.4e-91	1.50675	0.511	0.072	2.72e-87	Pla	BANK1
1.02e-90	2.16465	0.719	0.159	1.98e-86	Pla	ERN1
5.53e-85	1.8786	0.689	0.153	1.08e-80	Pla	SEL1L
2.41e-83	1.39061	0.563	0.097	4.69e-79	Pla	FAM3C
1.78e-82	1.85514	0.585	0.103	3.47e-78	Pla	ALCAM
2.71e-82	1.15625	0.281	0.025	5.29e-78	Pla	SPTBN2
5.5e-82	2.58008	0.756	0.2	1.07e-77	Pla	GLCCI1
6.22e-82	1.86472	0.741	0.181	1.21e-77	Pla	IQCB1
1.36e-81	1.01276	0.378	0.043	2.65e-77	Pla	CHST15
2.01e-80	2.19112	0.793	0.239	3.92e-76	Pla	CREB3L2
4.48e-80	1.84901	0.822	0.241	8.73e-76	Pla	TNS3
1.38e-79	1.30449	0.585	0.1	2.68e-75	Pla	CCDC88C
2.98e-79	1.21164	0.393	0.047	5.8e-75	Pla	WDFY4
1.09e-77	1.98914	0.741	0.197	2.13e-73	Pla	ESR1
2.79e-72	1.52187	0.6	0.122	5.44e-68	Pla	ENSMFAG00000035592
1.01e-70	1.45993	0.511	0.092	1.97e-66	Pla	GPR155
3.57e-70	1.52252	0.733	0.188	6.95e-66	Pla	KCNQ5
3.12e-68	1.71136	0.711	0.193	6.08e-64	Pla	RASGRP3
1.25e-67	1.07201	0.274	0.028	2.43e-63	Pla	DUSP5
2.72e-60	1.5198	0.622	0.162	5.3e-56	Pla	HERPUD1
2.72e-59	1.37041	0.637	0.162	5.3e-55	Pla	SP140
3.99e-59	1.51178	0.793	0.292	7.77e-55	Pla	ENSMFAG00000031459
1.23e-57	1.45225	0.459	0.087	2.4e-53	Pla	EDEM1
9.73e-56	1.0266	0.274	0.033	1.89e-51	Pla	ENSMFAG00000042620
1.08e-55	1.20843	0.496	0.103	2.1e-51	Pla	TPST2
4.63e-55	1.49332	0.881	0.424	9.01e-51	Pla	GMDS
8.71e-54	1.53857	0.896	0.561	1.7e-49	Pla	MSI2
4.17e-53	1.12389	0.252	0.029	8.13e-49	Pla	SMOC1
4.91e-53	1.44038	0.333	0.051	9.56e-49	Pla	OLFM2
[truncated: 59 more rows]
