# Supplementary material for: Single-cell transcriptomic atlas of primate cardiopulmonary aging
Source: Cell Res. 2020 Sep 10;31(4):415–32. doi: 10.1038/s41422-020-00412-6 (PMC7483052; doi:10.1038/s41422-020-00412-6)
Supplement: Supplementary file 12 — Supplementary information, Table S3 [file 41422_2020_412_MOESM12_ESM.xlsx]

## Sheet: DEGs of lung
Table S3. Differentially expressed genes for each cell type of lung and heart tissues during aging.
Differentially expressed genes of monkey lung during aging
Gene	p_val	avg_logFC	pct.1	pct.2	p_val_adj	Cell type
ZBTB16	9.98897e-113	-0.596265	0.903	0.967	1.89071e-108	AEC
FKBP5	9.38615e-70	-0.766606	0.625	0.797	1.77661e-65	AEC
ATP13A3	4.45799e-64	0.776963	0.693	0.433	8.43808e-60	AEC
SLC8A1	1.59652e-62	0.734745	0.729	0.5	3.02189e-58	AEC
SELP	1.7729e-49	0.577376	0.461	0.22	3.35574e-45	AEC
FOS	2.27423e-47	0.56202	0.292	0.095	4.30466e-43	AEC
BHLHE40	5.75186e-46	0.801905	0.384	0.177	1.08871e-41	AEC
ZFP36	9.22732e-40	0.575032	0.401	0.195	1.74655e-35	AEC
MCTP1	3.53578e-38	0.394228	0.918	0.833	6.69253e-34	AEC
NOS1	1.83536e-37	0.50528	0.67	0.468	3.47398e-33	AEC
NCAM1	5.76563e-37	0.81144	0.21	0.065	1.09132e-32	AEC
LIFR	1.33143e-34	-0.339333	0.881	0.926	2.52014e-30	AEC
BMPER	2.78477e-34	0.494258	0.747	0.564	5.27102e-30	AEC
SLC2A14	1.86106e-32	1.14507	0.3	0.14	3.52262e-28	AEC
DOCK9	1.99166e-32	-0.252874	0.958	0.98	3.76981e-28	AEC
SFTPC	2.62306e-32	-0.271704	0.811	0.902	4.96493e-28	AEC
CPAMD8	9.9912e-32	0.359479	0.743	0.534	1.89113e-27	AEC
SPARCL1	1.77123e-31	-0.624129	0.178	0.357	3.35259e-27	AEC
SLC22A23	3.00755e-31	-0.534482	0.115	0.281	5.6927e-27	AEC
F5	7.75188e-30	0.463257	0.322	0.158	1.46728e-25	AEC
ST8SIA6	3.15545e-29	0.482235	0.3	0.138	5.97264e-25	AEC
COL21A1	4.39866e-29	0.450592	0.204	0.074	8.32579e-25	AEC
PTPRB	2.2851e-28	-0.267533	0.926	0.949	4.32524e-24	AEC
BMP1	2.68708e-28	-0.502846	0.334	0.488	5.0861e-24	AEC
PLCB4	2.92612e-28	0.320981	0.847	0.724	5.53855e-24	AEC
CEP85L	3.57075e-28	0.424886	0.697	0.531	6.75872e-24	AEC
GPRC5A	3.82541e-26	0.397581	0.286	0.134	7.24074e-22	AEC
PDE3A	1.07761e-25	0.386082	0.863	0.784	2.03971e-21	AEC
ENSMFAG00000045172	1.58535e-24	0.300215	0.245	0.107	3.00075e-20	AEC
BTG2	3.56335e-24	0.410831	0.502	0.331	6.74471e-20	AEC
AFF3	3.62438e-24	-0.452316	0.613	0.743	6.86023e-20	AEC
NR4A1	1.42908e-23	0.455155	0.31	0.159	2.70496e-19	AEC
CHIT1	2.40054e-23	0.270477	0.104	0.023	4.54374e-19	AEC
SYNE2	1.24441e-22	0.279489	0.836	0.75	2.35542e-18	AEC
PDLIM5	1.31392e-22	0.280743	0.807	0.71	2.48699e-18	AEC
LAMB1	2.7471e-22	-0.413145	0.101	0.232	5.19971e-18	AEC
FAT4	3.01676e-22	0.345915	0.619	0.455	5.71013e-18	AEC
HMCN1	6.0434e-22	0.35999	0.818	0.704	1.14389e-17	AEC
HPGD	8.53218e-22	-0.429587	0.26	0.406	1.61497e-17	AEC
DUSP1	1.81305e-21	0.355179	0.534	0.377	3.43174e-17	AEC
VCAM1	5.39871e-21	0.526742	0.103	0.027	1.02187e-16	AEC
PLD1	9.90215e-21	0.305038	0.65	0.491	1.87428e-16	AEC
ANO2	1.2418e-20	0.311421	0.755	0.601	2.35048e-16	AEC
IL4R	2.14663e-20	0.440902	0.387	0.242	4.06315e-16	AEC
CDK17	3.56874e-20	0.322384	0.725	0.59	6.75491e-16	AEC
ENSMFAG00000000976	7.51443e-20	0.266666	0.19	0.082	1.42233e-15	AEC
FOSB	1.07561e-19	0.306362	0.118	0.036	2.03592e-15	AEC
CD36	1.11565e-19	-0.486848	0.262	0.395	2.11171e-15	AEC
QRFPR	7.04673e-19	-0.574251	0.161	0.288	1.33381e-14	AEC
F8	7.28613e-19	0.387737	0.297	0.164	1.37912e-14	AEC
ENSMFAG00000000676	1.34887e-18	0.306648	0.368	0.223	2.55313e-14	AEC
RALGAPA1	2.90567e-18	0.257785	0.825	0.722	5.49986e-14	AEC
ID1	3.86084e-18	0.320682	0.453	0.305	7.3078e-14	AEC
KALRN	4.62802e-18	-0.268491	0.745	0.819	8.75992e-14	AEC
ADGRL2	5.57309e-18	-0.270818	0.759	0.831	1.05487e-13	AEC
FUT8	1.14366e-17	0.282122	0.392	0.248	2.16472e-13	AEC
CCSER1	1.28575e-17	0.345925	0.613	0.468	2.43367e-13	AEC
RBMS3	1.32386e-17	-0.250489	0.927	0.941	2.50581e-13	AEC
FLNB	1.5321e-17	-0.254589	0.743	0.79	2.89995e-13	AEC
C7	2.65549e-17	-0.283969	0.249	0.38	5.02632e-13	AEC
CAMK2D	3.05814e-17	0.263057	0.816	0.724	5.78845e-13	AEC
SLC6A4	3.7571e-17	-0.521468	0.289	0.413	7.11144e-13	AEC
NAALADL2	4.39261e-17	0.336332	0.461	0.318	8.31434e-13	AEC
IFI27	4.69072e-17	0.425839	0.462	0.335	8.87859e-13	AEC
LMO7	5.907e-17	0.327734	0.415	0.272	1.11808e-12	AEC
LRRC32	7.04851e-17	0.301096	0.349	0.212	1.33414e-12	AEC
CD74	1.37432e-16	0.378278	0.507	0.361	2.60131e-12	AEC
RPS6KA2	1.838e-16	-0.353834	0.596	0.667	3.47897e-12	AEC
DYNC1I1	5.0798e-16	0.276682	0.687	0.564	9.61505e-12	AEC
SH3RF3	1.31177e-15	-0.367557	0.525	0.624	2.48293e-11	AEC
GADD45A	1.47813e-15	0.377025	0.211	0.112	2.7978e-11	AEC
ATL2	1.51912e-15	0.268103	0.765	0.698	2.87539e-11	AEC
LRRC8A	1.63242e-15	-0.435253	0.146	0.253	3.08985e-11	AEC
CIITA	2.73679e-15	0.260566	0.241	0.13	5.18019e-11	AEC
YBX3	3.27249e-15	0.262809	0.661	0.535	6.19417e-11	AEC
RUNX1T1	5.71372e-15	0.273064	0.758	0.666	1.08149e-10	AEC
NNMT	8.72347e-15	-0.410917	0.235	0.348	1.65118e-10	AEC
FOXO3	8.9401e-15	-0.343833	0.454	0.553	1.69218e-10	AEC
RTKN2	2.8247e-14	0.256956	0.245	0.137	5.3466e-10	AEC
MAN2A1	3.10554e-14	-0.324211	0.513	0.589	5.87817e-10	AEC
ENSMFAG00000037375	3.15747e-14	0.271988	0.524	0.386	5.97646e-10	AEC
LTBP4	3.77129e-14	-0.302811	0.581	0.645	7.13829e-10	AEC
PDZD2	4.6955e-14	-0.331664	0.732	0.767	8.88764e-10	AEC
CPE	5.14616e-14	0.31051	0.219	0.121	9.74065e-10	AEC
MYO10	6.07494e-14	-0.333073	0.513	0.606	1.14987e-09	AEC
SPARC	6.18391e-14	-0.407095	0.178	0.282	1.17049e-09	AEC
RAB6B	8.74674e-14	-0.352806	0.155	0.259	1.65558e-09	AEC
NEGR1	1.29639e-13	-0.424997	0.065	0.146	2.45381e-09	AEC
MLLT3	1.62318e-13	0.3133	0.588	0.466	3.07236e-09	AEC
PTPRN2	3.18236e-13	-0.425536	0.243	0.343	6.02358e-09	AEC
MYLIP	5.45104e-13	0.370284	0.433	0.308	1.03177e-08	AEC
SFTPB	5.51831e-13	-0.346798	0.207	0.307	1.04451e-08	AEC
PHYHD1	5.88052e-13	-0.349526	0.051	0.125	1.11306e-08	AEC
CHSY1	6.71868e-13	0.255817	0.261	0.154	1.27171e-08	AEC
AKAP13	1.34652e-12	-0.256337	0.753	0.788	2.5487e-08	AEC
PDGFRB	2.17504e-12	-0.314586	0.076	0.157	4.11692e-08	AEC
MAST4	2.82968e-12	0.268606	0.793	0.712	5.35602e-08	AEC
ARSJ	3.77663e-12	0.262679	0.35	0.235	7.1484e-08	AEC
HHIP	3.9464e-12	-0.345066	0.22	0.316	7.46974e-08	AEC
ENPP2	4.55737e-12	-0.326302	0.055	0.128	8.6262e-08	AEC
ATAD2	7.7811e-12	-0.32671	0.069	0.146	1.47281e-07	AEC
B2M	1.066e-11	0.258042	0.446	0.322	2.01772e-07	AEC
SERPINB9	2.5497e-11	0.331465	0.32	0.221	4.82608e-07	AEC
ARRDC3	3.76318e-11	0.297005	0.5	0.384	7.12294e-07	AEC
ICAM1	4.8588e-11	0.361798	0.273	0.175	9.19675e-07	AEC
NR5A2	7.13639e-11	-0.399668	0.1	0.18	1.35078e-06	AEC
OCLN	8.62905e-11	-0.283407	0.292	0.387	1.63331e-06	AEC
VIPR1	1.24728e-10	-0.285197	0.542	0.604	2.36085e-06	AEC
ENSMFAG00000030468	1.71102e-10	-0.35954	0.13	0.215	3.23863e-06	AEC
TMEM132C	2.48793e-10	-0.292584	0.078	0.152	4.70916e-06	AEC
ANK3	2.76122e-10	-0.29771	0.522	0.582	5.22644e-06	AEC
PDE4B	2.89127e-10	0.339053	0.438	0.333	5.4726e-06	AEC
SEMA6D	3.74554e-10	0.253841	0.355	0.248	7.08956e-06	AEC
H3F3B	3.80115e-10	0.264313	0.497	0.382	7.19482e-06	AEC
MMP28	6.48525e-10	-0.339367	0.284	0.37	1.22753e-05	AEC
STARD3	7.25529e-10	-0.274181	0.245	0.329	1.37328e-05	AEC
WARS	8.1427e-10	0.321601	0.456	0.348	1.54125e-05	AEC
HIF1A	8.15129e-10	0.281695	0.469	0.367	1.54288e-05	AEC
ARHGEF3	1.16157e-09	0.260111	0.743	0.658	2.19861e-05	AEC
ZNRF3	2.10576e-09	-0.281596	0.189	0.273	3.98579e-05	AEC
ZSWIM4	2.43209e-09	0.286314	0.299	0.208	4.60347e-05	AEC
SVEP1	2.98099e-09	-0.271113	0.093	0.163	5.64241e-05	AEC
SRSF7	4.14604e-09	0.350568	0.333	0.238	7.84763e-05	AEC
TPCN1	4.52031e-09	-0.321125	0.168	0.244	8.55604e-05	AEC
ANKS1A	4.559e-09	-0.271046	0.492	0.542	8.62927e-05	AEC
SLC45A4	5.51928e-09	-0.31411	0.052	0.11	0.000104469	AEC
FAXDC2	7.33114e-09	-0.301524	0.52	0.578	0.000138764	AEC
DPY19L4	7.76822e-09	-0.29977	0.349	0.422	0.000147037	AEC
HIF3A	8.29427e-09	-0.273749	0.688	0.685	0.000156994	AEC
SORT1	1.28708e-08	-0.290907	0.178	0.253	0.000243618	AEC
ADAMTS12	1.44296e-08	-0.287296	0.102	0.168	0.000273123	AEC
KCNMB4	1.49874e-08	-0.332839	0.162	0.241	0.000283681	AEC
CAMTA1	2.70464e-08	-0.259923	0.478	0.541	0.000511933	AEC
HES1	2.77477e-08	0.342905	0.143	0.082	0.000525209	AEC
ACSL3	3.94384e-08	-0.290809	0.387	0.451	0.00074649	AEC
MYRIP	4.03047e-08	-0.255718	0.6	0.656	0.000762887	AEC
SLC4A4	5.48164e-08	0.285351	0.399	0.312	0.00103756	AEC
BCL2L1	5.61317e-08	-0.298249	0.45	0.506	0.00106246	AEC
ARHGEF17	7.20692e-08	-0.271048	0.163	0.235	0.00136413	AEC
TTN	9.77241e-08	-0.314719	0.287	0.348	0.00184972	AEC
LDLRAD4	9.90344e-08	-0.298964	0.517	0.577	0.00187452	AEC
VAV3	1.08664e-07	-0.285881	0.248	0.318	0.00205679	AEC
NTN4	1.31667e-07	-0.344071	0.292	0.363	0.0024922	AEC
ATP8A1	1.42041e-07	-0.254569	0.51	0.554	0.00268856	AEC
EPB41L1	2.74529e-07	-0.279956	0.056	0.106	0.00519628	AEC
SLC36A4	3.17562e-07	-0.327693	0.548	0.576	0.00601082	AEC
INSR	4.77851e-07	-0.28585	0.266	0.33	0.00904477	AEC
BMP6	6.07941e-07	-0.338086	0.221	0.289	0.0115071	AEC
NTRK2	7.19763e-07	0.286884	0.198	0.134	0.0136237	AEC
EGFR	7.94602e-07	-0.271549	0.403	0.464	0.0150402	AEC
ADAMTS6	1.29175e-06	0.257883	0.358	0.277	0.0244503	AEC
SNTB1	1.51145e-06	-0.273384	0.233	0.296	0.0286087	AEC
MDGA2	1.67578e-06	-0.278529	0.121	0.178	0.0317192	AEC
CRIM1	0	0.561777	0.652	0.474	0	CEC
MCTP1	0	0.479844	0.897	0.794	0	CEC
SLCO1B1	0	0.361051	0.919	0.836	0	CEC
BMPR2	0	0.254016	0.983	0.974	0	CEC
SFTPC	0	-0.285377	0.798	0.893	0	CEC
ZBTB16	0	-0.418243	0.936	0.969	0	CEC
BMP1	0	-0.613854	0.297	0.482	0	CEC
SLC22A23	0	-0.693831	0.196	0.374	0	CEC
FKBP5	0	-0.696502	0.544	0.744	0	CEC
DOCK9	1.54806e-302	-0.305759	0.917	0.946	2.93017e-298	CEC
AUTS2	2.67119e-300	-0.404802	0.618	0.741	5.05602e-296	CEC
CCND1	2.66474e-291	0.476229	0.203	0.076	5.04382e-287	CEC
PDLIM5	3.41133e-288	0.461169	0.754	0.638	6.45697e-284	CEC
DPYSL3	5.84639e-279	0.487373	0.366	0.201	1.1066e-274	CEC
NEGR1	8.68894e-273	-0.905912	0.057	0.18	1.64464e-268	CEC
PCSK5	9.56547e-270	-0.437846	0.324	0.488	1.81055e-265	CEC
SPARCL1	1.87728e-265	-0.503186	0.282	0.449	3.55331e-261	CEC
MSRB3	5.68916e-264	0.373748	0.72	0.585	1.07684e-259	CEC
PSD3	2.40436e-251	0.369545	0.536	0.36	4.55097e-247	CEC
FOS	4.05402e-251	0.301345	0.189	0.071	7.67346e-247	CEC
JAG1	4.32091e-245	0.489852	0.271	0.134	8.17862e-241	CEC
MAN1A1	1.3725e-239	0.371788	0.661	0.509	2.59788e-235	CEC
SYN3	1.63763e-238	0.565182	0.579	0.428	3.09971e-234	CEC
ANKRD44	1.64852e-235	0.285651	0.908	0.839	3.12032e-231	CEC
ENSMFAG00000037375	2.56425e-232	0.414156	0.567	0.411	4.85362e-228	CEC
TMEM132C	1.13615e-230	-0.53587	0.17	0.318	2.1505e-226	CEC
ENSMFAG00000000676	1.85324e-227	0.371316	0.347	0.196	3.50781e-223	CEC
HMBOX1	7.1002e-218	0.333623	0.693	0.555	1.34393e-213	CEC
SLC2A14	9.03443e-217	0.674642	0.264	0.138	1.71004e-212	CEC
ZFP36	1.95257e-215	0.358275	0.333	0.187	3.69582e-211	CEC
COBL	1.91332e-212	0.354564	0.559	0.403	3.62153e-208	CEC
NTNG2	4.01077e-207	0.326734	0.526	0.36	7.59158e-203	CEC
NET1	8.84827e-204	-0.480051	0.132	0.258	1.6748e-199	CEC
ETS1	1.10234e-199	0.30767	0.711	0.576	2.08651e-195	CEC
CTNNAL1	1.56599e-188	0.251748	0.837	0.743	2.9641e-184	CEC
SNTG2	2.33038e-188	-0.586451	0.153	0.277	4.41094e-184	CEC
PDE4B	3.80524e-187	0.397359	0.645	0.506	7.20255e-183	CEC
ATAD2	6.36946e-187	-0.487061	0.099	0.21	1.20561e-182	CEC
NFIB	5.95344e-185	0.26605	0.84	0.76	1.12687e-180	CEC
PGM5	1.51504e-183	0.378683	0.307	0.176	2.86767e-179	CEC
CYR61	1.63907e-180	0.2872	0.127	0.046	3.10244e-176	CEC
ARID5B	6.96044e-179	0.343512	0.401	0.258	1.31747e-174	CEC
LAMB1	2.12828e-175	-0.42359	0.101	0.209	4.0284e-171	CEC
LRMDA	5.48523e-175	0.254846	0.887	0.826	1.03824e-170	CEC
NR4A3	7.09465e-175	0.423231	0.12	0.042	1.34287e-170	CEC
NR4A1	4.07786e-172	0.373552	0.294	0.17	7.71857e-168	CEC
LMCD1	8.40746e-171	0.526508	0.444	0.307	1.59136e-166	CEC
NRP2	1.32573e-168	0.382596	0.304	0.18	2.50934e-164	CEC
RASGRP3	2.1041e-168	0.317178	0.549	0.403	3.98264e-164	CEC
NKAIN2	3.31246e-168	0.598919	0.314	0.193	6.26983e-164	CEC
BHLHE40	5.74072e-165	0.304531	0.14	0.057	1.0866e-160	CEC
ENSMFAG00000044769	1.19597e-164	0.323713	0.551	0.418	2.26373e-160	CEC
OPCML	1.13556e-163	0.635561	0.245	0.139	2.1494e-159	CEC
ENSMFAG00000044961	5.31349e-162	0.483582	0.284	0.168	1.00574e-157	CEC
MEIS2	6.94204e-162	0.327907	0.758	0.671	1.31399e-157	CEC
GLI3	7.91241e-161	0.340537	0.401	0.268	1.49766e-156	CEC
EPB41L2	1.21783e-158	0.275879	0.781	0.697	2.30511e-154	CEC
PRCP	2.82926e-157	0.332159	0.412	0.28	5.35522e-153	CEC
C7	1.21046e-156	-0.355806	0.247	0.368	2.29117e-152	CEC
TPM4	1.19558e-155	0.389777	0.377	0.25	2.26299e-151	CEC
DUSP1	1.72767e-154	0.295738	0.441	0.304	3.27013e-150	CEC
EML1	1.05676e-152	-0.314478	0.706	0.755	2.00024e-148	CEC
SNRK	5.17104e-146	0.253429	0.827	0.761	9.78775e-142	CEC
ST8SIA6	4.65673e-144	0.339214	0.15	0.069	8.81425e-140	CEC
NTF3	1.21675e-143	0.303071	0.11	0.042	2.30306e-139	CEC
ENSMFAG00000030298	3.00182e-141	0.34832	0.538	0.419	5.68184e-137	CEC
ENSMFAG00000041985	4.13859e-139	0.281624	0.803	0.729	7.83352e-135	CEC
SFTPB	3.31313e-137	-0.405154	0.189	0.291	6.27109e-133	CEC
ATL2	3.36906e-133	0.269856	0.624	0.515	6.37696e-129	CEC
KLF7	6.48851e-132	0.316251	0.571	0.452	1.22815e-127	CEC
NNMT	6.97092e-131	-0.314212	0.434	0.54	1.31946e-126	CEC
CD74	3.18074e-130	0.261242	0.466	0.333	6.02051e-126	CEC
ANO2	1.58342e-129	0.273092	0.491	0.36	2.99709e-125	CEC
ENSMFAG00000014991	2.80316e-128	0.320186	0.262	0.158	5.30582e-124	CEC
AKAP12	1.89503e-127	0.647954	0.593	0.524	3.58691e-123	CEC
STX12	2.89225e-126	0.278827	0.485	0.361	5.47445e-122	CEC
ENSMFAG00000039896	1.11667e-125	0.29403	0.175	0.091	2.11364e-121	CEC
RUNX1T1	5.55e-125	0.28388	0.64	0.533	1.0505e-120	CEC
EEPD1	1.88484e-123	0.294712	0.489	0.365	3.56762e-119	CEC
DAPK1	2.20415e-121	0.321139	0.479	0.361	4.17202e-117	CEC
APCDD1	9.13032e-115	-0.337199	0.111	0.198	1.72819e-110	CEC
TIMP3	1.5072e-113	0.501515	0.915	0.908	2.85284e-109	CEC
VEGFC	2.05156e-113	0.323591	0.615	0.524	3.8832e-109	CEC
PLCB1	1.45813e-111	-0.280595	0.344	0.447	2.75996e-107	CEC
LTBP1	3.73769e-111	0.308366	0.575	0.472	7.07469e-107	CEC
NAALADL2	5.04635e-110	0.313794	0.31	0.208	9.55174e-106	CEC
PDLIM3	1.8052e-106	0.261511	0.176	0.097	3.41688e-102	CEC
FOXO3	6.4199e-104	-0.278422	0.437	0.524	1.21516e-99	CEC
HES1	9.69595e-104	0.374524	0.214	0.132	1.83525e-99	CEC
CYP4B1	3.64504e-103	0.270404	0.222	0.134	6.89932e-99	CEC
RGS6	1.36762e-102	-0.321522	0.423	0.514	2.58863e-98	CEC
F8	4.31341e-100	0.320247	0.148	0.079	8.16442e-96	CEC
FAXDC2	2.60153e-99	-0.283268	0.511	0.585	4.92418e-95	CEC
MAPKAPK2	5.30296e-99	0.283607	0.287	0.192	1.00374e-94	CEC
ANO4	1.0821e-98	0.328587	0.101	0.046	2.0482e-94	CEC
AMOTL1	1.38951e-97	0.277202	0.437	0.33	2.63007e-93	CEC
HHIP	8.98383e-96	-0.345056	0.227	0.311	1.70046e-91	CEC
SRGN	4.42487e-95	0.260938	0.203	0.122	8.37539e-91	CEC
TACC1	5.69639e-95	-0.278177	0.429	0.508	1.07821e-90	CEC
MSN	3.81553e-94	0.284279	0.536	0.437	7.22203e-90	CEC
FIGN	6.00413e-94	0.263418	0.319	0.223	1.13646e-89	CEC
AFF3	1.1406e-89	-0.254902	0.899	0.91	2.15894e-85	CEC
CARMIL1	1.08044e-88	-0.527552	0.258	0.331	2.04507e-84	CEC
LARGE1	1.97324e-88	-0.251037	0.722	0.76	3.73494e-84	CEC
SIPA1L2	1.95582e-87	-0.324782	0.354	0.434	3.70197e-83	CEC
RPH3AL	4.49704e-87	-0.295601	0.458	0.528	8.51201e-83	CEC
MYO10	5.53468e-87	-0.311513	0.476	0.547	1.0476e-82	CEC
PICALM	2.00976e-86	0.281386	0.692	0.616	3.80407e-82	CEC
PCDH17	2.31797e-84	0.287085	0.543	0.449	4.38745e-80	CEC
PHYHD1	4.34503e-84	-0.298498	0.056	0.115	8.22428e-80	CEC
RGCC	1.19336e-82	-0.25597	0.404	0.482	2.25878e-78	CEC
FGFR2	3.87625e-82	-0.331049	0.244	0.319	7.33696e-78	CEC
ENSMFAG00000030995	2.95086e-81	0.254604	0.701	0.623	5.58538e-77	CEC
ZSWIM4	3.49552e-76	0.351513	0.268	0.187	6.61632e-72	CEC
ANK3	8.41897e-75	-0.313598	0.515	0.555	1.59354e-70	CEC
COLEC12	8.7062e-74	-0.277467	0.547	0.581	1.64791e-69	CEC
ATP8A1	1.50104e-72	-0.253931	0.511	0.559	2.84117e-68	CEC
SULT1C4	4.91605e-72	-0.332886	0.151	0.22	9.3051e-68	CEC
SORT1	4.87275e-71	-0.274548	0.294	0.366	9.22315e-67	CEC
SH3RF3	2.71082e-70	-0.278453	0.387	0.459	5.13103e-66	CEC
LRRC8A	1.01402e-67	-0.27655	0.16	0.229	1.91935e-63	CEC
PLEKHG1	1.14501e-67	-0.298107	0.336	0.405	2.16728e-63	CEC
ENPP2	1.43642e-66	-0.373599	0.1	0.162	2.71885e-62	CEC
DPY19L4	4.03565e-66	-0.297718	0.235	0.301	7.63867e-62	CEC
RCSD1	1.08437e-65	-0.299563	0.251	0.322	2.05249e-61	CEC
FAR2	2.69711e-64	-0.292132	0.132	0.194	5.10508e-60	CEC
MAGI2	5.22013e-63	0.291177	0.256	0.185	9.88067e-59	CEC
KLF9	5.00705e-60	-0.259362	0.237	0.303	9.47734e-56	CEC
ENSMFAG00000030468	3.37039e-58	-0.258969	0.112	0.169	6.37947e-54	CEC
TBC1D8	4.3932e-56	-0.297147	0.152	0.211	8.31545e-52	CEC
TTN	1.45018e-55	-0.308297	0.279	0.332	2.74491e-51	CEC
ABCA3	2.80201e-54	-0.262499	0.151	0.21	5.30365e-50	CEC
CAMTA1	6.4881e-54	-0.253174	0.416	0.469	1.22807e-49	CEC
CNN3	2.38166e-53	-0.271829	0.314	0.372	4.50802e-49	CEC
DHRS3	3.92555e-52	-0.282779	0.288	0.343	7.43027e-48	CEC
MX1	1.05565e-50	-0.271017	0.125	0.179	1.99814e-46	CEC
SLC6A4	1.54958e-50	-0.26513	0.566	0.59	2.93304e-46	CEC
ZDHHC14	8.04407e-50	-0.252541	0.619	0.645	1.52258e-45	CEC
HIF3A	2.05945e-49	-0.284566	0.534	0.549	3.89813e-45	CEC
PLAT	8.50347e-48	0.390039	0.147	0.097	1.60954e-43	CEC
INSR	1.63784e-46	-0.268902	0.221	0.275	3.10011e-42	CEC
NTRK2	1.41652e-42	0.283455	0.247	0.189	2.6812e-38	CEC
LDLRAD4	4.44455e-41	-0.268062	0.361	0.411	8.41265e-37	CEC
PPP3CC	1.04131e-40	-0.250085	0.349	0.391	1.97099e-36	CEC
HDAC9	1.66375e-40	0.304099	0.201	0.147	3.14915e-36	CEC
JAKMIP2	9.91561e-40	-0.331522	0.077	0.116	1.87683e-35	CEC
DLG2	2.58446e-39	-0.26687	0.955	0.93	4.89187e-35	CEC
CEMIP	3.84396e-37	0.318975	0.186	0.138	7.27585e-33	CEC
PTPRN2	1.42828e-36	-0.255498	0.166	0.214	2.70346e-32	CEC
NRXN3	1.26294e-34	-0.666883	0.357	0.383	2.3905e-30	CEC
IFI27	1.24075e-25	0.4128	0.529	0.52	2.34849e-21	CEC
PDZRN3	4.2318e-24	-0.254511	0.091	0.122	8.00994e-20	CEC
SPARCL1	1.51806e-17	-0.690653	0.215	0.445	2.87338e-13	VEC
PDLIM5	1.89561e-16	0.49037	0.809	0.662	3.58801e-12	VEC
ZBTB16	1.02161e-15	-0.327839	0.892	0.945	1.93371e-11	VEC
SLCO1B1	1.23251e-15	0.411332	0.884	0.766	2.33289e-11	VEC
BMP1	3.74464e-13	-0.650978	0.308	0.488	7.08785e-09	VEC
ACTR3	1.67913e-12	0.558685	0.408	0.216	3.17825e-08	VEC
SYN3	3.05826e-12	0.680565	0.602	0.416	5.78867e-08	VEC
JAG1	7.1855e-12	0.667441	0.286	0.124	1.36007e-07	VEC
SLC22A23	1.59694e-11	-0.59714	0.144	0.311	3.02269e-07	VEC
ENSMFAG00000044961	1.98966e-11	0.612992	0.377	0.199	3.76602e-07	VEC
NEGR1	2.02028e-11	-0.932298	0.047	0.172	3.82399e-07	VEC
TMEM132C	5.80181e-11	-0.629645	0.118	0.271	1.09817e-06	VEC
AMOTL1	9.44792e-11	0.567372	0.527	0.361	1.7883e-06	VEC
ZFP36	1.00449e-10	0.410695	0.505	0.304	1.90131e-06	VEC
MFGE8	1.03842e-10	0.427682	0.101	0.013	1.96552e-06	VEC
SPNS2	1.043e-10	0.47169	0.59	0.408	1.9742e-06	VEC
NR4A1	1.36842e-10	0.447393	0.278	0.12	2.59014e-06	VEC
FAXDC2	1.58104e-10	-0.512006	0.343	0.51	2.9926e-06	VEC
KIAA0355	1.61399e-10	-0.429162	0.941	0.972	3.05496e-06	VEC
PCSK5	2.08332e-10	-0.575756	0.266	0.421	3.9433e-06	VEC
STX12	2.10999e-10	0.410454	0.513	0.319	3.99378e-06	VEC
KLF7	3.69856e-10	0.486095	0.617	0.47	7.00064e-06	VEC
BMPR2	4.86514e-10	0.257292	0.968	0.967	9.20873e-06	VEC
TNFRSF6B	7.861e-10	0.391114	0.17	0.055	1.48793e-05	VEC
RIN2	9.07732e-10	0.323709	0.856	0.759	1.71815e-05	VEC
MAPKAPK2	1.01217e-09	0.558455	0.402	0.242	1.91583e-05	VEC
NKAIN2	1.16703e-09	0.700205	0.341	0.187	2.20895e-05	VEC
CRIM1	1.42019e-09	0.376551	0.663	0.505	2.68813e-05	VEC
LTBP1	1.64567e-09	0.528489	0.617	0.467	3.11492e-05	VEC
AKAP12	1.93689e-09	0.688433	0.647	0.555	3.66615e-05	VEC
NFKB1	2.26453e-09	0.435909	0.598	0.45	4.2863e-05	VEC
ILK	3.04134e-09	0.402784	0.448	0.276	5.75664e-05	VEC
NCOR1	4.02586e-09	-0.345231	0.888	0.938	7.62016e-05	VEC
GALNT18	4.52824e-09	0.381001	0.775	0.661	8.57106e-05	VEC
ENSMFAG00000000676	5.4709e-09	0.424792	0.412	0.251	0.000103553	VEC
ENSMFAG00000030298	5.5371e-09	0.41185	0.659	0.52	0.000104806	VEC
AUTS2	6.12365e-09	-0.336082	0.596	0.736	0.000115908	VEC
TIMP3	6.24531e-09	0.600726	0.943	0.928	0.000118211	VEC
ZSWIM4	6.43543e-09	0.546622	0.43	0.271	0.00012181	VEC
CCND1	6.88379e-09	0.519097	0.195	0.079	0.000130296	VEC
NR4A3	8.26274e-09	0.58458	0.144	0.045	0.000156397	VEC
AGAP1	8.34891e-09	-0.343501	0.74	0.798	0.000158028	VEC
IFI44L	9.72571e-09	-0.409132	0.16	0.303	0.000184088	VEC
DLG2	1.00683e-08	-0.453644	0.947	0.953	0.000190573	VEC
SFTPC	1.09962e-08	-0.260135	0.815	0.876	0.000208137	VEC
PSD3	1.66462e-08	0.438147	0.438	0.276	0.000315079	VEC
MX1	1.78735e-08	-0.587241	0.16	0.298	0.000338309	VEC
FOSL2	2.20009e-08	0.384277	0.298	0.151	0.000416434	VEC
MSRB3	2.52369e-08	0.343773	0.663	0.532	0.000477684	VEC
EPB41L2	2.81167e-08	0.344243	0.785	0.679	0.000532194	VEC
NTNG2	2.89225e-08	0.437867	0.525	0.363	0.000547446	VEC
ANKRD44	8.69751e-08	0.284347	0.85	0.798	0.00164627	VEC
ENSMFAG00000040054	2.28773e-07	0.450552	0.199	0.092	0.00433021	VEC
CD109	2.70984e-07	0.355605	0.483	0.343	0.00512918	VEC
SNTG2	2.85958e-07	-0.497748	0.083	0.192	0.00541261	VEC
SFTPB	2.93686e-07	-0.533845	0.174	0.296	0.00555888	VEC
PICALM	3.00503e-07	0.357915	0.696	0.587	0.00568792	VEC
MSN	3.50174e-07	0.370983	0.592	0.452	0.00662809	VEC
SLC2A14	4.02856e-07	0.606145	0.266	0.145	0.00762527	VEC
NFIB	4.54085e-07	0.283847	0.826	0.737	0.00859492	VEC
FKBP5	5.46077e-07	-0.438591	0.657	0.737	0.0103361	VEC
CHSY1	5.96679e-07	0.410565	0.201	0.095	0.0112939	VEC
ENSMFAG00000030995	6.63248e-07	0.378819	0.68	0.548	0.012554	VEC
PGM5	7.43449e-07	0.402047	0.294	0.171	0.014072	VEC
VCAM1	7.91101e-07	0.469049	0.112	0.035	0.014974	VEC
COLEC12	8.1696e-07	-0.433275	0.54	0.607	0.0154634	VEC
ALCAM	8.94691e-07	0.505086	0.306	0.177	0.0169347	VEC
RNF213	1.31758e-06	-0.341976	0.56	0.645	0.0249391	VEC
ABLIM3	1.46196e-06	0.294941	0.475	0.328	0.0276721	VEC
SCNN1A	1.69472e-06	0.333518	0.203	0.1	0.0320776	VEC
DPYSL3	1.77531e-06	0.410787	0.318	0.192	0.0336031	VEC
MEIS2	1.89852e-06	0.368111	0.724	0.645	0.0359352	VEC
LRRC36	2.03734e-06	-0.379755	0.28	0.41	0.0385628	VEC
JDP2	2.1871e-06	0.481392	0.197	0.097	0.0413974	VEC
LAMB1	2.31943e-06	-0.325446	0.116	0.224	0.0439021	VEC
NRXN3	2.35418e-06	-0.903726	0.306	0.401	0.0445598	VEC
MCF2L2	2.52749e-06	0.384015	0.256	0.142	0.0478403	VEC
PDLIM3	0	1.26003	0.636	0.434	0	Fib
ENSMFAG00000047105	0	1.00772	0.538	0.281	0	Fib
FOS	0	0.833906	0.384	0.122	0	Fib
NR4A1	0	0.764877	0.515	0.281	0	Fib
SFTPC	0	-0.437138	0.683	0.896	0	Fib
PTPRG	0	-0.438453	0.959	0.98	0	Fib
ZBTB16	0	-0.533668	0.9	0.966	0	Fib
LAMB1	0	-0.570514	0.816	0.905	0	Fib
FKBP5	0	-0.887228	0.654	0.866	0	Fib
NR4A3	6.22536e-294	0.939043	0.313	0.107	1.17834e-289	Fib
BMP1	5.74828e-293	-0.590992	0.325	0.569	1.08803e-288	Fib
TMPRSS9	1.42462e-273	-0.594284	0.073	0.264	2.69652e-269	Fib
NNMT	3.26339e-255	-0.52951	0.302	0.543	6.17694e-251	Fib
KIAA0355	3.45415e-249	-0.366833	0.891	0.966	6.53801e-245	Fib
ZSWIM4	7.39266e-234	1.28273	0.404	0.219	1.39928e-229	Fib
ANKRD55	1.95235e-231	0.715996	0.444	0.249	3.69541e-227	Fib
NR4A2	1.54971e-226	0.697762	0.274	0.102	2.9333e-222	Fib
FOSB	5.03797e-220	0.636365	0.207	0.055	9.53586e-216	Fib
AFF3	7.68545e-216	-0.501561	0.271	0.487	1.4547e-211	Fib
NEBL	4.08161e-214	0.416157	0.823	0.711	7.72568e-210	Fib
TXNIP	2.05867e-210	-0.450793	0.408	0.62	3.89666e-206	Fib
ENSMFAG00000041985	2.2076e-209	0.586755	0.685	0.541	4.17854e-205	Fib
SCP2	3.15724e-208	-0.511175	0.599	0.721	5.97603e-204	Fib
RHEB	1.53268e-206	0.625514	0.546	0.377	2.90105e-202	Fib
LHFPL6	1.85941e-202	-0.473409	0.499	0.682	3.51949e-198	Fib
TMEM108	1.07285e-200	0.539454	0.654	0.491	2.0307e-196	Fib
HIP1	4.92994e-195	-0.535433	0.339	0.537	9.33138e-191	Fib
SPHKAP	1.69646e-193	-0.765997	0.16	0.343	3.21106e-189	Fib
PIK3R1	4.20062e-187	-0.384585	0.704	0.812	7.95092e-183	Fib
LMNA	1.90446e-186	0.769406	0.329	0.164	3.60476e-182	Fib
HIF3A	2.23337e-180	-0.486874	0.23	0.418	4.22733e-176	Fib
PDE7B	1.68504e-176	-0.496726	0.188	0.368	3.18944e-172	Fib
MLF1	1.2867e-175	0.568431	0.149	0.035	2.43547e-171	Fib
DOCK9	7.42443e-174	-0.427638	0.412	0.608	1.4053e-169	Fib
TRIM58	4.57067e-173	-0.355818	0.744	0.958	8.65136e-169	Fib
ATF3	1.28811e-168	0.467274	0.142	0.033	2.43813e-164	Fib
CEP120	7.48771e-167	-0.454207	0.367	0.538	1.41727e-162	Fib
LIFR	6.55299e-166	-0.320192	0.666	0.798	1.24035e-161	Fib
DSG3	2.0953e-162	0.463512	0.155	0.043	3.96598e-158	Fib
EFCC1	3.25331e-162	-0.355906	0.699	0.791	6.15786e-158	Fib
CYR61	3.96231e-159	0.591731	0.382	0.227	7.49986e-155	Fib
SFTPB	6.25542e-154	-0.442806	0.157	0.314	1.18403e-149	Fib
TBX5	5.20562e-153	-0.335165	0.7	0.799	9.8532e-149	Fib
ZDBF2	3.01054e-149	0.288465	0.119	0.024	5.69836e-145	Fib
HHIP	1.75364e-145	-0.443942	0.176	0.332	3.31928e-141	Fib
MYOF	2.13153e-138	0.381424	0.728	0.636	4.03457e-134	Fib
LDB2	9.62427e-135	-0.320094	0.407	0.588	1.82168e-130	Fib
CREB5	2.36494e-134	0.561814	0.286	0.146	4.47635e-130	Fib
ADGRL2	2.14025e-128	-0.302799	0.574	0.742	4.05106e-124	Fib
NOVA1	1.21948e-126	0.459452	0.453	0.31	2.30823e-122	Fib
ADGRF5	3.58364e-126	-0.404506	0.166	0.308	6.78312e-122	Fib
ADH1B	3.19303e-125	-0.330209	0.59	0.715	6.04376e-121	Fib
HPGD	9.80657e-122	-0.360507	0.196	0.345	1.85619e-117	Fib
MALRD1	9.01658e-121	0.357905	0.689	0.56	1.70666e-116	Fib
MERTK	1.9888e-119	-0.365449	0.383	0.531	3.7644e-115	Fib
SPARCL1	2.1522e-119	-0.359341	0.351	0.509	4.07369e-115	Fib
SLC24A3	5.50786e-118	-0.330705	0.967	0.999	1.04253e-113	Fib
EZR	1.1766e-117	-0.390402	0.256	0.406	2.22708e-113	Fib
SLIT2	2.32412e-116	0.366386	0.811	0.715	4.39909e-112	Fib
ECHDC3	2.21967e-115	-0.369256	0.325	0.471	4.20139e-111	Fib
TGFBR2	2.43247e-115	0.515751	0.636	0.539	4.60419e-111	Fib
EDIL3	3.75333e-111	0.458264	0.35	0.218	7.10431e-107	Fib
LMCD1	4.2182e-109	0.577269	0.566	0.455	7.98421e-105	Fib
SDC2	1.50245e-108	0.541534	0.465	0.341	2.84383e-104	Fib
ITIH5	2.03377e-107	0.392501	0.602	0.486	3.84952e-103	Fib
DPP10	1.20302e-105	0.582961	0.186	0.086	2.27708e-101	Fib
RAPGEF5	1.43419e-105	-0.256651	0.776	0.842	2.71464e-101	Fib
PTPRB	8.1113e-105	-0.342881	0.164	0.293	1.53531e-100	Fib
SPON1	2.97955e-104	-0.452117	0.552	0.64	5.6397e-100	Fib
ALDH1A1	1.47603e-102	-0.33873	0.286	0.432	2.79384e-98	Fib
HMCN1	3.88167e-101	0.414896	0.643	0.54	7.34722e-97	Fib
IP6K2	4.23433e-101	-0.308301	0.279	0.417	8.01475e-97	Fib
DCC	2.51505e-100	-0.355943	0.401	0.544	4.76048e-96	Fib
CCNH	5.44308e-100	0.525826	0.462	0.347	1.03027e-95	Fib
GPRC5A	7.20204e-100	0.339236	0.2	0.095	1.3632e-95	Fib
TPM4	2.15615e-99	0.326262	0.391	0.259	4.08117e-95	Fib
NELL1	6.93424e-98	-0.419613	0.258	0.391	1.31251e-93	Fib
EXOC2	2.41634e-96	-0.267518	0.567	0.721	4.57365e-92	Fib
EPAS1	1.08499e-95	-0.260175	0.568	0.711	2.05368e-91	Fib
SLCO2A1	1.22402e-95	-0.344337	0.135	0.252	2.31682e-91	Fib
ANK3	2.25486e-95	-0.347803	0.461	0.596	4.268e-91	Fib
EFEMP1	8.55133e-95	0.27195	0.14	0.054	1.6186e-90	Fib
ARHGEF3	5.35035e-93	-0.322399	0.379	0.514	1.01272e-88	Fib
RIMS1	1.23493e-92	-0.387454	0.128	0.241	2.33748e-88	Fib
MAFF	1.71228e-92	0.390174	0.324	0.204	3.24101e-88	Fib
PECAM1	3.54103e-91	-0.327369	0.22	0.349	6.70247e-87	Fib
ENSMFAG00000032887	3.23974e-90	-0.323415	0.319	0.452	6.13217e-86	Fib
TNFAIP8L3	2.34348e-89	-0.336976	0.17	0.292	4.43574e-85	Fib
ENSMFAG00000044961	5.32954e-88	0.514912	0.343	0.229	1.00878e-83	Fib
SLC22A23	2.89979e-87	-0.257929	0.153	0.276	5.48872e-83	Fib
TPD52L1	4.27933e-87	0.306896	0.133	0.053	8.09992e-83	Fib
GALNT17	6.64723e-87	-0.378545	0.558	0.664	1.25819e-82	Fib
FHL1	2.03055e-86	0.341985	0.657	0.566	3.84343e-82	Fib
ADRA1A	3.9672e-86	0.375064	0.44	0.324	7.50911e-82	Fib
TTN	8.48201e-85	-0.377723	0.198	0.312	1.60547e-80	Fib
ENSMFAG00000026668	1.15211e-84	0.406042	0.617	0.53	2.18071e-80	Fib
FOXO1	1.16651e-84	-0.308682	0.554	0.671	2.20797e-80	Fib
EIF4A3	6.54792e-84	0.279244	0.141	0.059	1.23939e-79	Fib
MYH10	9.6542e-84	0.281092	0.893	0.858	1.82735e-79	Fib
MAGI2	1.60507e-82	0.295349	0.738	0.656	3.03808e-78	Fib
OPCML	1.98937e-82	0.411381	0.271	0.165	3.76547e-78	Fib
CD36	8.64228e-82	-0.321694	0.139	0.245	1.63581e-77	Fib
SARAF	1.24342e-81	0.341907	0.168	0.082	2.35355e-77	Fib
HPSE2	3.79745e-81	0.640273	0.26	0.157	7.18782e-77	Fib
ENPP6	8.90422e-81	-0.27104	0.052	0.132	1.68539e-76	Fib
MAMDC2	1.08258e-80	0.378792	0.564	0.467	2.0491e-76	Fib
GLIS3	7.01788e-80	0.310833	0.663	0.572	1.32835e-75	Fib
ENSMFAG00000042520	8.92187e-80	0.339595	0.366	0.251	1.68873e-75	Fib
FAM13A	1.33111e-79	-0.258657	0.596	0.696	2.51952e-75	Fib
KCNT2	6.02125e-79	-0.323361	0.116	0.217	1.1397e-74	Fib
PLXNA2	1.37254e-78	0.327836	0.574	0.472	2.59794e-74	Fib
TMEM132C	1.41292e-78	-0.265286	0.675	0.763	2.67437e-74	Fib
NKAIN2	2.07932e-78	0.373529	0.569	0.454	3.93573e-74	Fib
CRY1	3.35373e-78	0.425948	0.254	0.154	6.34794e-74	Fib
PDE4D	5.65112e-78	-0.280869	0.391	0.52	1.06964e-73	Fib
FGF2	5.78698e-78	0.502041	0.225	0.131	1.09536e-73	Fib
APCDD1	2.52284e-77	-0.321501	0.179	0.292	4.77522e-73	Fib
C7	6.65957e-77	-0.303613	0.812	0.85	1.26052e-72	Fib
LRP4	7.27979e-77	-0.256602	0.501	0.626	1.37792e-72	Fib
TSC22D3	2.96136e-74	-0.276015	0.228	0.347	5.60527e-70	Fib
BACH1	2.9789e-74	-0.264339	0.135	0.236	5.63846e-70	Fib
CCDC141	4.40293e-74	-0.341471	0.216	0.325	8.33386e-70	Fib
ERRFI1	9.61841e-74	-0.252781	0.142	0.248	1.82057e-69	Fib
CCBE1	1.67417e-73	0.261742	0.753	0.668	3.16887e-69	Fib
ENSMFAG00000039235	1.70452e-73	-0.253966	0.217	0.335	3.22631e-69	Fib
SSH2	2.6892e-73	-0.290611	0.479	0.592	5.09013e-69	Fib
CALCRL	1.20009e-72	-0.294167	0.247	0.364	2.27152e-68	Fib
VAV3	4.07224e-72	-0.265735	0.196	0.307	7.70794e-68	Fib
ITGA1	1.10349e-71	-0.261389	0.393	0.516	2.08868e-67	Fib
NDST3	9.91048e-71	0.349257	0.28	0.179	1.87586e-66	Fib
SORCS3	2.84853e-70	0.323894	0.293	0.187	5.39171e-66	Fib
SLC7A13	3.16334e-70	0.29089	0.106	0.041	5.98757e-66	Fib
ACSS3	5.97528e-70	-0.402788	0.584	0.638	1.131e-65	Fib
ITGBL1	1.92062e-69	0.474199	0.233	0.139	3.63535e-65	Fib
UNC5C	2.95806e-68	0.291835	0.582	0.489	5.59901e-64	Fib
ENSMFAG00000031304	4.19548e-68	0.383386	0.336	0.236	7.9412e-64	Fib
STRC	6.75073e-68	0.291832	0.309	0.208	1.27778e-63	Fib
GPM6B	2.71202e-67	-0.303325	0.432	0.539	5.13331e-63	Fib
GRK4	3.16863e-67	-0.259528	0.377	0.498	5.99758e-63	Fib
PRR16	1.10351e-66	-0.335176	0.279	0.393	2.08872e-62	Fib
FGFR2	2.20344e-66	-0.305833	0.255	0.364	4.17068e-62	Fib
HLF	1.54718e-65	-0.258992	0.127	0.22	2.9285e-61	Fib
HECW2	9.70056e-65	-0.259534	0.125	0.217	1.83612e-60	Fib
SH3RF3	3.40553e-64	-0.250816	0.58	0.669	6.446e-60	Fib
RAP1B	3.75599e-64	0.342797	0.538	0.457	7.10934e-60	Fib
ADAMTS8	4.22211e-64	0.336095	0.62	0.532	7.99161e-60	Fib
PRICKLE1	2.50233e-63	0.318231	0.539	0.44	4.7364e-59	Fib
RBFOX1	3.11733e-62	-0.516989	0.153	0.246	5.90049e-58	Fib
ARHGAP20	3.67621e-62	0.310808	0.541	0.459	6.95833e-58	Fib
NFKBIZ	1.16613e-61	0.338625	0.316	0.223	2.20725e-57	Fib
ADAMTS1	1.25003e-61	-0.252045	0.122	0.212	2.36606e-57	Fib
ZC3H7A	2.78185e-61	-0.255127	0.394	0.502	5.26549e-57	Fib
NRP2	3.17279e-61	0.309506	0.289	0.191	6.00545e-57	Fib
ADAM22	4.13736e-61	0.253245	0.147	0.075	7.8312e-57	Fib
PLCB4	5.23195e-61	-0.302468	0.222	0.325	9.90304e-57	Fib
MAN1A1	6.56476e-61	0.303872	0.559	0.473	1.24258e-56	Fib
GATA6	1.47613e-60	0.36722	0.148	0.076	2.79402e-56	Fib
ABCA3	1.79708e-60	-0.266116	0.099	0.18	3.40151e-56	Fib
ARHGAP18	2.57615e-60	-0.255852	0.295	0.405	4.87613e-56	Fib
HPCAL1	7.02643e-60	-0.257657	0.23	0.333	1.32996e-55	Fib
VWF	2.59763e-59	-0.327695	0.281	0.383	4.91679e-55	Fib
ENSMFAG00000030468	3.22358e-59	-0.274616	0.117	0.201	6.1016e-55	Fib
COL27A1	4.80144e-59	-0.275203	0.211	0.312	9.08817e-55	Fib
DYNC1LI1	8.26982e-59	0.367042	0.516	0.446	1.56531e-54	Fib
KALRN	8.69921e-59	-0.282504	0.214	0.315	1.64659e-54	Fib
FN1	1.96318e-58	0.365276	0.606	0.539	3.7159e-54	Fib
MAGI1	3.8165e-57	-0.258302	0.455	0.555	7.22388e-53	Fib
ATRNL1	1.39941e-55	-0.501662	0.115	0.194	2.6488e-51	Fib
DUSP1	1.68217e-54	0.273066	0.387	0.297	3.18401e-50	Fib
PLEKHA6	3.86845e-54	0.269142	0.232	0.149	7.32221e-50	Fib
GNAL	3.96854e-54	0.312605	0.355	0.267	7.51165e-50	Fib
AKAP12	7.48225e-53	0.381434	0.607	0.547	1.41624e-48	Fib
WDR45B	3.72454e-52	0.342062	0.219	0.142	7.0498e-48	Fib
CEP85L	1.2543e-51	0.295032	0.586	0.524	2.37414e-47	Fib
FLT1	2.50188e-51	-0.251808	0.11	0.186	4.73556e-47	Fib
NKD1	3.32455e-51	-0.269192	0.617	0.673	6.29271e-47	Fib
P3H2	4.33188e-51	-0.277473	0.139	0.218	8.19938e-47	Fib
ZNF10	4.6818e-51	0.352949	0.168	0.099	8.86172e-47	Fib
ANOS1	2.56727e-50	0.316963	0.372	0.285	4.85933e-46	Fib
SLC1A3	3.59492e-50	0.299184	0.365	0.28	6.80446e-46	Fib
PPP1R15A	4.83462e-50	0.279433	0.144	0.081	9.15097e-46	Fib
SPON2	8.00918e-50	-0.291669	0.06	0.121	1.51598e-45	Fib
CADM2	8.32619e-50	0.371958	0.205	0.132	1.57598e-45	Fib
PDE7A	2.20014e-49	0.278328	0.241	0.161	4.16442e-45	Fib
TSHZ2	3.44216e-49	-0.413532	0.141	0.222	6.51532e-45	Fib
USP36	9.8511e-49	0.363761	0.366	0.284	1.86462e-44	Fib
ARHGAP26	8.14955e-48	-0.250463	0.335	0.434	1.54255e-43	Fib
FILIP1	3.60028e-47	0.277671	0.536	0.461	6.81461e-43	Fib
NEGR1	2.34721e-46	-0.287452	0.134	0.211	4.4428e-42	Fib
COL21A1	2.77932e-46	0.297723	0.422	0.343	5.26071e-42	Fib
SKIL	7.05444e-45	0.254728	0.246	0.17	1.33526e-40	Fib
VWC2	1.61265e-44	0.312641	0.133	0.074	3.05243e-40	Fib
KCNB2	7.18891e-44	0.285682	0.496	0.415	1.36072e-39	Fib
TSC22D2	3.49687e-43	0.299035	0.354	0.278	6.61887e-39	Fib
VGLL3	6.54927e-43	0.28498	0.534	0.468	1.23965e-38	Fib
NDEL1	9.26366e-43	0.258921	0.176	0.11	1.75343e-38	Fib
C11orf80	1.1529e-42	0.259842	0.381	0.301	2.18221e-38	Fib
TNFRSF19	1.34742e-42	0.289438	0.158	0.096	2.5504e-38	Fib
RTKN2	2.33263e-42	0.296234	0.272	0.195	4.4152e-38	Fib
IFT122	8.14905e-41	0.280776	0.319	0.247	1.54245e-36	Fib
CDH10	6.49372e-40	0.289571	0.212	0.143	1.22913e-35	Fib
THSD4	7.06488e-40	-0.250202	0.212	0.294	1.33724e-35	Fib
MCMDC2	9.23637e-40	0.250081	0.147	0.089	1.74826e-35	Fib
BTG2	3.71271e-39	0.269315	0.25	0.179	7.02742e-35	Fib
FGF12	4.36199e-38	0.264776	0.142	0.086	8.25637e-34	Fib
UST	8.00598e-38	0.250228	0.48	0.406	1.51537e-33	Fib
SGCZ	3.20424e-37	-0.380903	0.081	0.137	6.06499e-33	Fib
TSPAN5	3.68411e-37	0.265366	0.296	0.222	6.97329e-33	Fib
JDP2	4.55731e-37	0.485109	0.15	0.094	8.62608e-33	Fib
ENTPD1	3.00115e-36	0.319582	0.293	0.222	5.68058e-32	Fib
NRXN3	5.45157e-36	-0.315273	0.189	0.259	1.03187e-31	Fib
A2M	3.34071e-35	0.258609	0.791	0.782	6.32329e-31	Fib
SIK2	3.86555e-35	0.27843	0.498	0.435	7.31671e-31	Fib
UBASH3B	3.32959e-34	-0.373602	0.126	0.187	6.30224e-30	Fib
HES1	8.23738e-34	0.323857	0.123	0.073	1.55917e-29	Fib
GRID2	4.57564e-33	-0.268252	0.15	0.215	8.66077e-29	Fib
COL6A5	3.32573e-32	0.266099	0.232	0.169	6.29495e-28	Fib
RGS6	5.8938e-32	0.256831	0.72	0.691	1.11558e-27	Fib
NKIRAS1	3.60589e-31	0.259685	0.218	0.159	6.82524e-27	Fib
DPT	2.27146e-30	0.258275	0.141	0.092	4.29942e-26	Fib
RGS2	5.911e-30	0.284964	0.178	0.122	1.11883e-25	Fib
B4GALT1	2.50554e-29	0.303864	0.259	0.201	4.74249e-25	Fib
DOCK3	3.28716e-29	-0.279844	0.088	0.138	6.22194e-25	Fib
LPL	6.62509e-29	0.680226	0.331	0.283	1.254e-24	Fib
NAV2	8.68497e-29	0.353272	0.257	0.197	1.64389e-24	Fib
PMP22	3.19283e-28	0.289705	0.434	0.384	6.04338e-24	Fib
CNTN5	5.89178e-28	0.326033	0.146	0.098	1.1152e-23	Fib
ARF4	1.33427e-27	0.275332	0.249	0.193	2.5255e-23	Fib
ABCC4	1.10248e-20	-0.281652	0.167	0.215	2.08677e-16	Fib
MID1	7.62977e-20	0.250697	0.151	0.111	1.44416e-15	Fib
STK35	2.13111e-19	0.273837	0.212	0.168	4.03376e-15	Fib
TRAK1	4.26882e-18	0.258942	0.449	0.411	8.08003e-14	Fib
ELL2	5.46382e-18	0.255434	0.433	0.393	1.03419e-13	Fib
H3F3B	6.59883e-17	0.2535	0.335	0.296	1.24903e-12	Fib
GPC6	2.72795e-15	0.29795	0.217	0.181	5.16347e-11	Fib
SERPINE1	7.83311e-15	0.39066	0.122	0.089	1.48265e-10	Fib
CAB39L	1.17711e-13	0.257894	0.474	0.447	2.22804e-09	Fib
NOX4	8.76551e-13	0.25299	0.294	0.259	1.65914e-08	Fib
SYN3	2.18345e-07	0.261302	0.694	0.691	0.00413283	Fib
ZBTB16	1.78631e-47	-0.597235	0.819	0.912	3.38112e-43	SMC
FKBP5	7.11806e-38	-0.86191	0.474	0.703	1.34731e-33	SMC
ENSMFAG00000037884	4.02628e-28	0.719143	0.347	0.129	7.62094e-24	SMC
PTPRG	6.53577e-24	-0.38722	0.878	0.926	1.23709e-19	SMC
HPSE2	2.20175e-19	0.612165	0.615	0.435	4.16748e-15	SMC
LAMB1	1.95499e-18	-0.686986	0.309	0.478	3.7004e-14	SMC
HDAC9	8.2463e-17	0.647221	0.402	0.23	1.56086e-12	SMC
NPAS3	3.20322e-16	0.678928	0.307	0.157	6.06305e-12	SMC
RTKN2	5.67009e-16	0.401424	0.298	0.138	1.07324e-11	SMC
MBNL1	2.2388e-14	0.427504	0.844	0.815	4.23761e-10	SMC
FOS	6.18804e-14	0.409175	0.212	0.085	1.17127e-09	SMC
BMP1	1.2588e-13	-0.482254	0.355	0.489	2.38266e-09	SMC
ITGB8	2.28452e-13	0.424942	0.127	0.037	4.32413e-09	SMC
UNC5C	2.99587e-13	0.408857	0.321	0.17	5.67058e-09	SMC
EPHA5	3.91387e-13	0.65107	0.168	0.064	7.40817e-09	SMC
GCNT2	8.55048e-12	0.396309	0.376	0.225	1.61843e-07	SMC
GPRC5A	9.03593e-12	0.363343	0.198	0.087	1.71032e-07	SMC
RGS6	2.34929e-11	-0.364924	0.526	0.658	4.44674e-07	SMC
FOXO3	2.52205e-11	-0.407621	0.555	0.66	4.77373e-07	SMC
NDST3	2.62861e-11	0.366585	0.126	0.042	4.97543e-07	SMC
NID1	2.63483e-11	-0.369992	0.539	0.647	4.9872e-07	SMC
ARHGAP6	3.05606e-11	0.314773	0.791	0.709	5.78451e-07	SMC
ENSMFAG00000002541	4.11955e-11	-0.44741	0.288	0.425	7.79748e-07	SMC
PTEN	6.36301e-11	-0.508821	0.356	0.478	1.20439e-06	SMC
CD9	8.65952e-11	0.295626	0.238	0.12	1.63907e-06	SMC
KCNT2	1.35243e-10	-0.46752	0.258	0.394	2.55987e-06	SMC
DOCK9	2.48636e-10	-0.37534	0.47	0.586	4.70618e-06	SMC
PRUNE2	3.45911e-10	0.359667	0.41	0.268	6.54741e-06	SMC
EVL	6.74964e-10	0.376532	0.392	0.254	1.27757e-05	SMC
TMEM132C	7.1584e-10	-0.398688	0.188	0.309	1.35494e-05	SMC
MLF1	7.6558e-10	0.293534	0.105	0.034	1.44909e-05	SMC
EBF1	1.06622e-09	-0.414999	0.368	0.506	2.01815e-05	SMC
ANTXR1	1.27146e-09	0.410872	0.636	0.534	2.40663e-05	SMC
ANGPT2	1.32076e-09	-0.433833	0.217	0.341	2.49994e-05	SMC
ADAMTS12	1.36336e-09	-0.441601	0.26	0.387	2.58057e-05	SMC
SPOCK3	2.14175e-09	0.459333	0.359	0.24	4.05391e-05	SMC
PRR16	2.52126e-09	0.303149	0.393	0.262	4.77223e-05	SMC
KCNMA1	2.69602e-09	0.261048	0.565	0.419	5.10302e-05	SMC
GUCY1A2	2.93793e-09	-0.276017	0.401	0.546	5.56092e-05	SMC
SCNN1A	3.54052e-09	0.27986	0.21	0.107	6.70149e-05	SMC
ATP10A	3.81962e-09	-0.482015	0.226	0.339	7.22978e-05	SMC
SEMA3C	4.68641e-09	0.348045	0.402	0.271	8.87043e-05	SMC
PRIMA1	4.83253e-09	0.306429	0.145	0.062	9.14701e-05	SMC
NNMT	7.66519e-09	-0.416551	0.273	0.392	0.000145087	SMC
RAPGEF5	7.89286e-09	-0.289038	0.528	0.63	0.000149396	SMC
TACC2	8.02114e-09	0.383344	0.439	0.313	0.000151824	SMC
CYR61	1.32494e-08	0.297418	0.234	0.129	0.000250785	SMC
CDKL1	1.35768e-08	-0.403104	0.068	0.153	0.000256982	SMC
ARHGAP10	1.80724e-08	-0.337123	0.69	0.723	0.000342074	SMC
NTRK3	3.26246e-08	0.331202	0.398	0.27	0.000617518	SMC
PCDH9	3.76296e-08	0.515175	0.131	0.057	0.000712254	SMC
ZNF827	3.84909e-08	0.308058	0.251	0.146	0.000728556	SMC
SLC9A9	3.91735e-08	0.289891	0.489	0.375	0.000741476	SMC
ZFPM2	4.98323e-08	0.357281	0.675	0.614	0.000943226	SMC
C7	5.5445e-08	-0.416135	0.247	0.358	0.00104946	SMC
MYOF	5.72688e-08	0.277082	0.674	0.586	0.00108398	SMC
COL4A5	5.77487e-08	0.375498	0.526	0.415	0.00109307	SMC
DPYSL3	7.308e-08	0.287114	0.351	0.234	0.00138326	SMC
CCDC3	9.80908e-08	0.262854	0.352	0.236	0.00185666	SMC
LAMA2	9.8165e-08	-0.405442	0.263	0.375	0.00185807	SMC
ZSWIM4	1.56655e-07	0.449258	0.371	0.257	0.00296517	SMC
ALCAM	1.57739e-07	0.327681	0.254	0.154	0.00298569	SMC
AFF3	1.98303e-07	-0.273319	0.396	0.501	0.00375348	SMC
TOX	2.36475e-07	0.313572	0.307	0.203	0.00447599	SMC
CLIC4	2.5785e-07	-0.356407	0.518	0.59	0.00488059	SMC
CDH13	2.79419e-07	0.362488	0.405	0.29	0.00528884	SMC
IQCJ-SCHIP1	4.17979e-07	0.259131	0.332	0.221	0.00791152	SMC
RGN	4.52011e-07	-0.462076	0.143	0.229	0.00855567	SMC
ARHGAP26	5.12964e-07	-0.267639	0.473	0.57	0.00970938	SMC
LMNA	5.9447e-07	0.276391	0.314	0.204	0.0112521	SMC
NKAIN2	7.92817e-07	0.414172	0.222	0.134	0.0150064	SMC
SLC22A23	7.94359e-07	-0.272269	0.137	0.225	0.0150356	SMC
DGKG	1.0091e-06	-0.437976	0.386	0.468	0.0191002	SMC
GPC6	1.05909e-06	-0.336611	0.36	0.461	0.0200464	SMC
CNTN4	1.08043e-06	-0.266027	0.121	0.207	0.0204503	SMC
NR4A1	1.44631e-06	0.301719	0.325	0.224	0.0273757	SMC
FOSB	1.55087e-06	0.263059	0.105	0.046	0.0293549	SMC
PCDH7	1.88728e-06	0.280166	0.417	0.315	0.0357224	SMC
PIK3R1	2.12326e-06	-0.304546	0.457	0.547	0.040189	SMC
ASAP1	2.29808e-06	-0.262111	0.469	0.548	0.0434981	SMC
MAP4K5	2.39868e-06	-0.273769	0.321	0.409	0.0454022	SMC
KANK1	2.45857e-06	0.274724	0.259	0.167	0.0465357	SMC
LAMB1	1.63855e-120	-0.81727	0.744	0.901	3.10145e-116	Per
FKBP5	2.20597e-118	-1.03568	0.515	0.817	4.17547e-114	Per
ZBTB16	9.0975e-118	-0.682234	0.803	0.938	1.72198e-113	Per
C7	3.76899e-70	-0.788565	0.443	0.722	7.13394e-66	Per
DOCK5	5.50231e-52	-0.509238	0.729	0.85	1.04148e-47	Per
SLIT2	5.26466e-42	0.486201	0.91	0.836	9.96495e-38	Per
BMP1	1.13068e-38	-0.603191	0.273	0.503	2.14015e-34	Per
COL4A1	1.87934e-37	-0.465029	0.63	0.781	3.55722e-33	Per
PTEN	5.04355e-36	-0.448571	0.788	0.861	9.54644e-32	Per
DOCK9	9.14552e-36	-0.496558	0.364	0.595	1.73106e-31	Per
PTPRG	5.40918e-35	-0.283877	0.962	0.984	1.02385e-30	Per
NNMT	7.66285e-35	-0.630368	0.162	0.366	1.45042e-30	Per
MATN2	9.02604e-34	-0.542838	0.113	0.312	1.70845e-29	Per
HIF3A	5.93174e-32	-0.602007	0.225	0.43	1.12276e-27	Per
NID1	1.27271e-30	-0.383076	0.692	0.813	2.40899e-26	Per
DISC1	1.67156e-30	-0.609013	0.39	0.578	3.16393e-26	Per
ERBB4	1.90027e-30	0.634189	0.591	0.422	3.59683e-26	Per
AFF3	2.23333e-29	-0.519727	0.26	0.464	4.22724e-25	Per
COL5A3	3.82802e-29	0.531292	0.544	0.372	7.24567e-25	Per
GPC5	3.96383e-29	-0.469224	0.792	0.879	7.50273e-25	Per
SPARCL1	4.29584e-29	-0.511678	0.471	0.643	8.13117e-25	Per
NHSL1	1.04997e-28	-0.437295	0.58	0.732	1.98737e-24	Per
KIAA0355	5.8042e-28	-0.478393	0.896	0.943	1.09862e-23	Per
FOXO3	1.6336e-27	-0.401155	0.608	0.759	3.09207e-23	Per
SGIP1	6.56172e-27	0.31947	0.904	0.847	1.242e-22	Per
SYNE2	1.6369e-26	0.393771	0.732	0.607	3.09833e-22	Per
LIFR	3.32558e-25	-0.405727	0.313	0.508	6.29465e-21	Per
RAPGEF1	4.14941e-25	0.457351	0.686	0.558	7.85401e-21	Per
RAPGEF5	2.04027e-24	-0.339935	0.663	0.788	3.86181e-20	Per
TRIM58	4.15303e-24	-0.571309	0.801	0.934	7.86086e-20	Per
ENSMFAG00000000679	4.1643e-24	-0.444737	0.437	0.596	7.88218e-20	Per
ARHGEF3	5.14541e-23	-0.413019	0.25	0.424	9.73922e-19	Per
TRPC6	1.03302e-22	0.284417	0.916	0.875	1.9553e-18	Per
EPHB1	3.05344e-22	0.490208	0.255	0.121	5.77955e-18	Per
FGF14	3.83052e-22	0.499051	0.511	0.354	7.25042e-18	Per
GPM6B	4.64394e-21	-0.510926	0.138	0.287	8.79005e-17	Per
ENSMFAG00000031304	4.65252e-21	0.487683	0.481	0.326	8.80628e-17	Per
ZEB2	4.88199e-21	0.300895	0.902	0.839	9.24063e-17	Per
CEP120	8.91633e-21	-0.463734	0.253	0.408	1.68768e-16	Per
CREB5	1.73073e-20	0.518501	0.445	0.298	3.27593e-16	Per
CDKL1	2.24573e-20	-0.483515	0.232	0.39	4.25071e-16	Per
APBB2	2.41419e-20	0.268838	0.874	0.812	4.56958e-16	Per
NOTCH3	1.04219e-19	0.359354	0.781	0.69	1.97266e-15	Per
ADGRL2	2.29246e-19	-0.254098	0.758	0.872	4.33916e-15	Per
TMTC2	2.65277e-19	0.426279	0.653	0.529	5.02116e-15	Per
DLG2	3.54649e-19	-0.460242	0.882	0.943	6.7128e-15	Per
EZR	4.28239e-19	-0.339703	0.458	0.613	8.10571e-15	Per
ARHGAP18	8.45923e-19	-0.369629	0.307	0.463	1.60116e-14	Per
ENSMFAG00000033347	8.66166e-19	0.331334	0.587	0.456	1.63948e-14	Per
PECAM1	1.89316e-18	-0.360413	0.209	0.365	3.58337e-14	Per
MYOF	8.01439e-18	0.392946	0.574	0.443	1.51696e-13	Per
KLF9	1.36788e-17	-0.419683	0.222	0.363	2.58913e-13	Per
PLD1	1.525e-17	-0.468611	0.16	0.294	2.88652e-13	Per
NRXN3	2.00388e-17	-0.628938	0.117	0.239	3.79295e-13	Per
CYR61	3.80195e-17	0.391947	0.126	0.045	7.19633e-13	Per
CPEB1	5.59271e-17	0.363139	0.182	0.081	1.05859e-12	Per
FRMD4A	6.82189e-17	0.255796	0.857	0.783	1.29125e-12	Per
INPP4B	8.75491e-17	0.405657	0.4	0.265	1.65713e-12	Per
TBX5	1.17729e-16	-0.26888	0.708	0.798	2.22837e-12	Per
RASAL2	1.42743e-16	-0.296761	0.76	0.81	2.70184e-12	Per
RPS6KC1	1.96507e-16	-0.38328	0.522	0.633	3.71949e-12	Per
GALNT17	2.00031e-16	-0.576423	0.176	0.302	3.78619e-12	Per
CTNNA3	2.62728e-16	0.33166	0.765	0.665	4.97291e-12	Per
TMEM132C	3.04861e-16	-0.341609	0.65	0.746	5.7704e-12	Per
SLC22A3	3.11575e-16	-0.441104	0.29	0.426	5.89749e-12	Per
PPM1L	3.6125e-16	0.446491	0.412	0.287	6.83773e-12	Per
SAMD4A	4.4655e-16	0.370146	0.679	0.571	8.45229e-12	Per
EGFR	5.78685e-16	-0.351329	0.373	0.512	1.09534e-11	Per
SFTPB	7.53717e-16	-0.358771	0.154	0.281	1.42664e-11	Per
ANK3	1.86166e-15	-0.371078	0.409	0.537	3.52375e-11	Per
HHIP	2.64651e-15	-0.414533	0.167	0.294	5.0093e-11	Per
GALNT9	2.88157e-15	0.355128	0.173	0.081	5.45424e-11	Per
EPN2	5.49741e-15	0.326817	0.607	0.497	1.04055e-10	Per
EGFLAM	5.55416e-15	0.440704	0.464	0.349	1.05129e-10	Per
ID3	1.19693e-14	0.289925	0.128	0.051	2.26554e-10	Per
VWF	1.71659e-14	-0.381529	0.218	0.344	3.24917e-10	Per
SPOCK1	1.85818e-14	0.29149	0.123	0.048	3.51716e-10	Per
RGN	2.97918e-14	-0.337522	0.36	0.489	5.63898e-10	Per
FOS	4.70374e-14	0.276123	0.157	0.071	8.90324e-10	Per
SULT1C4	5.25838e-14	-0.311532	0.206	0.334	9.95305e-10	Per
NOTCH2	5.62809e-14	-0.348105	0.494	0.599	1.06528e-09	Per
ZMYND8	6.52151e-14	-0.311743	0.303	0.438	1.23439e-09	Per
CRISPLD2	9.46364e-14	-0.275028	0.503	0.64	1.79128e-09	Per
PID1	9.7234e-14	-0.25197	0.844	0.872	1.84045e-09	Per
PTPRK	1.10721e-13	0.277364	0.685	0.607	2.09573e-09	Per
FGFR2	1.20276e-13	-0.367764	0.184	0.305	2.27658e-09	Per
FLT1	1.655e-13	-0.365315	0.102	0.206	3.13259e-09	Per
EXOC2	2.50076e-13	-0.299004	0.652	0.757	4.73343e-09	Per
SLC24A3	2.68242e-13	-0.587965	0.938	0.998	5.07728e-09	Per
GPRC5A	3.30473e-13	0.324035	0.181	0.091	6.25519e-09	Per
ANO1	3.73355e-13	0.360491	0.219	0.123	7.06686e-09	Per
CA2	4.11517e-13	-0.279013	0.432	0.57	7.7892e-09	Per
ANGPT2	4.12076e-13	0.32745	0.642	0.535	7.79978e-09	Per
TTN	4.62508e-13	-0.363738	0.199	0.313	8.75435e-09	Per
SLCO2A1	4.76739e-13	-0.316315	0.143	0.254	9.02372e-09	Per
COLEC12	5.35636e-13	-0.328839	0.5	0.623	1.01385e-08	Per
ENSMFAG00000039879	5.99888e-13	-0.270061	0.147	0.261	1.13547e-08	Per
MCAM	7.95575e-13	0.367835	0.267	0.166	1.50586e-08	Per
NCOR1	1.04223e-12	-0.282297	0.851	0.901	1.97273e-08	Per
C1QTNF7	1.05327e-12	-0.326047	0.237	0.36	1.99362e-08	Per
EML1	1.27224e-12	-0.298145	0.161	0.276	2.4081e-08	Per
ADGRF5	2.01211e-12	-0.296666	0.3	0.428	3.80853e-08	Per
ACSS3	2.02474e-12	-0.260638	0.215	0.341	3.83243e-08	Per
IFFO2	2.12606e-12	0.362967	0.265	0.164	4.0242e-08	Per
COL6A6	2.29902e-12	0.303049	0.652	0.57	4.35158e-08	Per
FERMT2	2.37685e-12	0.266237	0.653	0.57	4.49891e-08	Per
RGS5	2.89394e-12	0.407035	0.287	0.186	5.47765e-08	Per
PPP1R12B	2.93118e-12	0.282531	0.787	0.721	5.54814e-08	Per
TINAGL1	3.02187e-12	0.299484	0.155	0.077	5.71979e-08	Per
EFNA5	4.99549e-12	-0.328714	0.164	0.276	9.45546e-08	Per
CD36	5.60054e-12	-0.30175	0.119	0.218	1.06007e-07	Per
EBF2	7.9719e-12	0.368734	0.133	0.062	1.50892e-07	Per
IMPA2	1.05882e-11	0.326791	0.491	0.389	2.00413e-07	Per
ARHGAP26	1.42078e-11	-0.282307	0.439	0.554	2.68926e-07	Per
MYO10	1.52497e-11	-0.256449	0.484	0.597	2.88645e-07	Per
AP2B1	1.55988e-11	-0.352471	0.337	0.451	2.95253e-07	Per
ENSMFAG00000041903	1.88461e-11	0.296988	0.594	0.512	3.56719e-07	Per
OLFM2	2.03584e-11	0.333805	0.134	0.064	3.85345e-07	Per
WDR66	2.47145e-11	-0.299494	0.273	0.392	4.67796e-07	Per
PKNOX2	2.99663e-11	0.366877	0.371	0.269	5.67201e-07	Per
CMC2	3.46664e-11	-0.351912	0.15	0.246	6.56166e-07	Per
ENSMFAG00000047054	4.7694e-11	-0.353368	0.055	0.131	9.02752e-07	Per
ENSMFAG00000037375	9.96072e-11	0.327948	0.313	0.216	1.88537e-06	Per
ICA1	1.19812e-10	-0.315885	0.119	0.211	2.2678e-06	Per
ATP8A1	1.41189e-10	-0.289931	0.301	0.422	2.67242e-06	Per
EFCC1	1.51969e-10	-0.26779	0.206	0.312	2.87646e-06	Per
EVA1C	2.28899e-10	-0.261096	0.248	0.355	4.33259e-06	Per
FBXO32	2.31001e-10	-0.323377	0.081	0.16	4.37239e-06	Per
ZSWIM5	3.00749e-10	0.294556	0.632	0.546	5.69258e-06	Per
MYH11	3.08346e-10	0.283862	0.854	0.797	5.83637e-06	Per
GCGR	3.65457e-10	0.329509	0.263	0.176	6.91737e-06	Per
ARHGAP10	4.26982e-10	-0.307334	0.651	0.71	8.08191e-06	Per
NFASC	4.31608e-10	-0.260725	0.218	0.326	8.16947e-06	Per
FAM214A	6.14047e-10	-0.267493	0.347	0.455	1.16227e-05	Per
SYNE1	6.15897e-10	0.254853	0.57	0.478	1.16577e-05	Per
ATAD2	8.41205e-10	-0.250576	0.04	0.102	1.59223e-05	Per
TBL1X	9.75785e-10	0.28027	0.583	0.5	1.84697e-05	Per
STAT4	1.16674e-09	-0.369951	0.238	0.336	2.2084e-05	Per
NHS	1.29819e-09	0.381996	0.265	0.176	2.45722e-05	Per
NCOA3	1.72242e-09	-0.264003	0.349	0.452	3.26019e-05	Per
GUCY1A1	1.95174e-09	0.293443	0.508	0.424	3.69425e-05	Per
RNF150	1.97535e-09	-0.310067	0.425	0.527	3.73895e-05	Per
HPGD	3.05129e-09	-0.284612	0.233	0.332	5.77549e-05	Per
VSNL1	3.9186e-09	0.311401	0.232	0.151	7.41712e-05	Per
STOM	4.02994e-09	0.288264	0.43	0.338	7.62787e-05	Per
MAP4K5	4.04714e-09	-0.264964	0.433	0.532	7.66043e-05	Per
NR2F2	4.09056e-09	0.314577	0.482	0.403	7.74261e-05	Per
REV3L	5.07571e-09	-0.258129	0.42	0.518	9.60731e-05	Per
CCDC141	5.0924e-09	-0.271663	0.236	0.33	9.6389e-05	Per
RIMS1	5.90932e-09	0.301219	0.267	0.184	0.000111852	Per
ENSMFAG00000004273	6.27214e-09	0.357643	0.237	0.162	0.000118719	Per
GNAL	8.15093e-09	0.293588	0.232	0.153	0.000154281	Per
LIN7A	8.55072e-09	-0.287708	0.36	0.459	0.000161848	Per
NEURL1B	1.00948e-08	0.305	0.208	0.133	0.000191074	Per
UBA2	1.35207e-08	0.260123	0.343	0.256	0.00025592	Per
TSC22D3	1.60432e-08	-0.26428	0.165	0.251	0.000303665	Per
ATP10A	1.96327e-08	-0.250294	0.208	0.302	0.000371608	Per
TPM1	2.11534e-08	0.254579	0.676	0.616	0.000400392	Per
ZSWIM4	3.23973e-08	0.467812	0.295	0.215	0.000613217	Per
SLC40A1	3.24205e-08	0.255997	0.145	0.083	0.000613654	Per
ADAMTS8	3.45726e-08	-0.334857	0.172	0.256	0.00065439	Per
GRID1	3.60299e-08	0.322375	0.288	0.206	0.000681974	Per
MRVI1	3.68536e-08	0.324552	0.204	0.134	0.000697565	Per
HES1	4.74871e-08	0.361995	0.23	0.16	0.000898835	Per
PACS1	5.43181e-08	0.291272	0.393	0.313	0.00102813	Per
2020-09-07	7.26938e-08	0.279196	0.558	0.491	0.00137595	Per
SKAP1	8.23806e-08	0.281898	0.166	0.102	0.0015593	Per
MYOM1	1.7556e-07	0.310962	0.192	0.126	0.00332301	Per
FAM49A	2.02453e-07	0.267647	0.331	0.256	0.00383204	Per
MOB1B	2.29094e-07	-0.285161	0.111	0.18	0.00433629	Per
NPR3	2.74057e-07	-0.268534	0.265	0.351	0.00518735	Per
TBC1D1	2.92505e-07	0.323103	0.326	0.253	0.00553653	Per
CYP4B1	3.05463e-07	0.301501	0.202	0.135	0.0057818	Per
ENSMFAG00000046707	3.82838e-07	-0.281396	0.058	0.114	0.00724635	Per
MYRIP	4.69043e-07	-0.280798	0.101	0.165	0.00887805	Per
PDLIM3	4.92775e-07	0.356698	0.228	0.16	0.00932725	Per
CACNA1A	6.40472e-07	0.259398	0.129	0.075	0.0121228	Per
SLC8A1	7.39025e-07	0.271653	0.531	0.471	0.0139883	Per
FGF12	7.90803e-07	0.284925	0.123	0.072	0.0149683	Per
SLC2A14	8.28234e-07	0.329057	0.256	0.184	0.0156768	Per
ERC2	9.60853e-07	-0.287294	0.247	0.326	0.018187	Per
DTWD2	9.63748e-07	-0.257275	0.25	0.331	0.0182418	Per
ENSMFAG00000035790	9.77652e-07	0.259438	0.271	0.202	0.018505	Per
CACNA1S	1.0482e-06	-0.268938	0.168	0.236	0.0198404	Per
SLC12A2	1.07883e-06	0.337121	0.318	0.252	0.02042	Per
VGLL3	1.55384e-06	0.254165	0.123	0.073	0.0294111	Per
PRKCE	3.77917e-255	-0.800785	0.743	0.918	7.15321e-251	AT1
NCKAP5	1.3358e-202	0.609167	0.944	0.783	2.52841e-198	AT1
ACTN4	1.08462e-155	0.831289	0.861	0.705	2.05298e-151	AT1
ZBTB16	9.91292e-153	-0.475526	0.932	0.955	1.87632e-148	AT1
FKBP5	3.40453e-143	-0.645234	0.63	0.824	6.44409e-139	AT1
LMO7	1.64847e-129	0.325805	0.997	0.957	3.12021e-125	AT1
FERMT2	1.93444e-129	0.627728	0.911	0.804	3.6615e-125	AT1
LMOD1	1.06244e-126	1.09171	0.668	0.432	2.01099e-122	AT1
TIMP3	3.91778e-119	0.651951	0.996	0.983	7.41557e-115	AT1
AFF3	4.05621e-119	-0.679201	0.268	0.539	7.67759e-115	AT1
SULT2A1	2.87148e-116	-0.250311	0.001	0.101	5.43514e-112	AT1
SYN3	8.55794e-114	0.802324	0.93	0.854	1.61985e-109	AT1
UBL3	2.82108e-103	0.54565	0.896	0.796	5.33974e-99	AT1
SFTPC	1.0598e-101	-0.61216	0.717	0.913	2.006e-97	AT1
CTNND1	4.91253e-100	0.294796	0.98	0.934	9.29844e-96	AT1
ANXA3	9.75141e-96	0.42735	0.923	0.829	1.84575e-91	AT1
TUFT1	9.66875e-95	0.657489	0.675	0.486	1.8301e-90	AT1
ATP13A3	2.76132e-88	0.512183	0.654	0.457	5.22663e-84	AT1
ANKRD1	2.94552e-87	-0.87492	0.055	0.207	5.57529e-83	AT1
ENSMFAG00000002899	2.97143e-87	0.884782	0.658	0.488	5.62432e-83	AT1
NPAS3	5.67851e-87	0.588838	0.42	0.191	1.07483e-82	AT1
FLVCR2	7.05928e-86	0.445621	0.953	0.865	1.33618e-81	AT1
THSD4	6.97934e-82	0.453226	0.832	0.684	1.32105e-77	AT1
PHLDB2	7.84156e-82	0.384739	0.944	0.841	1.48425e-77	AT1
PTPRG	2.41898e-80	-0.573641	0.603	0.793	4.57864e-76	AT1
GPRC5A	9.98949e-78	0.348489	0.983	0.921	1.89081e-73	AT1
ARHGAP44	1.27301e-69	0.276413	0.969	0.878	2.40955e-65	AT1
CLIC5	2.47147e-69	0.284861	0.983	0.929	4.67801e-65	AT1
NEK3	4.17523e-69	-0.378875	0.138	0.31	7.90287e-65	AT1
TPM4	1.56171e-66	0.43995	0.751	0.599	2.95601e-62	AT1
GADL1	7.38267e-66	0.530365	0.405	0.214	1.39739e-61	AT1
ABCA1	1.30119e-65	0.408579	0.867	0.744	2.46288e-61	AT1
CLIP4	1.88171e-65	0.549592	0.75	0.627	3.5617e-61	AT1
DIP2C	7.4368e-65	0.281518	0.928	0.879	1.40764e-60	AT1
DYNC1I1	8.77873e-62	-0.495616	0.059	0.179	1.66164e-57	AT1
SHROOM3	4.79322e-61	0.304496	0.938	0.859	9.0726e-57	AT1
ENSMFAG00000041985	6.36975e-59	0.28931	0.952	0.883	1.20567e-54	AT1
LRRK2	6.75969e-59	-0.441261	0.526	0.697	1.27947e-54	AT1
LPIN2	9.00931e-57	-0.378181	0.666	0.775	1.70528e-52	AT1
MSN	9.45627e-57	0.490544	0.689	0.556	1.78988e-52	AT1
GBE1	4.62457e-55	0.377418	0.922	0.833	8.75339e-51	AT1
TPM1	2.51505e-54	0.567708	0.705	0.586	4.76049e-50	AT1
ENSMFAG00000030298	3.49194e-54	0.427139	0.722	0.601	6.60955e-50	AT1
LAMB1	1.19776e-51	-0.334411	0.138	0.291	2.26712e-47	AT1
ETNK1	4.47866e-50	0.354418	0.725	0.617	8.4772e-46	AT1
HIF3A	7.73871e-50	-0.335593	0.085	0.207	1.46478e-45	AT1
NLGN1	4.23614e-49	0.263332	0.957	0.861	8.01817e-45	AT1
SLC39A8	2.53365e-48	0.391549	0.606	0.455	4.7957e-44	AT1
NNMT	2.84706e-48	-0.34307	0.258	0.43	5.38891e-44	AT1
CCDC141	3.69478e-48	-0.549147	0.303	0.466	6.99348e-44	AT1
DOCK9	1.77877e-47	-0.392462	0.612	0.77	3.36685e-43	AT1
ARPP21	3.26672e-47	0.492153	0.303	0.151	6.18325e-43	AT1
DSG3	7.28286e-47	0.445965	0.27	0.127	1.3785e-42	AT1
TJP1	1.02221e-46	0.283528	0.942	0.887	1.93485e-42	AT1
NFATC2	1.0867e-46	-0.28653	0.142	0.289	2.05691e-42	AT1
FOXP2	1.83714e-44	-0.355321	0.181	0.329	3.47734e-40	AT1
C7	2.13973e-44	-0.309211	0.2	0.359	4.05008e-40	AT1
LIFR	3.04522e-44	-0.428174	0.279	0.444	5.76398e-40	AT1
ZNF596	4.31635e-44	0.340539	0.493	0.344	8.16998e-40	AT1
ERRFI1	8.48099e-44	-0.387843	0.338	0.507	1.60528e-39	AT1
NDST3	1.91066e-43	0.344256	0.728	0.61	3.61649e-39	AT1
SFTPB	5.74979e-43	-0.626056	0.223	0.374	1.08832e-38	AT1
HPGD	2.19706e-42	-0.388794	0.197	0.346	4.15859e-38	AT1
PLPP2	2.43171e-41	0.341966	0.316	0.173	4.60273e-37	AT1
MALL	4.5667e-41	0.349583	0.498	0.35	8.64386e-37	AT1
FAM19A2	4.91088e-41	-0.323059	0.069	0.17	9.29532e-37	AT1
ST6GALNAC3	7.7413e-41	0.29071	0.916	0.831	1.46527e-36	AT1
ITGA9	1.17164e-40	-0.352827	0.445	0.602	2.21768e-36	AT1
BCAT1	1.56781e-40	-0.309195	0.59	0.713	2.96755e-36	AT1
PTPN13	1.93869e-40	-0.363983	0.342	0.495	3.66955e-36	AT1
HHIP	1.06992e-39	-0.455572	0.197	0.334	2.02514e-35	AT1
NUPR1	1.63969e-39	-0.295636	0.222	0.374	3.1036e-35	AT1
SMAD6	3.64831e-38	-0.335944	0.299	0.453	6.90552e-34	AT1
PIK3R1	9.4819e-38	-0.316053	0.61	0.724	1.79473e-33	AT1
ENSMFAG00000045870	3.66048e-37	0.284857	0.925	0.818	6.92856e-33	AT1
CYR61	8.02028e-37	0.421245	0.619	0.497	1.51808e-32	AT1
PTTG1IP	9.48003e-37	0.379	0.528	0.413	1.79438e-32	AT1
OTOG	1.95277e-36	0.284889	0.213	0.091	3.69621e-32	AT1
FOSB	2.39898e-36	0.510488	0.216	0.092	4.54079e-32	AT1
TTN	4.89096e-36	-0.580241	0.281	0.42	9.25761e-32	AT1
FOS	7.95918e-36	0.410094	0.362	0.224	1.50651e-31	AT1
RHOF	9.43141e-36	-0.250621	0.198	0.337	1.78518e-31	AT1
SLCO2A1	4.31637e-35	-0.334526	0.159	0.284	8.17002e-31	AT1
LDB2	6.28443e-35	-0.449697	0.42	0.564	1.18952e-30	AT1
CAPN9	6.43948e-35	0.343403	0.314	0.177	1.21887e-30	AT1
CYP11A	8.72515e-35	0.378307	0.307	0.177	1.6515e-30	AT1
ENSMFAG00000044961	1.14394e-34	0.440868	0.393	0.264	2.16524e-30	AT1
BMPR2	1.48219e-34	-0.274083	0.842	0.92	2.80549e-30	AT1
AUTS2	1.69013e-34	-0.43048	0.691	0.78	3.19908e-30	AT1
ADGRF5	1.81911e-34	-0.33338	0.299	0.441	3.4432e-30	AT1
EZR	2.3308e-34	0.309756	0.736	0.648	4.41173e-30	AT1
GREB1L	2.80202e-34	-0.351937	0.262	0.401	5.30366e-30	AT1
CRY1	1.93588e-33	0.460296	0.345	0.218	3.66422e-29	AT1
DAPK3	1.08755e-32	0.366745	0.441	0.328	2.05852e-28	AT1
NR4A1	1.14505e-32	0.375463	0.42	0.28	2.16736e-28	AT1
UNC5C	1.31459e-32	0.316241	0.553	0.41	2.48826e-28	AT1
DENND2C	1.61219e-32	0.486815	0.485	0.363	3.05155e-28	AT1
UPF3A	6.61755e-32	-0.288748	0.319	0.459	1.25257e-27	AT1
ATRNL1	8.44711e-32	-0.286699	0.121	0.23	1.59887e-27	AT1
ABCC1	1.57189e-31	-0.318662	0.609	0.703	2.97528e-27	AT1
MCF2L	1.57526e-31	-0.284927	0.243	0.379	2.98165e-27	AT1
FGF12	3.51332e-31	0.333609	0.823	0.724	6.65001e-27	AT1
DEPTOR	4.11001e-31	-0.338033	0.591	0.695	7.77942e-27	AT1
SPARCL1	4.16433e-31	-0.280622	0.091	0.189	7.88225e-27	AT1
ARAP2	4.78892e-31	0.255412	0.629	0.52	9.06448e-27	AT1
ENSMFAG00000002981	5.4774e-31	0.329661	0.489	0.371	1.03676e-26	AT1
HS6ST3	6.51934e-31	-0.552872	0.209	0.324	1.23398e-26	AT1
MFHAS1	1.58874e-30	-0.279381	0.656	0.748	3.00717e-26	AT1
PTPRB	1.62366e-30	-0.36813	0.179	0.296	3.07326e-26	AT1
ST3GAL5	2.97327e-30	-0.312344	0.571	0.683	5.6278e-26	AT1
CPM	3.05278e-30	-0.390531	0.272	0.4	5.7783e-26	AT1
PGM5	3.21154e-30	0.324528	0.292	0.173	6.07881e-26	AT1
RNF19A	6.46278e-30	0.36167	0.705	0.64	1.22328e-25	AT1
PKHD1	9.0054e-30	-0.382014	0.402	0.527	1.70454e-25	AT1
HPCAL1	9.01649e-30	-0.253965	0.799	0.836	1.70664e-25	AT1
REPS2	1.02055e-29	-0.271546	0.437	0.568	1.93169e-25	AT1
MGAT5	1.23586e-29	-0.288486	0.375	0.514	2.33923e-25	AT1
ENSMFAG00000003176	5.67586e-29	0.260401	0.181	0.082	1.07433e-24	AT1
OCLN	7.46589e-29	0.273076	0.722	0.653	1.41314e-24	AT1
FAXDC2	9.51607e-29	-0.295994	0.365	0.5	1.8012e-24	AT1
INPP5D	1.21557e-28	-0.26346	0.102	0.197	2.30082e-24	AT1
PECAM1	1.80491e-28	-0.359869	0.25	0.37	3.41634e-24	AT1
TAGLN	5.56071e-28	0.293021	0.165	0.072	1.05253e-23	AT1
NTN4	8.5319e-28	0.365239	0.714	0.643	1.61492e-23	AT1
CD55	1.20598e-27	-0.282225	0.404	0.535	2.28267e-23	AT1
ICA1	1.30736e-27	-0.305063	0.148	0.253	2.47456e-23	AT1
2020-03-01	2.17663e-27	-0.414877	0.183	0.287	4.11993e-23	AT1
PRICKLE2	2.31432e-27	-0.338355	0.272	0.395	4.38055e-23	AT1
CD9	5.10687e-27	0.333597	0.746	0.692	9.66628e-23	AT1
RUNX1T1	5.29768e-27	0.252096	0.701	0.606	1.00275e-22	AT1
PDLIM3	1.01843e-26	0.353721	0.237	0.131	1.92769e-22	AT1
NRXN3	2.05009e-26	0.353729	0.619	0.538	3.88041e-22	AT1
GRID1	2.74094e-26	0.345552	0.208	0.11	5.18805e-22	AT1
ARHGAP10	5.21202e-26	-0.299269	0.244	0.362	9.86532e-22	AT1
ACTN3	1.07565e-25	-0.307318	0.166	0.27	2.036e-21	AT1
DHRS3	1.08925e-25	-0.270326	0.346	0.478	2.06172e-21	AT1
SLC1A1	1.14374e-25	-0.287069	0.544	0.645	2.16486e-21	AT1
MLPH	1.35245e-25	-0.299347	0.499	0.614	2.55991e-21	AT1
PPP1R15A	2.2056e-25	0.374547	0.342	0.246	4.17475e-21	AT1
FAM13A	2.44074e-25	-0.261273	0.419	0.548	4.61982e-21	AT1
ACTG1	2.92503e-25	0.442158	0.494	0.416	5.53649e-21	AT1
PLS3	4.93173e-25	0.353199	0.559	0.466	9.33478e-21	AT1
ARHGAP26	8.1706e-25	-0.259402	0.312	0.444	1.54653e-20	AT1
BMP1	1.75128e-24	-0.779058	0.392	0.497	3.31483e-20	AT1
ENSMFAG00000043121	2.20242e-24	-0.312358	0.223	0.339	4.16874e-20	AT1
CD36	3.00172e-24	-0.304629	0.132	0.226	5.68166e-20	AT1
FILIP1	3.88915e-24	0.255882	0.754	0.709	7.36138e-20	AT1
CNKSR2	1.30323e-23	0.275177	0.465	0.367	2.46675e-19	AT1
AQP1	2.13799e-23	-0.337073	0.265	0.371	4.04679e-19	AT1
KIAA0355	4.84276e-23	-0.294309	0.941	0.975	9.16638e-19	AT1
TSC22D1	9.07856e-23	-0.302845	0.312	0.429	1.71839e-18	AT1
GUCY1A2	9.99981e-23	-0.357273	0.445	0.548	1.89276e-18	AT1
SH3RF2	1.49772e-22	0.26171	0.446	0.342	2.83489e-18	AT1
ZSWIM4	7.59689e-22	0.344015	0.394	0.293	1.43794e-17	AT1
ENSMFAG00000039235	1.24134e-21	-0.313997	0.269	0.381	2.3496e-17	AT1
TXNDC11	7.17704e-21	0.342732	0.59	0.512	1.35847e-16	AT1
VWF	8.71263e-21	-0.374372	0.282	0.396	1.64913e-16	AT1
ATP8A1	1.80725e-20	-0.341037	0.482	0.588	3.42077e-16	AT1
TIMP2	1.84305e-20	0.436684	0.522	0.44	3.48853e-16	AT1
OSMR	1.9583e-20	-0.291355	0.155	0.245	3.70667e-16	AT1
TMED10	2.469e-20	0.349316	0.421	0.348	4.67332e-16	AT1
EYA4	5.74402e-20	-0.427604	0.07	0.135	1.08723e-15	AT1
ENSMFAG00000032695	6.10004e-20	0.267315	0.326	0.236	1.15461e-15	AT1
SLC34A2	6.68236e-20	0.384003	0.455	0.375	1.26484e-15	AT1
ATF3	7.41363e-20	0.355493	0.289	0.194	1.40325e-15	AT1
CBY3	7.53106e-20	0.269547	0.236	0.147	1.42548e-15	AT1
TES	7.61218e-20	0.294375	0.571	0.507	1.44083e-15	AT1
GCNT2	1.29276e-19	0.253465	0.711	0.633	2.44694e-15	AT1
NAALADL2	1.58189e-19	0.29125	0.612	0.541	2.9942e-15	AT1
LDLR	1.74903e-19	0.335416	0.385	0.287	3.31056e-15	AT1
LSAMP	7.84128e-19	-0.270312	0.264	0.369	1.4842e-14	AT1
MYO1E	1.16073e-18	0.371183	0.473	0.398	2.19703e-14	AT1
ENSMFAG00000030468	2.27428e-18	-0.373417	0.209	0.301	4.30475e-14	AT1
ARHGAP18	4.48068e-18	-0.350126	0.259	0.353	8.48104e-14	AT1
TANC2	8.31456e-18	-0.339158	0.419	0.524	1.57378e-13	AT1
FGFR2	1.07645e-17	-0.386912	0.389	0.494	2.0375e-13	AT1
MSI2	1.43682e-17	-0.355039	0.203	0.292	2.71962e-13	AT1
ENSMFAG00000037164	1.66237e-17	0.30827	0.518	0.454	3.14654e-13	AT1
PTGR1	1.91996e-17	-0.325402	0.635	0.687	3.6341e-13	AT1
AGR3	2.86842e-17	0.319649	0.29	0.207	5.42934e-13	AT1
PREX2	3.81846e-17	-0.308352	0.227	0.319	7.22757e-13	AT1
FLT1	4.01951e-17	-0.267333	0.13	0.204	7.60813e-13	AT1
RAPGEF5	4.89831e-17	-0.257847	0.382	0.498	9.27152e-13	AT1
TSHZ2	8.01683e-17	-0.257934	0.091	0.158	1.51742e-12	AT1
MTSS1	1.60164e-16	-0.273155	0.214	0.305	3.03158e-12	AT1
EGFL7	2.36164e-16	-0.274825	0.276	0.368	4.47011e-12	AT1
C5	3.89665e-16	-0.290746	0.142	0.218	7.37559e-12	AT1
ZC3H7A	6.06223e-16	0.314211	0.526	0.466	1.14746e-11	AT1
RALGAPA2	1.79847e-15	-0.274869	0.374	0.468	3.40414e-11	AT1
TMTC1	3.49256e-15	-0.306158	0.191	0.272	6.61073e-11	AT1
TCF4	5.17615e-15	-0.347198	0.5	0.59	9.79741e-11	AT1
OTUD7B	9.11914e-15	0.279145	0.855	0.795	1.72607e-10	AT1
ERG	9.48985e-15	-0.256206	0.161	0.237	1.79624e-10	AT1
LDLRAD4	1.05392e-14	-0.310911	0.128	0.197	1.99487e-10	AT1
HBEGF	1.71758e-14	0.262869	0.186	0.118	3.25103e-10	AT1
ZEB1	2.29705e-14	-0.271245	0.162	0.234	4.34785e-10	AT1
NKD2	3.93563e-14	0.298246	0.414	0.358	7.44936e-10	AT1
TMEM132B	2.80183e-13	0.260483	0.263	0.192	5.30331e-09	AT1
ARF4	4.55699e-13	0.259048	0.375	0.314	8.62548e-09	AT1
XIRP2	6.58518e-13	0.331126	0.292	0.221	1.24644e-08	AT1
TRIM58	2.99644e-12	-0.365498	0.826	0.973	5.67166e-08	AT1
MCMDC2	5.25394e-12	0.255319	0.209	0.148	9.94466e-08	AT1
MFGE8	1.02877e-11	0.271204	0.199	0.141	1.94726e-07	AT1
FLI1	1.43003e-11	-0.277653	0.189	0.256	2.70676e-07	AT1
RBFOX1	2.27508e-11	-0.364591	0.238	0.313	4.30628e-07	AT1
CACNB2	2.3558e-11	-0.269847	0.193	0.266	4.45905e-07	AT1
CHST3	4.42088e-11	0.252333	0.395	0.335	8.36785e-07	AT1
FGF13	1.91908e-10	-0.262812	0.154	0.216	3.63244e-06	AT1
DRAM1	5.87953e-10	-0.292069	0.172	0.231	1.11288e-05	AT1
IFI16	8.28947e-10	-0.263845	0.225	0.288	1.56903e-05	AT1
CALCRL	1.90204e-09	-0.388352	0.246	0.304	3.60019e-05	AT1
PITPNC1	2.24049e-09	-0.294453	0.26	0.331	4.2408e-05	AT1
IL1RN	2.62798e-08	0.274765	0.208	0.163	0.000497425	AT1
MED12L	7.63251e-08	-0.338528	0.335	0.379	0.00144468	AT1
SAT1	1.05571e-07	0.309735	0.66	0.642	0.00199824	AT1
B4GALNT3	3.67041e-07	-0.250163	0.429	0.474	0.00694735	AT1
MEIS2	1.98721e-06	-0.353962	0.238	0.288	0.037614	AT1
GPRC5A	0	0.929621	0.64	0.367	0	AT2
NPAS3	0	0.861515	0.441	0.172	0	AT2
NHS	0	0.801914	0.506	0.2	0	AT2
ATF7IP2	0	0.551941	0.324	0.091	0	AT2
MBNL1	0	0.534544	0.95	0.913	0	AT2
SFTPB	0	-0.452902	0.958	0.993	0	AT2
ZBTB16	0	-0.538751	0.92	0.971	0	AT2
FKBP5	0	-0.605576	0.578	0.784	0	AT2
BMP1	0	-0.648933	0.904	0.971	0	AT2
SNX6	0	-0.710532	0.349	0.59	0	AT2
HIF3A	0	-0.73933	0.405	0.648	0	AT2
FAM189A2	1.04363e-307	0.651425	0.615	0.356	1.97539e-303	AT2
COLEC12	7.39581e-289	-0.545939	0.773	0.856	1.39988e-284	AT2
SFTPC	4.94667e-288	-0.325544	0.97	0.995	9.36306e-284	AT2
CP	2.12513e-283	0.61586	0.7	0.453	4.02244e-279	AT2
ABCA3	9.50766e-245	-0.434425	0.825	0.915	1.79961e-240	AT2
CYFIP2	2.03901e-241	-0.551051	0.611	0.742	3.85943e-237	AT2
AGR3	7.13528e-240	0.619572	0.506	0.271	1.35057e-235	AT2
ST6GALNAC3	3.71048e-229	0.601352	0.714	0.511	7.02321e-225	AT2
SYNE1	3.8528e-224	0.732811	0.66	0.462	7.29258e-220	AT2
MLF1	2.90343e-217	0.469031	0.239	0.068	5.4956e-213	AT2
CFTR	1.19028e-216	0.746815	0.508	0.297	2.25296e-212	AT2
FOS	5.47139e-210	0.397564	0.38	0.161	1.03563e-205	AT2
GRAMD2A	7.07426e-209	0.483974	0.5	0.273	1.33902e-204	AT2
PCDH9	2.21081e-196	0.910935	0.265	0.096	4.18462e-192	AT2
PTP4A1	1.32623e-193	0.609326	0.297	0.117	2.51029e-189	AT2
ENSMFAG00000041985	4.42504e-192	0.372457	0.929	0.875	8.37572e-188	AT2
MAGI3	1.40901e-187	0.408725	0.954	0.919	2.66698e-183	AT2
KCNK1	1.53326e-185	0.478971	0.214	0.061	2.90215e-181	AT2
HNRNPLL	8.25912e-179	0.467699	0.472	0.267	1.56329e-174	AT2
FAM184A	1.23826e-175	0.439393	0.341	0.155	2.34378e-171	AT2
FAM129A	1.70178e-172	0.503339	0.695	0.521	3.22114e-168	AT2
DOCK9	1.92827e-172	-0.399208	0.669	0.776	3.64982e-168	AT2
NEDD4L	1.63093e-168	0.317809	0.915	0.851	3.08703e-164	AT2
TFCP2L1	5.60364e-168	-0.636463	0.265	0.461	1.06066e-163	AT2
FNIP2	3.61653e-163	-0.420267	0.64	0.748	6.84536e-159	AT2
CADM1	1.36097e-162	0.368328	0.816	0.677	2.57605e-158	AT2
SLA	3.20887e-162	-0.39968	0.682	0.806	6.07376e-158	AT2
LMO7	1.26932e-157	0.441192	0.908	0.826	2.40258e-153	AT2
PDLIM3	3.14735e-155	0.544385	0.317	0.146	5.95731e-151	AT2
TEAD1	4.01555e-151	0.423647	0.736	0.582	7.60064e-147	AT2
CLIC5	5.59731e-151	0.706708	0.454	0.267	1.05946e-146	AT2
DUSP1	4.53473e-147	0.399617	0.587	0.389	8.58334e-143	AT2
ENSMFAG00000046474	4.89273e-144	0.467434	0.201	0.07	9.26096e-140	AT2
TMOD3	4.16354e-142	0.379319	0.635	0.459	7.88074e-138	AT2
MECOM	4.65245e-142	0.268355	0.964	0.938	8.80616e-138	AT2
CARMIL1	2.41733e-141	0.380789	0.673	0.493	4.57552e-137	AT2
HPN	1.68898e-139	-0.414847	0.579	0.681	3.19689e-135	AT2
PTPRG	1.26632e-138	-0.266003	0.924	0.968	2.39689e-134	AT2
ARHGEF38	5.79533e-135	0.357197	0.619	0.428	1.09694e-130	AT2
LRCH1	1.45355e-133	0.343937	0.824	0.749	2.75127e-129	AT2
RBMS1	1.04227e-132	0.30929	0.897	0.834	1.97281e-128	AT2
MPP3	3.55538e-127	-0.341406	0.603	0.743	6.72961e-123	AT2
SMURF1	3.87938e-127	0.344849	0.769	0.639	7.34288e-123	AT2
GLS	1.44678e-126	0.390216	0.692	0.541	2.73846e-122	AT2
DEPTOR	2.27726e-126	-0.338635	0.754	0.814	4.31039e-122	AT2
ARID5B	2.6662e-124	0.374217	0.716	0.575	5.04657e-120	AT2
ST6GALNAC5	8.8601e-122	0.517685	0.516	0.351	1.67704e-117	AT2
ETNK1	9.7852e-121	0.317966	0.415	0.242	1.85214e-116	AT2
ENSMFAG00000001435	7.69234e-119	0.338905	0.712	0.561	1.45601e-114	AT2
GPC5	1.63857e-118	0.525368	0.789	0.738	3.10149e-114	AT2
UBL3	4.5525e-117	0.41569	0.56	0.39	8.61698e-113	AT2
SHROOM3	7.23758e-115	0.312017	0.888	0.834	1.36993e-110	AT2
TGFBR2	3.02475e-114	0.347004	0.834	0.756	5.72525e-110	AT2
CRY1	3.31781e-113	0.363546	0.36	0.202	6.27995e-109	AT2
STAM	6.92847e-113	0.287063	0.378	0.215	1.31142e-108	AT2
LNX2	3.29209e-111	0.344172	0.426	0.263	6.23126e-107	AT2
ATF3	7.09891e-111	0.349385	0.184	0.07	1.34368e-106	AT2
PTPRM	1.71217e-110	-0.278798	0.774	0.838	3.2408e-106	AT2
ATP13A3	2.25207e-109	0.31755	0.523	0.352	4.26272e-105	AT2
LDB2	6.36296e-109	-0.374188	0.512	0.626	1.20438e-104	AT2
AFF3	2.49627e-108	-0.390776	0.366	0.501	4.72494e-104	AT2
LAMB1	4.71577e-108	-0.368283	0.113	0.244	8.92601e-104	AT2
PIK3C2G	5.27514e-108	0.749344	0.386	0.253	9.98478e-104	AT2
SKAP1	2.69843e-107	0.387508	0.309	0.164	5.10759e-103	AT2
SLC12A2	2.96175e-106	0.370935	0.501	0.337	5.60601e-102	AT2
LMO3	7.56406e-106	0.339366	0.734	0.625	1.43172e-101	AT2
CYP4B1	1.77974e-105	0.360864	0.648	0.479	3.3687e-101	AT2
CYR61	5.59909e-105	0.312197	0.149	0.05	1.0598e-100	AT2
EPB41L3	1.4307e-104	0.25802	0.284	0.142	2.70802e-100	AT2
CDH18	3.91386e-102	-0.414586	0.054	0.162	7.40815e-98	AT2
CPNE8	5.86674e-102	0.493507	0.524	0.389	1.11046e-97	AT2
ITGB6	2.7281e-101	0.385807	0.772	0.647	5.16375e-97	AT2
ARHGAP24	9.23542e-99	0.255536	0.848	0.757	1.74808e-94	AT2
RFX2	1.97791e-98	0.494087	0.396	0.249	3.74379e-94	AT2
ITPR1	4.81596e-98	0.406524	0.51	0.349	9.11565e-94	AT2
CTNNB1	8.91105e-98	0.330723	0.547	0.389	1.68668e-93	AT2
CEMIP	1.113e-97	-0.72241	0.076	0.187	2.10669e-93	AT2
STXBP1	2.3616e-97	0.322627	0.699	0.554	4.47004e-93	AT2
EFR3B	5.70658e-97	0.262793	0.306	0.164	1.08014e-92	AT2
COBL	1.61381e-96	0.295044	0.666	0.499	3.05461e-92	AT2
RBFOX1	2.75616e-95	-0.577173	0.382	0.51	5.21686e-91	AT2
CDH13	2.13025e-93	0.649144	0.338	0.201	4.03214e-89	AT2
ENSMFAG00000002899	1.43529e-92	0.330143	0.29	0.159	2.71671e-88	AT2
SERPINE2	1.4107e-91	0.293906	0.176	0.073	2.67018e-87	AT2
C7	3.24541e-91	-0.368585	0.199	0.327	6.14291e-87	AT2
NR4A1	3.45191e-91	0.374317	0.499	0.342	6.53377e-87	AT2
SLC34A2	4.51605e-91	0.536218	0.847	0.823	8.54798e-87	AT2
FOSB	1.29656e-90	0.337484	0.22	0.103	2.45413e-86	AT2
OSBPL3	7.12964e-90	0.264342	0.415	0.262	1.3495e-85	AT2
PTPN14	9.27961e-90	0.330223	0.524	0.368	1.75644e-85	AT2
FAM107B	1.46375e-89	0.30314	0.347	0.204	2.77059e-85	AT2
WWTR1	2.76617e-89	0.319941	0.85	0.792	5.23582e-85	AT2
PTPN13	2.99017e-88	0.270611	0.913	0.916	5.65979e-84	AT2
DGCR2	1.12765e-87	-0.314296	0.61	0.679	2.13441e-83	AT2
AKAP1	7.23117e-87	-0.319901	0.481	0.578	1.36872e-82	AT2
ENSMFAG00000031680	8.67041e-87	-0.336965	0.468	0.58	1.64114e-82	AT2
ZFPM2	4.23648e-84	0.252138	0.804	0.703	8.01881e-80	AT2
LIFR	5.23981e-84	-0.320929	0.484	0.591	9.91792e-80	AT2
RUNX1	6.67987e-84	0.272522	0.499	0.343	1.26437e-79	AT2
SLC39A8	9.48216e-84	0.453837	0.762	0.653	1.79478e-79	AT2
EYA3	1.34029e-82	0.299207	0.657	0.524	2.53691e-78	AT2
XIRP2	2.33933e-82	0.501716	0.245	0.132	4.42788e-78	AT2
DLG2	3.01689e-81	-0.318052	0.983	0.983	5.71037e-77	AT2
KIAA0355	8.32244e-81	-0.289474	0.982	0.985	1.57527e-76	AT2
ERRFI1	1.14348e-80	-0.380129	0.39	0.51	2.16437e-76	AT2
MAP3K20	9.25585e-80	0.335527	0.684	0.561	1.75195e-75	AT2
AHCYL2	1.13195e-79	0.303254	0.616	0.478	2.14255e-75	AT2
SLC7A8	2.92565e-79	-0.521649	0.185	0.299	5.53767e-75	AT2
MYOF	6.71227e-79	0.276182	0.553	0.404	1.2705e-74	AT2
EXPH5	1.89002e-78	0.334302	0.428	0.29	3.57744e-74	AT2
ANXA1	3.19229e-78	0.276269	0.216	0.108	6.04238e-74	AT2
GRAMD2B	1.13681e-77	0.305109	0.582	0.446	2.15175e-73	AT2
ATP1B1	4.72736e-77	-0.435952	0.222	0.336	8.94795e-73	AT2
ANXA2	1.25489e-75	0.306676	0.457	0.316	2.37526e-71	AT2
LMNA	2.70128e-75	0.308761	0.231	0.123	5.11298e-71	AT2
SLCO2A1	1.35897e-74	-0.373862	0.32	0.431	2.57226e-70	AT2
GTPBP3	1.52493e-74	-0.259096	0.1	0.201	2.88639e-70	AT2
RPS6KA3	3.18929e-74	0.282799	0.531	0.391	6.03669e-70	AT2
GALNT5	8.67388e-74	0.277466	0.393	0.261	1.64179e-69	AT2
GSAP	5.18367e-73	0.251372	0.657	0.52	9.81165e-69	AT2
RTKN2	7.41008e-73	0.614957	0.46	0.327	1.40258e-68	AT2
HPGD	8.70216e-73	-0.362593	0.251	0.359	1.64715e-68	AT2
SLC46A2	4.34246e-72	-0.331638	0.366	0.473	8.21942e-68	AT2
BOC	7.73352e-72	-0.272018	0.6	0.686	1.4638e-67	AT2
ANXA3	9.24673e-72	0.314478	0.62	0.486	1.75022e-67	AT2
NPAS2	1.01094e-71	0.251691	0.689	0.562	1.91351e-67	AT2
MITF	4.4153e-71	0.266639	0.394	0.261	8.35728e-67	AT2
MFSD2A	5.05565e-71	-0.320829	0.213	0.326	9.56934e-67	AT2
FLVCR2	8.56232e-71	0.48933	0.308	0.187	1.62068e-66	AT2
NHSL1	1.54519e-70	0.280107	0.777	0.698	2.92474e-66	AT2
NCOA2	2.18992e-70	0.254994	0.836	0.793	4.14508e-66	AT2
RHOBTB3	5.99678e-70	-0.306728	0.481	0.576	1.13507e-65	AT2
ENSMFAG00000046510	2.37874e-68	0.675662	0.152	0.068	4.50248e-64	AT2
UNC13D	2.64216e-68	0.301917	0.138	0.059	5.00107e-64	AT2
MCCC1	3.87242e-68	-0.279229	0.585	0.646	7.32971e-64	AT2
RTN1	4.89794e-68	0.299467	0.537	0.404	9.27083e-64	AT2
PTPN21	1.00727e-66	0.254937	0.424	0.291	1.90656e-62	AT2
GBE1	8.55091e-65	0.309595	0.674	0.547	1.61852e-60	AT2
HMOX2	8.13322e-64	-0.307554	0.387	0.483	1.53946e-59	AT2
CAPN2	2.2295e-63	0.319499	0.435	0.301	4.22001e-59	AT2
ENSMFAG00000036885	2.3655e-63	-0.257198	0.335	0.452	4.47742e-59	AT2
TCF4	3.71888e-63	-0.271888	0.548	0.632	7.03909e-59	AT2
CNKSR3	1.50377e-62	0.267971	0.474	0.337	2.84633e-58	AT2
MSN	4.22272e-62	0.292436	0.573	0.444	7.99277e-58	AT2
ASAH1	5.2363e-62	0.255178	0.397	0.274	9.91127e-58	AT2
ANO6	8.05055e-61	0.253921	0.7	0.59	1.52381e-56	AT2
GLCCI1	8.39639e-61	0.317324	0.647	0.533	1.58927e-56	AT2
ENSMFAG00000030468	4.48175e-60	-0.314444	0.396	0.512	8.48305e-56	AT2
SWAP70	5.97494e-60	0.250059	0.621	0.501	1.13094e-55	AT2
GPM6A	4.19154e-59	0.360921	0.152	0.074	7.93374e-55	AT2
PARM1	9.01811e-59	0.292657	0.496	0.378	1.70695e-54	AT2
TENT5A	1.13556e-58	0.355218	0.39	0.278	2.14939e-54	AT2
SCEL	2.25754e-58	0.443374	0.139	0.066	4.27307e-54	AT2
ENSMFAG00000042091	3.62368e-58	0.2613	0.149	0.071	6.85891e-54	AT2
KCNK10	1.08952e-57	-0.290424	0.348	0.446	2.06225e-53	AT2
ZSWIM4	1.70151e-57	0.551827	0.372	0.257	3.22062e-53	AT2
PREX2	3.23777e-57	-0.31169	0.256	0.353	6.12844e-53	AT2
ENSMFAG00000043564	8.93978e-57	-0.407305	0.203	0.307	1.69212e-52	AT2
PRICKLE2	1.23528e-56	-0.279457	0.345	0.44	2.33813e-52	AT2
ANOS1	4.00164e-56	0.355194	0.284	0.181	7.57431e-52	AT2
PGAP1	1.34085e-55	0.254218	0.257	0.157	2.53795e-51	AT2
EPHA3	1.62416e-55	0.25794	0.339	0.23	3.07421e-51	AT2
ENSMFAG00000001825	4.85164e-55	0.591077	0.127	0.058	9.18318e-51	AT2
PLA2R1	1.17943e-54	0.366629	0.368	0.262	2.23242e-50	AT2
RAB27B	1.72609e-53	0.258165	0.326	0.218	3.26714e-49	AT2
LAMA3	3.03924e-53	0.316297	0.63	0.518	5.75268e-49	AT2
SLC22A3	7.98347e-53	0.257009	0.459	0.338	1.51111e-48	AT2
SLC26A5	4.54405e-52	0.363063	0.171	0.092	8.60097e-48	AT2
ENSMFAG00000044069	5.32989e-52	0.329726	0.693	0.585	1.00884e-47	AT2
GLI3	1.79704e-51	0.25527	0.628	0.529	3.40143e-47	AT2
PECAM1	2.05692e-50	-0.280982	0.288	0.378	3.89333e-46	AT2
PHLDB2	4.19469e-50	0.40475	0.222	0.135	7.9397e-46	AT2
MYO1B	8.03865e-50	0.287499	0.418	0.308	1.52156e-45	AT2
TJP1	6.35133e-49	0.261507	0.695	0.595	1.20218e-44	AT2
PTPRB	8.23818e-49	-0.284779	0.217	0.304	1.55932e-44	AT2
SMAGP	1.13918e-48	-0.264098	0.289	0.38	2.15625e-44	AT2
TACC2	1.63623e-48	-0.254133	0.658	0.689	3.09706e-44	AT2
ENTPD3	2.80133e-48	-0.276912	0.209	0.302	5.30236e-44	AT2
PKHD1	5.1469e-48	0.279573	0.191	0.11	9.74206e-44	AT2
ARRB1	4.13737e-47	-0.271621	0.356	0.437	7.83122e-43	AT2
NECTIN3	5.15352e-47	0.25733	0.564	0.46	9.75458e-43	AT2
ENSMFAG00000042105	5.98772e-47	0.41233	0.296	0.199	1.13336e-42	AT2
ATOH8	1.09152e-45	-0.265867	0.134	0.214	2.06603e-41	AT2
FGF12	1.6472e-45	0.476038	0.189	0.113	3.11783e-41	AT2
ACTN4	7.65045e-45	0.309046	0.558	0.437	1.44808e-40	AT2
HPCAL1	7.42546e-44	-0.283099	0.506	0.569	1.40549e-39	AT2
PLA1A	3.10378e-43	-0.295282	0.273	0.355	5.87484e-39	AT2
PAPSS2	1.50494e-41	0.35095	0.424	0.319	2.84855e-37	AT2
PCSK5	2.68664e-41	-0.250076	0.379	0.453	5.08528e-37	AT2
ITGA10	6.74453e-41	-0.262418	0.173	0.251	1.27661e-36	AT2
CHL1	7.57431e-41	0.259278	0.163	0.094	1.43366e-36	AT2
ADGRB3	3.56943e-38	-0.263501	0.314	0.389	6.75621e-34	AT2
VWF	4.57298e-38	-0.323443	0.306	0.369	8.65573e-34	AT2
NNMT	7.18445e-38	-0.289597	0.291	0.37	1.35987e-33	AT2
ICAM1	2.07093e-37	0.294564	0.149	0.085	3.91985e-33	AT2
AGER	2.55259e-37	0.320916	0.298	0.211	4.83155e-33	AT2
HOMER1	3.45868e-36	0.250137	0.226	0.149	6.54659e-32	AT2
WARS	4.08867e-36	0.280881	0.289	0.2	7.73904e-32	AT2
PID1	4.07109e-35	0.312552	0.61	0.539	7.70576e-31	AT2
PGC	1.22409e-33	-0.251395	0.195	0.275	2.31695e-29	AT2
ITGAV	1.98794e-33	0.30924	0.298	0.213	3.76277e-29	AT2
SORBS1	1.7107e-32	-0.257038	0.413	0.475	3.23802e-28	AT2
FLT1	4.1931e-32	-0.25181	0.147	0.21	7.9367e-28	AT2
HERC1	2.04913e-30	0.355018	0.816	0.77	3.87859e-26	AT2
TRIM24	1.18958e-29	-0.254509	0.322	0.379	2.25164e-25	AT2
RAB31	4.21079e-29	0.277771	0.244	0.172	7.97018e-25	AT2
CCBE1	4.50538e-29	0.44413	0.192	0.129	8.52779e-25	AT2
FGF13	9.15088e-29	0.282724	0.472	0.4	1.73208e-24	AT2
ENSMFAG00000045870	1.43119e-27	0.339933	0.159	0.103	2.70896e-23	AT2
TIMP3	1.28309e-26	0.443265	0.834	0.863	2.42863e-22	AT2
PZP	1.41192e-26	0.272508	0.287	0.217	2.67248e-22	AT2
SGPP2	1.84782e-25	0.260236	0.44	0.358	3.49755e-21	AT2
ITGA2	3.47236e-25	0.312292	0.323	0.254	6.57247e-21	AT2
SYN3	1.17524e-23	0.551414	0.422	0.335	2.2245e-19	AT2
SAT1	2.6131e-22	0.279864	0.665	0.599	4.94608e-18	AT2
TG	2.67347e-22	-0.429053	0.443	0.474	5.06034e-18	AT2
STEAP4	3.75454e-22	0.259733	0.189	0.133	7.10659e-18	AT2
FAT3	7.38494e-22	0.295624	0.236	0.179	1.39782e-17	AT2
ELF3	1.66166e-19	0.255183	0.204	0.152	3.14519e-15	AT2
TRIM58	7.16312e-19	-0.315723	0.964	0.982	1.35584e-14	AT2
RNF220	9.06874e-18	0.252762	0.522	0.468	1.71653e-13	AT2
KCNMA1	4.25022e-17	-0.339115	0.494	0.5	8.04482e-13	AT2
CPM	7.22076e-16	0.260347	0.529	0.472	1.36675e-11	AT2
SLC24A3	4.1537e-14	-0.385047	0.998	0.999	7.86213e-10	AT2
ZBTB16	9.88814e-16	-0.58735	0.56	0.806	1.87163e-11	CC
GPRC5A	2.06677e-12	0.938027	0.353	0.151	3.91199e-08	CC
AFF3	2.3267e-12	-0.602353	0.353	0.596	4.40397e-08	CC
DOCK9	2.66629e-11	-0.487297	0.479	0.7	5.04676e-07	CC
LAMB1	4.57024e-11	-0.711122	0.123	0.321	8.65054e-07	CC
ENSMFAG00000043564	5.63016e-10	-0.608773	0.019	0.156	1.06568e-05	CC
SFTPC	8.09546e-10	-0.425623	0.806	0.964	1.53231e-05	CC
FKBP5	1.12887e-09	-0.52161	0.379	0.585	2.13672e-05	CC
SLC35F4	2.34139e-08	0.455673	0.104	0.018	0.000443179	CC
C7	5.80208e-08	-0.413471	0.197	0.39	0.00109822	CC
BMP1	6.80089e-08	-0.479454	0.359	0.528	0.00128727	CC
NEK10	7.00755e-08	-0.468847	0.259	0.449	0.00132639	CC
AGAP1	2.86217e-07	-0.426093	0.534	0.68	0.00541751	CC
CHST9	3.16193e-07	-0.38823	0.372	0.571	0.00598491	CC
SLC26A5	5.64743e-07	0.45222	0.168	0.063	0.0106895	CC
IGF2BP2	5.76921e-07	-0.470498	0.382	0.537	0.01092	CC
TMC5	6.47734e-07	-0.548237	0.307	0.461	0.0122603	CC
RALGAPA2	6.92887e-07	-0.256655	0.515	0.693	0.013115	CC
GABRG3	1.14175e-06	-0.338979	0.282	0.465	0.021611	CC
DUSP1	1.14496e-06	0.48602	0.362	0.217	0.0216718	CC
SDK1	1.27016e-06	-0.345762	0.498	0.688	0.0240416	CC
ARHGAP45	1.30612e-06	0.637679	0.123	0.038	0.0247223	CC
LIFR	1.74211e-06	-0.301701	0.362	0.539	0.0329746	CC
PRICKLE2	1.83582e-06	-0.338022	0.307	0.492	0.0347484	CC
PRKCE	1.88481e-06	-0.259305	0.544	0.724	0.0356756	CC
ECE1	2.59301e-06	-0.306811	0.333	0.501	0.0490806	CC
CD163	2.26651e-95	-1.01106	0.561	0.816	4.29005e-91	AM
ENSMFAG00000046988	3.90234e-80	-0.752046	0.661	0.879	7.38635e-76	AM
SNTB1	1.3918e-65	-0.848116	0.687	0.83	2.6344e-61	AM
FKBP5	1.96421e-64	-0.779312	0.714	0.841	3.71786e-60	AM
PECAM1	5.20142e-51	-0.510421	0.843	0.906	9.84524e-47	AM
ABCG1	1.14519e-48	-0.547839	0.689	0.908	2.16761e-44	AM
SLC11A1	3.03119e-47	-0.447641	0.736	0.903	5.73744e-43	AM
VIM	6.28749e-46	0.58939	0.669	0.406	1.1901e-41	AM
SFTPC	7.19689e-46	-0.427559	0.808	0.917	1.36223e-41	AM
FMN1	1.32941e-45	0.57424	0.844	0.661	2.51631e-41	AM
PTPRG	1.3632e-45	-0.511507	0.727	0.867	2.58027e-41	AM
MTHFD1L	1.74189e-45	-0.531238	0.699	0.852	3.29706e-41	AM
ATP10A	1.91716e-45	-0.567591	0.64	0.841	3.62879e-41	AM
LTA4H	1.17227e-44	-0.507555	0.814	0.893	2.21888e-40	AM
ADGRF5	2.05443e-43	-0.59308	0.299	0.551	3.88862e-39	AM
NID1	1.53073e-39	-0.561987	0.295	0.524	2.89736e-35	AM
PRKCE	1.76378e-38	-0.432046	0.869	0.924	3.33848e-34	AM
SLC16A10	2.32451e-38	0.834565	0.336	0.108	4.39983e-34	AM
ZBTB16	1.50618e-37	-0.589098	0.404	0.625	2.8509e-33	AM
ATF3	1.1568e-36	0.435393	0.27	0.068	2.18958e-32	AM
ZFP36	1.67213e-35	0.51503	0.433	0.192	3.16501e-31	AM
KAZN	8.14257e-35	1.37241	0.632	0.424	1.54123e-30	AM
FOS	8.77427e-35	0.425277	0.304	0.091	1.66079e-30	AM
HS3ST2	1.44716e-34	1.47212	0.211	0.038	2.73918e-30	AM
MTSS1	9.53356e-34	0.456958	0.675	0.427	1.80451e-29	AM
HLCS	1.55755e-33	-0.510978	0.614	0.778	2.94812e-29	AM
SAMD4A	2.43659e-32	0.506213	0.73	0.521	4.61198e-28	AM
KLHL32	3.13535e-32	0.894173	0.304	0.111	5.93458e-28	AM
TCF7L2	3.69805e-32	-0.353822	0.856	0.958	6.99967e-28	AM
ZC3H13	5.11271e-32	-0.543391	0.603	0.722	9.67734e-28	AM
SOD2	5.56841e-32	0.74135	0.35	0.14	1.05399e-27	AM
CARD9	1.3094e-31	-0.455425	0.238	0.444	2.47843e-27	AM
CD177	1.49958e-31	-0.460517	0.209	0.422	2.83841e-27	AM
TMTC2	7.02856e-31	-0.537704	0.532	0.685	1.33037e-26	AM
INSR	7.6084e-31	-0.486699	0.541	0.69	1.44012e-26	AM
IRAK3	8.16833e-31	-0.456582	0.533	0.677	1.5461e-26	AM
LIPA	9.10733e-31	0.560211	0.542	0.326	1.72384e-26	AM
MGAT4A	1.41211e-30	0.317078	0.368	0.147	2.67284e-26	AM
PCCA	6.42348e-30	-0.340297	0.835	0.879	1.21584e-25	AM
RASGEF1B	9.82875e-30	0.450512	0.757	0.551	1.86039e-25	AM
FOSB	1.63628e-29	0.420687	0.235	0.062	3.09716e-25	AM
EPS8	1.75058e-29	0.473549	0.386	0.169	3.3135e-25	AM
PPP3CA	7.28145e-29	0.379642	0.919	0.828	1.37823e-24	AM
KCNAB2	8.84474e-29	-0.478517	0.666	0.759	1.67413e-24	AM
FAM149A	1.14699e-28	-0.465142	0.402	0.588	2.17102e-24	AM
ENSMFAG00000033999	1.66208e-28	-0.412985	0.569	0.746	3.14599e-24	AM
PDLIM5	2.70199e-28	0.412799	0.785	0.6	5.11433e-24	AM
RARRES1	2.86329e-28	0.746503	0.378	0.183	5.41964e-24	AM
SKI	3.48816e-28	-0.47077	0.641	0.749	6.6024e-24	AM
TFCP2L1	5.87236e-28	0.722638	0.35	0.156	1.11152e-23	AM
LGALS3	1.23735e-27	0.520513	0.631	0.42	2.34206e-23	AM
PITPNA	2.90958e-27	0.472394	0.684	0.488	5.50725e-23	AM
PLXNA2	1.45308e-26	0.422617	0.443	0.231	2.75039e-22	AM
LMNA	1.84974e-26	0.610131	0.588	0.398	3.50119e-22	AM
ARHGAP24	2.18003e-26	0.296345	0.962	0.923	4.12635e-22	AM
PPFIBP2	2.19358e-26	0.519927	0.444	0.251	4.152e-22	AM
FCRL5	2.26934e-26	0.380836	0.187	0.042	4.2954e-22	AM
SCIN	5.73443e-26	0.36766	0.165	0.031	1.08541e-21	AM
AFF3	5.9626e-26	-0.483811	0.382	0.545	1.1286e-21	AM
CHIT1	1.06707e-25	0.709636	0.472	0.282	2.01975e-21	AM
ENSMFAG00000001552	1.25459e-25	0.381444	0.582	0.371	2.37469e-21	AM
SNX29	1.27959e-25	0.365709	0.946	0.901	2.42201e-21	AM
CYP27A1	1.38928e-25	0.315709	0.935	0.854	2.62964e-21	AM
TRPS1	1.51171e-25	0.367299	0.852	0.73	2.86136e-21	AM
LIFR	1.52061e-25	-0.47993	0.292	0.471	2.8782e-21	AM
DNAH5	4.12063e-25	-0.49353	0.454	0.619	7.79953e-21	AM
SLC18B1	6.24742e-25	0.383981	0.382	0.185	1.18251e-20	AM
ENSMFAG00000043424	1.11974e-24	0.375007	0.402	0.2	2.11945e-20	AM
ENSMFAG00000043513	1.79628e-24	0.521034	0.615	0.43	3.4e-20	AM
BHLHE40	1.97005e-24	0.378937	0.246	0.086	3.72892e-20	AM
SSH2	3.31062e-24	-0.446063	0.865	0.877	6.26634e-20	AM
P2RX1	3.52484e-24	0.523412	0.232	0.08	6.67182e-20	AM
ITPR2	3.74905e-24	0.304021	0.91	0.811	7.0962e-20	AM
CTSL	5.04958e-24	0.633804	0.266	0.104	9.55784e-20	AM
ATP6V0A1	6.20519e-24	0.430693	0.881	0.778	1.17452e-19	AM
SH3PXD2B	1.3506e-23	-0.531444	0.384	0.527	2.55641e-19	AM
FGGY	2.53655e-23	0.686018	0.432	0.249	4.80118e-19	AM
TMTC1	2.94675e-23	-0.656044	0.226	0.388	5.57761e-19	AM
GPAM	3.19544e-23	-0.502029	0.401	0.557	6.04833e-19	AM
PAG1	6.48019e-23	-0.451884	0.48	0.624	1.22657e-18	AM
SAT1	7.48321e-23	0.498464	0.835	0.715	1.41642e-18	AM
GDF15	8.48554e-23	0.4012	0.29	0.123	1.60614e-18	AM
ANKRD28	1.04693e-22	0.529235	0.599	0.424	1.98162e-18	AM
GCNT2	1.36175e-22	0.400925	0.237	0.085	2.57752e-18	AM
SGK1	1.62068e-22	0.448234	0.398	0.217	3.06762e-18	AM
RAD51B	1.73953e-22	0.298175	0.957	0.922	3.29258e-18	AM
ENSMFAG00000032696	2.14612e-22	0.337228	0.254	0.097	4.06218e-18	AM
CGNL1	2.17374e-22	-0.436788	0.302	0.482	4.11445e-18	AM
CCL18	2.25954e-22	0.495561	0.406	0.218	4.27686e-18	AM
ENTPD1	2.29792e-22	0.516018	0.535	0.358	4.3495e-18	AM
TYR	3.65154e-22	0.927532	0.138	0.026	6.91163e-18	AM
LYZ	4.51568e-22	-0.456667	0.312	0.465	8.54728e-18	AM
SRI	5.40006e-22	0.298877	0.296	0.128	1.02212e-17	AM
ENSMFAG00000040054	5.69405e-22	0.250236	0.238	0.084	1.07777e-17	AM
ATP9B	6.32077e-22	0.291493	0.908	0.803	1.19639e-17	AM
PPP2R2B	7.69014e-22	-0.568605	0.375	0.543	1.45559e-17	AM
SDCBP	1.18431e-21	0.366438	0.524	0.33	2.24166e-17	AM
ADGRL2	1.22074e-21	-0.429282	0.569	0.698	2.31062e-17	AM
ESYT2	1.60308e-21	0.402678	0.598	0.406	3.0343e-17	AM
ALDH1A2	1.72312e-21	0.71044	0.183	0.053	3.26152e-17	AM
CD84	1.78416e-21	0.262823	0.203	0.063	3.37705e-17	AM
TARM1	2.06122e-21	0.416898	0.307	0.146	3.90148e-17	AM
PHTF2	2.08729e-21	0.375762	0.523	0.326	3.95081e-17	AM
SPSB1	2.34635e-21	0.391078	0.161	0.039	4.44116e-17	AM
MRC1	3.41615e-21	-0.261889	0.729	0.899	6.4661e-17	AM
ABCB1	7.70576e-21	0.416869	0.26	0.108	1.45855e-16	AM
STXBP5	1.12672e-20	0.609997	0.637	0.478	2.13265e-16	AM
CTSC	1.23325e-20	0.423819	0.74	0.563	2.33429e-16	AM
ENSMFAG00000014991	1.38512e-20	0.338646	0.23	0.084	2.62175e-16	AM
TNK2	1.38901e-20	-0.401618	0.261	0.419	2.62911e-16	AM
IQGAP2	2.05374e-20	0.444798	0.737	0.597	3.88731e-16	AM
ENSMFAG00000000045	2.10775e-20	0.360707	0.687	0.5	3.98955e-16	AM
RGL3	2.12425e-20	-0.367165	0.304	0.476	4.02078e-16	AM
LGMN	2.41913e-20	0.506388	0.401	0.228	4.57892e-16	AM
XYLT1	3.24689e-20	0.412214	0.762	0.624	6.14572e-16	AM
ANXA11	4.57867e-20	0.273338	0.499	0.301	8.66651e-16	AM
RCAN3	5.59682e-20	0.503376	0.298	0.145	1.05937e-15	AM
ENSMFAG00000034080	6.07222e-20	-0.314622	0.062	0.187	1.14935e-15	AM
RBM47	6.17366e-20	0.290352	0.915	0.814	1.16855e-15	AM
THSD7A	1.10093e-19	0.43184	0.42	0.247	2.08384e-15	AM
LAMA3	1.11529e-19	0.488716	0.278	0.129	2.11103e-15	AM
HIPK2	1.55681e-19	-0.291138	0.775	0.886	2.94673e-15	AM
ENSMFAG00000003527	1.67211e-19	0.322286	0.228	0.086	3.16497e-15	AM
ROR1	1.98228e-19	0.426965	0.167	0.049	3.75207e-15	AM
DOCK9	2.41772e-19	-0.368407	0.536	0.658	4.57627e-15	AM
HDAC9	2.87527e-19	0.418909	0.339	0.172	5.44232e-15	AM
ENSMFAG00000046598	3.24773e-19	0.34142	0.299	0.142	6.1473e-15	AM
PPM1H	3.77771e-19	0.364512	0.762	0.608	7.15044e-15	AM
SLC16A7	5.91102e-19	0.331848	0.187	0.062	1.11884e-14	AM
PLXNC1	7.37619e-19	0.444756	0.306	0.151	1.39617e-14	AM
ENSMFAG00000033189	9.1056e-19	0.517326	0.494	0.338	1.72351e-14	AM
CDH1	1.00074e-18	0.353742	0.848	0.757	1.89421e-14	AM
HIF1A	1.29081e-18	0.422077	0.58	0.41	2.44325e-14	AM
SMS	1.38209e-18	0.389785	0.347	0.186	2.61601e-14	AM
MLANA	1.45244e-18	0.434947	0.161	0.048	2.74917e-14	AM
PITPNC1	1.51583e-18	-0.341625	0.685	0.757	2.86916e-14	AM
PTPN1	2.23966e-18	0.266362	0.749	0.583	4.23924e-14	AM
RGCC	2.48298e-18	0.373372	0.635	0.475	4.69978e-14	AM
LAT2	2.56691e-18	0.280987	0.168	0.051	4.85864e-14	AM
GNG2	2.93285e-18	0.286004	0.201	0.073	5.55129e-14	AM
ELOVL5	3.22081e-18	0.301087	0.497	0.31	6.09635e-14	AM
SRGN	3.81975e-18	0.394582	0.319	0.161	7.23003e-14	AM
RAB11FIP1	5.1582e-18	0.27402	0.816	0.688	9.76344e-14	AM
ENSMFAG00000026668	6.73044e-18	0.386244	0.338	0.179	1.27394e-13	AM
NABP1	7.62289e-18	0.360017	0.287	0.14	1.44286e-13	AM
ITGB5	9.43395e-18	0.259591	0.21	0.079	1.78566e-13	AM
PPP1R14C	1.19493e-17	0.463362	0.302	0.156	2.26175e-13	AM
DNM3	1.31933e-17	0.533454	0.438	0.287	2.49724e-13	AM
BMP1	1.38413e-17	-0.453213	0.349	0.48	2.61989e-13	AM
MAP3K2	1.66478e-17	0.275355	0.714	0.551	3.1511e-13	AM
RGS1	1.92963e-17	0.297094	0.151	0.043	3.6524e-13	AM
ALOX5	1.97578e-17	-0.307141	0.498	0.654	3.73976e-13	AM
RASGRP3	2.16367e-17	0.324145	0.312	0.157	4.09539e-13	AM
TMEM117	2.33704e-17	0.314133	0.754	0.61	4.42355e-13	AM
ENSMFAG00000046515	2.35388e-17	-0.396078	0.49	0.603	4.45543e-13	AM
NEDD9	2.38423e-17	-0.3494	0.705	0.766	4.51288e-13	AM
RFX2	2.49008e-17	0.498629	0.395	0.24	4.71322e-13	AM
CACNA1D	2.7013e-17	-0.473069	0.341	0.479	5.11302e-13	AM
MLPH	3.03474e-17	0.39341	0.365	0.208	5.74416e-13	AM
ASTN2	3.08738e-17	0.641275	0.275	0.138	5.8438e-13	AM
BIN2	3.21045e-17	-0.343231	0.575	0.673	6.07673e-13	AM
TFRC	3.68481e-17	0.550977	0.314	0.166	6.97462e-13	AM
KLF6	3.70794e-17	0.296291	0.642	0.463	7.01838e-13	AM
SLC35F5	3.8335e-17	0.41042	0.405	0.245	7.25604e-13	AM
TEC	3.92123e-17	0.285634	0.328	0.171	7.42211e-13	AM
SMC6	4.02556e-17	-0.263285	0.615	0.724	7.61957e-13	AM
SLC22A23	4.9284e-17	-0.44366	0.283	0.426	9.32848e-13	AM
RASAL2	7.27988e-17	0.265659	0.912	0.819	1.37793e-12	AM
ST6GALNAC3	7.81038e-17	0.409615	0.473	0.314	1.47835e-12	AM
ITGAD	7.92467e-17	0.286428	0.177	0.061	1.49998e-12	AM
KCNK13	8.16299e-17	0.393263	0.195	0.073	1.54509e-12	AM
GNA13	9.69616e-17	0.438081	0.493	0.339	1.83529e-12	AM
CTTNBP2	1.01813e-16	0.307656	0.148	0.044	1.92711e-12	AM
SOAT2	1.27109e-16	0.309321	0.406	0.247	2.40593e-12	AM
ATP13A3	1.29746e-16	0.331691	0.723	0.556	2.45584e-12	AM
FGD6	1.43225e-16	0.316678	0.543	0.364	2.71096e-12	AM
SYTL3	1.50767e-16	-0.410858	0.549	0.636	2.85372e-12	AM
LAMB1	1.58553e-16	-0.396974	0.17	0.304	3.0011e-12	AM
ZNF608	2.19103e-16	-0.413799	0.312	0.443	4.14718e-12	AM
ENSMFAG00000000676	2.30815e-16	0.306238	0.685	0.522	4.36886e-12	AM
OSBPL3	2.36692e-16	0.27745	0.308	0.157	4.4801e-12	AM
SPIRE1	2.55625e-16	0.34698	0.767	0.64	4.83847e-12	AM
SYTL4	2.88111e-16	-0.299269	0.174	0.314	5.45336e-12	AM
FNIP2	2.90186e-16	0.444557	0.666	0.518	5.49265e-12	AM
FOLR2	2.99427e-16	-0.401737	0.161	0.288	5.66755e-12	AM
RABEP1	3.48133e-16	0.327936	0.853	0.75	6.58946e-12	AM
RELL1	3.48365e-16	0.304344	0.344	0.189	6.59386e-12	AM
ZDHHC14	3.69336e-16	-0.356048	0.753	0.804	6.99079e-12	AM
CD163L1	3.8071e-16	-0.432253	0.22	0.352	7.20608e-12	AM
CD101	4.26484e-16	-0.332739	0.268	0.415	8.07248e-12	AM
ANXA1	4.5902e-16	0.355497	0.457	0.297	8.68833e-12	AM
TECR	4.69102e-16	-0.325802	0.324	0.462	8.87916e-12	AM
CBLB	4.85863e-16	0.403061	0.85	0.766	9.19642e-12	AM
SPAG9	5.09783e-16	0.25724	0.78	0.64	9.64918e-12	AM
ABHD12	5.47962e-16	0.538188	0.602	0.462	1.03718e-11	AM
YWHAZ	7.30822e-16	0.27227	0.523	0.346	1.3833e-11	AM
TMEM170B	8.45538e-16	-0.320029	0.543	0.67	1.60044e-11	AM
RAP1B	8.503e-16	0.287664	0.845	0.761	1.60945e-11	AM
STARD13	9.51022e-16	0.470827	0.534	0.39	1.80009e-11	AM
SUSD4	1.03929e-15	0.27155	0.182	0.069	1.96717e-11	AM
SYN3	1.04025e-15	0.781595	0.392	0.248	1.96898e-11	AM
TRAK1	1.05944e-15	0.303199	0.784	0.649	2.0053e-11	AM
AGAP3	1.13538e-15	0.253832	0.22	0.095	2.14904e-11	AM
GPRC5A	1.18048e-15	0.292099	0.235	0.108	2.23442e-11	AM
ENSMFAG00000041676	1.36664e-15	0.26543	0.598	0.42	2.58678e-11	AM
TNFSF4	1.73449e-15	0.65572	0.568	0.437	3.28304e-11	AM
IFI30	1.78938e-15	0.294453	0.314	0.171	3.38694e-11	AM
CTSD	1.91657e-15	0.280823	0.473	0.306	3.62769e-11	AM
PDE2A	2.48873e-15	0.296319	0.371	0.215	4.71067e-11	AM
PLAC8	3.24085e-15	-0.369837	0.366	0.518	6.13428e-11	AM
NFE2L2	3.73644e-15	0.288527	0.612	0.453	7.07233e-11	AM
ENSMFAG00000039395	4.5372e-15	0.29995	0.342	0.196	8.588e-11	AM
NCAM1	6.01028e-15	0.426621	0.407	0.255	1.13762e-10	AM
MAML2	7.9825e-15	-0.276301	0.776	0.85	1.51093e-10	AM
AUTS2	1.12873e-14	-0.392753	0.562	0.634	2.13646e-10	AM
CSTB	1.42167e-14	0.260736	0.292	0.158	2.69094e-10	AM
B4GALT5	1.4748e-14	0.272094	0.424	0.269	2.7915e-10	AM
SLC9A9	1.70785e-14	0.381237	0.403	0.255	3.23262e-10	AM
ENSMFAG00000042620	1.86978e-14	-0.28781	0.348	0.485	3.53911e-10	AM
LDB2	1.92149e-14	-0.359299	0.517	0.607	3.63699e-10	AM
WLS	2.03533e-14	-0.32444	0.406	0.532	3.85248e-10	AM
CNKSR3	2.14572e-14	0.292253	0.216	0.097	4.06142e-10	AM
CD83	2.4631e-14	0.395794	0.537	0.389	4.66215e-10	AM
NPC1	2.52262e-14	0.284878	0.601	0.443	4.77481e-10	AM
KIF1B	4.22372e-14	0.275584	0.758	0.631	7.99466e-10	AM
MYO1E	4.98561e-14	0.327943	0.696	0.541	9.43676e-10	AM
CUX2	6.8292e-14	0.25082	0.148	0.053	1.29263e-09	AM
MDM2	7.81946e-14	0.494045	0.681	0.559	1.48007e-09	AM
GPNMB	7.94066e-14	0.756376	0.601	0.508	1.50301e-09	AM
RABGAP1	7.96106e-14	-0.272464	0.734	0.769	1.50687e-09	AM
AK5	9.0269e-14	0.330511	0.117	0.034	1.70861e-09	AM
TUT7	9.04168e-14	0.309407	0.715	0.579	1.71141e-09	AM
PSD3	1.10963e-13	0.270604	0.361	0.218	2.1003e-09	AM
ATP8B4	1.13647e-13	-0.33827	0.562	0.659	2.15111e-09	AM
ENPP1	1.15249e-13	-0.441498	0.11	0.22	2.18143e-09	AM
PLEKHA5	1.4215e-13	0.451448	0.543	0.405	2.69062e-09	AM
ANGPTL2	1.4892e-13	0.256763	0.188	0.082	2.81877e-09	AM
DOP1A	1.9989e-13	0.272091	0.621	0.46	3.78352e-09	AM
RANBP2	2.00482e-13	0.263023	0.665	0.512	3.79473e-09	AM
TESK2	2.20373e-13	0.298681	0.502	0.36	4.17121e-09	AM
BCL7A	2.53651e-13	0.315467	0.254	0.133	4.80111e-09	AM
SLC29A3	2.65151e-13	0.292037	0.253	0.132	5.01878e-09	AM
FSTL4	2.68884e-13	0.327067	0.312	0.178	5.08943e-09	AM
LNX2	2.70354e-13	0.251933	0.426	0.279	5.11725e-09	AM
LIMCH1	4.04004e-13	-0.278648	0.685	0.74	7.64698e-09	AM
FTH1	4.12384e-13	0.316295	0.569	0.436	7.80561e-09	AM
ENSMFAG00000035664	4.56171e-13	0.294331	0.639	0.489	8.6344e-09	AM
SLC38A6	6.1996e-13	0.268737	0.438	0.298	1.17346e-08	AM
PDE8A	6.6168e-13	0.290614	0.679	0.551	1.25243e-08	AM
LITAF	6.77024e-13	0.32562	0.747	0.595	1.28147e-08	AM
ASAH1	7.3533e-13	0.274299	0.618	0.46	1.39183e-08	AM
ITGAX	8.27942e-13	0.375635	0.754	0.688	1.56713e-08	AM
DUSP1	1.47433e-12	0.251013	0.552	0.399	2.79061e-08	AM
AGPAT4	1.58165e-12	0.25765	0.503	0.357	2.99375e-08	AM
FDX1	2.68524e-12	0.255504	0.592	0.436	5.08262e-08	AM
C7	2.89693e-12	-0.317284	0.235	0.355	5.48332e-08	AM
DENND4A	3.0517e-12	0.315974	0.781	0.671	5.77626e-08	AM
SH3RF3	3.55726e-12	-0.368772	0.324	0.451	6.73318e-08	AM
ADIPOQ	3.68362e-12	-0.297118	0.063	0.153	6.97235e-08	AM
AGPAT3	3.70169e-12	0.529295	0.677	0.549	7.00656e-08	AM
DLGAP1	3.78477e-12	-0.378142	0.339	0.437	7.16381e-08	AM
PRKAG2	3.86652e-12	-0.365283	0.744	0.762	7.31856e-08	AM
FGD2	5.32118e-12	-0.29323	0.405	0.511	1.00719e-07	AM
MAPRE2	5.38143e-12	0.346873	0.537	0.403	1.0186e-07	AM
FAXDC2	5.65568e-12	-0.330292	0.24	0.35	1.07051e-07	AM
CLMN	5.90078e-12	0.253302	0.477	0.326	1.1169e-07	AM
IL6R	6.86683e-12	0.275449	0.419	0.282	1.29975e-07	AM
MOSPD2	8.43802e-12	0.353562	0.378	0.254	1.59715e-07	AM
HPGD	9.00374e-12	-0.308104	0.29	0.397	1.70423e-07	AM
SIPA1L1	9.55663e-12	-0.278112	0.794	0.819	1.80888e-07	AM
ENSMFAG00000000196	1.01788e-11	0.285671	0.782	0.672	1.92664e-07	AM
CRYBG3	1.18658e-11	-0.262455	0.534	0.624	2.24596e-07	AM
HAL	1.42724e-11	-0.279923	0.089	0.183	2.70148e-07	AM
UST	1.62063e-11	0.263123	0.25	0.138	3.06753e-07	AM
PNPLA7	1.6367e-11	-0.266188	0.536	0.628	3.09794e-07	AM
PLCL1	2.31871e-11	0.328498	0.403	0.272	4.38886e-07	AM
RTKN2	2.54209e-11	0.266453	0.32	0.192	4.81167e-07	AM
ATP2B1	4.06007e-11	0.253183	0.651	0.505	7.6849e-07	AM
ENSMFAG00000046536	4.37742e-11	0.331142	0.479	0.352	8.28558e-07	AM
SPARCL1	4.58841e-11	-0.266732	0.114	0.209	8.68494e-07	AM
LRRFIP2	5.20022e-11	0.330744	0.849	0.792	9.84297e-07	AM
IPCEF1	5.99812e-11	-0.348377	0.214	0.32	1.13532e-06	AM
ABCC5	6.31814e-11	0.385758	0.471	0.352	1.1959e-06	AM
DAAM1	6.63007e-11	0.321044	0.678	0.563	1.25494e-06	AM
MMP19	9.028e-11	0.558795	0.497	0.38	1.70882e-06	AM
ABCA1	1.15261e-10	0.304226	0.647	0.509	2.18165e-06	AM
TNS1	1.24448e-10	0.390045	0.386	0.273	2.35555e-06	AM
NDRG1	1.28097e-10	0.262344	0.233	0.128	2.42461e-06	AM
SNX9	1.47415e-10	0.26873	0.717	0.591	2.79028e-06	AM
FER1L6	1.51855e-10	-0.340392	0.183	0.294	2.87432e-06	AM
PTPRT	1.60434e-10	-0.803623	0.093	0.178	3.03669e-06	AM
ZNF804A	1.66432e-10	0.314726	0.173	0.084	3.15022e-06	AM
MICAL3	1.81451e-10	-0.278753	0.495	0.585	3.4345e-06	AM
TTN	2.04464e-10	-0.367207	0.258	0.353	3.8701e-06	AM
PDE4B	2.38957e-10	0.301999	0.377	0.255	4.52297e-06	AM
FAM13A	2.57794e-10	-0.319197	0.594	0.637	4.87952e-06	AM
RGS7	2.61309e-10	0.430751	0.611	0.512	4.94605e-06	AM
ZSWIM4	2.98203e-10	0.535489	0.5	0.381	5.64439e-06	AM
ARID5B	3.23088e-10	0.390798	0.456	0.34	6.1154e-06	AM
PTPN13	3.27466e-10	-0.297314	0.362	0.448	6.19827e-06	AM
TFPI	3.37959e-10	-0.275982	0.211	0.316	6.39689e-06	AM
SUGCT	3.60879e-10	0.367327	0.277	0.172	6.83072e-06	AM
ENSMFAG00000031926	3.91182e-10	0.268729	0.345	0.222	7.4043e-06	AM
SHLD1	4.23909e-10	-0.306894	0.378	0.476	8.02375e-06	AM
CD86	4.49303e-10	0.307649	0.312	0.2	8.50441e-06	AM
EPAS1	5.10546e-10	-0.256157	0.658	0.713	9.66361e-06	AM
RNF144B	6.46247e-10	-0.252028	0.299	0.404	1.22322e-05	AM
TBC1D16	7.62056e-10	-0.339743	0.528	0.582	1.44242e-05	AM
OXR1	7.80912e-10	0.262279	0.695	0.582	1.47811e-05	AM
SIGLEC11	7.96466e-10	-0.251459	0.367	0.459	1.50755e-05	AM
ZNF160	8.59039e-10	-0.273538	0.457	0.527	1.62599e-05	AM
GPD1L	9.94106e-10	-0.283529	0.184	0.279	1.88164e-05	AM
TMEM163	1.0784e-09	-0.406021	0.209	0.301	2.04119e-05	AM
CTSK	1.26477e-09	0.310364	0.178	0.092	2.39396e-05	AM
MYRIP	1.4378e-09	0.421023	0.345	0.236	2.72147e-05	AM
ITGAV	1.46252e-09	0.310637	0.631	0.514	2.76826e-05	AM
SFTPB	1.48405e-09	-0.321357	0.265	0.353	2.80902e-05	AM
MMD	1.50963e-09	-0.255809	0.269	0.369	2.85742e-05	AM
MCEMP1	1.52716e-09	-0.267642	0.386	0.485	2.89062e-05	AM
MMP9	1.53048e-09	0.301647	0.161	0.08	2.8969e-05	AM
GMCL1	1.60282e-09	0.25607	0.58	0.458	3.03382e-05	AM
HSF5	1.84732e-09	-0.253017	0.141	0.234	3.49661e-05	AM
KYNU	1.90121e-09	0.314852	0.744	0.637	3.59861e-05	AM
LGR4	2.0936e-09	-0.284614	0.135	0.226	3.96277e-05	AM
ENSMFAG00000044879	2.1181e-09	-0.266017	0.175	0.27	4.00914e-05	AM
NECTIN1	2.41109e-09	-0.25125	0.146	0.237	4.56372e-05	AM
APOL2	2.44004e-09	0.286154	0.26	0.161	4.61851e-05	AM
TNFSF8	3.25406e-09	-0.270764	0.312	0.403	6.15928e-05	AM
RIN3	3.65106e-09	-0.275518	0.655	0.702	6.91073e-05	AM
PLAU	3.7567e-09	0.29092	0.167	0.085	7.11069e-05	AM
CYP4B1	4.90425e-09	0.266474	0.274	0.173	9.28276e-05	AM
ITGB8	4.98426e-09	0.27554	0.311	0.208	9.4342e-05	AM
RIN2	5.68881e-09	-0.276607	0.461	0.537	0.000107678	AM
ENSMFAG00000043121	6.45679e-09	-0.280029	0.353	0.439	0.000122214	AM
FAM9C	6.8582e-09	-0.383119	0.414	0.512	0.000129812	AM
PDGFC	7.1994e-09	-0.296592	0.661	0.689	0.00013627	AM
SLCO3A1	7.23092e-09	-0.352705	0.49	0.562	0.000136867	AM
ACSL1	7.48165e-09	0.309522	0.444	0.33	0.000141613	AM
CRYBG1	8.02148e-09	0.306166	0.343	0.24	0.000151831	AM
SCARB1	9.47108e-09	0.257287	0.63	0.522	0.000179269	AM
CALD1	9.53171e-09	-0.299983	0.179	0.267	0.000180416	AM
ROBO2	1.69305e-08	0.419167	0.406	0.31	0.00032046	AM
COL5A2	1.87395e-08	0.290992	0.2	0.115	0.000354702	AM
FTL	1.89957e-08	0.316693	0.489	0.391	0.000359551	AM
MEGF8	1.93572e-08	-0.252637	0.198	0.285	0.000366392	AM
TCF7L1	1.93939e-08	-0.37264	0.236	0.32	0.000367087	AM
ALOX5AP	2.00808e-08	-0.300883	0.312	0.399	0.00038009	AM
MCCC1	4.18468e-08	-0.288439	0.408	0.474	0.000792076	AM
MIS18BP1	5.93015e-08	-0.266549	0.345	0.428	0.00112246	AM
PREX2	7.91584e-08	-0.303248	0.282	0.357	0.00149831	AM
ADGRA2	1.10972e-07	-0.254729	0.265	0.355	0.00210048	AM
DNMT3A	1.21929e-07	-0.251265	0.437	0.5	0.00230786	AM
FGFR2	1.60227e-07	-0.256583	0.283	0.362	0.00303277	AM
LPIN1	1.87224e-07	-0.292335	0.262	0.333	0.00354377	AM
PCSK5	1.97739e-07	-0.269148	0.255	0.332	0.00374279	AM
PDE4D	2.11027e-07	0.554621	0.624	0.551	0.00399431	AM
PELI1	2.18236e-07	0.253578	0.473	0.368	0.00413078	AM
FNDC3B	2.21432e-07	0.265685	0.945	0.937	0.00419127	AM
MME	2.56039e-07	0.392011	0.518	0.43	0.00484631	AM
TMEM91	3.17724e-07	-0.277521	0.252	0.326	0.00601387	AM
RHBDD2	3.72299e-07	-0.26805	0.133	0.205	0.00704687	AM
PRKG1	5.03292e-07	-0.254762	0.616	0.655	0.00952632	AM
RAPGEF5	5.2532e-07	-0.300828	0.377	0.438	0.00994327	AM
FAM69A	6.28849e-07	-0.264986	0.539	0.601	0.0119029	AM
HDAC4	7.76047e-07	-0.250187	0.606	0.642	0.014689	AM
TET1	1.2113e-06	-0.282285	0.235	0.305	0.0229275	AM
CTSH	1.37283e-06	0.283968	0.53	0.447	0.025985	AM
ADGRB3	1.45151e-06	-0.278397	0.345	0.412	0.0274742	AM
SLCO2B1	1.51076e-06	-0.258578	0.685	0.712	0.0285956	AM
SCD	1.64844e-06	0.365968	0.503	0.411	0.0312016	AM
IRS2	2.1779e-06	-0.266204	0.286	0.362	0.0412232	AM
MYO1D	2.3026e-06	0.347881	0.606	0.527	0.0435836	AM
FKBP5	6.37948e-29	-1.04245	0.638	0.822	1.20751e-24	IM
ZBTB16	1.60749e-25	-1.02489	0.425	0.673	3.04266e-21	IM
SLC9A9	1.52649e-17	0.607734	0.812	0.604	2.88935e-13	IM
LGMN	6.25684e-15	0.630913	0.575	0.339	1.1843e-10	IM
PTPRG	1.61679e-14	-0.584455	0.648	0.763	3.06025e-10	IM
FOS	3.76204e-14	0.609772	0.325	0.118	7.12078e-10	IM
CD163	6.16917e-14	-0.511303	0.62	0.777	1.1677e-09	IM
ENSMFAG00000000676	1.62924e-11	0.487509	0.698	0.511	3.08382e-07	IM
RASGEF1B	3.52336e-11	0.467858	0.51	0.294	6.66901e-07	IM
SLC16A10	3.54153e-11	0.686355	0.325	0.142	6.70341e-07	IM
HLA-DPB1	1.66464e-10	0.408418	0.522	0.312	3.15084e-06	IM
FRMD4B	7.43114e-10	0.437712	0.812	0.659	1.40657e-05	IM
DOCK9	1.50672e-09	-0.616826	0.395	0.544	2.85192e-05	IM
CHKA	1.98959e-09	-0.694414	0.438	0.564	3.7659e-05	IM
BMP1	2.88329e-09	-0.684761	0.298	0.454	5.45749e-05	IM
RGS1	4.2359e-09	0.501546	0.46	0.27	8.01772e-05	IM
KIAA0355	4.77458e-09	-0.360608	0.93	0.959	9.03732e-05	IM
SPRED1	5.19423e-09	0.426861	0.68	0.525	9.83163e-05	IM
SLC22A23	5.2355e-09	-0.696957	0.16	0.318	9.90975e-05	IM
KCNAB2	5.40276e-09	-0.696491	0.29	0.444	0.000102263	IM
CNPPD1	9.3011e-09	0.437579	0.185	0.061	0.000176051	IM
IGF1	1.7868e-08	0.646635	0.32	0.168	0.000338205	IM
FOSB	1.89665e-08	0.33248	0.158	0.045	0.000358998	IM
HPS3	1.90328e-08	0.490086	0.342	0.181	0.000360252	IM
ST8SIA4	3.22965e-08	0.477198	0.375	0.209	0.000611309	IM
SESN3	4.2202e-08	0.443232	0.31	0.154	0.000798799	IM
TAGLN2	4.59727e-08	0.323061	0.21	0.079	0.00087017	IM
ARHGAP24	5.97138e-08	0.284227	0.842	0.714	0.00113026	IM
ANXA4	9.20771e-08	0.4825	0.342	0.187	0.00174284	IM
FTH1	1.1923e-07	0.371873	0.49	0.304	0.00225679	IM
SLC7A8	1.24778e-07	0.624376	0.538	0.381	0.0023618	IM
PDE4B	1.64631e-07	0.397366	0.535	0.367	0.00311614	IM
ZSWIM4	1.87201e-07	0.619941	0.365	0.211	0.00354334	IM
NRP2	2.04504e-07	0.405256	0.392	0.225	0.00387084	IM
NRXN3	2.19481e-07	-0.798576	0.14	0.268	0.00415433	IM
ZEB2	2.66294e-07	0.348288	0.878	0.805	0.00504041	IM
CPQ	3.32158e-07	0.411011	0.392	0.231	0.00628709	IM
NCF4	3.97152e-07	0.365457	0.35	0.197	0.00751729	IM
RBM47	6.21582e-07	0.340188	0.725	0.578	0.0117653	IM
ENSMFAG00000033189	6.24955e-07	0.389686	0.522	0.371	0.0118291	IM
C7	6.38014e-07	-0.684974	0.185	0.312	0.0120763	IM
CD83	6.53565e-07	0.267837	0.348	0.193	0.0123707	IM
PTPRC	6.88974e-07	0.363543	0.725	0.57	0.0130409	IM
BMP2K	8.81442e-07	0.318975	0.62	0.458	0.0166839	IM
ARHGAP17	1.13498e-06	0.289292	0.452	0.282	0.0214829	IM
AFF3	1.16872e-06	-0.420512	0.315	0.46	0.0221214	IM
GPRC5A	1.22137e-06	0.28944	0.2	0.085	0.0231182	IM
PPARG	1.22601e-06	0.393569	0.475	0.308	0.0232059	IM
IGF1R	1.27495e-06	-0.443233	0.318	0.45	0.0241322	IM
TGFBI	1.29527e-06	0.377263	0.195	0.083	0.0245168	IM
RAD51B	1.34526e-06	0.431716	0.558	0.418	0.0254631	IM
LIFR	1.40582e-06	-0.505234	0.278	0.396	0.0266093	IM
TNFRSF14	1.61467e-06	0.30723	0.235	0.112	0.0305624	IM
FMNL2	1.85261e-06	0.330596	0.592	0.428	0.0350661	IM
CYR61	2.04226e-06	0.304289	0.135	0.045	0.0386558	IM
ENSMFAG00000039395	2.20347e-06	0.311165	0.138	0.047	0.0417072	IM
ZFP36L1	2.26276e-06	0.357633	0.602	0.446	0.0428294	IM
PRKG1	2.54371e-06	-0.345539	0.507	0.615	0.0481473	IM
LAMB1	2.63241e-06	-0.544408	0.125	0.245	0.0498263	IM
BMP1	4.73839e-229	-0.945384	0.228	0.496	8.96882e-225	T
ARHGAP15	6.89476e-178	0.500476	0.839	0.645	1.30504e-173	T
PTPRC	1.99027e-167	0.421051	0.893	0.744	3.76718e-163	T
ZBTB16	7.10084e-167	-0.697538	0.367	0.596	1.34405e-162	T
KIAA0355	5.67882e-149	-0.515459	0.947	0.946	1.07489e-144	T
PTPRG	1.41265e-135	-0.444362	0.642	0.774	2.67387e-131	T
ENSMFAG00000037375	8.51158e-133	0.547334	0.584	0.338	1.61107e-128	T
ENSMFAG00000044769	1.89925e-130	0.5167	0.575	0.327	3.5949e-126	T
SFTPC	5.76508e-118	-0.356318	0.804	0.864	1.09121e-113	T
SKAP1	7.13997e-114	0.373047	0.835	0.669	1.35145e-109	T
DLG2	6.10952e-110	-0.504319	0.926	0.928	1.15641e-105	T
DOCK9	1.75505e-105	-0.554126	0.371	0.536	3.32196e-101	T
INPP4B	2.23572e-104	0.544341	0.508	0.294	4.23177e-100	T
ADGRL2	3.41438e-103	-0.454969	0.515	0.657	6.46274e-99	T
ANKRD44	3.39705e-100	0.273242	0.943	0.872	6.42993e-96	T
MBNL1	1.49328e-99	0.308271	0.902	0.787	2.82648e-95	T
THEMIS	1.07372e-96	0.51204	0.454	0.252	2.03234e-92	T
FKBP5	2.58836e-94	-0.473141	0.545	0.681	4.89925e-90	T
RABGAP1L	4.47893e-88	0.31801	0.875	0.775	8.47772e-84	T
KLF12	1.19556e-87	0.386121	0.677	0.48	2.26296e-83	T
TRIM58	1.92847e-85	-0.5321	0.934	0.935	3.65021e-81	T
LDB2	3.39338e-82	-0.408667	0.487	0.624	6.42299e-78	T
PTPRM	1.09205e-79	-0.413023	0.469	0.603	2.06704e-75	T
RIPOR2	3.20057e-79	0.279184	0.892	0.806	6.05805e-75	T
LAMB1	8.37115e-79	-0.62025	0.077	0.201	1.58449e-74	T
AUTS2	3.09368e-78	-0.465012	0.503	0.613	5.85571e-74	T
CD48	3.26981e-77	0.465663	0.264	0.114	6.1891e-73	T
LIFR	1.36754e-76	-0.541104	0.256	0.401	2.58847e-72	T
TNIK	2.87869e-75	0.306677	0.824	0.68	5.44878e-71	T
LY9	1.10249e-72	0.457518	0.245	0.105	2.08679e-68	T
LCK	3.76525e-72	0.41298	0.19	0.067	7.12687e-68	T
MAP3K1	1.4722e-70	0.399258	0.426	0.249	2.78657e-66	T
SLC24A3	1.75383e-70	-0.596157	0.996	0.998	3.31965e-66	T
TMEM156	2.45132e-70	0.468926	0.265	0.122	4.63986e-66	T
PTPN22	1.78823e-69	0.407793	0.598	0.425	3.38476e-65	T
FCRL6	5.08061e-69	0.529131	0.134	0.036	9.61657e-65	T
GNG2	1.39025e-68	0.419537	0.492	0.316	2.63147e-64	T
RBMS3	7.26518e-68	-0.392337	0.59	0.674	1.37515e-63	T
TOX	1.6979e-67	0.347473	0.708	0.549	3.21378e-63	T
EPAS1	3.09092e-67	-0.356873	0.492	0.608	5.8505e-63	T
RUNX1	3.65268e-66	0.33631	0.745	0.598	6.91378e-62	T
ITGA4	4.92852e-66	0.393203	0.61	0.439	9.32871e-62	T
ENSMFAG00000030025	5.86778e-66	0.290194	0.892	0.814	1.11065e-61	T
HHIP	1.49078e-64	-0.553708	0.203	0.33	2.82176e-60	T
CLEC2D	1.80033e-64	0.380293	0.457	0.285	3.40766e-60	T
GK5	9.15734e-64	0.475109	0.191	0.075	1.7333e-59	T
KLRK1	1.22521e-62	0.419626	0.323	0.175	2.31908e-58	T
NCOR1	3.91712e-59	-0.321837	0.888	0.89	7.41432e-55	T
CYTIP	6.55218e-59	0.366916	0.375	0.216	1.2402e-54	T
TCF4	4.56089e-58	-0.373116	0.476	0.581	8.63285e-54	T
SYNE1	1.75247e-57	0.318618	0.679	0.527	3.31708e-53	T
ST8SIA4	4.14703e-57	0.314276	0.431	0.264	7.84949e-53	T
CD38	4.14917e-57	0.430778	0.238	0.114	7.85355e-53	T
RAPGEF5	6.33417e-57	-0.485108	0.308	0.422	1.19893e-52	T
IKZF3	9.03183e-57	0.35264	0.382	0.227	1.70954e-52	T
SFTPB	1.13174e-56	-0.562821	0.174	0.288	2.14216e-52	T
COLEC12	2.09546e-56	-0.490108	0.394	0.48	3.96628e-52	T
SLCO2A1	4.30518e-54	-0.525284	0.13	0.24	8.14885e-50	T
PPP2R2B	4.01374e-53	0.405998	0.442	0.295	7.59721e-49	T
ENSMFAG00000045054	1.60656e-52	0.353296	0.107	0.029	3.04089e-48	T
TRAF3IP3	6.02664e-52	0.325078	0.374	0.227	1.14072e-47	T
ENSMFAG00000028229	1.15226e-51	0.370863	0.115	0.035	2.181e-47	T
CD69	4.09509e-51	0.45047	0.194	0.089	7.75119e-47	T
ARHGDIB	5.15248e-51	0.30612	0.351	0.205	9.7526e-47	T
SLC9A9	6.83337e-51	0.313634	0.564	0.398	1.29342e-46	T
SH3RF2	4.4971e-50	0.404258	0.113	0.035	8.51211e-46	T
FGFR2	3.72511e-49	-0.522331	0.222	0.328	7.05089e-45	T
STAT4	1.15171e-48	0.304944	0.514	0.356	2.17995e-44	T
DOCK11	1.15471e-48	0.277883	0.575	0.408	2.18563e-44	T
AFF3	1.68505e-48	-0.353128	0.4	0.516	3.18947e-44	T
RGS1	3.82961e-48	0.389095	0.145	0.056	7.24868e-44	T
PLCL2	1.59994e-46	0.298626	0.37	0.227	3.02837e-42	T
CD247	2.2003e-46	0.310557	0.664	0.528	4.16473e-42	T
TRAC	6.3989e-46	0.352557	0.375	0.237	1.21118e-41	T
SAMD3	1.614e-45	0.39238	0.187	0.088	3.05498e-41	T
PPP3CA	1.95483e-45	0.284064	0.707	0.578	3.70011e-41	T
PRKG1	1.96955e-45	-0.347201	0.493	0.574	3.72796e-41	T
ENSMFAG00000045172	6.97154e-45	0.312615	0.177	0.08	1.31957e-40	T
PRICKLE2	1.94934e-44	-0.379476	0.321	0.423	3.68972e-40	T
HPGD	4.53803e-44	-0.44381	0.229	0.333	8.58957e-40	T
PREX2	2.31509e-43	-0.438673	0.23	0.332	4.38201e-39	T
C7	2.58779e-43	-0.482411	0.163	0.264	4.89817e-39	T
ITK	4.78731e-43	0.259797	0.605	0.453	9.06143e-39	T
FYB1	7.15392e-43	0.268166	0.56	0.405	1.35409e-38	T
PPP1R12A	2.31246e-42	0.260503	0.653	0.501	4.37702e-38	T
CCM2	4.56132e-42	0.255964	0.568	0.413	8.63366e-38	T
PYHIN1	1.34527e-41	0.334018	0.218	0.115	2.54633e-37	T
ENSMFAG00000033189	2.07013e-40	0.293861	0.402	0.269	3.91834e-36	T
ENSMFAG00000035374	2.62261e-39	0.330699	0.173	0.084	4.96407e-35	T
ARAP2	6.03124e-39	0.256028	0.507	0.36	1.14159e-34	T
ID2	1.88151e-38	0.340875	0.301	0.185	3.56132e-34	T
FAM49B	1.8821e-38	0.273164	0.365	0.234	3.56243e-34	T
ENSMFAG00000003265	2.16513e-38	0.273007	0.423	0.286	4.09815e-34	T
TXK	2.43785e-38	0.38825	0.383	0.262	4.61437e-34	T
SRSF7	2.6339e-38	0.266467	0.256	0.145	4.98544e-34	T
ENSMFAG00000040054	1.52453e-37	0.283578	0.156	0.073	2.88564e-33	T
CD27	1.57835e-37	0.27419	0.121	0.048	2.98749e-33	T
CLEC12A	1.94903e-37	0.383658	0.232	0.133	3.68912e-33	T
PPP3CC	3.4282e-37	0.260352	0.519	0.378	6.48889e-33	T
GLCCI1	3.84096e-37	0.273815	0.391	0.26	7.27017e-33	T
ARPC3	1.0681e-36	0.277277	0.221	0.12	2.02171e-32	T
ZC3HAV1	1.11647e-36	0.25492	0.633	0.493	2.11326e-32	T
STK17B	2.42223e-36	0.257614	0.497	0.355	4.58481e-32	T
SLC2A14	1.85784e-35	0.443105	0.284	0.176	3.51651e-31	T
ADGRB3	7.78013e-35	-0.400031	0.236	0.325	1.47262e-30	T
H3F3B	1.20274e-34	0.319335	0.268	0.163	2.27655e-30	T
GPD2	3.15761e-34	0.258415	0.28	0.169	5.97672e-30	T
ENSMFAG00000003353	3.20731e-34	-0.425661	0.252	0.335	6.07079e-30	T
SH3D19	1.18017e-33	-0.448803	0.157	0.24	2.23383e-29	T
LIMD2	1.39565e-33	0.262721	0.204	0.111	2.64168e-29	T
ENSMFAG00000035592	3.00261e-33	0.299438	0.136	0.064	5.68334e-29	T
ATM	4.15196e-33	0.251554	0.49	0.356	7.85882e-29	T
MATK	1.4778e-32	0.27837	0.181	0.096	2.79719e-28	T
TTC28	2.08397e-32	-0.344323	0.368	0.44	3.94454e-28	T
GZMB	6.19906e-32	0.270574	0.252	0.152	1.17336e-27	T
ADGRF5	1.04761e-31	-0.38707	0.211	0.295	1.98291e-27	T
SRGN	1.14249e-31	0.262283	0.253	0.153	2.1625e-27	T
APOBEC3G	1.2823e-31	0.261126	0.124	0.056	2.42713e-27	T
ROR2	1.47209e-31	0.405777	0.222	0.132	2.78638e-27	T
CADPS2	1.8755e-31	-0.346603	0.367	0.443	3.54994e-27	T
SH2D1A	2.68643e-31	0.262199	0.251	0.152	5.08487e-27	T
CCL5	3.03668e-31	0.327645	0.173	0.092	5.74783e-27	T
DOCK4	1.08808e-30	-0.351632	0.333	0.407	2.05951e-26	T
CD244	3.01153e-30	0.293291	0.261	0.165	5.70021e-26	T
TBX5	3.01638e-30	-0.386816	0.045	0.102	5.7094e-26	T
PBX1	3.77089e-30	-0.379094	0.24	0.32	7.13754e-26	T
SPTBN1	4.05496e-30	-0.309763	0.426	0.495	7.67522e-26	T
CNN3	4.13325e-30	-0.472022	0.264	0.34	7.82342e-26	T
PTPRB	4.9595e-30	-0.398348	0.195	0.277	9.38735e-26	T
KCNQ5	5.4526e-30	0.353396	0.261	0.166	1.03207e-25	T
TTN	1.42877e-29	-0.417064	0.253	0.327	2.70438e-25	T
ENSMFAG00000043717	1.53434e-29	0.256641	0.223	0.132	2.90419e-25	T
OSBPL3	1.83481e-29	0.259932	0.228	0.137	3.47293e-25	T
PDGFD	2.03221e-29	0.353897	0.449	0.348	3.84657e-25	T
SASH1	2.98824e-29	-0.41602	0.166	0.243	5.65613e-25	T
ARHGAP29	4.92189e-29	-0.360172	0.26	0.339	9.31615e-25	T
PCSK5	5.59645e-29	-0.382631	0.142	0.219	1.0593e-24	T
ZNF827	6.00013e-29	0.258139	0.292	0.189	1.13571e-24	T
ZEB2	1.60926e-28	0.321324	0.621	0.527	3.04602e-24	T
TOX2	2.60008e-28	0.251601	0.25	0.156	4.92142e-24	T
OSMR	3.41276e-28	-0.390512	0.14	0.217	6.45967e-24	T
COL11A1	3.43014e-28	0.417684	0.157	0.085	6.49256e-24	T
SUSD1	7.77757e-28	0.279169	0.145	0.075	1.47214e-23	T
P3H2	1.26031e-26	-0.408334	0.152	0.223	2.38551e-22	T
MYO10	2.41559e-26	-0.400667	0.145	0.216	4.57223e-22	T
CD3G	2.90606e-26	0.253099	0.186	0.108	5.50059e-22	T
CCDC141	5.96415e-26	-0.372003	0.297	0.362	1.12889e-21	T
VWF	7.94035e-26	-0.411995	0.221	0.293	1.50295e-21	T
MECOM	1.45888e-25	-0.344327	0.352	0.414	2.76137e-21	T
CD226	5.9413e-25	0.26624	0.163	0.093	1.12457e-20	T
LRRK2	6.00126e-25	-0.345982	0.333	0.395	1.13592e-20	T
MAGI1	3.09463e-24	-0.349954	0.309	0.371	5.85751e-20	T
ABCA3	4.70477e-24	-0.363597	0.129	0.195	8.9052e-20	T
LIMCH1	5.26241e-24	-0.287577	0.452	0.499	9.9607e-20	T
ICOS	7.78269e-24	0.343761	0.123	0.064	1.47311e-19	T
SPARCL1	8.63474e-24	-0.369891	0.071	0.128	1.63438e-19	T
KALRN	1.35707e-23	-0.346559	0.189	0.26	2.56866e-19	T
ENSMFAG00000030468	1.49955e-23	-0.371159	0.106	0.168	2.83834e-19	T
LRMDA	1.96123e-23	-0.281508	0.381	0.443	3.71222e-19	T
ADAMTS12	1.98697e-23	-0.351646	0.083	0.142	3.76094e-19	T
ACSS3	2.40761e-23	-0.361114	0.084	0.143	4.55713e-19	T
PECAM1	2.43871e-23	-0.281495	0.337	0.408	4.61599e-19	T
EML1	3.25567e-23	-0.381471	0.114	0.176	6.16234e-19	T
NRXN3	2.07745e-22	-0.576136	0.126	0.185	3.93221e-18	T
KIF13A	2.88855e-22	-0.336845	0.274	0.338	5.46744e-18	T
HIF3A	6.38562e-22	-0.371334	0.074	0.128	1.20867e-17	T
PARD3	6.75243e-22	-0.291548	0.383	0.437	1.2781e-17	T
PLPP1	4.4993e-21	-0.318861	0.124	0.187	8.51627e-17	T
RBMS2	9.48028e-21	-0.371077	0.155	0.216	1.79443e-16	T
FLT1	1.065e-20	-0.361301	0.132	0.192	2.01582e-16	T
EXOC2	1.46064e-20	-0.276591	0.614	0.629	2.76471e-16	T
RALGAPA2	1.85337e-20	-0.280188	0.435	0.478	3.50806e-16	T
TMEM132C	5.48729e-20	-0.287787	0.081	0.134	1.03863e-15	T
RGS6	6.30359e-20	-0.294636	0.205	0.269	1.19314e-15	T
MDGA2	7.16311e-20	-0.357613	0.077	0.128	1.35583e-15	T
NRP1	1.37334e-19	-0.35316	0.216	0.274	2.59946e-15	T
IGF1R	1.54632e-19	-0.286258	0.322	0.382	2.92687e-15	T
FAM171A1	2.16528e-19	-0.330691	0.09	0.144	4.09845e-15	T
CTNND1	1.21778e-18	-0.2961	0.327	0.377	2.30502e-14	T
TXNIP	1.46647e-18	-0.278233	0.342	0.399	2.77574e-14	T
ARHGEF28	1.60119e-18	-0.335089	0.147	0.205	3.03073e-14	T
DPYD	2.2638e-18	-0.280846	0.425	0.461	4.28493e-14	T
ITGA8	3.42753e-18	-0.306344	0.187	0.244	6.48763e-14	T
GUCY1A2	3.77162e-18	-0.340979	0.16	0.216	7.13893e-14	T
CALCRL	6.31271e-18	-0.283033	0.299	0.356	1.19487e-13	T
PPP1R9A	7.26006e-18	-0.349004	0.138	0.193	1.37418e-13	T
BICC1	9.66488e-18	-0.311865	0.08	0.129	1.82937e-13	T
ENSMFAG00000004557	1.10162e-17	-0.317666	0.178	0.236	2.08515e-13	T
EFNB2	1.71816e-17	-0.282011	0.064	0.11	3.25213e-13	T
LAMA2	1.72946e-17	-0.331999	0.115	0.169	3.27353e-13	T
ATP11A	2.98436e-17	-0.283468	0.336	0.387	5.6488e-13	T
ZNF385B	4.89696e-17	-0.329793	0.314	0.359	9.26897e-13	T
PLXDC2	5.88672e-17	-0.256637	0.348	0.396	1.11424e-12	T
NCKAP5	7.67933e-17	-0.282836	0.309	0.36	1.45354e-12	T
TMTC1	9.48373e-17	-0.298272	0.185	0.242	1.79508e-12	T
CD36	1.67474e-16	-0.340588	0.158	0.211	3.16996e-12	T
CACNB2	1.77116e-16	-0.326181	0.132	0.185	3.35244e-12	T
SVEP1	3.20857e-16	-0.307131	0.102	0.151	6.07319e-12	T
TNS1	3.26956e-16	-0.346606	0.118	0.168	6.18863e-12	T
[truncated: 413 more rows]

## Sheet: DEGs of heart
Differentially expressed genes of monkey heart during aging
Gene	p_val	avg_logFC	pct.1	pct.2	p_val_adj	Cell type
NFATC2	1.3448e-36	-1.53194	0.297	0.63	2.61833e-32	AEC
ENSMFAG00000046455	1.64792e-91	-1.53144	0.114	0.635	3.20849e-87	AEC
ENSMFAG00000034698	3.49976e-79	-1.34765	0.095	0.54	6.81403e-75	AEC
FOSB	4.00702e-24	-1.33277	0.06	0.251	7.80167e-20	AEC
ENSMFAG00000031396	2.07347e-61	-1.16596	0.189	0.592	4.03704e-57	AEC
ENSMFAG00000038834	4.99473e-56	-1.01185	0.134	0.513	9.72475e-52	AEC
ZSWIM4	1.502e-37	-1.00844	0.122	0.42	2.9244e-33	AEC
LEPR	1.92046e-55	-0.886788	0.279	0.698	3.73914e-51	AEC
MMP16	3.5477e-42	-0.875339	0.486	0.786	6.90738e-38	AEC
FOS	2.99414e-28	-0.872346	0.122	0.373	5.82959e-24	AEC
GCH1	5.53141e-21	-0.854	0.2	0.427	1.07697e-16	AEC
NPPA	1.9502e-93	-0.852786	0.078	0.638	3.79704e-89	AEC
PKHD1L1	1.12491e-20	-0.824024	0.412	0.629	2.19019e-16	AEC
CP	9.6218e-24	-0.813778	0.226	0.474	1.87336e-19	AEC
RRP12	4.03454e-17	-0.783866	0.067	0.22	7.85526e-13	AEC
IGFBP5	6.9106e-32	-0.734751	0.081	0.334	1.34549e-27	AEC
DDX58	7.63955e-24	-0.721342	0.207	0.441	1.48742e-19	AEC
GADD45B	1.55364e-34	-0.707693	0.122	0.411	3.02493e-30	AEC
MT3	5.1212e-24	-0.705854	0.077	0.283	9.97097e-20	AEC
NPR3	1.67289e-30	-0.705682	0.303	0.603	3.25711e-26	AEC
PCLO	5.84379e-35	-0.705561	0.051	0.298	1.13779e-30	AEC
ENPP1	1.3757e-31	-0.700942	0.286	0.585	2.6785e-27	AEC
RAP1B	4.15112e-12	-0.693148	0.529	0.701	8.08223e-08	AEC
ZNF804A	3.56522e-44	-0.679103	0.385	0.761	6.94148e-40	AEC
ENSMFAG00000035833	1.68204e-43	-0.671527	0.047	0.338	3.27493e-39	AEC
NCAM2	1.05708e-18	-0.668844	0.149	0.349	2.05814e-14	AEC
P3H2	2.26615e-33	-0.667207	0.362	0.68	4.4122e-29	AEC
ENSMFAG00000001284	5.96767e-55	-0.654303	0.004	0.299	1.1619e-50	AEC
ATF3	7.79429e-16	-0.654224	0.03	0.152	1.51755e-11	AEC
PECR	4.38871e-44	-0.64987	0.11	0.439	8.54481e-40	AEC
ADGRB3	2.63712e-38	-0.640923	0.625	0.866	5.13447e-34	AEC
CCNL1	1.11167e-10	-0.633003	0.381	0.547	2.16442e-06	AEC
JMJD1C	6.33712e-15	-0.622151	0.799	0.919	1.23384e-10	AEC
HES1	8.1094e-20	-0.614672	0.323	0.556	1.5789e-15	AEC
RALYL	2.11011e-27	-0.602015	0.366	0.653	4.10838e-23	AEC
SH3RF1	1.91247e-32	-0.59514	0.729	0.901	3.72358e-28	AEC
EYA1	9.70975e-22	-0.58989	0.112	0.322	1.89049e-17	AEC
ARF4	7.14785e-16	-0.587507	0.189	0.377	1.39169e-11	AEC
DSCAM	1.3869e-11	-0.577924	0.107	0.242	2.7003e-07	AEC
ATRNL1	2.39518e-23	-0.572523	0.353	0.615	4.66341e-19	AEC
WDFY2	1.91895e-34	-0.569023	0.29	0.63	3.7362e-30	AEC
ZFP36	1.11374e-16	-0.550241	0.222	0.429	2.16845e-12	AEC
TBX20	2.77554e-26	-0.547534	0.249	0.537	5.40398e-22	AEC
ANKRD42	1.47407e-17	-0.541026	0.052	0.202	2.87002e-13	AEC
RBMS2	4.24286e-28	-0.529116	0.453	0.761	8.26084e-24	AEC
ABCA1	1.35622e-22	-0.529046	0.341	0.609	2.64056e-18	AEC
LIMCH1	3.25524e-22	-0.528263	0.418	0.663	6.33796e-18	AEC
ABCC9	2.09329e-33	-0.523551	0.6	0.874	4.07563e-29	AEC
ITGA8	1.41292e-18	-0.513438	0.245	0.477	2.75096e-14	AEC
MLF1	1.42227e-07	-0.512904	0.123	0.229	0.00276917	AEC
IGF1R	3.25353e-35	-0.511988	0.771	0.941	6.33462e-31	AEC
SPARC	3.82307e-28	-0.508238	0.341	0.641	7.44352e-24	AEC
HMGN3	3.59097e-31	-0.508163	0.338	0.66	6.99162e-27	AEC
LMNA	1.68868e-07	-0.505542	0.233	0.359	0.00328786	AEC
MORF4L1	8.74058e-26	-0.50537	0.362	0.65	1.70179e-21	AEC
GBP1	1.39622e-07	-0.504054	0.162	0.278	0.00271843	AEC
FREM2	2.84466e-23	-0.501048	0.31	0.588	5.53856e-19	AEC
NFKBIA	1.08154e-24	-0.500165	0.21	0.474	2.10576e-20	AEC
SRSF7	2.54718e-12	-0.498083	0.34	0.538	4.95935e-08	AEC
PER2	1.13432e-25	-0.49509	0.171	0.43	2.20853e-21	AEC
CACNA2D1	3.41156e-23	-0.494949	0.782	0.929	6.64231e-19	AEC
HERC6	3.66304e-19	-0.492377	0.155	0.364	7.13195e-15	AEC
SESN3	7.47069e-21	-0.48969	0.532	0.774	1.45454e-16	AEC
BTG2	3.49247e-18	-0.487793	0.352	0.576	6.79983e-14	AEC
FAM189A1	1.65275e-20	-0.486248	0.078	0.266	3.2179e-16	AEC
ENSMFAG00000045627	8.28245e-40	-0.48531	0.022	0.268	1.61259e-35	AEC
TNFRSF10D	1.00433e-10	-0.485141	0.351	0.523	1.95542e-06	AEC
FCHO2	1.06031e-28	-0.484915	0.532	0.809	2.06443e-24	AEC
PCDH17	5.62385e-19	-0.484551	0.445	0.683	1.09496e-14	AEC
GLS	1.66027e-29	-0.481454	0.708	0.892	3.23254e-25	AEC
NNMT	1.42848e-25	-0.481228	0.127	0.371	2.78125e-21	AEC
ENSMFAG00000041985	1.77581e-27	-0.480833	0.819	0.94	3.4575e-23	AEC
MEST	2.88547e-23	-0.478577	0.122	0.344	5.61801e-19	AEC
AHCTF1	3.53285e-29	-0.469889	0.415	0.726	6.87846e-25	AEC
YBX3	3.40909e-07	-0.46905	0.555	0.696	0.00663749	AEC
COCH	9.99322e-10	-0.4687	0.201	0.346	1.94568e-05	AEC
KIRREL3	6.08259e-09	-0.461419	0.03	0.107	0.000118428	AEC
TNFRSF10B	5.53044e-14	-0.459741	0.49	0.686	1.07678e-09	AEC
ADGRE5	6.87649e-09	-0.456814	0.236	0.385	0.000133885	AEC
ENSMFAG00000002899	9.45949e-27	-0.455269	0.503	0.78	1.84176e-22	AEC
DCLK1	4.34226e-18	-0.453608	0.137	0.337	8.45437e-14	AEC
ELL2	1.57979e-11	-0.453328	0.238	0.418	3.07585e-07	AEC
GRIN2A	3.75384e-17	-0.452728	0.305	0.534	7.30872e-13	AEC
ARHGAP26	5.70261e-31	-0.451709	0.86	0.971	1.1103e-26	AEC
ENG	4.95345e-39	-0.451241	0.859	0.977	9.64437e-35	AEC
SLC30A7	3.57092e-21	-0.448577	0.251	0.504	6.95259e-17	AEC
TRIM22	3.22313e-25	-0.441647	0.558	0.812	6.27544e-21	AEC
RNF122	3.42664e-16	-0.44072	0.059	0.205	6.67167e-12	AEC
RAB20	6.13822e-16	-0.433926	0.327	0.561	1.19511e-11	AEC
LDLR	1.17822e-14	-0.432751	0.082	0.233	2.294e-10	AEC
CDK14	1.04563e-22	-0.432458	0.408	0.689	2.03583e-18	AEC
MAMDC2	2.15673e-16	-0.431279	0.168	0.365	4.19915e-12	AEC
ROR1	3.01395e-14	-0.429421	0.097	0.251	5.86815e-10	AEC
ZBTB16	3.42086e-29	-0.428189	0.777	0.938	6.66042e-25	AEC
TNPO1	4.74418e-20	-0.427955	0.474	0.723	9.23692e-16	AEC
SDCBP	1.09027e-10	-0.423487	0.342	0.531	2.12275e-06	AEC
TMEM108	2.77046e-19	-0.422478	0.318	0.589	5.3941e-15	AEC
ENSMFAG00000043199	5.06954e-23	-0.422148	0.323	0.611	9.8704e-19	AEC
ARIH1	1.36644e-08	-0.421177	0.522	0.692	0.000266046	AEC
ENSMFAG00000046367	1.46738e-37	-0.420075	0.005	0.218	2.85698e-33	AEC
FGL2	4.13736e-22	-0.418584	0.133	0.355	8.05544e-18	AEC
RASA1	6.01064e-23	-0.416986	0.455	0.725	1.17027e-18	AEC
ENSMFAG00000042464	5.28832e-21	-0.415996	0.611	0.836	1.02964e-16	AEC
CYP7B1	2.74823e-18	-0.41583	0.205	0.43	5.3508e-14	AEC
RFTN2	1.41962e-20	-0.412139	0.27	0.529	2.76401e-16	AEC
LMNTD1	1.91443e-30	-0.410484	0.052	0.28	3.7274e-26	AEC
ENSMFAG00000043094	1.59794e-18	-0.40714	0.266	0.504	3.11119e-14	AEC
SLC7A2	1.96783e-18	-0.404634	0.204	0.424	3.83136e-14	AEC
PLSCR4	1.42379e-18	-0.40259	0.771	0.911	2.77211e-14	AEC
DACH2	1.50777e-15	-0.402572	0.116	0.296	2.93563e-11	AEC
USH2A	2.04065e-11	-0.398571	0.053	0.165	3.97314e-07	AEC
NKD2	2.11021e-24	-0.39704	0.048	0.239	4.10858e-20	AEC
UBAP1	5.04071e-17	-0.394913	0.267	0.484	9.81426e-13	AEC
SNTG2	1.23213e-22	-0.391697	0.405	0.689	2.39896e-18	AEC
EIF2AK2	8.16626e-15	-0.391558	0.333	0.531	1.58997e-10	AEC
PPP1CB	1.16386e-12	-0.38882	0.401	0.598	2.26604e-08	AEC
SCD5	2.66238e-14	-0.386198	0.082	0.226	5.18365e-10	AEC
PLPP1	5.03338e-13	-0.383701	0.404	0.582	9.79999e-09	AEC
MCL1	1.11395e-14	-0.381149	0.071	0.212	2.16886e-10	AEC
GULP1	3.35076e-20	-0.380083	0.584	0.845	6.52392e-16	AEC
NT5E	1.26822e-25	-0.378098	0.308	0.608	2.46923e-21	AEC
MDGA2	2.27073e-09	-0.376414	0.203	0.352	4.42111e-05	AEC
PTPRG	2.79182e-32	-0.373128	0.951	0.983	5.43567e-28	AEC
TRIM5	6.25819e-16	-0.372223	0.275	0.49	1.21847e-11	AEC
ANKH	6.20618e-15	-0.370153	0.492	0.699	1.20834e-10	AEC
AKAP13	4.52641e-23	-0.367017	0.829	0.944	8.81293e-19	AEC
CDC42SE2	2.98162e-18	-0.364944	0.158	0.367	5.80522e-14	AEC
RBMS1	1.44209e-13	-0.364432	0.836	0.905	2.80775e-09	AEC
GPM6B	6.05419e-11	-0.363909	0.171	0.328	1.17875e-06	AEC
PIR	7.81648e-14	-0.363257	0.147	0.319	1.52187e-09	AEC
ENSMFAG00000036927	8.27168e-27	-0.363152	0.012	0.177	1.6105e-22	AEC
ZFP37	1.93342e-09	-0.36053	0.073	0.179	3.76437e-05	AEC
TPM3	3.26802e-07	-0.360437	0.304	0.447	0.00636284	AEC
ASAP1	1.42795e-22	-0.360393	0.855	0.958	2.78022e-18	AEC
ANXA1	2.11233e-08	-0.359522	0.062	0.155	0.000411272	AEC
IFI44L	5.43129e-16	-0.358226	0.062	0.212	1.05747e-11	AEC
AFF4	8.06432e-13	-0.357439	0.529	0.737	1.57012e-08	AEC
IFI44	8.35137e-23	-0.356508	0.068	0.265	1.62601e-18	AEC
SNAP23	1.04591e-15	-0.356403	0.185	0.376	2.03638e-11	AEC
PER3	7.29192e-23	-0.354923	0.348	0.65	1.41974e-18	AEC
PCDH7	2.10997e-17	-0.353942	0.74	0.896	4.1081e-13	AEC
C1QTNF1	3.35036e-18	-0.351784	0.318	0.58	6.52315e-14	AEC
POLA1	2.90514e-14	-0.351469	0.405	0.621	5.65631e-10	AEC
YWHAZ	8.48671e-09	-0.350587	0.316	0.474	0.000165236	AEC
ZNF736	7.39295e-19	-0.349357	0.09	0.275	1.43941e-14	AEC
CNTN5	5.58016e-11	-0.348925	0.093	0.22	1.08646e-06	AEC
SMAP2	3.31013e-10	-0.346903	0.233	0.394	6.44482e-06	AEC
RAPH1	3.79942e-19	-0.346471	0.46	0.728	7.39747e-15	AEC
TRA2B	1.91714e-08	-0.346465	0.4	0.567	0.000373268	AEC
SPTBN1	2.66491e-23	-0.344773	0.948	0.976	5.18858e-19	AEC
ANO10	5.13668e-12	-0.343426	0.481	0.672	1.00011e-07	AEC
ENSMFAG00000041722	1.24355e-15	-0.342866	0.163	0.355	2.42119e-11	AEC
RADIL	2.72903e-18	-0.341505	0.201	0.439	5.31342e-14	AEC
IL6ST	1.28202e-17	-0.338329	0.497	0.74	2.49609e-13	AEC
THSD4	1.36243e-10	-0.337978	0.325	0.505	2.65265e-06	AEC
IGF2BP2	1.73105e-13	-0.336974	0.114	0.271	3.37036e-09	AEC
VEGFC	1.72473e-18	-0.335811	0.193	0.414	3.35806e-14	AEC
POSTN	1.26331e-14	-0.335778	0.026	0.138	2.45967e-10	AEC
G3BP2	3.665e-07	-0.334406	0.118	0.218	0.00713576	AEC
NAALADL2	2.64428e-15	-0.334302	0.511	0.747	5.14842e-11	AEC
ENSMFAG00000044185	3.07746e-14	-0.334133	0.049	0.176	5.99182e-10	AEC
EPB41L2	6.28244e-21	-0.330698	0.744	0.901	1.22319e-16	AEC
DPY19L1	8.46158e-18	-0.33024	0.253	0.489	1.64747e-13	AEC
HMCN1	2.45266e-20	-0.329839	0.795	0.953	4.77534e-16	AEC
ENSMFAG00000039610	1.55778e-14	-0.32804	0.37	0.582	3.03299e-10	AEC
NFIA	2.17691e-23	-0.327216	0.893	0.953	4.23845e-19	AEC
FSIP2	4.41145e-18	-0.327146	0.063	0.227	8.5891e-14	AEC
GNAL	3.51038e-15	-0.32627	0.286	0.504	6.83471e-11	AEC
CTTNBP2NL	4.23952e-09	-0.32424	0.212	0.356	8.25435e-05	AEC
PLXNA4	9.00436e-17	-0.322901	0.771	0.944	1.75315e-12	AEC
EGR1	5.48436e-09	-0.322117	0.258	0.412	0.000106781	AEC
ENSMFAG00000001505	4.93136e-19	-0.319705	0.034	0.18	9.60136e-15	AEC
PABPC1	1.78278e-09	-0.318557	0.204	0.355	3.47108e-05	AEC
FPGS	8.64636e-09	-0.318269	0.09	0.198	0.000168345	AEC
TIPARP	3.45336e-10	-0.318223	0.238	0.397	6.72369e-06	AEC
MACROD2	1.6506e-08	-0.31723	0.453	0.611	0.000321373	AEC
FN1	2.52979e-16	-0.316414	0.353	0.598	4.9255e-12	AEC
UBC	1.80462e-10	-0.315982	0.174	0.331	3.51359e-06	AEC
TMEM132C	2.92491e-16	-0.315689	0.733	0.92	5.69481e-12	AEC
GAS7	1.9722e-13	-0.314559	0.464	0.692	3.83988e-09	AEC
TSC22D3	2.2476e-20	-0.314307	0.229	0.489	4.37607e-16	AEC
KLF9	5.55587e-18	-0.313588	0.368	0.615	1.08173e-13	AEC
SIN3A	2.13708e-17	-0.31319	0.227	0.46	4.16089e-13	AEC
ENSMFAG00000033742	2.25509e-10	-0.312421	0.166	0.313	4.39066e-06	AEC
EDNRB	4.41493e-12	-0.31128	0.188	0.356	8.59587e-08	AEC
H3F3B	5.56672e-15	-0.310654	0.271	0.483	1.08384e-10	AEC
SNCAIP	5.09309e-16	-0.30961	0.099	0.271	9.91624e-12	AEC
MASP1	8.7363e-10	-0.308293	0.136	0.268	1.70096e-05	AEC
ABCG1	1.89677e-16	-0.308061	0.166	0.374	3.69301e-12	AEC
SIK3	4.23732e-15	-0.307269	0.814	0.91	8.25007e-11	AEC
TAGLN2	4.67702e-15	-0.306288	0.125	0.299	9.10616e-11	AEC
KRAS	2.49044e-13	-0.30618	0.181	0.361	4.84889e-09	AEC
DSTN	1.46831e-13	-0.30581	0.31	0.532	2.8588e-09	AEC
KLF7	1.62364e-12	-0.305148	0.353	0.562	3.16123e-08	AEC
MCC	2.85128e-13	-0.305092	0.49	0.705	5.55143e-09	AEC
ST6GALNAC3	1.35087e-15	-0.304888	0.76	0.91	2.63014e-11	AEC
COL5A2	4.63175e-11	-0.304322	0.359	0.57	9.01801e-07	AEC
ZNF614	1.42328e-21	-0.303407	0.034	0.197	2.77112e-17	AEC
ENSMFAG00000043424	2.64453e-12	-0.302956	0.136	0.292	5.14889e-08	AEC
GOLPH3	1.18395e-14	-0.299373	0.342	0.565	2.30514e-10	AEC
OSBPL6	7.81298e-10	-0.298344	0.089	0.205	1.52119e-05	AEC
ADGRG6	3.21917e-12	-0.297281	0.651	0.839	6.26772e-08	AEC
SLC44A1	2.33872e-18	-0.295575	0.196	0.429	4.55348e-14	AEC
FAM171A1	4.9733e-12	-0.294357	0.516	0.693	9.68302e-08	AEC
ENSMFAG00000042601	9.3273e-18	-0.294221	0.156	0.361	1.81602e-13	AEC
ENSMFAG00000042071	3.18657e-15	-0.292679	0.105	0.274	6.20426e-11	AEC
HLA-E	1.17743e-16	-0.292428	0.482	0.729	2.29246e-12	AEC
PKD2	8.46654e-15	-0.292307	0.525	0.768	1.64844e-10	AEC
EBF1	1.18674e-16	-0.291606	0.868	0.967	2.31058e-12	AEC
PDGFC	1.11706e-12	-0.291566	0.179	0.353	2.17492e-08	AEC
SWAP70	2.61879e-14	-0.290537	0.429	0.644	5.09879e-10	AEC
LRRC28	8.13153e-12	-0.288958	0.411	0.617	1.58321e-07	AEC
SYNPO2	5.50305e-11	-0.288563	0.23	0.402	1.07144e-06	AEC
SRGN	2.69987e-11	-0.288258	0.184	0.349	5.25664e-07	AEC
KIAA1755	1.10687e-08	-0.28676	0.096	0.205	0.000215508	AEC
ITM2B	4.89899e-13	-0.286213	0.286	0.493	9.53833e-09	AEC
VWCE	8.59374e-21	-0.285836	0.058	0.238	1.6732e-16	AEC
EPS8	1.79277e-15	-0.285735	0.321	0.561	3.49052e-11	AEC
ENSMFAG00000046977	1.21824e-22	-0.284169	0.03	0.192	2.37192e-18	AEC
DENND4A	7.6117e-07	-0.283583	0.401	0.547	0.01482	AEC
SARAF	1.12069e-09	-0.282317	0.081	0.191	2.18198e-05	AEC
NECTIN3	2.00826e-11	-0.28038	0.264	0.45	3.91008e-07	AEC
ENSMFAG00000024252	2.91693e-17	-0.278982	0.04	0.18	5.67927e-13	AEC
MARCH1	3.982e-11	-0.278345	0.289	0.484	7.75295e-07	AEC
ARHGEF12	3.01061e-09	-0.276657	0.686	0.851	5.86165e-05	AEC
B4GALT5	1.38015e-12	-0.276519	0.452	0.666	2.68715e-08	AEC
KCNK2	4.21717e-09	-0.276005	0.052	0.144	8.21083e-05	AEC
ENSMFAG00000033294	5.41851e-11	-0.275627	0.495	0.704	1.05498e-06	AEC
CRY1	3.7523e-09	-0.275008	0.193	0.343	7.30574e-05	AEC
OSBPL3	4.4114e-10	-0.274087	0.364	0.54	8.58899e-06	AEC
GRK4	1.17994e-09	-0.273303	0.158	0.296	2.29735e-05	AEC
GTDC1	5.59885e-10	-0.273061	0.401	0.58	1.0901e-05	AEC
TBL1XR1	2.65419e-13	-0.272594	0.412	0.621	5.16771e-09	AEC
C5	2.46995e-12	-0.27234	0.081	0.214	4.80899e-08	AEC
C16orf72	2.32364e-12	-0.270934	0.304	0.508	4.52412e-08	AEC
RANBP9	7.01435e-12	-0.270708	0.308	0.514	1.36569e-07	AEC
RAB5A	1.10017e-09	-0.270045	0.256	0.415	2.14203e-05	AEC
ACTR2	8.50715e-09	-0.27003	0.185	0.32	0.000165634	AEC
NAB1	2.11128e-10	-0.269103	0.433	0.629	4.11066e-06	AEC
ID1	8.17245e-18	-0.268796	0.299	0.555	1.59118e-13	AEC
CPD	1.54939e-11	-0.268456	0.532	0.747	3.01667e-07	AEC
KBTBD2	5.95007e-08	-0.266781	0.226	0.361	0.00115848	AEC
PRKG1	1.51673e-17	-0.265192	0.938	0.982	2.95307e-13	AEC
TENT2	1.08253e-11	-0.264523	0.433	0.642	2.10769e-07	AEC
RCN1	7.88563e-13	-0.264163	0.17	0.344	1.53533e-08	AEC
VAT1L	1.94838e-14	-0.263385	0.089	0.245	3.7935e-10	AEC
NPHP3	6.1784e-12	-0.262418	0.299	0.487	1.20293e-07	AEC
TOX4	1.03138e-11	-0.262394	0.192	0.365	2.0081e-07	AEC
USP53	1.51441e-14	-0.261725	0.214	0.42	2.94855e-10	AEC
H3F3A	4.81687e-15	-0.259889	0.241	0.463	9.37845e-11	AEC
STIM1	2.05282e-10	-0.25954	0.456	0.65	3.99685e-06	AEC
ENSMFAG00000032548	2.75336e-17	-0.258306	0.005	0.108	5.36079e-13	AEC
TMEM135	3.18472e-11	-0.257952	0.479	0.662	6.20065e-07	AEC
ANK3	1.13187e-07	-0.256715	0.453	0.615	0.00220375	AEC
FSTL1	3.34358e-12	-0.256551	0.218	0.408	6.50995e-08	AEC
MX1	1.79847e-06	-0.254767	0.066	0.143	0.0350162	AEC
PUS7	5.05659e-12	-0.254635	0.411	0.633	9.84518e-08	AEC
BCAS2	5.27554e-08	-0.254626	0.097	0.2	0.00102715	AEC
EPHX1	1.46624e-12	-0.2544	0.323	0.526	2.85477e-08	AEC
RIC1	1.43904e-10	-0.25429	0.396	0.591	2.80182e-06	AEC
TSPAN11	1.11534e-14	-0.254047	0.27	0.493	2.17157e-10	AEC
ELMO1	5.59912e-12	-0.253686	0.764	0.904	1.09015e-07	AEC
DHX8	8.19491e-11	-0.253433	0.132	0.274	1.59555e-06	AEC
RLIM	8.12281e-10	-0.252858	0.071	0.179	1.58151e-05	AEC
ATL2	2.9253e-10	-0.252733	0.542	0.734	5.69556e-06	AEC
BCLAF3	7.25988e-11	-0.252133	0.222	0.392	1.4135e-06	AEC
HERC5	2.444e-10	-0.251657	0.055	0.158	4.75847e-06	AEC
PDE5A	1.68474e-10	-0.251133	0.101	0.23	3.28019e-06	AEC
TSC22D2	5.48097e-10	-0.250765	0.277	0.46	1.06714e-05	AEC
COLEC10	4.78713e-09	-0.250669	0.074	0.179	9.32054e-05	AEC
HERPUD1	1.51541e-13	-0.250588	0.284	0.489	2.95051e-09	AEC
TMEM44	1.03346e-12	-0.25016	0.7	0.89	2.01216e-08	AEC
PTPRM	5.37807e-09	0.251801	0.901	0.935	0.000104711	AEC
TNNC1	2.43257e-07	0.253725	0.114	0.041	0.00473622	AEC
ANXA6	3.00831e-07	0.256772	0.133	0.054	0.00585718	AEC
TNNI3	9.70274e-07	0.268679	0.186	0.099	0.0188912	AEC
SLC1A3	5.96521e-07	0.272267	0.125	0.051	0.0116143	AEC
KIAA0355	8.43159e-20	0.273071	0.974	0.977	1.64163e-15	AEC
EBF2	4.84606e-07	0.273797	0.168	0.081	0.00943527	AEC
GABBR1	2.15056e-06	0.274864	0.181	0.098	0.0418715	AEC
ENSMFAG00000004018	5.08981e-07	0.281471	0.222	0.128	0.00990986	AEC
ABLIM1	1.70828e-10	0.288036	0.885	0.883	3.32601e-06	AEC
PRUNE2	1.34818e-07	0.292424	0.158	0.071	0.0026249	AEC
NRAP	2.0968e-06	0.294897	0.147	0.071	0.0408247	AEC
MYOM2	3.01006e-07	0.298617	0.316	0.211	0.00586059	AEC
LARGE1	1.2524e-09	0.304304	0.811	0.791	2.43842e-05	AEC
EGFL7	3.83323e-08	0.310059	0.947	0.958	0.00074633	AEC
TP63	6.79807e-11	0.311965	0.116	0.026	1.32358e-06	AEC
RALGAPA2	7.82625e-07	0.312359	0.878	0.866	0.0152377	AEC
LMO7	3.4097e-07	0.315792	0.301	0.194	0.00663869	AEC
AAK1	1.95622e-08	0.326209	0.845	0.857	0.000380875	AEC
EBF3	4.44563e-07	0.328095	0.203	0.11	0.00865565	AEC
MYL3	5.48147e-20	0.332509	0.182	0.027	1.06724e-15	AEC
COX1	1.55388e-10	0.334395	0.359	0.218	3.02541e-06	AEC
RETREG1	2.02584e-08	0.340838	0.174	0.078	0.00039443	AEC
CDA	1.42093e-06	0.343032	0.177	0.095	0.0276656	AEC
SYNE2	6.2992e-09	0.34534	0.77	0.773	0.000122645	AEC
CUX1	1.89753e-09	0.35356	0.815	0.818	3.6945e-05	AEC
ENSMFAG00000001777	2.31746e-09	0.356652	0.353	0.224	4.51209e-05	AEC
IFT122	6.45262e-09	0.359238	0.215	0.108	0.000125633	AEC
RYR2	8.76103e-07	0.361734	0.725	0.731	0.0170577	AEC
CCDC141	6.82132e-09	0.369217	0.162	0.065	0.000132811	AEC
SEPT9	1.22293e-06	0.373882	0.67	0.662	0.0238105	AEC
NLRC5	1.34514e-07	0.377402	0.416	0.305	0.00261898	AEC
ARHGAP23	1.93966e-06	0.377667	0.251	0.165	0.0377652	AEC
MYH7B	2.76576e-16	0.37942	0.218	0.066	5.38493e-12	AEC
FGF12	1.56349e-06	0.380443	0.734	0.747	0.0304411	AEC
HID1	1.09607e-10	0.380492	0.167	0.06	2.13405e-06	AEC
CORO2A	1.81771e-06	0.382088	0.249	0.161	0.0353907	AEC
MICAL2	8.08237e-10	0.387181	0.405	0.271	1.57364e-05	AEC
FLT4	1.83445e-06	0.387244	0.101	0.038	0.0357167	AEC
MYL2	3.1716e-23	0.38765	0.205	0.029	6.17511e-19	AEC
ZMIZ1	2.56627e-06	0.390202	0.629	0.629	0.0499652	AEC
CD109	3.20357e-08	0.3918	0.205	0.104	0.000623735	AEC
PDLIM5	6.21115e-13	0.392194	0.871	0.887	1.20931e-08	AEC
CDH2	1.32638e-06	0.392241	0.299	0.211	0.0258246	AEC
BEGAIN	1.70518e-08	0.395023	0.19	0.092	0.000331998	AEC
FLVCR2	4.43494e-11	0.40787	0.105	0.02	8.63483e-07	AEC
MALRD1	2.81873e-09	0.410335	0.192	0.089	5.48806e-05	AEC
CHL1	2.02217e-08	0.411058	0.163	0.069	0.000393716	AEC
CDH13	3.4683e-14	0.413211	0.455	0.275	6.75278e-10	AEC
VSTM4	2.3183e-09	0.418221	0.289	0.17	4.51372e-05	AEC
ARRB1	7.68856e-07	0.422444	0.581	0.531	0.0149696	AEC
DCN	2.24348e-06	0.432183	0.319	0.236	0.0436805	AEC
PCDHGA4	2.23727e-09	0.432826	0.693	0.617	4.35596e-05	AEC
MYO18B	1.34065e-06	0.436308	0.262	0.174	0.0261024	AEC
TRIM58	6.13627e-32	0.436549	0.934	0.938	1.19473e-27	AEC
PDZRN3	6.00235e-11	0.437188	0.389	0.257	1.16866e-06	AEC
SCARA3	1.74086e-11	0.437278	0.236	0.107	3.38945e-07	AEC
FLI1	8.12208e-11	0.438395	0.821	0.814	1.58137e-06	AEC
ENSMFAG00000046891	5.48561e-08	0.440193	0.266	0.159	0.00106805	AEC
PLCB1	7.12555e-12	0.445166	0.942	0.923	1.38734e-07	AEC
MYOZ2	2.22153e-09	0.450351	0.242	0.131	4.32532e-05	AEC
C9orf3	8.97702e-16	0.451088	0.868	0.883	1.74783e-11	AEC
ENSMFAG00000032066	6.13768e-07	0.456841	0.305	0.212	0.0119501	AEC
MAST4	2.04596e-14	0.471155	0.711	0.633	3.98349e-10	AEC
BNC2	2.59186e-10	0.471388	0.578	0.493	5.04636e-06	AEC
STOX2	8.305e-08	0.471572	0.475	0.377	0.00161698	AEC
ENSMFAG00000046536	6.46074e-08	0.474082	0.174	0.083	0.00125791	AEC
TRIM7	5.41499e-25	0.475202	0.177	0.012	1.0543e-20	AEC
MLIP	9.9449e-08	0.477446	0.367	0.268	0.00193627	AEC
AKAP6	3.74298e-10	0.477714	0.329	0.206	7.28758e-06	AEC
PDE1C	1.6192e-12	0.478063	0.273	0.129	3.15259e-08	AEC
ITPKB	2.90496e-10	0.479227	0.614	0.54	5.65596e-06	AEC
FAM20A	1.3471e-08	0.479954	0.152	0.06	0.00026228	AEC
CCSER1	4.30366e-14	0.483467	0.674	0.558	8.37923e-10	AEC
PHACTR1	6.20596e-09	0.486153	0.286	0.17	0.00012083	AEC
RUNDC3B	3.66597e-07	0.487538	0.149	0.069	0.00713765	AEC
PLCL1	9.59737e-12	0.49501	0.326	0.188	1.86861e-07	AEC
CMYA5	2.68979e-07	0.499267	0.467	0.374	0.00523701	AEC
ABCA8	8.31699e-08	0.502366	0.374	0.272	0.00161932	AEC
LDB3	8.1915e-15	0.510512	0.44	0.272	1.59489e-10	AEC
CIITA	4.32809e-14	0.519266	0.393	0.238	8.4268e-10	AEC
INPP5A	3.43783e-11	0.521357	0.521	0.418	6.69346e-07	AEC
SLC24A3	4.11024e-82	0.525808	1	0.998	8.00264e-78	AEC
FHOD3	3.67747e-16	0.528888	0.348	0.176	7.16004e-12	AEC
ITGA6	1.08811e-06	0.530622	0.364	0.283	0.0211855	AEC
CTNNA3	3.38218e-17	0.531527	0.629	0.493	6.58511e-13	AEC
TRPS1	2.67181e-13	0.539149	0.327	0.179	5.20201e-09	AEC
KANK3	3.94197e-12	0.544401	0.458	0.326	7.67501e-08	AEC
AUTS2	1.46695e-16	0.551905	0.795	0.716	2.85615e-12	AEC
HSPG2	1.59873e-11	0.5525	0.627	0.534	3.11273e-07	AEC
FCN3	2.96788e-11	0.557155	0.205	0.084	5.77847e-07	AEC
HS6ST3	1.22974e-16	0.566522	0.345	0.173	2.39431e-12	AEC
SORBS2	2.03324e-09	0.567043	0.41	0.317	3.95872e-05	AEC
IL1R1	3.2688e-08	0.570879	0.464	0.379	0.000636435	AEC
RAMP3	2.32749e-17	0.572488	0.232	0.069	4.53161e-13	AEC
PALLD	2.98365e-08	0.573641	0.586	0.571	0.000580917	AEC
EEPD1	2.96181e-09	0.5788	0.253	0.138	5.76665e-05	AEC
CSGALNACT1	5.69926e-15	0.579431	0.663	0.589	1.10965e-10	AEC
SCUBE1	2.59305e-16	0.585726	0.33	0.158	5.04866e-12	AEC
SYNE1	2.62391e-23	0.591618	0.864	0.815	5.10874e-19	AEC
CMIP	4.71634e-16	0.593894	0.767	0.714	9.1827e-12	AEC
APBB2	1.41573e-14	0.597506	0.733	0.677	2.75643e-10	AEC
DST	1.00887e-16	0.601966	0.514	0.349	1.96428e-12	AEC
ENSMFAG00000046969	8.7843e-07	0.603379	0.375	0.29	0.017103	AEC
FAM129A	9.29092e-14	0.604997	0.385	0.235	1.80894e-09	AEC
PALM	6.05234e-17	0.60796	0.707	0.595	1.17839e-12	AEC
NR4A1	3.2966e-09	0.61125	0.612	0.547	6.41849e-05	AEC
CNN3	2.44045e-55	0.61129	0.845	0.621	4.75156e-51	AEC
EFNA5	3.04615e-11	0.611707	0.226	0.101	5.93085e-07	AEC
WNT9B	1.29865e-11	0.62199	0.344	0.2	2.52848e-07	AEC
DMD	1.00882e-11	0.632195	0.644	0.632	1.96418e-07	AEC
RIMS1	4.25109e-11	0.635583	0.286	0.149	8.27688e-07	AEC
FGD5	9.58698e-18	0.637108	0.652	0.571	1.86659e-13	AEC
FRMD3	2.2854e-11	0.638866	0.393	0.241	4.44967e-07	AEC
LTBP1	1.05193e-14	0.639293	0.473	0.325	2.04811e-10	AEC
RGS7BP	1.39728e-17	0.646073	0.367	0.168	2.72051e-13	AEC
GABRG3	8.09069e-08	0.661144	0.434	0.329	0.00157526	AEC
MYH7	1.04121e-50	0.675891	0.425	0.063	2.02724e-46	AEC
CACNB2	9.51858e-22	0.683536	0.544	0.365	1.85327e-17	AEC
HPCAL1	5.08641e-08	0.68372	0.512	0.448	0.000990324	AEC
CYYR1	4.5486e-15	0.684405	0.659	0.558	8.85613e-11	AEC
EDIL3	2.18008e-14	0.687194	0.274	0.122	4.24462e-10	AEC
LAMA2	5.07652e-24	0.695695	0.634	0.456	9.88398e-20	AEC
GALNT18	1.11374e-09	0.701598	0.163	0.063	2.16844e-05	AEC
NR4A3	1.1054e-07	0.712583	0.149	0.065	0.00215221	AEC
CLIC5	4.08955e-24	0.713123	0.312	0.104	7.96236e-20	AEC
NPAS2	3.79536e-19	0.722018	0.586	0.436	7.38957e-15	AEC
SEMA6A	1.47101e-14	0.724768	0.573	0.46	2.86406e-10	AEC
SLC4A4	1.97025e-06	0.746918	0.212	0.131	0.0383608	AEC
ANO2	1.75467e-20	0.747603	0.605	0.45	3.41635e-16	AEC
ZBTB7C	5.32393e-16	0.75927	0.43	0.254	1.03657e-11	AEC
SLCO2A1	4.00272e-18	0.780611	0.355	0.165	7.79329e-14	AEC
RBM20	1.08815e-23	0.784492	0.603	0.447	2.11863e-19	AEC
INHBA	4.55224e-14	0.784541	0.138	0.027	8.86321e-10	AEC
NUAK1	5.33324e-20	0.791599	0.345	0.146	1.03838e-15	AEC
NEBL	3.7009e-31	0.840314	0.637	0.436	7.20566e-27	AEC
SLC8A1	9.07775e-30	0.848992	0.67	0.487	1.76744e-25	AEC
VWF	6.73935e-35	0.850329	0.87	0.749	1.31215e-30	AEC
TSPAN5	3.08187e-15	0.886944	0.556	0.441	6.00041e-11	AEC
LRMDA	1.55544e-34	0.970807	0.522	0.226	3.02844e-30	AEC
TTN	3.71994e-58	0.991824	0.892	0.743	7.24272e-54	AEC
KCTD8	2.1382e-25	1.05043	0.319	0.107	4.16307e-21	AEC
IFI27	6.19852e-26	1.05534	0.405	0.192	1.20685e-21	AEC
MTSS1	6.14905e-36	1.17513	0.477	0.191	1.19722e-31	AEC
UNC5C	9.32075e-49	1.20428	0.415	0.087	1.81475e-44	AEC
MEIS2	9.85047e-51	1.35797	0.626	0.274	1.91789e-46	AEC
TSHZ2	5.41863e-24	1.41552	0.336	0.125	1.05501e-19	AEC
FOSB	3.59993e-68	-1.10017	0.008	0.192	7.00906e-64	CCS
GALNTL6	2.93568e-43	-1.02171	0.028	0.173	5.71576e-39	CCS
FOS	2.14456e-40	-0.877118	0.065	0.231	4.17547e-36	CCS
LRFN5	1.13672e-59	-0.844669	0.328	0.591	2.2132e-55	CCS
ADARB2	4.59416e-94	-0.777497	0.181	0.545	8.94484e-90	CCS
LRRTM4	9.45272e-31	-0.718495	0.296	0.478	1.84044e-26	CCS
TIMP3	2.32539e-35	-0.699402	0.406	0.621	4.52754e-31	CCS
COL28A1	3.45212e-80	-0.689279	0.489	0.768	6.72129e-76	CCS
TRHDE	1.25334e-58	-0.67927	0.305	0.583	2.44024e-54	CCS
RALGPS2	8.51078e-46	-0.659753	0.214	0.443	1.65705e-41	CCS
NPPA	1.38178e-85	-0.656667	0.103	0.432	2.69032e-81	CCS
SDC4	3.47345e-24	-0.654545	0.083	0.208	6.76282e-20	CCS
ENSMFAG00000045827	7.13471e-42	-0.647523	0.088	0.272	1.38913e-37	CCS
LGI1	1.97307e-48	-0.629276	0.064	0.255	3.84156e-44	CCS
SYN3	1.13129e-39	-0.599388	0.086	0.261	2.20262e-35	CCS
CADM2	4.43094e-56	-0.583095	0.772	0.876	8.62703e-52	CCS
NOX4	3.44032e-35	-0.578048	0.17	0.365	6.69831e-31	CCS
NCAM2	3.50115e-35	-0.569812	0.294	0.496	6.81674e-31	CCS
DDX58	3.01003e-19	-0.560714	0.113	0.228	5.86053e-15	CCS
NEGR1	8.91076e-48	-0.551669	0.711	0.815	1.73492e-43	CCS
PTPRJ	1.01183e-43	-0.545924	0.261	0.506	1.97004e-39	CCS
ADAMTS12	2.26584e-56	-0.533183	0.506	0.762	4.41158e-52	CCS
NRXN1	2.16161e-105	-0.529182	0.993	0.993	4.20866e-101	CCS
PPFIA2	7.78397e-28	-0.528666	0.283	0.455	1.51554e-23	CCS
CNTFR	5.86203e-39	-0.519801	0.348	0.567	1.14134e-34	CCS
ENOX1	3.13961e-33	-0.518613	0.498	0.676	6.11283e-29	CCS
ERBIN	3.90245e-38	-0.511919	0.448	0.636	7.59807e-34	CCS
MAP4K3	1.10681e-45	-0.506826	0.581	0.749	2.15497e-41	CCS
ATF3	1.23714e-20	-0.505823	0.03	0.115	2.40871e-16	CCS
VGLL3	2.09827e-27	-0.503959	0.283	0.467	4.08533e-23	CCS
CLIC4	2.94543e-19	-0.497207	0.567	0.679	5.73475e-15	CCS
ZFP36	7.2937e-18	-0.492045	0.094	0.201	1.42008e-13	CCS
RANBP17	2.78147e-17	-0.491448	0.098	0.203	5.41553e-13	CCS
LIFR	6.9684e-20	-0.486862	0.253	0.394	1.35675e-15	CCS
FOXP2	4.5309e-28	-0.484998	0.125	0.282	8.82166e-24	CCS
ENSMFAG00000000668	9.95617e-25	-0.484671	0.202	0.368	1.93847e-20	CCS
THSD7A	7.8721e-21	-0.482397	0.142	0.275	1.5327e-16	CCS
EYA4	9.83312e-23	-0.480793	0.207	0.359	1.91451e-18	CCS
GRID2	3.03876e-10	-0.479926	0.073	0.142	5.91647e-06	CCS
EPB41L4B	2.34291e-27	-0.469278	0.168	0.334	4.56165e-23	CCS
EGR1	1.2621e-25	-0.466697	0.07	0.199	2.45731e-21	CCS
ARHGEF26	5.91037e-39	-0.461109	0.527	0.723	1.15075e-34	CCS
EIF2AK2	5.30152e-23	-0.458485	0.22	0.377	1.03221e-18	CCS
TMEM178A	7.44186e-28	-0.456725	0.201	0.377	1.44893e-23	CCS
MEGF9	1.86043e-22	-0.452055	0.302	0.468	3.62226e-18	CCS
CAB39L	1.99155e-29	-0.449182	0.379	0.565	3.87754e-25	CCS
RND3	5.62749e-16	-0.448275	0.162	0.28	1.09567e-11	CCS
PLPP1	6.5805e-23	-0.437022	0.463	0.604	1.28122e-18	CCS
GNAL	9.68644e-19	-0.436092	0.195	0.331	1.88595e-14	CCS
CCNL1	1.69604e-09	-0.426445	0.162	0.246	3.30218e-05	CCS
CD44	6.86013e-15	-0.426225	0.269	0.39	1.33567e-10	CCS
ZSWIM4	2.57089e-15	-0.423183	0.089	0.184	5.00553e-11	CCS
PDGFD	1.38919e-10	-0.422349	0.075	0.148	2.70476e-06	CCS
BTBD10	2.2175e-17	-0.410945	0.398	0.525	4.31748e-13	CCS
ATOH8	7.31685e-29	-0.409653	0.09	0.239	1.42459e-24	CCS
PDK4	2.4273e-07	-0.406377	0.299	0.369	0.00472595	CCS
SCN7A	7.01556e-45	-0.403711	0.796	0.895	1.36593e-40	CCS
ENSMFAG00000035664	7.83744e-23	-0.402653	0.274	0.437	1.52595e-18	CCS
USP53	1.45815e-20	-0.397412	0.165	0.306	2.83901e-16	CCS
ADGRL3	3.90673e-33	-0.395242	0.715	0.823	7.6064e-29	CCS
P3H2	8.00868e-16	-0.394498	0.26	0.388	1.55929e-11	CCS
NDST4	1.5023e-11	-0.391585	0.206	0.307	2.92498e-07	CCS
SMAD6	1.81937e-27	-0.39137	0.058	0.187	3.54232e-23	CCS
WDR64	2.05028e-20	-0.390379	0.168	0.309	3.99189e-16	CCS
NLGN1	3.02971e-12	-0.377814	0.481	0.587	5.89884e-08	CCS
IFI44	1.10372e-21	-0.374434	0.083	0.203	2.14895e-17	CCS
ADH1B	4.52887e-28	-0.370424	0.055	0.183	8.81771e-24	CCS
CNTLN	2.32112e-14	-0.369646	0.331	0.451	4.51922e-10	CCS
FREM1	1.85178e-19	-0.365461	0.234	0.382	3.60542e-15	CCS
CMTM4	2.82697e-16	-0.365152	0.086	0.184	5.50411e-12	CCS
KIAA1211	4.00493e-19	-0.364648	0.032	0.115	7.79761e-15	CCS
DPY19L1	6.63199e-14	-0.364643	0.159	0.265	1.29125e-09	CCS
SLC22A23	2.33229e-25	-0.364491	0.093	0.232	4.54096e-21	CCS
RCAN1	3.71604e-09	-0.36424	0.121	0.197	7.23513e-05	CCS
FGD4	4.80485e-11	-0.36413	0.318	0.41	9.35504e-07	CCS
SORCS1	5.4501e-34	-0.363724	0.895	0.927	1.06114e-29	CCS
CTNND1	2.43554e-26	-0.361141	0.548	0.707	4.74199e-22	CCS
EPHA7	1.14932e-12	-0.359972	0.167	0.272	2.23772e-08	CCS
LMO3	3.92108e-23	-0.358889	0.043	0.148	7.63434e-19	CCS
NDST3	1.10522e-23	-0.357371	0.434	0.619	2.15187e-19	CCS
CHD7	1.32015e-16	-0.355603	0.44	0.575	2.57033e-12	CCS
DDX60	5.31708e-17	-0.355587	0.114	0.227	1.03524e-12	CCS
SUGCT	6.19784e-12	-0.351912	0.266	0.373	1.20672e-07	CCS
NLGN4X	1.26119e-17	-0.350846	0.536	0.66	2.45553e-13	CCS
PER1	1.17117e-19	-0.349765	0.2	0.346	2.28027e-15	CCS
ARID5A	1.69279e-16	-0.342785	0.054	0.142	3.29587e-12	CCS
ENSMFAG00000034063	6.4483e-18	-0.338881	0.103	0.218	1.25548e-13	CCS
WIF1	5.70549e-23	-0.337305	0.056	0.168	1.11086e-18	CCS
ANTXR2	7.4179e-18	-0.33649	0.5	0.633	1.44426e-13	CCS
IGFBP3	3.81967e-29	-0.335163	0.017	0.116	7.4369e-25	CCS
KLF9	1.11027e-15	-0.332218	0.405	0.543	2.16169e-11	CCS
ALDH1A1	6.65977e-14	-0.332151	0.24	0.361	1.29666e-09	CCS
NAPEPLD	1.91962e-16	-0.33057	0.133	0.25	3.73749e-12	CCS
NFKBIZ	5.44977e-08	-0.318829	0.129	0.2	0.00106107	CCS
SEMA3C	1.39481e-13	-0.318603	0.113	0.21	2.71569e-09	CCS
PLEKHG1	7.52552e-13	-0.316968	0.255	0.372	1.46522e-08	CCS
NFKBIA	3.92776e-16	-0.314963	0.07	0.163	7.64735e-12	CCS
IGF2BP2	1.26242e-13	-0.313435	0.212	0.329	2.45793e-09	CCS
CTNNAL1	1.56979e-12	-0.313291	0.296	0.411	3.05638e-08	CCS
HERC6	1.23784e-13	-0.312651	0.085	0.174	2.41007e-09	CCS
UTRN	1.7788e-29	-0.311979	0.835	0.89	3.46332e-25	CCS
ASB3	6.1634e-13	-0.311809	0.334	0.455	1.20001e-08	CCS
RERG	1.62729e-15	-0.310877	0.263	0.405	3.16834e-11	CCS
ITGA2	3.86758e-13	-0.310429	0.123	0.221	7.53019e-09	CCS
C4orf17	3.95539e-26	-0.309993	0.021	0.116	7.70115e-22	CCS
ULK2	2.7348e-14	-0.30985	0.259	0.388	5.32466e-10	CCS
ECT2L	8.53228e-14	-0.307758	0.141	0.248	1.66124e-09	CCS
FAM117B	5.3943e-09	-0.306463	0.185	0.271	0.000105027	CCS
FKBP5	3.58529e-15	-0.306353	0.54	0.653	6.98056e-11	CCS
TMEM117	1.20724e-13	-0.306126	0.348	0.469	2.35049e-09	CCS
CRYBG3	2.50428e-13	-0.305622	0.319	0.447	4.87583e-09	CCS
ABCA6	1.06688e-16	-0.305219	0.37	0.52	2.07721e-12	CCS
ARRDC3	2.63129e-07	-0.304348	0.157	0.228	0.00512312	CCS
LPIN1	1.60385e-12	-0.301093	0.25	0.37	3.1227e-08	CCS
NR4A1	1.0751e-08	-0.300913	0.173	0.256	0.000209321	CCS
ITGA1	3.65523e-17	-0.298458	0.523	0.655	7.11672e-13	CCS
ECHDC3	1.34627e-16	-0.296245	0.125	0.242	2.62119e-12	CCS
RASA1	1.45847e-09	-0.295278	0.307	0.402	2.83964e-05	CCS
IFI44L	3.16276e-14	-0.294705	0.051	0.128	6.1579e-10	CCS
LRRC28	2.51312e-13	-0.294416	0.244	0.363	4.89305e-09	CCS
ENSMFAG00000043277	4.68272e-09	-0.294092	0.225	0.316	9.11725e-05	CCS
IKZF2	3.41106e-07	-0.293503	0.239	0.314	0.00664133	CCS
MAP3K5	1.12081e-06	-0.28935	0.229	0.303	0.0218221	CCS
H3F3B	8.216e-10	-0.286134	0.174	0.269	1.59966e-05	CCS
TLDC2	7.01163e-21	-0.284991	0.045	0.142	1.36516e-16	CCS
CMTM6	2.56382e-11	-0.284647	0.073	0.148	4.99177e-07	CCS
FOXO1	1.33334e-14	-0.284316	0.698	0.777	2.59602e-10	CCS
MARCH10	3.09802e-19	-0.284291	0.04	0.13	6.03185e-15	CCS
PML	3.55838e-10	-0.283969	0.135	0.218	6.92816e-06	CCS
COL4A1	3.73772e-10	-0.283636	0.482	0.576	7.27734e-06	CCS
MARCH3	2.09403e-10	-0.280239	0.114	0.197	4.07708e-06	CCS
ARAP2	3.19343e-11	-0.279088	0.627	0.704	6.21761e-07	CCS
ST3GAL5	7.64385e-09	-0.278344	0.427	0.521	0.000148826	CCS
RRAS2	6.46594e-09	-0.27718	0.169	0.254	0.000125892	CCS
PARP8	4.35341e-13	-0.276063	0.327	0.449	8.47609e-09	CCS
MYLIP	3.59131e-10	-0.27563	0.081	0.152	6.99228e-06	CCS
GALNT17	7.21653e-24	-0.274665	0.805	0.885	1.40506e-19	CCS
RAP1B	1.47146e-09	-0.274554	0.218	0.314	2.86493e-05	CCS
ALCAM	1.50088e-09	-0.27316	0.428	0.526	2.92222e-05	CCS
WSB1	2.01838e-16	-0.27263	0.734	0.829	3.92979e-12	CCS
PARD3B	2.07722e-14	-0.271526	0.701	0.768	4.04435e-10	CCS
ARHGEF6	4.96046e-13	-0.271303	0.321	0.451	9.65802e-09	CCS
CTGF	1.44755e-16	-0.270115	0.034	0.11	2.81837e-12	CCS
DTNA	3.55225e-07	-0.268875	0.365	0.445	0.00691622	CCS
MX1	1.36552e-10	-0.267635	0.146	0.236	2.65867e-06	CCS
PTPRG	1.50449e-06	-0.266732	0.608	0.66	0.0292925	CCS
ADGRB3	4.07546e-19	-0.266604	0.9	0.926	7.93492e-15	CCS
LDLRAD3	7.80685e-09	-0.263958	0.212	0.303	0.000151999	CCS
NPNT	8.37056e-11	-0.263169	0.214	0.321	1.62975e-06	CCS
EPB41L3	9.69064e-10	-0.262258	0.388	0.494	1.88677e-05	CCS
SSBP2	6.49858e-15	-0.261504	0.739	0.799	1.26527e-10	CCS
SGIP1	2.33157e-13	-0.261477	0.408	0.53	4.53957e-09	CCS
ANK3	1.74538e-27	-0.261249	0.956	0.97	3.39825e-23	CCS
ANXA1	3.79654e-17	-0.258855	0.029	0.104	7.39187e-13	CCS
IL1RAPL2	9.42888e-17	-0.253599	0.8	0.885	1.8358e-12	CCS
ITGB1	4.235e-11	-0.252392	0.22	0.325	8.24554e-07	CCS
WDR72	1.19603e-11	-0.251992	0.318	0.439	2.32866e-07	CCS
SAMD5	3.11924e-18	-0.250975	0.028	0.105	6.07317e-14	CCS
STK39	1.75412e-08	0.250948	0.258	0.178	0.000341527	CCS
ENSMFAG00000000835	7.69104e-11	0.251871	0.218	0.133	1.49744e-06	CCS
ENSMFAG00000041085	1.04469e-08	0.252158	0.286	0.205	0.000203401	CCS
FBXO40	1.25673e-18	0.253892	0.122	0.036	2.44686e-14	CCS
KCNH8	2.56312e-06	0.253893	0.392	0.323	0.0499039	CCS
AKAP12	2.57723e-07	0.255889	0.315	0.243	0.00501787	CCS
PREX1	1.85758e-07	0.256836	0.115	0.063	0.00361671	CCS
SLC24A3	2.21356e-99	0.256891	1	0.995	4.30981e-95	CCS
ABCC9	6.07233e-12	0.257561	0.184	0.1	1.18228e-07	CCS
C7orf50	6.0443e-08	0.258413	0.147	0.087	0.00117682	CCS
AAK1	2.49095e-12	0.259702	0.431	0.318	4.84989e-08	CCS
CPPED1	7.84582e-08	0.260032	0.518	0.447	0.00152758	CCS
LIMCH1	2.31215e-13	0.262531	0.247	0.145	4.50175e-09	CCS
TBL1X	8.70477e-07	0.262713	0.305	0.234	0.0169482	CCS
ABCC1	4.75344e-09	0.263309	0.188	0.115	9.25496e-05	CCS
SORCS3	5.49062e-08	0.264204	0.36	0.276	0.00106902	CCS
ITPR2	3.29474e-15	0.267595	0.382	0.257	6.41486e-11	CCS
CSRP3	4.5133e-11	0.271213	0.14	0.069	8.7874e-07	CCS
PDE7A	7.06698e-13	0.272953	0.291	0.183	1.37594e-08	CCS
ACTN2	6.16419e-13	0.273106	0.274	0.174	1.20017e-08	CCS
ENSMFAG00000003812	3.7271e-11	0.27319	0.317	0.22	7.25666e-07	CCS
HIVEP1	6.40485e-09	0.274508	0.292	0.208	0.000124702	CCS
SNTB1	3.52038e-12	0.275208	0.653	0.58	6.85418e-08	CCS
NAV1	2.87721e-08	0.277301	0.177	0.111	0.000560192	CCS
CALD1	5.0408e-13	0.277885	0.659	0.574	9.81445e-09	CCS
EGFR	5.65894e-12	0.278141	0.119	0.051	1.1018e-07	CCS
RUNX1	4.37627e-16	0.278544	0.105	0.032	8.52061e-12	CCS
MALRD1	1.53052e-13	0.278656	0.156	0.071	2.97992e-09	CCS
SORBS2	1.07666e-17	0.279076	0.755	0.669	2.09625e-13	CCS
MYPN	2.25853e-10	0.279805	0.129	0.064	4.39735e-06	CCS
SEPT9	1.62937e-08	0.280154	0.387	0.31	0.000317239	CCS
TSC22D1	2.11782e-12	0.280173	0.19	0.103	4.1234e-08	CCS
PID1	8.51693e-10	0.280233	0.186	0.111	1.65825e-05	CCS
RETREG1	3.05697e-14	0.281228	0.617	0.52	5.95191e-10	CCS
MGLL	5.15995e-09	0.281756	0.128	0.067	0.000100464	CCS
BNC2	1.57391e-06	0.282259	0.177	0.122	0.030644	CCS
ITPR3	1.37325e-12	0.285746	0.404	0.299	2.67371e-08	CCS
CORIN	9.80358e-14	0.289076	0.314	0.203	1.90876e-09	CCS
MGAT5	1.32757e-07	0.289777	0.349	0.274	0.00258479	CCS
FHIT	4.29996e-07	0.289787	0.286	0.206	0.00837202	CCS
TNNC1	3.77986e-19	0.291308	0.143	0.048	7.3594e-15	CCS
NTN4	5.69557e-09	0.291883	0.654	0.561	0.000110893	CCS
MAGI1	1.33891e-09	0.293312	0.509	0.421	2.60685e-05	CCS
SLCO3A1	1.07078e-08	0.293548	0.301	0.216	0.000208481	CCS
COL5A1	1.108e-09	0.294103	0.412	0.331	2.15728e-05	CCS
COL4A5	1.06364e-06	0.294484	0.159	0.103	0.020709	CCS
SOX10	2.96058e-10	0.294778	0.481	0.394	5.76425e-06	CCS
PAM	1.38355e-08	0.297149	0.361	0.291	0.000269377	CCS
ROBO1	9.39993e-13	0.299192	0.185	0.1	1.83017e-08	CCS
EBF2	1.04016e-14	0.299501	0.185	0.089	2.02519e-10	CCS
MERTK	1.13932e-07	0.300402	0.144	0.085	0.00221825	CCS
ENSMFAG00000039570	2.2223e-09	0.302734	0.466	0.392	4.32682e-05	CCS
SEMA4B	5.16263e-13	0.304861	0.398	0.288	1.00516e-08	CCS
STXBP6	6.39139e-11	0.305863	0.403	0.302	1.2444e-06	CCS
PALMD	2.74146e-14	0.305949	0.111	0.04	5.33762e-10	CCS
PPP2R3A	2.01518e-06	0.306395	0.497	0.447	0.0392356	CCS
CNTN2	9.64844e-14	0.307273	0.2	0.105	1.87855e-09	CCS
CELF2	1.15411e-15	0.307582	0.764	0.715	2.24704e-11	CCS
TACC2	7.26165e-13	0.307692	0.358	0.255	1.41384e-08	CCS
RORB	1.96298e-09	0.307944	0.168	0.095	3.82192e-05	CCS
ST6GALNAC5	1.93783e-09	0.315511	0.7	0.697	3.77295e-05	CCS
CACNA1C	5.08212e-13	0.315522	0.181	0.093	9.89489e-09	CCS
SRL	7.20218e-11	0.316719	0.151	0.079	1.40226e-06	CCS
NRAP	8.98661e-19	0.321318	0.176	0.071	1.74969e-14	CCS
GCNT2	4.5094e-19	0.328707	0.182	0.073	8.77979e-15	CCS
PLCXD3	7.94105e-13	0.331963	0.145	0.069	1.54612e-08	CCS
PARM1	3.94597e-14	0.332038	0.133	0.056	7.6828e-10	CCS
ARHGAP39	3.65977e-12	0.33212	0.386	0.291	7.12557e-08	CCS
HMCN1	4.97513e-14	0.332647	0.198	0.106	9.68658e-10	CCS
MECOM	2.33692e-13	0.338748	0.316	0.215	4.54997e-09	CCS
TRAPPC9	1.44498e-09	0.338831	0.465	0.374	2.81339e-05	CCS
PACRG	9.33371e-20	0.338887	0.29	0.156	1.81727e-15	CCS
PLCB4	1.93704e-17	0.339823	0.352	0.221	3.77141e-13	CCS
ADGRF3	4.37652e-13	0.342111	0.201	0.111	8.52109e-09	CCS
CCDC141	9.17287e-21	0.342343	0.17	0.063	1.78596e-16	CCS
HDAC4	1.17273e-10	0.34275	0.354	0.269	2.28331e-06	CCS
PALLD	8.59008e-26	0.343029	0.755	0.643	1.67249e-21	CCS
TMTC1	1.25237e-20	0.343858	0.435	0.274	2.43837e-16	CCS
PLCL1	2.43467e-16	0.346556	0.511	0.359	4.7403e-12	CCS
TNNT2	1.64387e-21	0.348587	0.401	0.249	3.20061e-17	CCS
PPFIBP1	1.78552e-18	0.352014	0.491	0.356	3.4764e-14	CCS
PPM1H	1.34456e-23	0.353441	0.164	0.052	2.61786e-19	CCS
PLXNA4	4.83423e-11	0.355684	0.267	0.175	9.41225e-07	CCS
TMEM182	1.31297e-20	0.359718	0.293	0.157	2.55634e-16	CCS
CPEB1	4.48723e-16	0.360843	0.17	0.076	8.73665e-12	CCS
MAN1A1	1.09899e-15	0.363558	0.211	0.111	2.13974e-11	CCS
PRDM16	6.2351e-13	0.366527	0.343	0.239	1.21397e-08	CCS
COL18A1	1.15127e-10	0.369314	0.286	0.198	2.24152e-06	CCS
CASQ2	8.33462e-23	0.369688	0.17	0.058	1.62275e-18	CCS
TNNI3	1.21898e-25	0.37071	0.248	0.104	2.37336e-21	CCS
PCDHGA4	2.46028e-19	0.370718	0.736	0.646	4.79017e-15	CCS
DAPK2	2.80793e-16	0.37074	0.184	0.085	5.46705e-12	CCS
NEXN	1.85953e-19	0.371625	0.271	0.146	3.62051e-15	CCS
TRDN	8.26355e-25	0.372872	0.262	0.117	1.60891e-20	CCS
SORBS1	1.26292e-29	0.373599	0.851	0.77	2.4589e-25	CCS
MYL2	3.0187e-34	0.374227	0.247	0.076	5.87741e-30	CCS
MEF2A	1.87696e-19	0.374926	0.53	0.4	3.65444e-15	CCS
GLDN	1.67946e-09	0.375142	0.237	0.157	3.2699e-05	CCS
ANKRD1	4.87812e-13	0.377714	0.297	0.203	9.49769e-09	CCS
TBC1D1	3.60407e-23	0.380586	0.243	0.109	7.01712e-19	CCS
LARGE1	2.44193e-33	0.382319	0.755	0.608	4.75445e-29	CCS
DMD	5.35793e-44	0.383251	0.914	0.88	1.04319e-39	CCS
MYO18B	1.54237e-16	0.383377	0.287	0.169	3.00299e-12	CCS
ENSMFAG00000001777	1.62269e-31	0.384695	0.41	0.214	3.15937e-27	CCS
KLHL29	8.19767e-18	0.387482	0.785	0.723	1.59609e-13	CCS
DCN	7.94978e-12	0.390453	0.294	0.202	1.54782e-07	CCS
SYNE3	8.2704e-16	0.391261	0.318	0.199	1.61025e-11	CCS
PRUNE2	1.22588e-27	0.393824	0.207	0.069	2.38678e-23	CCS
NTM	1.37358e-31	0.396673	0.911	0.864	2.67436e-27	CCS
MYOM2	1.98204e-22	0.396782	0.342	0.196	3.85902e-18	CCS
C7	3.69072e-18	0.397756	0.603	0.495	7.18583e-14	CCS
TNIK	2.33635e-24	0.398648	0.286	0.141	4.54887e-20	CCS
TPM1	9.81553e-25	0.399071	0.458	0.293	1.91108e-20	CCS
SAT1	5.64127e-25	0.399401	0.415	0.257	1.09835e-20	CCS
COL21A1	3.27018e-23	0.401377	0.35	0.195	6.36704e-19	CCS
GFRA1	2.31665e-09	0.402507	0.575	0.524	4.51052e-05	CCS
GLIS3	7.60658e-13	0.402578	0.326	0.219	1.481e-08	CCS
TECRL	6.69897e-20	0.4037	0.29	0.158	1.30429e-15	CCS
ANO4	2.05506e-11	0.405936	0.155	0.082	4.0012e-07	CCS
LGI4	2.3655e-33	0.411306	0.759	0.635	4.60563e-29	CCS
FILIP1	1.51396e-21	0.412878	0.345	0.206	2.94769e-17	CCS
PTPRK	1.8549e-24	0.417097	0.386	0.23	3.61149e-20	CCS
HDAC9	1.98927e-28	0.417687	0.347	0.174	3.87311e-24	CCS
KALRN	8.36902e-19	0.41958	0.296	0.169	1.62945e-14	CCS
PDZRN3	3.65043e-36	0.420967	0.506	0.296	7.10738e-32	CCS
REEP1	7.3428e-21	0.425615	0.144	0.046	1.42964e-16	CCS
GFRA2	2.50676e-20	0.426049	0.237	0.114	4.88066e-16	CCS
AKAP6	2.92624e-20	0.426079	0.458	0.315	5.69739e-16	CCS
RYR2	6.72703e-49	0.427057	0.815	0.697	1.30975e-44	CCS
CDH13	1.78283e-29	0.433549	0.629	0.457	3.47117e-25	CCS
FAM129A	4.53809e-26	0.437351	0.584	0.42	8.83565e-22	CCS
MYH7B	1.60072e-39	0.443444	0.256	0.075	3.1166e-35	CCS
POLR2F	1.8123e-27	0.445664	0.585	0.444	3.52855e-23	CCS
MYOF	1.05678e-21	0.447123	0.373	0.228	2.05755e-17	CCS
SORCS2	3.79327e-15	0.447616	0.497	0.387	7.38551e-11	CCS
ABTB2	1.48616e-19	0.450997	0.299	0.166	2.89355e-15	CCS
LDB3	1.05154e-34	0.453263	0.469	0.264	2.04735e-30	CCS
MSI2	9.84449e-18	0.453311	0.326	0.201	1.91672e-13	CCS
PRKG1	2.57889e-53	0.460142	0.774	0.594	5.02109e-49	CCS
RCAN2	4.2717e-28	0.460788	0.386	0.21	8.317e-24	CCS
TMEM178B	4.85238e-14	0.461477	0.467	0.362	9.44758e-10	CCS
TNFRSF19	4.27482e-11	0.464788	0.231	0.147	8.32308e-07	CCS
PDLIM5	3.61873e-43	0.472739	0.684	0.508	7.04567e-39	CCS
LTBP1	2.7535e-29	0.472775	0.399	0.224	5.36106e-25	CCS
ALPK3	1.45648e-24	0.474005	0.392	0.236	2.83577e-20	CCS
FRMD4B	1.07968e-27	0.475827	0.253	0.107	2.10214e-23	CCS
MLIP	7.63691e-36	0.477677	0.493	0.297	1.48691e-31	CCS
ENSMFAG00000046891	3.48287e-34	0.485883	0.324	0.138	6.78115e-30	CCS
CCDC3	3.5331e-23	0.488135	0.141	0.039	6.87896e-19	CCS
TSHZ2	2.67236e-28	0.489992	0.241	0.095	5.20309e-24	CCS
FGF12	2.39262e-62	0.490166	0.824	0.662	4.65843e-58	CCS
MYOM1	3.11617e-42	0.496106	0.55	0.33	6.06719e-38	CCS
LRMDA	1.15072e-19	0.497542	0.362	0.221	2.24045e-15	CCS
PKP2	2.2983e-33	0.501059	0.293	0.12	4.47479e-29	CCS
NRP2	5.41195e-22	0.504089	0.209	0.089	1.05371e-17	CCS
PHACTR1	3.79609e-33	0.507854	0.219	0.069	7.39099e-29	CCS
CTNNA3	1.44007e-61	0.513604	0.747	0.504	2.80382e-57	CCS
FHOD3	3.36011e-36	0.51537	0.419	0.218	6.54213e-32	CCS
ZFPM2	1.40888e-40	0.520004	0.517	0.312	2.74308e-36	CCS
CCSER1	3.15246e-47	0.52189	0.724	0.515	6.13784e-43	CCS
THRB	3.57731e-34	0.528781	0.341	0.161	6.96502e-30	CCS
CLIC5	9.81506e-35	0.530586	0.243	0.081	1.91099e-30	CCS
KCTD8	2.22726e-16	0.533901	0.143	0.057	4.33648e-12	CCS
COL27A1	2.28071e-30	0.536852	0.242	0.091	4.44054e-26	CCS
PDE1C	1.14492e-39	0.537055	0.443	0.218	2.22915e-35	CCS
CMYA5	1.92353e-41	0.55113	0.435	0.22	3.74511e-37	CCS
MAST4	3.20705e-50	0.554596	0.55	0.304	6.24412e-46	CCS
EYA2	4.13208e-22	0.565569	0.287	0.157	8.04516e-18	CCS
RBM20	1.22149e-54	0.566674	0.621	0.386	2.37824e-50	CCS
IFI27	1.7483e-26	0.56851	0.257	0.115	3.40394e-22	CCS
NEBL	1.34254e-58	0.580494	0.581	0.325	2.61392e-54	CCS
MYOZ2	3.28355e-45	0.594141	0.361	0.146	6.39308e-41	CCS
MYH7	1.01032e-76	0.594753	0.473	0.139	1.96709e-72	CCS
FHL2	3.11676e-52	0.595555	0.297	0.079	6.06834e-48	CCS
CACNA2D3	4.73584e-28	0.597479	0.219	0.081	9.22068e-24	CCS
LAMA3	1.4667e-30	0.606771	0.247	0.095	2.85566e-26	CCS
SDK1	5.87127e-10	0.617772	0.182	0.113	1.14314e-05	CCS
GABRG3	4.99693e-23	0.620227	0.148	0.044	9.72901e-19	CCS
KANK4	1.4509e-39	0.642113	0.252	0.077	2.82489e-35	CCS
COL5A3	2.49192e-50	0.654597	0.516	0.281	4.85177e-46	CCS
MEIS2	1.21868e-61	0.69937	0.395	0.135	2.37276e-57	CCS
CACNB2	5.43829e-65	0.70097	0.606	0.343	1.05884e-60	CCS
PPP2R2B	4.79496e-52	0.705689	0.769	0.555	9.3358e-48	CCS
HS6ST3	2.0851e-50	0.723905	0.398	0.169	4.05968e-46	CCS
PDE3A	4.85139e-73	0.738894	0.666	0.396	9.44565e-69	CCS
GALNT18	1.5062e-39	0.743017	0.25	0.077	2.93257e-35	CCS
EDIL3	1.36315e-63	0.768489	0.549	0.275	2.65405e-59	CCS
TTN	4.91766e-143	0.790777	0.912	0.731	9.57469e-139	CCS
L3MBTL4	3.8579e-53	0.849064	0.4	0.169	7.51132e-49	CCS
SLC8A1	3.56406e-107	0.886724	0.742	0.457	6.93922e-103	CCS
NRXN3	1.27753e-51	1.00673	0.391	0.161	2.48736e-47	CCS
PDE4D	2.24425e-38	-0.83271	0.388	0.539	4.36955e-34	CEC
ABCC4	1.01166e-56	-0.828001	0.189	0.412	1.96971e-52	CEC
GPC5	2.85348e-46	-0.681803	0.408	0.598	5.55573e-42	CEC
ZFP36	1.98035e-32	-0.653955	0.151	0.313	3.85575e-28	CEC
THSD4	5.72119e-07	-0.643517	0.206	0.257	0.0111392	CEC
ENSMFAG00000000580	1.48578e-25	-0.627919	0.147	0.28	2.89282e-21	CEC
MT3	9.87718e-27	-0.610776	0.061	0.173	1.92309e-22	CEC
ENSMFAG00000032324	4.59225e-45	-0.606574	0.098	0.276	8.94111e-41	CEC
ENSMFAG00000046855	9.35321e-34	-0.591656	0.029	0.136	1.82107e-29	CEC
ENSMFAG00000042464	2.34767e-29	-0.581325	0.411	0.547	4.57091e-25	CEC
PER1	4.98009e-46	-0.581295	0.25	0.484	9.69624e-42	CEC
MMP16	2.2669e-37	-0.575791	0.134	0.311	4.41366e-33	CEC
FOS	4.99866e-24	-0.574491	0.054	0.153	9.73239e-20	CEC
ADGRG6	3.16595e-30	-0.564439	0.12	0.263	6.1641e-26	CEC
PIK3R3	5.28588e-31	-0.558083	0.244	0.419	1.02916e-26	CEC
DDX58	1.52498e-35	-0.549999	0.167	0.347	2.96913e-31	CEC
ACACB	5.28441e-33	-0.549701	0.406	0.565	1.02887e-28	CEC
COX3	6.95216e-10	-0.531635	0.84	0.879	1.35359e-05	CEC
TLL1	9.29014e-31	-0.525459	0.124	0.276	1.80879e-26	CEC
TNFRSF10D	1.46218e-19	-0.522684	0.178	0.308	2.84686e-15	CEC
PKHD1L1	1.32943e-21	-0.520853	0.104	0.217	2.58841e-17	CEC
CCNL1	1.14699e-15	-0.504747	0.241	0.358	2.2332e-11	CEC
VAV3	8.6549e-27	-0.501337	0.279	0.433	1.68511e-22	CEC
HIF1A	1.95981e-16	-0.498654	0.3	0.417	3.81575e-12	CEC
SNRK	5.63954e-45	-0.495813	0.512	0.676	1.09802e-40	CEC
TIAM2	1.96605e-44	-0.490799	0.097	0.278	3.8279e-40	CEC
PER3	8.60294e-38	-0.480067	0.266	0.478	1.67499e-33	CEC
COX2	3.99166e-20	-0.478737	0.393	0.544	7.77176e-16	CEC
CSGALNACT1	3.96028e-32	-0.477045	0.303	0.486	7.71067e-28	CEC
LRP1B	1.74652e-18	-0.475416	0.089	0.188	3.40047e-14	CEC
LIFR	2.70139e-17	-0.471017	0.348	0.458	5.2596e-13	CEC
MCTP1	1.5221e-20	-0.46777	0.311	0.444	2.96354e-16	CEC
ITGA8	7.674e-32	-0.461906	0.05	0.169	1.49413e-27	CEC
ARHGEF3	8.26712e-22	-0.458149	0.475	0.573	1.60961e-17	CEC
SEC14L1	8.24895e-39	-0.455983	0.536	0.701	1.60607e-34	CEC
NOSTRIN	1.37104e-28	-0.455631	0.311	0.472	2.66941e-24	CEC
SMAD6	6.05584e-26	-0.45213	0.196	0.355	1.17907e-21	CEC
GADD45B	6.83579e-23	-0.435962	0.031	0.113	1.33093e-18	CEC
SIPA1L1	2.05026e-20	-0.435195	0.264	0.408	3.99186e-16	CEC
NFKBIA	1.04893e-18	-0.431819	0.196	0.326	2.04226e-14	CEC
FGFR1	2.20819e-25	-0.425382	0.308	0.485	4.29934e-21	CEC
ENG	2.09965e-33	-0.424533	0.752	0.85	4.08803e-29	CEC
CERS6	6.02574e-25	-0.420073	0.201	0.353	1.17321e-20	CEC
SNTB2	8.88999e-25	-0.419788	0.212	0.361	1.73088e-20	CEC
SLCO2A1	8.80919e-23	-0.401227	0.151	0.287	1.71515e-18	CEC
PLSCR4	2.89977e-14	-0.397517	0.258	0.365	5.64585e-10	CEC
SLC22A23	2.5089e-23	-0.388776	0.08	0.195	4.88483e-19	CEC
PER2	2.89326e-25	-0.386345	0.109	0.243	5.63317e-21	CEC
ETV1	6.31263e-31	-0.385352	0.052	0.171	1.22907e-26	CEC
ARHGAP18	4.52199e-14	-0.385117	0.371	0.48	8.80431e-10	CEC
ARHGAP26	3.83562e-28	-0.374577	0.562	0.679	7.46796e-24	CEC
PDE7B	1.63115e-10	-0.374553	0.302	0.387	3.17585e-06	CEC
STK32B	4.46274e-11	-0.373852	0.066	0.131	8.68896e-07	CEC
IFI44L	9.44915e-32	-0.370426	0.096	0.245	1.83975e-27	CEC
SYN3	4.31858e-13	-0.369318	0.25	0.362	8.40827e-09	CEC
KLF9	3.96783e-24	-0.362081	0.231	0.392	7.72536e-20	CEC
TIMP3	6.41357e-21	-0.36189	0.671	0.794	1.24872e-16	CEC
PXN	2.27353e-23	-0.359435	0.303	0.472	4.42656e-19	CEC
RAB20	1.09855e-18	-0.355775	0.161	0.285	2.13888e-14	CEC
KLF12	3.7046e-17	-0.354753	0.404	0.53	7.21286e-13	CEC
CTTNBP2NL	8.95047e-24	-0.354529	0.133	0.27	1.74266e-19	CEC
ITIH5	2.32766e-24	-0.354331	0.133	0.272	4.53195e-20	CEC
NAV3	5.72748e-15	-0.353263	0.199	0.312	1.11514e-10	CEC
SLC25A25	2.41966e-15	-0.352466	0.141	0.248	4.71107e-11	CEC
NFIB	1.72145e-15	-0.345145	0.664	0.674	3.35167e-11	CEC
DDIT4	4.56362e-09	-0.343848	0.125	0.194	8.88536e-05	CEC
IFI44	1.30285e-28	-0.33985	0.102	0.245	2.53665e-24	CEC
ITGA6	1.35683e-11	-0.337523	0.58	0.663	2.64174e-07	CEC
RAP1B	5.30767e-12	-0.334131	0.327	0.442	1.0334e-07	CEC
ROBO2	1.05158e-09	-0.329383	0.107	0.182	2.04742e-05	CEC
PDE4B	5.10419e-15	-0.328452	0.169	0.278	9.93786e-11	CEC
ND3	1.84246e-07	-0.327733	0.149	0.214	0.00358727	CEC
SH3RF1	4.32095e-13	-0.327675	0.313	0.427	8.41289e-09	CEC
HERC6	2.58506e-21	-0.326688	0.132	0.262	5.0331e-17	CEC
FKBP5	3.23562e-11	-0.325793	0.427	0.519	6.29975e-07	CEC
TSPAN5	4.57373e-26	-0.325585	0.087	0.215	8.90506e-22	CEC
NET1	1.03518e-21	-0.324706	0.152	0.284	2.0155e-17	CEC
TTYH2	1.42299e-10	-0.320604	0.11	0.185	2.77056e-06	CEC
FNBP1L	2.11229e-18	-0.320383	0.465	0.586	4.11263e-14	CEC
ENSMFAG00000006760	5.25635e-20	-0.319947	0.063	0.159	1.02341e-15	CEC
MYRIP	1.54306e-10	-0.318815	0.466	0.545	3.00433e-06	CEC
FOXO1	1.47103e-14	-0.318095	0.474	0.581	2.86409e-10	CEC
ACER2	1.01486e-11	-0.316275	0.11	0.192	1.97593e-07	CEC
LDB2	7.99104e-09	-0.314408	0.858	0.803	0.000155585	CEC
PBX1	1.61065e-12	-0.314095	0.555	0.616	3.13594e-08	CEC
ZSWIM4	3.27067e-20	-0.312058	0.081	0.187	6.36799e-16	CEC
LHFPL6	6.65166e-16	-0.310716	0.623	0.706	1.29508e-11	CEC
MAN2A1	6.25182e-15	-0.31009	0.368	0.482	1.21723e-10	CEC
ZNF521	1.85878e-11	-0.309394	0.346	0.44	3.61905e-07	CEC
TBC1D16	2.41354e-20	-0.30483	0.345	0.507	4.69916e-16	CEC
NPPA	4.92275e-51	-0.304728	0.106	0.327	9.5846e-47	CEC
KIAA1211L	8.44122e-20	-0.304125	0.056	0.148	1.64351e-15	CEC
MEOX2	1.20433e-13	-0.30301	0.458	0.57	2.34483e-09	CEC
UTRN	7.63074e-29	-0.300569	0.834	0.86	1.4857e-24	CEC
NEDD9	2.07316e-15	-0.299148	0.313	0.448	4.03645e-11	CEC
MMRN1	9.87088e-30	-0.298364	0.016	0.102	1.92186e-25	CEC
BAIAP2	2.21877e-09	-0.297582	0.193	0.28	4.31995e-05	CEC
TSPAN18	1.47156e-21	-0.296445	0.188	0.339	2.86512e-17	CEC
CSRNP1	4.41554e-11	-0.295733	0.058	0.119	8.59706e-07	CEC
CD38	5.59603e-13	-0.29439	0.084	0.164	1.08955e-08	CEC
VWCE	7.784e-38	-0.292682	0.026	0.142	1.51554e-33	CEC
KLHL3	2.31939e-29	-0.292129	0.085	0.224	4.51586e-25	CEC
EXOC6	1.49992e-12	-0.291304	0.253	0.361	2.92035e-08	CEC
TRIM22	1.36145e-14	-0.284791	0.493	0.595	2.65075e-10	CEC
TMCC3	2.30754e-14	-0.284429	0.195	0.31	4.49279e-10	CEC
NTN1	2.57011e-26	-0.284244	0.091	0.223	5.004e-22	CEC
MPDZ	2.18387e-16	-0.283856	0.306	0.443	4.25199e-12	CEC
SCD5	8.12118e-08	-0.283169	0.137	0.206	0.00158119	CEC
B4GALT5	1.47053e-15	-0.28177	0.214	0.342	2.86312e-11	CEC
LRRC1	9.99142e-16	-0.280804	0.167	0.282	1.94533e-11	CEC
CTNNAL1	8.99908e-09	-0.279903	0.471	0.541	0.000175212	CEC
ERO1A	1.04543e-09	-0.279768	0.105	0.179	2.03546e-05	CEC
LDLRAD3	2.92499e-15	-0.278588	0.141	0.246	5.69496e-11	CEC
ABCG1	4.96188e-25	-0.277347	0.073	0.192	9.66079e-21	CEC
WT1	2.92834e-18	-0.27696	0.075	0.172	5.70148e-14	CEC
P3H2	2.82824e-11	-0.27672	0.089	0.161	5.50658e-07	CEC
TSPAN7	2.09374e-26	-0.276397	0.028	0.119	4.07652e-22	CEC
TMEM184B	2.44381e-07	-0.274005	0.376	0.47	0.00475809	CEC
SRSF7	2.60038e-09	-0.272387	0.177	0.268	5.06293e-05	CEC
ENSMFAG00000031680	2.02531e-16	-0.271577	0.127	0.236	3.94327e-12	CEC
EIF2AK2	8.66713e-15	-0.270034	0.284	0.416	1.68749e-10	CEC
KDM6A	1.94868e-12	-0.266084	0.422	0.53	3.79409e-08	CEC
MECOM	9.76994e-11	-0.262107	0.78	0.778	1.90221e-06	CEC
TMEM135	8.38476e-12	-0.261106	0.31	0.42	1.63251e-07	CEC
TCF4	4.33415e-17	-0.261061	0.882	0.876	8.43858e-13	CEC
REV3L	1.7421e-10	-0.260445	0.355	0.456	3.39188e-06	CEC
EML4	1.81427e-09	-0.260286	0.311	0.404	3.53239e-05	CEC
EVL	5.72686e-10	-0.26014	0.2	0.296	1.11502e-05	CEC
ZNF462	6.26387e-13	-0.257954	0.221	0.333	1.21957e-08	CEC
ARHGAP20	7.57969e-16	-0.257011	0.09	0.184	1.47577e-11	CEC
SIK3	6.31789e-08	-0.255724	0.601	0.623	0.00123009	CEC
ZBTB16	3.70164e-18	-0.255502	0.8	0.871	7.2071e-14	CEC
PRCP	3.15324e-09	-0.252651	0.314	0.401	6.13936e-05	CEC
MAGI1	2.23667e-11	-0.252027	0.783	0.797	4.35479e-07	CEC
SPRED1	2.60615e-11	-0.25075	0.24	0.344	5.07418e-07	CEC
ENSMFAG00000000927	1.12476e-12	0.251217	0.131	0.061	2.18991e-08	CEC
ENSMFAG00000001435	1.84426e-07	0.251407	0.448	0.396	0.00359077	CEC
PXDNL	4.03085e-07	0.252047	0.103	0.059	0.00784807	CEC
RRAS	4.55632e-12	0.253289	0.216	0.131	8.87115e-08	CEC
ENSMFAG00000044202	5.42194e-10	0.254958	0.113	0.056	1.05565e-05	CEC
EMCN	1.06282e-10	0.256734	0.825	0.802	2.0693e-06	CEC
PID1	3.94331e-10	0.256975	0.174	0.105	7.67762e-06	CEC
PDGFB	3.99514e-10	0.257636	0.22	0.144	7.77854e-06	CEC
PDE3A	5.78228e-24	0.257948	0.528	0.373	1.12581e-19	CEC
TEK	3.01692e-10	0.261119	0.647	0.594	5.87395e-06	CEC
ENSMFAG00000002541	1.31077e-07	0.262127	0.586	0.549	0.00255208	CEC
RCAN2	1.06151e-16	0.262163	0.329	0.208	2.06675e-12	CEC
CCM2L	1.14681e-11	0.262284	0.415	0.337	2.23284e-07	CEC
ENSMFAG00000000325	1.11005e-09	0.262743	0.295	0.211	2.16127e-05	CEC
ELK3	1.66828e-08	0.263739	0.573	0.532	0.000324814	CEC
CACHD1	1.1513e-06	0.264672	0.302	0.246	0.0224158	CEC
CYYR1	1.64964e-12	0.265593	0.725	0.651	3.21185e-08	CEC
LRRK1	5.21147e-09	0.266468	0.467	0.409	0.000101467	CEC
ANXA3	6.03506e-10	0.267467	0.406	0.32	1.17503e-05	CEC
KIF25	3.00178e-10	0.267773	0.267	0.18	5.84448e-06	CEC
TSHZ3	9.31023e-10	0.268099	0.351	0.273	1.8127e-05	CEC
NAV1	1.02503e-11	0.268203	0.568	0.486	1.99572e-07	CEC
MYO18A	4.13358e-13	0.268519	0.335	0.24	8.04808e-09	CEC
N4BP1	8.1633e-07	0.269086	0.362	0.31	0.0158939	CEC
MEIS2	3.76097e-15	0.270057	0.387	0.264	7.32261e-11	CEC
MLIP	9.29437e-17	0.270094	0.42	0.294	1.80961e-12	CEC
TAPBP	2.75677e-08	0.270502	0.244	0.181	0.000536743	CEC
SORBS1	5.01965e-17	0.270831	0.758	0.667	9.77326e-13	CEC
ENSMFAG00000032066	1.18164e-11	0.270894	0.207	0.128	2.30066e-07	CEC
FABP4	1.63306e-07	0.271135	0.141	0.089	0.00317957	CEC
L3MBTL4	1.26794e-08	0.272506	0.442	0.381	0.000246869	CEC
FHL1	1.51842e-12	0.273291	0.153	0.08	2.95637e-08	CEC
MYO1E	1.73292e-13	0.273855	0.634	0.567	3.37399e-09	CEC
CARHSP1	8.22978e-15	0.274133	0.24	0.138	1.60234e-10	CEC
MYOZ2	6.02161e-22	0.276307	0.296	0.156	1.17241e-17	CEC
ZFP36L1	3.03212e-07	0.277827	0.309	0.257	0.00590353	CEC
FAM89A	1.64832e-07	0.280784	0.121	0.073	0.00320928	CEC
PRKX	5.99496e-09	0.281542	0.364	0.3	0.000116722	CEC
PRKG1	9.24983e-28	0.281884	0.739	0.621	1.80094e-23	CEC
CPAMD8	1.34452e-06	0.281918	0.104	0.061	0.0261778	CEC
ENSMFAG00000037375	4.05928e-23	0.282189	0.613	0.509	7.90342e-19	CEC
MAMLD1	6.69511e-07	0.282834	0.189	0.136	0.0130354	CEC
CTSS	2.8202e-11	0.283072	0.143	0.075	5.49093e-07	CEC
PALLD	1.76119e-20	0.283564	0.621	0.523	3.42903e-16	CEC
HIP1	2.55819e-10	0.284067	0.597	0.548	4.98081e-06	CEC
SLCO1B1	1.41675e-12	0.284316	0.767	0.728	2.75842e-08	CEC
MXI1	8.18155e-08	0.285123	0.208	0.148	0.00159295	CEC
MEOX1	4.23641e-08	0.286567	0.325	0.258	0.00082483	CEC
PRUNE2	3.60911e-21	0.288366	0.174	0.068	7.02694e-17	CEC
PLAGL1	9.2327e-10	0.29037	0.179	0.11	1.79761e-05	CEC
ARHGEF28	1.68717e-12	0.291835	0.121	0.055	3.28493e-08	CEC
TLN2	3.8834e-10	0.293312	0.292	0.217	7.56099e-06	CEC
SORBS2	3.45135e-15	0.293871	0.467	0.36	6.71979e-11	CEC
PDE1C	1.79009e-16	0.296189	0.441	0.311	3.4853e-12	CEC
ENSMFAG00000043424	6.91227e-12	0.296601	0.292	0.204	1.34582e-07	CEC
CTIF	2.88191e-14	0.297299	0.564	0.494	5.61108e-10	CEC
ENSMFAG00000045054	1.9713e-09	0.297702	0.112	0.06	3.83812e-05	CEC
LTBP1	1.68844e-14	0.299451	0.347	0.238	3.28739e-10	CEC
PODXL	1.28639e-13	0.299502	0.573	0.491	2.5046e-09	CEC
BMP6	4.30837e-07	0.300079	0.292	0.225	0.00838839	CEC
PPARGC1B	2.69394e-19	0.301505	0.21	0.1	5.24511e-15	CEC
DMD	7.20189e-24	0.301672	0.687	0.59	1.40221e-19	CEC
CACNB2	1.42109e-20	0.301723	0.51	0.366	2.76686e-16	CEC
MAGI2	2.35171e-07	0.302514	0.228	0.174	0.00457879	CEC
ENSMFAG00000047060	2.0763e-11	0.303042	0.156	0.084	4.04256e-07	CEC
CTTNBP2	1.4601e-12	0.303338	0.196	0.114	2.84282e-08	CEC
CIITA	2.23088e-20	0.304715	0.45	0.31	4.34353e-16	CEC
ADGRF5	2.87084e-12	0.304822	0.669	0.609	5.58952e-08	CEC
AFAP1L2	5.15692e-09	0.306076	0.127	0.072	0.000100405	CEC
NEGR1	9.94997e-16	0.306561	0.154	0.07	1.93726e-11	CEC
EMB	1.16063e-22	0.308609	0.146	0.046	2.25974e-18	CEC
CDH2	2.20258e-20	0.309455	0.332	0.197	4.28842e-16	CEC
ENSMFAG00000002351	1.77583e-09	0.309738	0.205	0.137	3.45753e-05	CEC
RGCC	4.60966e-11	0.312558	0.317	0.22	8.975e-07	CEC
DOCK11	3.24037e-15	0.315644	0.244	0.141	6.30901e-11	CEC
COBL	3.98477e-19	0.316727	0.228	0.113	7.75835e-15	CEC
MORC3	4.04842e-07	0.31767	0.323	0.273	0.00788227	CEC
DHRS3	5.2283e-07	0.318994	0.304	0.253	0.0101795	CEC
ENSMFAG00000042071	2.20669e-10	0.322308	0.193	0.12	4.29642e-06	CEC
BCL2L1	7.60024e-08	0.323118	0.497	0.458	0.00147977	CEC
NLRC5	9.29783e-28	0.323327	0.551	0.381	1.81029e-23	CEC
KANK1	6.13647e-11	0.324047	0.226	0.15	1.19477e-06	CEC
MALRD1	1.23064e-18	0.326189	0.16	0.066	2.39605e-14	CEC
PPM1H	2.16466e-15	0.326877	0.289	0.18	4.21459e-11	CEC
RFTN1	6.75163e-10	0.327154	0.549	0.493	1.31454e-05	CEC
PRAG1	3.69526e-13	0.330858	0.213	0.124	7.19468e-09	CEC
ST3GAL2	2.01035e-11	0.332957	0.353	0.27	3.91415e-07	CEC
CAVIN1	5.81894e-12	0.333412	0.398	0.316	1.13295e-07	CEC
NTN4	6.79244e-16	0.334365	0.233	0.131	1.32249e-11	CEC
ABHD3	3.88286e-11	0.336272	0.219	0.14	7.55994e-07	CEC
BICC1	6.71082e-13	0.336601	0.24	0.153	1.3066e-08	CEC
SYBU	3.26539e-10	0.337163	0.11	0.054	6.35771e-06	CEC
AJAP1	6.04494e-11	0.339669	0.116	0.055	1.17695e-06	CEC
FAM129A	1.10099e-19	0.340498	0.399	0.267	2.14363e-15	CEC
SREBF2	2.55303e-12	0.344028	0.308	0.224	4.97074e-08	CEC
FHL2	2.83009e-29	0.345376	0.246	0.096	5.51019e-25	CEC
ZNF366	8.78848e-07	0.346625	0.29	0.237	0.0171112	CEC
HECW2	4.49512e-13	0.347488	0.582	0.499	8.75199e-09	CEC
SYNE1	2.00629e-23	0.350796	0.797	0.711	3.90624e-19	CEC
CARS	2.59739e-16	0.351534	0.52	0.432	5.05712e-12	CEC
FSD1L	1.29919e-12	0.3521	0.132	0.063	2.52952e-08	CEC
GALNT18	3.39828e-21	0.360079	0.578	0.45	6.61645e-17	CEC
MLLT3	4.22956e-10	0.361922	0.228	0.152	8.23495e-06	CEC
GALNT15	2.61568e-09	0.367807	0.118	0.062	5.09273e-05	CEC
COL4A2	2.82747e-13	0.369338	0.524	0.44	5.50508e-09	CEC
PLCB4	1.14651e-21	0.369867	0.68	0.555	2.23225e-17	CEC
ITPR3	5.14643e-23	0.376038	0.287	0.152	1.00201e-18	CEC
KANK4	8.69552e-16	0.382582	0.147	0.063	1.69302e-11	CEC
ABCA8	7.9423e-22	0.38297	0.321	0.191	1.54637e-17	CEC
LRRC36	1.28065e-14	0.384043	0.271	0.172	2.49342e-10	CEC
CD34	1.49406e-14	0.384988	0.378	0.283	2.90893e-10	CEC
FGD5	1.71997e-23	0.395403	0.634	0.546	3.34878e-19	CEC
ENSMFAG00000039190	1.42981e-24	0.399634	0.502	0.365	2.78383e-20	CEC
TBX3	2.81853e-20	0.401005	0.151	0.055	5.48767e-16	CEC
DEPTOR	2.35311e-15	0.401642	0.211	0.117	4.5815e-11	CEC
NEBL	4.82521e-26	0.405552	0.665	0.518	9.39468e-22	CEC
SMAD1	1.39916e-18	0.405555	0.312	0.194	2.72417e-14	CEC
KCNB1	3.59768e-18	0.406472	0.19	0.089	7.00468e-14	CEC
DCN	2.10972e-22	0.411029	0.287	0.164	4.10763e-18	CEC
TBC1D2	2.72829e-18	0.413211	0.209	0.107	5.31198e-14	CEC
PKN3	2.31245e-16	0.421206	0.312	0.214	4.50235e-12	CEC
CDK6	1.46025e-17	0.421608	0.539	0.437	2.84311e-13	CEC
EDA	1.03114e-11	0.427781	0.171	0.095	2.00763e-07	CEC
CD82	1.39035e-38	0.429267	0.421	0.206	2.707e-34	CEC
LAMA3	2.57962e-13	0.436266	0.158	0.083	5.02251e-09	CEC
HMCN1	1.09564e-14	0.438665	0.543	0.461	2.13322e-10	CEC
SLC1A1	2.73467e-20	0.43901	0.15	0.055	5.32441e-16	CEC
FHOD3	8.91431e-39	0.439351	0.37	0.175	1.73562e-34	CEC
HS6ST3	1.96887e-38	0.448119	0.349	0.162	3.8334e-34	CEC
ITGA1	2.73748e-29	0.448242	0.725	0.617	5.32988e-25	CEC
RNF125	1.3312e-21	0.451255	0.402	0.274	2.59185e-17	CEC
LY86	3.60348e-21	0.452049	0.102	0.024	7.01598e-17	CEC
CAV1	3.81981e-17	0.452098	0.458	0.356	7.43718e-13	CEC
EEPD1	4.11999e-29	0.463918	0.674	0.552	8.02161e-25	CEC
ANO2	4.05728e-17	0.472785	0.473	0.371	7.89952e-13	CEC
MGLL	1.06555e-22	0.475783	0.645	0.531	2.07463e-18	CEC
PALM	9.79515e-29	0.477749	0.593	0.473	1.90712e-24	CEC
SLC8A1	4.67576e-42	0.493244	0.678	0.52	9.10371e-38	CEC
NELL1	3.35143e-10	0.500736	0.127	0.066	6.52524e-06	CEC
TSHZ2	1.95851e-27	0.502915	0.743	0.652	3.81322e-23	CEC
ADAMTS9	1.50647e-22	0.503782	0.515	0.373	2.93309e-18	CEC
STXBP6	1.49513e-36	0.5106	0.272	0.1	2.91102e-32	CEC
PALMD	2.33689e-23	0.521622	0.352	0.221	4.54993e-19	CEC
SULF2	1.35769e-26	0.525406	0.422	0.284	2.64341e-22	CEC
ENSMFAG00000045172	5.28112e-29	0.527968	0.241	0.105	1.02823e-24	CEC
A2M	1.0899e-27	0.52996	0.367	0.224	2.12204e-23	CEC
FCN3	4.0404e-33	0.530723	0.37	0.191	7.86667e-29	CEC
TRIML2	4.7057e-33	0.537365	0.17	0.042	9.162e-29	CEC
EPB41L1	2.40252e-31	0.549259	0.241	0.094	4.67771e-27	CEC
ENSMFAG00000046969	9.64679e-09	0.559254	0.358	0.305	0.000187823	CEC
CCDC85A	1.72388e-51	0.590786	0.617	0.368	3.35639e-47	CEC
GSN	9.40584e-55	0.595504	0.699	0.502	1.83132e-50	CEC
MFGE8	7.37054e-37	0.604999	0.239	0.087	1.43505e-32	CEC
CLIC5	3.85876e-41	0.610189	0.439	0.233	7.51301e-37	CEC
EYA1	2.66194e-42	0.653579	0.225	0.062	5.18279e-38	CEC
HDAC9	1.40406e-46	0.656349	0.545	0.328	2.7337e-42	CEC
RAMP3	1.75229e-84	0.714747	0.747	0.474	3.41171e-80	CEC
IFI27	6.09886e-143	1.44894	0.68	0.314	1.18745e-138	CEC
NPPA	0	-2.19346	0.148	0.611	0	CM
NTN1	0	-1.45251	0.104	0.548	0	CM
CSMD1	3.62576e-185	-1.28516	0.402	0.655	7.05936e-181	CM
ZNF385B	2.3775e-269	-1.16805	0.219	0.62	4.62899e-265	CM
ANGPT1	1.61958e-190	-1.1444	0.379	0.648	3.15332e-186	CM
DNAH11	1.24282e-250	-1.11331	0.276	0.647	2.41976e-246	CM
TMEM163	7.59602e-263	-1.08599	0.088	0.472	1.47894e-258	CM
CAMK1D	1.79794e-205	-1.06103	0.351	0.65	3.50058e-201	CM
FGF13	9.23569e-210	-0.94378	0.112	0.452	1.79819e-205	CM
PDE4D	5.71172e-246	-0.86483	0.489	0.772	1.11207e-241	CM
GPC6	2.91229e-132	-0.862565	0.304	0.553	5.67023e-128	CM
ADGRB3	1.69396e-135	-0.853532	0.342	0.585	3.29814e-131	CM
TBX5	3.54743e-143	-0.844553	0.465	0.67	6.90685e-139	CM
EYA4	2.37385e-221	-0.843951	0.489	0.757	4.62188e-217	CM
CLSTN2	1.93887e-155	-0.822714	0.159	0.444	3.77498e-151	CM
HCN1	2.94232e-196	-0.759547	0.385	0.711	5.7287e-192	CM
PITPNB	1.61743e-175	-0.755937	0.46	0.712	3.14914e-171	CM
BMP10	6.06126e-304	-0.743029	0.01	0.375	1.18013e-299	CM
HIF3A	2.24879e-224	-0.736999	0.336	0.707	4.3784e-220	CM
TIMP3	4.66854e-101	-0.734654	0.368	0.611	9.08965e-97	CM
ARHGAP24	1.04689e-144	-0.730319	0.508	0.719	2.03829e-140	CM
L3MBTL4	1.27224e-164	-0.683015	0.204	0.528	2.47705e-160	CM
SOX5	1.07499e-138	-0.661049	0.293	0.572	2.09301e-134	CM
EDNRA	1.88598e-124	-0.660822	0.551	0.738	3.67201e-120	CM
ERBB4	8.16142e-213	-0.660491	0.955	0.941	1.58903e-208	CM
MYO1D	8.6042e-158	-0.657137	0.259	0.564	1.67524e-153	CM
FOSB	8.1259e-79	-0.647105	0.026	0.159	1.58211e-74	CM
SGCZ	1.5973e-73	-0.644428	0.245	0.436	3.10994e-69	CM
MYL4	2.24436e-156	-0.633808	0.199	0.535	4.36978e-152	CM
ENSMFAG00000036987	1.49879e-117	-0.628949	0.311	0.564	2.91814e-113	CM
KCNJ3	1.81522e-146	-0.627475	0.673	0.798	3.53424e-142	CM
ANKRD1	7.42816e-07	-0.610997	0.897	0.825	0.0144626	CM
SLIT2	2.70033e-110	-0.609329	0.125	0.355	5.25753e-106	CM
TRPC4	4.04616e-200	-0.605728	0.063	0.371	7.87787e-196	CM
CADM1	7.82431e-141	-0.601257	0.337	0.625	1.52339e-136	CM
EPHA7	3.79788e-129	-0.595331	0.22	0.491	7.39447e-125	CM
PRKAG2	3.06523e-83	-0.588541	0.761	0.796	5.968e-79	CM
SORT1	3.66011e-151	-0.58377	0.394	0.684	7.12623e-147	CM
NLGN1	3.32833e-44	-0.582987	0.24	0.385	6.48026e-40	CM
ADGRL2	1.50611e-124	-0.575494	0.457	0.676	2.93239e-120	CM
RABGAP1L	8.6133e-104	-0.572084	0.93	0.905	1.67701e-99	CM
PAM	3.32682e-66	-0.551458	0.887	0.854	6.47731e-62	CM
ENSMFAG00000031798	2.96023e-188	-0.549734	0.018	0.272	5.76357e-184	CM
MITF	7.13655e-124	-0.547369	0.791	0.813	1.38949e-119	CM
ROBO2	3.18658e-44	-0.547214	0.338	0.484	6.20426e-40	CM
FGF14	3.782e-100	-0.535481	0.156	0.392	7.36356e-96	CM
PRKX	6.24073e-109	-0.529253	0.554	0.729	1.21507e-104	CM
CNTN4	2.07386e-107	-0.527716	0.188	0.431	4.03781e-103	CM
RGS6	2.45615e-120	-0.527695	0.679	0.81	4.78213e-116	CM
EPB41L4B	8.3712e-103	-0.524711	0.422	0.64	1.62987e-98	CM
GPCPD1	3.61936e-126	-0.519959	0.743	0.847	7.04689e-122	CM
ADAMTS20	6.23581e-148	-0.518937	0.024	0.239	1.21411e-143	CM
DLG2	5.40879e-303	-0.51871	0.983	0.986	1.05309e-298	CM
FRMPD4	1.78368e-90	-0.516172	0.132	0.344	3.47283e-86	CM
CYP39A1	1.16099e-140	-0.50925	0.157	0.439	2.26044e-136	CM
PSD3	1.616e-154	-0.505591	0.875	0.909	3.14636e-150	CM
AUTS2	2.74971e-120	-0.503061	0.738	0.837	5.35368e-116	CM
MAGI2	9.50424e-42	-0.498437	0.472	0.586	1.85048e-37	CM
MYH6	1.93197e-175	-0.493567	0.518	0.822	3.76154e-171	CM
HAMP	9.11415e-178	-0.492262	0.026	0.279	1.77452e-173	CM
TRHDE	3.29412e-75	-0.484972	0.447	0.629	6.41365e-71	CM
SLC2A13	3.05297e-104	-0.4837	0.202	0.451	5.94414e-100	CM
RORA	3.74938e-75	-0.482631	0.155	0.346	7.30004e-71	CM
ETV1	1.72601e-94	-0.479175	0.283	0.519	3.36054e-90	CM
CDK14	3.2999e-91	-0.476298	0.524	0.69	6.42491e-87	CM
TBX20	1.60398e-74	-0.475681	0.633	0.752	3.12295e-70	CM
PIP4K2A	3.7389e-79	-0.474763	0.543	0.698	7.27964e-75	CM
NCKAP5	2.38211e-92	-0.472785	0.379	0.605	4.63796e-88	CM
ATF3	1.52873e-74	-0.472171	0.101	0.277	2.97643e-70	CM
HEG1	4.17596e-90	-0.469961	0.273	0.505	8.1306e-86	CM
PGM5	1.01873e-73	-0.468384	0.657	0.743	1.98346e-69	CM
ZNF521	2.23478e-88	-0.467967	0.559	0.723	4.35111e-84	CM
SHLD1	1.40613e-40	-0.46261	0.564	0.66	2.73774e-36	CM
NRG3	8.10671e-37	-0.459832	0.294	0.431	1.57838e-32	CM
KLHL4	2.05792e-108	-0.458467	0.246	0.521	4.00676e-104	CM
BTG2	3.5513e-99	-0.455583	0.135	0.36	6.91438e-95	CM
LPGAT1	1.5354e-69	-0.455042	0.338	0.526	2.98942e-65	CM
DGKE	4.52285e-124	-0.454069	0.128	0.386	8.80599e-120	CM
PRICKLE1	3.29209e-92	-0.453794	0.665	0.793	6.4097e-88	CM
ESRRG	3.10569e-78	-0.450676	0.451	0.633	6.04678e-74	CM
FOXO3	9.71648e-78	-0.450268	0.719	0.795	1.8918e-73	CM
CLASP2	1.41349e-98	-0.44918	0.571	0.74	2.75206e-94	CM
IGF2BP2	5.87037e-67	-0.444389	0.284	0.477	1.14296e-62	CM
CMSS1	9.27268e-56	-0.442148	0.435	0.596	1.80539e-51	CM
SYN2	2.41713e-60	-0.440067	0.121	0.277	4.70615e-56	CM
AKT3	2.03334e-46	-0.437414	0.333	0.482	3.95892e-42	CM
ARF4	3.02832e-47	-0.434841	0.158	0.307	5.89613e-43	CM
SLCO1A2	7.34074e-143	-0.432288	0.039	0.265	1.42924e-138	CM
USP53	2.9279e-102	-0.430852	0.453	0.693	5.70062e-98	CM
CADM2	7.38161e-30	-0.428951	0.348	0.466	1.4372e-25	CM
RNF180	1.84348e-65	-0.427893	0.412	0.6	3.58926e-61	CM
YBX3	4.69989e-52	-0.424381	0.309	0.482	9.15068e-48	CM
ANTXR2	3.92442e-75	-0.423779	0.305	0.519	7.64086e-71	CM
COX2	4.72788e-25	-0.423386	0.443	0.571	9.20519e-21	CM
TULP3	6.0496e-85	-0.42323	0.301	0.531	1.17786e-80	CM
ADAM10	1.55584e-67	-0.422976	0.466	0.639	3.02922e-63	CM
CLYBL	3.34564e-84	-0.422154	0.206	0.429	6.51396e-80	CM
PSME4	6.66017e-111	-0.421533	0.779	0.861	1.29674e-106	CM
ANK2	1.20585e-74	-0.421233	0.767	0.825	2.34779e-70	CM
NAALAD2	3.42681e-137	-0.420715	0.057	0.291	6.67199e-133	CM
OXR1	1.91456e-69	-0.419983	0.398	0.587	3.72764e-65	CM
FILIP1L	4.45708e-54	-0.418305	0.324	0.499	8.67794e-50	CM
MAML2	6.27029e-41	-0.412769	0.478	0.597	1.22083e-36	CM
DACH2	2.12468e-92	-0.412294	0.113	0.325	4.13676e-88	CM
KIF13A	9.74115e-71	-0.410739	0.798	0.839	1.8966e-66	CM
ENSMFAG00000034063	5.41239e-73	-0.407924	0.161	0.351	1.05379e-68	CM
SH3D19	1.05669e-39	-0.40758	0.573	0.673	2.05737e-35	CM
CTNNAL1	1.6471e-84	-0.404843	0.564	0.731	3.2069e-80	CM
ARL15	1.82591e-83	-0.403478	0.761	0.828	3.55505e-79	CM
ZNF608	3.23966e-131	-0.400552	0.206	0.522	6.30762e-127	CM
STK38L	4.29244e-34	-0.399276	0.437	0.574	8.35738e-30	CM
FRY	4.43202e-102	-0.398111	0.785	0.853	8.62914e-98	CM
ENSMFAG00000030468	2.52346e-69	-0.398089	0.439	0.635	4.91318e-65	CM
PCOLCE2	5.60976e-70	-0.39711	0.215	0.418	1.09222e-65	CM
CCDC85A	5.57835e-37	-0.396128	0.313	0.453	1.0861e-32	CM
SEMA3E	1.38721e-47	-0.39395	0.177	0.328	2.7009e-43	CM
ECHDC3	2.46262e-86	-0.393459	0.519	0.725	4.79471e-82	CM
FRAS1	4.74648e-82	-0.39306	0.61	0.765	9.2414e-78	CM
PLCL2	1.59828e-70	-0.391945	0.318	0.528	3.11185e-66	CM
PDE3B	7.84346e-75	-0.389276	0.119	0.301	1.52712e-70	CM
AASS	3.00533e-59	-0.386967	0.196	0.374	5.85138e-55	CM
ADAM23	3.12729e-100	-0.386296	0.192	0.444	6.08884e-96	CM
CNTN3	1.42352e-105	-0.386174	0.098	0.326	2.77158e-101	CM
LRRFIP2	3.43859e-137	-0.384463	0.891	0.912	6.69494e-133	CM
IGF1R	4.03838e-85	-0.382833	0.791	0.837	7.86274e-81	CM
MDGA2	1.67423e-46	-0.382536	0.229	0.395	3.25972e-42	CM
MARK3	8.18234e-82	-0.378923	0.746	0.826	1.5931e-77	CM
CDON	8.49078e-76	-0.375384	0.281	0.5	1.65315e-71	CM
GHR	8.27528e-63	-0.371904	0.471	0.661	1.6112e-58	CM
SLMAP	2.52774e-43	-0.36828	0.805	0.813	4.9215e-39	CM
PCDH9	1.66351e-22	-0.365351	0.322	0.421	3.23885e-18	CM
NSUN7	6.62263e-59	-0.362555	0.235	0.417	1.28943e-54	CM
SMAD9	4.05541e-125	-0.361838	0.046	0.258	7.89589e-121	CM
F3	1.90298e-08	-0.360889	0.233	0.279	0.000370511	CM
RGS7BP	4.14245e-77	-0.358912	0.05	0.203	8.06535e-73	CM
SASH1	9.7561e-72	-0.358818	0.178	0.377	1.89951e-67	CM
FOS	2.50072e-29	-0.358809	0.178	0.303	4.8689e-25	CM
ECT2L	1.02431e-62	-0.358707	0.45	0.632	1.99432e-58	CM
TOX	3.19505e-51	-0.357573	0.471	0.624	6.22077e-47	CM
FOXP2	6.85912e-49	-0.354572	0.363	0.529	1.33547e-44	CM
SLIT3	1.68481e-91	-0.351844	0.285	0.554	3.28033e-87	CM
LRP6	5.33776e-51	-0.351456	0.474	0.632	1.03926e-46	CM
EXPH5	2.11677e-59	-0.350724	0.143	0.315	4.12136e-55	CM
SERINC5	1.00166e-57	-0.348585	0.384	0.584	1.95023e-53	CM
ATP8A1	3.25476e-64	-0.342275	0.738	0.821	6.33701e-60	CM
CFAP57	9.67475e-81	-0.342027	0.096	0.28	1.88367e-76	CM
SMAD6	3.08075e-60	-0.342007	0.211	0.401	5.99823e-56	CM
KANK1	1.95701e-53	-0.337932	0.762	0.807	3.81031e-49	CM
PSMA1	1.30075e-52	-0.33609	0.16	0.32	2.53257e-48	CM
ACTA2	2.13558e-42	-0.335798	0.129	0.266	4.15797e-38	CM
ADIPOR2	1.09734e-80	-0.335309	0.153	0.357	2.13653e-76	CM
PLEKHA5	5.68764e-76	-0.334401	0.91	0.899	1.10738e-71	CM
FOXO1	1.85289e-34	-0.33157	0.597	0.681	3.60758e-30	CM
BCO2	4.80882e-55	-0.33096	0.284	0.466	9.36277e-51	CM
ARHGAP42	1.31906e-63	-0.329252	0.248	0.455	2.5682e-59	CM
EPHA6	3.81175e-40	-0.327754	0.098	0.215	7.42148e-36	CM
TTC28	6.63589e-41	-0.326142	0.643	0.734	1.29201e-36	CM
MCUB	3.39238e-73	-0.325148	0.133	0.324	6.60496e-69	CM
ENSMFAG00000039391	1.86409e-84	-0.32493	0.097	0.287	3.62939e-80	CM
DPYD	7.04027e-44	-0.324288	0.544	0.659	1.37074e-39	CM
JARID2	2.88369e-58	-0.324147	0.674	0.779	5.61455e-54	CM
FOXP1	3.59732e-54	-0.323404	0.768	0.821	7.00399e-50	CM
ADAMTS19	1.4088e-55	-0.322521	0.203	0.384	2.74293e-51	CM
PLEKHA7	6.0343e-84	-0.318732	0.386	0.629	1.17488e-79	CM
WDFY2	5.49654e-54	-0.318027	0.281	0.461	1.07018e-49	CM
LIFR	7.67946e-57	-0.317932	0.469	0.654	1.49519e-52	CM
LNPEP	5.93295e-46	-0.317896	0.466	0.616	1.15515e-41	CM
MLF1	1.05806e-62	-0.316478	0.824	0.874	2.06004e-58	CM
ACSS3	1.4346e-57	-0.315114	0.685	0.826	2.79316e-53	CM
IGFBP5	1.14966e-93	-0.315016	0.056	0.239	2.23838e-89	CM
NFIA	1.74939e-54	-0.313521	0.823	0.858	3.40606e-50	CM
C17orf67	2.41445e-96	-0.312801	0.104	0.318	4.70094e-92	CM
KIAA1958	9.32816e-44	-0.312489	0.271	0.428	1.81619e-39	CM
PHTF2	1.10201e-42	-0.312127	0.628	0.719	2.14562e-38	CM
LMOD2	1.77038e-44	-0.312104	0.793	0.839	3.44693e-40	CM
KLHL7	5.08182e-41	-0.31058	0.447	0.599	9.8943e-37	CM
CORO1C	2.4299e-62	-0.309935	0.251	0.445	4.73101e-58	CM
TRPC1	1.24806e-53	-0.309606	0.355	0.541	2.42997e-49	CM
YEATS2	5.00865e-58	-0.309424	0.416	0.61	9.75185e-54	CM
CASK	2.6074e-58	-0.3089	0.535	0.691	5.07661e-54	CM
MTR	2.24892e-46	-0.308894	0.265	0.428	4.37864e-42	CM
PER1	4.1617e-62	-0.308458	0.275	0.486	8.10284e-58	CM
CPNE8	8.58864e-62	-0.30776	0.094	0.247	1.67221e-57	CM
SYN3	3.72235e-49	-0.307651	0.133	0.287	7.24742e-45	CM
CCNL1	9.56405e-10	-0.307506	0.324	0.4	1.86212e-05	CM
MED13L	5.47628e-47	-0.307436	0.698	0.772	1.06623e-42	CM
SOX6	2.32772e-45	-0.30673	0.683	0.749	4.53207e-41	CM
PDLIM3	7.01085e-30	-0.306116	0.739	0.786	1.36501e-25	CM
ATP2A2	3.26127e-78	-0.305749	0.908	0.924	6.34969e-74	CM
MAP4K3	2.75893e-59	-0.305503	0.691	0.776	5.37163e-55	CM
TRIM55	3.73263e-34	-0.305406	0.625	0.691	7.26742e-30	CM
LGR4	2.71631e-72	-0.3045	0.135	0.325	5.28866e-68	CM
SLC22A23	8.61302e-44	-0.303656	0.271	0.447	1.67695e-39	CM
SLC44A5	5.49595e-34	-0.303478	0.266	0.405	1.07006e-29	CM
IKZF2	1.43458e-55	-0.302807	0.279	0.466	2.79312e-51	CM
ZFP36	4.84796e-16	-0.302355	0.12	0.192	9.43899e-12	CM
HOMER1	1.39381e-30	-0.300455	0.617	0.713	2.71374e-26	CM
MAML3	6.92329e-35	-0.299472	0.578	0.689	1.34796e-30	CM
SORCS3	1.30311e-63	-0.299046	0.18	0.372	2.53715e-59	CM
PPFIBP2	7.64776e-58	-0.298473	0.355	0.565	1.48902e-53	CM
PPP1R13B	1.32817e-31	-0.297927	0.686	0.783	2.58594e-27	CM
SLC5A12	1.81393e-82	-0.295475	0.014	0.142	3.53171e-78	CM
PPIP5K2	3.99974e-48	-0.29442	0.702	0.798	7.78749e-44	CM
SLC16A10	9.14985e-27	-0.293975	0.328	0.445	1.78148e-22	CM
TSC22D2	2.9175e-44	-0.29387	0.362	0.527	5.68037e-40	CM
PDZD8	1.9121e-47	-0.29346	0.214	0.374	3.72287e-43	CM
NOSTRIN	2.59352e-53	-0.289528	0.205	0.378	5.04959e-49	CM
GSAP	1.55883e-50	-0.289388	0.356	0.531	3.03504e-46	CM
KLF9	3.71213e-42	-0.289333	0.253	0.412	7.22752e-38	CM
ACTN2	5.70645e-31	-0.287696	0.872	0.875	1.11105e-26	CM
C3orf58	8.35319e-69	-0.286135	0.126	0.311	1.62637e-64	CM
GATA6	1.04752e-31	-0.285124	0.675	0.741	2.03952e-27	CM
MYO15B	7.01658e-62	-0.28491	0.124	0.294	1.36613e-57	CM
RALGPS2	2.43976e-47	-0.281863	0.197	0.357	4.75021e-43	CM
ARHGAP1	5.16731e-48	-0.281258	0.357	0.548	1.00608e-43	CM
ADK	2.88688e-30	-0.281201	0.522	0.631	5.62076e-26	CM
TRIM25	4.43176e-85	-0.280047	0.113	0.32	8.62864e-81	CM
TLE1	1.6512e-59	-0.279946	0.09	0.24	3.21488e-55	CM
CDKAL1	5.74378e-36	-0.279904	0.682	0.749	1.11831e-31	CM
YAP1	1.68468e-28	-0.278807	0.477	0.592	3.28008e-24	CM
HACL1	1.71004e-55	-0.278558	0.224	0.412	3.32944e-51	CM
ELF2	4.76934e-38	-0.277094	0.546	0.663	9.28591e-34	CM
PDE5A	2.878e-38	-0.276491	0.303	0.455	5.60346e-34	CM
GSG1L	1.53748e-102	-0.276255	0.173	0.441	2.99347e-98	CM
CIT	1.15381e-62	-0.274572	0.035	0.156	2.24647e-58	CM
SLC25A4	8.49809e-23	-0.274445	0.544	0.629	1.65458e-18	CM
PLEKHA6	7.2856e-65	-0.273909	0.181	0.383	1.41851e-60	CM
DPY19L1	1.47079e-35	-0.273323	0.312	0.459	2.86364e-31	CM
ENSMFAG00000046536	9.70952e-32	-0.272872	0.557	0.669	1.89044e-27	CM
GPATCH8	6.53375e-40	-0.272282	0.646	0.74	1.27212e-35	CM
POU6F2	1.49137e-62	-0.272141	0.189	0.387	2.90371e-58	CM
SLC27A6	8.12885e-25	-0.272021	0.233	0.347	1.58269e-20	CM
SESN1	5.31477e-31	-0.270665	0.684	0.76	1.03479e-26	CM
CORIN	1.01432e-44	-0.270609	0.893	0.9	1.97489e-40	CM
PPP1R12B	7.6414e-47	-0.270475	0.895	0.873	1.48778e-42	CM
SPOCK3	2.98426e-34	-0.270315	0.691	0.751	5.81035e-30	CM
TMEM144	3.05143e-39	-0.269597	0.324	0.487	5.94113e-35	CM
AGTPBP1	1.3893e-37	-0.269505	0.584	0.726	2.70497e-33	CM
CHKA	1.58281e-39	-0.269085	0.42	0.571	3.08173e-35	CM
ENSMFAG00000002429	3.05774e-33	-0.268208	0.538	0.656	5.95341e-29	CM
DIAPH2	5.07106e-50	-0.267926	0.382	0.568	9.87335e-46	CM
CNTFR	3.21609e-63	-0.267158	0.114	0.288	6.26173e-59	CM
CTNND1	1.51904e-36	-0.266759	0.45	0.603	2.95757e-32	CM
PTP4A2	2.58208e-49	-0.266685	0.257	0.435	5.0273e-45	CM
MACROD2	1.15475e-18	-0.266247	0.685	0.743	2.24829e-14	CM
PHF21A	8.48894e-36	-0.266137	0.652	0.732	1.6528e-31	CM
ATP11B	4.75337e-45	-0.265072	0.349	0.52	9.25482e-41	CM
YAF2	3.77466e-31	-0.26473	0.428	0.564	7.34927e-27	CM
GPD2	6.12914e-38	-0.264398	0.323	0.478	1.19334e-33	CM
ARIH1	2.76906e-33	-0.263886	0.453	0.592	5.39136e-29	CM
SMIM14	4.30649e-34	-0.261241	0.427	0.562	8.38473e-30	CM
TULP4	7.31925e-28	-0.260805	0.321	0.445	1.42506e-23	CM
CEP85L	2.24625e-33	-0.260597	0.524	0.626	4.37346e-29	CM
FRZB	1.70548e-47	-0.260249	0.224	0.391	3.32057e-43	CM
ENSMFAG00000044866	1.79278e-54	-0.260239	0.186	0.361	3.49055e-50	CM
MINDY2	1.23686e-36	-0.25963	0.326	0.476	2.40818e-32	CM
MLIP	1.56673e-62	-0.259471	0.953	0.942	3.05041e-58	CM
JMJD1C	2.66841e-34	-0.259287	0.795	0.832	5.1954e-30	CM
ENSMFAG00000042105	2.26487e-34	-0.258972	0.551	0.679	4.40969e-30	CM
ASCC1	9.0089e-42	-0.258494	0.215	0.368	1.75403e-37	CM
DNAJC1	1.25164e-27	-0.258092	0.447	0.57	2.43694e-23	CM
AFDN	7.81297e-32	-0.257419	0.536	0.646	1.52119e-27	CM
PALM2	6.09685e-16	-0.256672	0.514	0.589	1.18706e-11	CM
ENSMFAG00000042982	6.95476e-41	-0.256317	0.234	0.386	1.35409e-36	CM
ENSMFAG00000046946	2.12059e-89	-0.25601	0.023	0.169	4.1288e-85	CM
MYL7	4.97018e-94	-0.255539	0.256	0.54	9.67694e-90	CM
PICALM	2.61987e-19	-0.255219	0.575	0.665	5.10088e-15	CM
FAM135A	1.08126e-29	-0.25504	0.44	0.57	2.10522e-25	CM
LANCL3	3.16137e-81	-0.254525	0.011	0.133	6.15518e-77	CM
CHN1	3.13005e-27	-0.254387	0.625	0.704	6.09421e-23	CM
PRICKLE2	5.26297e-53	-0.25351	0.116	0.268	1.0247e-48	CM
RELN	1.73176e-43	-0.253412	0.116	0.246	3.37173e-39	CM
DCAF6	2.86842e-36	-0.252789	0.712	0.785	5.58482e-32	CM
FAM214A	8.138e-26	-0.251634	0.637	0.731	1.58447e-21	CM
KDM6A	2.88491e-37	-0.25138	0.542	0.669	5.61693e-33	CM
TFDP2	1.07345e-28	-0.25013	0.644	0.728	2.09001e-24	CM
DSP	1.62468e-33	0.250048	0.494	0.372	3.16325e-29	CM
SLC2A11	1.07052e-35	0.250074	0.35	0.223	2.0843e-31	CM
PDE8A	1.25131e-32	0.250321	0.363	0.237	2.4363e-28	CM
RAB31	1.74222e-19	0.251007	0.134	0.067	3.3921e-15	CM
RAP1GAP2	1.28924e-31	0.252733	0.686	0.636	2.51014e-27	CM
SPTB	2.52398e-29	0.252881	0.522	0.431	4.91419e-25	CM
NPAS2	5.09799e-20	0.252953	0.569	0.501	9.92579e-16	CM
SPARCL1	2.16888e-06	0.253643	0.34	0.313	0.042228	CM
ERC1	2.86625e-14	0.253905	0.724	0.717	5.58058e-10	CM
NEK10	3.16171e-36	0.25425	0.464	0.32	6.15586e-32	CM
PRKCI	4.63863e-23	0.255642	0.5	0.423	9.03141e-19	CM
CASZ1	1.4228e-39	0.257343	0.411	0.273	2.77019e-35	CM
SMYD1	4.86296e-25	0.257402	0.399	0.299	9.46819e-21	CM
LIMCH1	3.34358e-34	0.257443	0.832	0.779	6.50996e-30	CM
RHOD	3.87738e-32	0.257452	0.238	0.129	7.54926e-28	CM
NPNT	4.71762e-51	0.257902	0.214	0.079	9.18521e-47	CM
STRC	4.84512e-56	0.258248	0.259	0.108	9.43345e-52	CM
ME3	1.99238e-26	0.258324	0.299	0.195	3.87917e-22	CM
STRN	3.21826e-26	0.259654	0.663	0.613	6.26595e-22	CM
ENSMFAG00000035429	5.57567e-18	0.259855	0.372	0.292	1.08558e-13	CM
RAB20	6.14723e-20	0.261803	0.554	0.479	1.19687e-15	CM
USP4	1.53769e-26	0.261804	0.55	0.457	2.99389e-22	CM
EMP2	7.14596e-22	0.26197	0.363	0.271	1.39132e-17	CM
MYOM1	9.277e-42	0.262075	0.962	0.949	1.80623e-37	CM
SH3KBP1	5.91915e-26	0.262626	0.535	0.446	1.15246e-21	CM
ARHGEF28	3.06827e-72	0.262894	0.15	0.022	5.97392e-68	CM
IDH2	1.5246e-36	0.263608	0.443	0.319	2.9684e-32	CM
BCLAF3	1.6296e-30	0.263959	0.324	0.21	3.17283e-26	CM
LIMS2	9.08603e-62	0.264158	0.746	0.638	1.76905e-57	CM
JAZF1	1.41502e-21	0.264277	0.492	0.415	2.75505e-17	CM
GBE1	4.29203e-29	0.265338	0.838	0.798	8.35659e-25	CM
DDR2	7.88154e-23	0.26559	0.274	0.18	1.53454e-18	CM
AR	6.2829e-21	0.266745	0.275	0.184	1.22328e-16	CM
ENSMFAG00000046548	9.64964e-40	0.267524	0.358	0.214	1.87879e-35	CM
GPR157	2.47452e-27	0.267551	0.197	0.106	4.81789e-23	CM
ATP13A3	3.8966e-32	0.267754	0.404	0.289	7.58668e-28	CM
TMEM54	1.38337e-66	0.268473	0.22	0.07	2.69342e-62	CM
SH3GL2	6.10375e-51	0.269357	0.381	0.207	1.1884e-46	CM
SHROOM3	1.79316e-19	0.269841	0.581	0.51	3.49128e-15	CM
CLEC16A	1.47857e-27	0.269952	0.494	0.404	2.87877e-23	CM
TBC1D22A	4.47483e-29	0.271464	0.513	0.409	8.7125e-25	CM
SLC39A14	6.8369e-35	0.271594	0.474	0.349	1.33114e-30	CM
MYOZ2	3.36646e-58	0.271721	0.938	0.895	6.5545e-54	CM
PARM1	2.12945e-06	0.272415	0.769	0.771	0.0414603	CM
SON	6.60808e-52	0.272645	0.818	0.771	1.28659e-47	CM
SGSM1	2.25741e-24	0.274862	0.649	0.584	4.39518e-20	CM
TSHZ2	2.97537e-41	0.274866	0.256	0.126	5.79305e-37	CM
ANO6	3.81521e-35	0.275933	0.688	0.601	7.42822e-31	CM
C7	6.71458e-29	0.276221	0.64	0.548	1.30733e-24	CM
ALK	2.60453e-29	0.27627	0.381	0.261	5.07102e-25	CM
KIFC3	4.82702e-35	0.27627	0.283	0.161	9.3982e-31	CM
NHS	9.17543e-17	0.277426	0.38	0.294	1.78646e-12	CM
COL18A1	1.23472e-31	0.277621	0.192	0.094	2.404e-27	CM
MICAL3	2.67536e-35	0.278072	0.544	0.442	5.20892e-31	CM
POPDC2	3.60702e-46	0.280088	0.758	0.68	7.02287e-42	CM
CNNM4	1.34548e-56	0.280857	0.428	0.252	2.61965e-52	CM
TUBA8	1.42264e-38	0.281462	0.278	0.154	2.76989e-34	CM
XPO4	6.53897e-37	0.282272	0.503	0.382	1.27314e-32	CM
ZNF16	4.03104e-27	0.282339	0.357	0.251	7.84844e-23	CM
PPP1R12C	3.26703e-61	0.283136	0.394	0.212	6.36092e-57	CM
ABCA8	3.00559e-42	0.283181	0.394	0.253	5.85188e-38	CM
ENSMFAG00000030298	1.09432e-37	0.283373	0.382	0.248	2.13065e-33	CM
INSR	3.0628e-39	0.284644	0.8	0.813	5.96327e-35	CM
DDX5	1.66346e-65	0.285215	0.766	0.681	3.23875e-61	CM
AQP7	1.96517e-55	0.285606	0.353	0.182	3.82619e-51	CM
AMOTL1	1.15921e-33	0.289694	0.359	0.235	2.25698e-29	CM
CHSY3	8.85992e-26	0.289798	0.215	0.119	1.72503e-21	CM
DAB2IP	2.28957e-30	0.290125	0.497	0.388	4.45779e-26	CM
CLTB	1.8532e-42	0.290272	0.3	0.163	3.60818e-38	CM
ABCC1	2.0012e-24	0.291713	0.649	0.607	3.89633e-20	CM
ITGB8	4.07301e-39	0.293578	0.262	0.136	7.93014e-35	CM
GRAMD1B	7.71818e-55	0.295225	0.401	0.207	1.50273e-50	CM
PYGB	5.22756e-49	0.295359	0.646	0.528	1.01781e-44	CM
MYO1E	6.89111e-27	0.295912	0.51	0.4	1.3417e-22	CM
ABR	1.15446e-41	0.296084	0.55	0.42	2.24774e-37	CM
PAK1	1.14644e-52	0.29628	0.174	0.053	2.23212e-48	CM
THRB	1.96532e-50	0.296697	0.851	0.768	3.82649e-46	CM
ABRA	1.04074e-49	0.29742	0.239	0.103	2.02633e-45	CM
MYLK3	9.17957e-36	0.297518	0.735	0.686	1.78726e-31	CM
FAM120B	3.48401e-54	0.298205	0.736	0.648	6.78336e-50	CM
HIPK2	1.83137e-15	0.298436	0.698	0.684	3.56567e-11	CM
JPH2	2.45758e-20	0.299368	0.597	0.544	4.7849e-16	CM
RAPGEF1	1.66037e-30	0.300341	0.552	0.458	3.23273e-26	CM
ENSMFAG00000046969	2.39916e-33	0.303154	0.389	0.264	4.67116e-29	CM
GRAMD2B	1.92919e-30	0.303935	0.577	0.478	3.75613e-26	CM
USP54	5.16533e-45	0.304517	0.477	0.339	1.00569e-40	CM
DCN	1.2596e-37	0.305297	0.306	0.18	2.45244e-33	CM
TPM2	1.64032e-24	0.306288	0.448	0.361	3.1937e-20	CM
EFNA5	2.2262e-74	0.306943	0.746	0.503	4.33441e-70	CM
ATP2C1	2.71034e-38	0.307546	0.643	0.551	5.27704e-34	CM
MPP3	1.53048e-46	0.307975	0.16	0.051	2.97984e-42	CM
FGFR1	9.83637e-36	0.30895	0.528	0.412	1.91514e-31	CM
MYO18B	1.35162e-21	0.309165	0.88	0.913	2.63161e-17	CM
SMYD2	2.21976e-56	0.309416	0.375	0.198	4.32188e-52	CM
MAN1A1	5.94088e-27	0.309822	0.443	0.343	1.15669e-22	CM
PLCL1	1.52091e-62	0.311811	0.906	0.865	2.96122e-58	CM
MXRA7	2.16469e-37	0.311918	0.6	0.514	4.21466e-33	CM
IQSEC1	2.10131e-36	0.31382	0.432	0.309	4.09125e-32	CM
ARHGEF3	3.35015e-39	0.31557	0.676	0.579	6.52273e-35	CM
ADGRV1	4.00298e-69	0.317155	0.47	0.259	7.79381e-65	CM
SPTBN1	3.87863e-91	0.31729	0.851	0.772	7.55169e-87	CM
ENSMFAG00000034058	9.90245e-47	0.317732	0.829	0.761	1.92801e-42	CM
KIAA1217	6.06382e-64	0.321387	0.378	0.188	1.18063e-59	CM
EGFR	1.86964e-43	0.323999	0.206	0.087	3.64018e-39	CM
EVA1C	1.56529e-43	0.32471	0.205	0.086	3.04762e-39	CM
NCEH1	4.74804e-35	0.325065	0.721	0.653	9.24444e-31	CM
NAV1	4.18554e-48	0.326949	0.205	0.081	8.14924e-44	CM
EXTL3	2.06857e-23	0.3271	0.347	0.251	4.0275e-19	CM
CCDC141	7.45151e-41	0.327391	0.793	0.766	1.45081e-36	CM
ALPK2	5.08854e-30	0.327597	0.733	0.71	9.90738e-26	CM
ATXN7L1	8.18325e-43	0.329363	0.404	0.258	1.59328e-38	CM
TENM3	1.17442e-35	0.330023	0.402	0.27	2.2866e-31	CM
TRAPPC9	1.1652e-56	0.331038	0.718	0.596	2.26865e-52	CM
LAP3	3.39738e-70	0.331598	0.255	0.091	6.61469e-66	CM
RAMP1	5.74391e-43	0.331866	0.541	0.41	1.11834e-38	CM
SRL	8.40853e-43	0.334005	0.787	0.729	1.63714e-38	CM
NACC2	1.01912e-69	0.335355	0.453	0.263	1.98422e-65	CM
LCLAT1	1.61302e-47	0.337694	0.604	0.473	3.14055e-43	CM
PPP2R5C	1.0156e-50	0.339108	0.721	0.656	1.97738e-46	CM
CYTH3	2.3526e-55	0.339693	0.699	0.577	4.58052e-51	CM
MYBPC3	4.12958e-109	0.34051	0.929	0.892	8.04029e-105	CM
EML5	3.93523e-64	0.340584	0.278	0.113	7.66188e-60	CM
ZDHHC14	8.07558e-52	0.341652	0.327	0.168	1.57231e-47	CM
ACTN4	5.40144e-42	0.344939	0.761	0.724	1.05166e-37	CM
HMCN1	1.00254e-25	0.348156	0.677	0.62	1.95194e-21	CM
SYNPO2	3.7642e-33	0.350616	0.508	0.391	7.32889e-29	CM
FHOD1	3.25679e-65	0.350881	0.382	0.201	6.34097e-61	CM
CKMT2	1.29323e-76	0.350995	0.808	0.693	2.51791e-72	CM
DUSP27	1.15781e-29	0.353081	0.499	0.393	2.25426e-25	CM
PMP22	3.73854e-60	0.353215	0.243	0.093	7.27894e-56	CM
LRSAM1	2.92735e-52	0.355174	0.493	0.341	5.69956e-48	CM
HDAC4	7.81496e-62	0.355453	0.707	0.604	1.52157e-57	CM
LMO1	2.16315e-88	0.358036	0.36	0.145	4.21165e-84	CM
ITGA7	7.87074e-82	0.359296	0.377	0.17	1.53243e-77	CM
CDHR3	6.09402e-75	0.365277	0.14	0.016	1.18651e-70	CM
ABLIM1	9.76296e-127	0.366252	0.982	0.966	1.90085e-122	CM
B4GALNT3	1.05443e-65	0.368612	0.718	0.59	2.05298e-61	CM
TBC1D1	2.64051e-44	0.372191	0.782	0.715	5.14108e-40	CM
LPCAT3	3.9609e-55	0.376489	0.42	0.254	7.71187e-51	CM
RORC	1.05291e-71	0.377029	0.316	0.135	2.05002e-67	CM
BCAR3	7.27671e-81	0.381294	0.439	0.216	1.41677e-76	CM
SLC1A3	8.05683e-70	0.385386	0.764	0.646	1.56866e-65	CM
PLIN5	6.4535e-72	0.386056	0.574	0.392	1.2565e-67	CM
STXBP6	8.53452e-68	0.386429	0.408	0.208	1.66167e-63	CM
ADCY5	2.994e-35	0.389784	0.765	0.736	5.82931e-31	CM
GPT2	5.40597e-111	0.392084	0.523	0.236	1.05254e-106	CM
CELSR1	2.00439e-44	0.392455	0.441	0.303	3.90255e-40	CM
SORBS1	2.43847e-118	0.39388	0.976	0.965	4.74771e-114	CM
ALPK3	1.0959e-67	0.399141	0.77	0.693	2.13372e-63	CM
GCOM1	6.73773e-73	0.399979	0.784	0.698	1.31184e-68	CM
FAT3	6.57725e-09	0.403193	0.266	0.224	0.000128059	CM
AAK1	2.26009e-105	0.403245	0.867	0.777	4.40039e-101	CM
TRIM54	2.64819e-103	0.404596	0.783	0.62	5.15603e-99	CM
TTN	6.02236e-169	0.405755	1	0.999	1.17255e-164	CM
TNNI3	1.15713e-131	0.405846	0.904	0.827	2.25294e-127	CM
CTBP2	6.6537e-50	0.412499	0.772	0.73	1.29548e-45	CM
SSBP3	3.02228e-69	0.413733	0.651	0.498	5.88438e-65	CM
COL4A1	4.33656e-40	0.413891	0.443	0.314	8.44329e-36	CM
LDB3	9.56338e-224	0.415172	0.996	0.995	1.86199e-219	CM
CLIP1	7.29937e-47	0.416189	0.723	0.652	1.42119e-42	CM
BRINP2	2.8454e-114	0.418393	0.258	0.053	5.54e-110	CM
GREB1L	1.96635e-55	0.419218	0.619	0.496	3.82849e-51	CM
MYL2	1.65388e-151	0.422701	0.568	0.215	3.22011e-147	CM
CASQ2	2.45424e-70	0.424074	0.836	0.761	4.77841e-66	CM
CUX1	3.99254e-93	0.424402	0.884	0.856	7.77348e-89	CM
PKHD1L1	3.65967e-39	0.425465	0.278	0.157	7.12538e-35	CM
KCND3	2.49431e-38	0.4281	0.632	0.538	4.85642e-34	CM
ADAM18	2.24938e-11	0.428426	0.351	0.31	4.37955e-07	CM
ROR1	6.13418e-51	0.429207	0.508	0.357	1.19433e-46	CM
LTBP1	1.89136e-100	0.432008	0.914	0.848	3.68247e-96	CM
MTUS2	4.02944e-67	0.434215	0.75	0.643	7.84531e-63	CM
RPL3L	5.65072e-118	0.436191	0.426	0.156	1.1002e-113	CM
CACNA1C	5.53794e-81	0.436667	0.884	0.858	1.07824e-76	CM
BCL2	1.72167e-51	0.441294	0.589	0.43	3.35209e-47	CM
FBXO32	1.07514e-77	0.441558	0.879	0.812	2.09331e-73	CM
VIPR2	5.46958e-63	0.44162	0.428	0.251	1.06493e-58	CM
FBXO40	1.15935e-76	0.445793	0.78	0.695	2.25725e-72	CM
MAGI3	1.58882e-61	0.446503	0.696	0.599	3.09342e-57	CM
TP63	1.80402e-82	0.446557	0.615	0.384	3.51243e-78	CM
INPP5A	1.1621e-99	0.448107	0.76	0.633	2.2626e-95	CM
NRP1	2.32595e-68	0.448908	0.694	0.569	4.52863e-64	CM
FNDC1	1.83479e-129	0.451505	0.234	0.028	3.57234e-125	CM
RILPL1	7.96125e-91	0.45441	0.785	0.689	1.55006e-86	CM
CTIF	1.83217e-73	0.457197	0.621	0.464	3.56723e-69	CM
SQSTM1	1.97135e-78	0.459726	0.656	0.51	3.83821e-74	CM
SLC38A1	4.38304e-84	0.463343	0.563	0.359	8.53377e-80	CM
MAP3K5	8.55558e-99	0.467175	0.549	0.303	1.66577e-94	CM
PLXDC2	5.64891e-92	0.469288	0.45	0.232	1.09984e-87	CM
MYH7B	3.60049e-178	0.469308	0.914	0.763	7.01015e-174	CM
DYNC1I1	7.43788e-96	0.475394	0.296	0.087	1.44815e-91	CM
OBSCN	1.87699e-98	0.479547	0.839	0.788	3.6545e-94	CM
SH3RF3	1.79864e-28	0.479765	0.304	0.205	3.50195e-24	CM
RRAD	3.97579e-135	0.479975	0.807	0.635	7.74087e-131	CM
RCAN2	1.00894e-89	0.481237	0.842	0.769	1.9644e-85	CM
OSBPL10	5.43075e-88	0.482861	0.465	0.241	1.05737e-83	CM
TNNT1	7.87917e-90	0.48331	0.586	0.366	1.53407e-85	CM
COL4A2	1.42362e-70	0.489251	0.768	0.688	2.77178e-66	CM
MYH9	1.03782e-50	0.494732	0.39	0.241	2.02063e-46	CM
SDK2	5.04356e-77	0.500123	0.325	0.14	9.8198e-73	CM
BSG	3.58925e-88	0.503609	0.374	0.171	6.98828e-84	CM
DAPK2	1.95507e-76	0.505032	0.9	0.887	3.80652e-72	CM
PHLDB2	1.66696e-134	0.505532	0.676	0.387	3.24558e-130	CM
SORBS2	2.19861e-163	0.511948	0.976	0.932	4.2807e-159	CM
LBH	2.21183e-126	0.518412	0.292	0.066	4.30644e-122	CM
MPPED2	6.62488e-125	0.522854	0.476	0.184	1.28986e-120	CM
GCNT2	4.50797e-99	0.528945	0.791	0.645	8.77701e-95	CM
RFX2	3.63399e-63	0.530701	0.461	0.298	7.07537e-59	CM
NTN4	2.10059e-64	0.534503	0.646	0.518	4.08984e-60	CM
NKAIN2	9.83497e-68	0.543728	0.33	0.151	1.91487e-63	CM
MYOM3	1.8704e-136	0.545512	0.722	0.459	3.64167e-132	CM
CPED1	4.56633e-132	0.546322	0.783	0.556	8.89065e-128	CM
NKAIN3	6.89618e-47	0.548518	0.105	0.018	1.34269e-42	CM
CRIM1	3.90438e-127	0.550276	0.559	0.271	7.60182e-123	CM
CLIC5	9.72642e-122	0.553177	0.9	0.851	1.89373e-117	CM
DYSF	3.83131e-118	0.563378	0.334	0.1	7.45956e-114	CM
CHST9	1.41835e-54	0.569725	0.495	0.336	2.76152e-50	CM
DISC1	1.05727e-66	0.570364	0.737	0.659	2.0585e-62	CM
LRRC2	1.12032e-116	0.573639	0.521	0.247	2.18127e-112	CM
ENSMFAG00000041085	1.3757e-98	0.583008	0.717	0.574	2.67849e-94	CM
HS6ST3	1.49643e-138	0.593277	0.91	0.78	2.91356e-134	CM
GAS7	6.28509e-82	0.59481	0.521	0.341	1.22371e-77	CM
SPAG16	1.55421e-95	0.604103	0.714	0.524	3.02604e-91	CM
LARGE1	3.36284e-88	0.624725	0.917	0.918	6.54745e-84	CM
LRRFIP1	6.6673e-187	0.627532	0.861	0.751	1.29812e-182	CM
ENSMFAG00000046891	4.88588e-160	0.627634	0.92	0.891	9.5128e-156	CM
PPARGC1B	5.75264e-156	0.654727	0.731	0.473	1.12004e-151	CM
PCDHGA4	2.61368e-181	0.657571	0.845	0.649	5.08884e-177	CM
MYH7	8.00903e-181	0.662786	0.775	0.394	1.55936e-176	CM
FHOD3	2.28714e-229	0.666555	0.947	0.921	4.45307e-225	CM
MEIS2	5.96405e-127	0.666784	0.847	0.794	1.1612e-122	CM
MALRD1	1.37243e-173	0.667164	0.483	0.155	2.67213e-169	CM
ACTA1	3.4512e-86	0.668578	0.173	0.025	6.71949e-82	CM
FAM129A	3.20396e-105	0.669325	0.807	0.682	6.2381e-101	CM
ZHX2	3.60143e-131	0.686046	0.608	0.342	7.01199e-127	CM
ABHD2	2.45599e-110	0.686304	0.52	0.302	4.7818e-106	CM
GRK5	2.20882e-72	0.693162	0.632	0.497	4.30057e-68	CM
FHL2	4.75819e-199	0.696413	0.901	0.755	9.26419e-195	CM
PTPRG	3.86465e-206	0.703219	0.851	0.67	7.52447e-202	CM
PLXNA4	1.39303e-79	0.706809	0.704	0.594	2.71222e-75	CM
GALNT17	8.88963e-169	0.707903	0.817	0.63	1.73081e-164	CM
FYB2	2.16675e-171	0.726026	0.543	0.217	4.21866e-167	CM
PPM1H	5.30804e-155	0.748518	0.589	0.284	1.03348e-150	CM
FHL1	7.99564e-143	0.81438	0.557	0.31	1.55675e-138	CM
ZNF804A	1.15305e-135	0.821395	0.328	0.091	2.24498e-131	CM
SCN5A	2.49304e-166	0.854607	0.738	0.56	4.85394e-162	CM
PHACTR1	1.3405e-118	0.866346	0.663	0.503	2.60996e-114	CM
PRUNE2	5.59801e-148	0.872302	0.613	0.335	1.08993e-143	CM
PRDM16	1.14092e-193	0.878615	0.6	0.236	2.22137e-189	CM
XIRP2	3.3497e-184	0.908234	0.525	0.202	6.52186e-180	CM
C15orf41	2.72459e-195	0.921732	0.609	0.296	5.30478e-191	CM
ASTN1	5.73401e-206	0.949061	0.456	0.121	1.11641e-201	CM
CDH13	3.6448e-229	0.950766	0.903	0.861	7.09643e-225	CM
ASB18	8.15756e-229	1.01369	0.73	0.382	1.58828e-224	CM
PXDNL	1.28186e-242	1.35414	0.517	0.151	2.49577e-238	CM
NPPA	9.97035e-104	-3.0968	0.013	0.594	1.94123e-99	H-CM
SLC24A3	5.32503e-28	-1.76759	0.999	1	1.03678e-23	H-CM
FOSB	1.08481e-34	-1.72837	0.003	0.205	2.11213e-30	H-CM
MYH6	8.93111e-30	-1.43967	0.14	0.474	1.73889e-25	H-CM
MYL4	1.73947e-22	-1.25825	0.021	0.201	3.38674e-18	H-CM
IRAK2	5.83247e-26	-1.24714	0.239	0.547	1.13558e-21	H-CM
ITLN1	3.21122e-11	-1.23713	0.017	0.115	6.25224e-07	H-CM
TRIM58	1.14756e-19	-1.17571	0.769	0.829	2.23429e-15	H-CM
EGR1	2.14611e-20	-1.10922	0.021	0.188	4.17848e-16	H-CM
CACNA1E	6.90172e-18	-1.10635	0.199	0.44	1.34376e-13	H-CM
MYL7	5.35249e-15	-1.07555	0.04	0.197	1.04213e-10	H-CM
WIF1	2.04996e-15	-1.01406	0.009	0.12	3.99127e-11	H-CM
SMAD6	9.88405e-09	-0.988503	0.047	0.158	0.000192442	H-CM
EXOC2	4.4693e-14	-0.960759	0.323	0.53	8.70173e-10	H-CM
NCOR1	1.56152e-17	-0.945288	0.64	0.744	3.04028e-13	H-CM
COLEC12	7.48079e-12	-0.928701	0.423	0.573	1.45651e-07	H-CM
PDGFD	1.73544e-06	-0.900056	0.072	0.175	0.0337891	H-CM
FOS	9.06103e-10	-0.887693	0.036	0.145	1.76418e-05	H-CM
AARS	6.3297e-13	-0.886518	0.217	0.423	1.23239e-08	H-CM
ROBO2	3.02973e-11	-0.874496	0.055	0.192	5.89889e-07	H-CM
DTWD2	1.74015e-10	-0.870174	0.153	0.325	3.38807e-06	H-CM
IGFBP3	2.86564e-11	-0.862759	0.038	0.162	5.57941e-07	H-CM
ABCC4	1.33551e-08	-0.81718	0.032	0.128	0.000260024	H-CM
HCN1	6.15287e-09	-0.812736	0.027	0.12	0.000119796	H-CM
COX2	8.59425e-16	-0.81099	0.388	0.628	1.6733e-11	H-CM
DLG2	1.25698e-20	-0.803757	0.776	0.859	2.44734e-16	H-CM
ZNF385B	1.04011e-12	-0.798724	0.013	0.115	2.0251e-08	H-CM
CACNA1S	1.78233e-07	-0.771191	0.097	0.218	0.0034702	H-CM
NTN1	1.94158e-10	-0.766893	0.031	0.141	3.78026e-06	H-CM
BTG2	1.25001e-06	-0.760945	0.032	0.111	0.0243377	H-CM
CFD	1.54354e-08	-0.744084	0.141	0.286	0.000300528	H-CM
COL1A1	1.89083e-08	-0.71316	0.031	0.124	0.000368144	H-CM
DKK3	2.19724e-08	-0.708473	0.035	0.132	0.000427803	H-CM
SLC2A14	6.72642e-07	-0.672002	0.038	0.124	0.0130963	H-CM
CNTNAP2	1.76171e-08	-0.665426	0.024	0.111	0.000343005	H-CM
CAMK1D	6.56948e-08	-0.612122	0.13	0.274	0.00127908	H-CM
IGFBP5	1.16255e-07	-0.611291	0.03	0.115	0.00226348	H-CM
S100A6	5.88945e-07	-0.581671	0.026	0.103	0.0114668	H-CM
COX3	6.82587e-08	-0.505904	0.785	0.799	0.001329	H-CM
PRKAG2	1.80744e-06	-0.449215	0.211	0.346	0.0351909	H-CM
KIAA0355	7.31014e-07	-0.435408	0.804	0.816	0.0142329	H-CM
ENSMFAG00000041985	6.92262e-09	0.293122	0.779	0.538	0.000134783	H-CM
IMMP2L	2.84558e-07	0.350973	0.458	0.244	0.00554034	H-CM
DST	9.40462e-07	0.372518	0.57	0.355	0.0183108	H-CM
MYOM2	5.95745e-07	0.407804	0.423	0.231	0.0115992	H-CM
PTPRM	3.90017e-09	0.452997	0.581	0.338	7.59363e-05	H-CM
MSRB3	3.78712e-07	0.458407	0.43	0.226	0.00737353	H-CM
RAPGEF2	5.88953e-07	0.491612	0.428	0.235	0.0114669	H-CM
AKAP13	1.31044e-06	0.50299	0.561	0.38	0.0255143	H-CM
DAPK2	1.58855e-08	0.504609	0.267	0.085	0.000309291	H-CM
CNN3	2.61032e-21	0.513253	0.883	0.53	5.0823e-17	H-CM
RBPMS	3.71679e-10	0.517901	0.609	0.35	7.23659e-06	H-CM
ENSMFAG00000031095	4.96915e-07	0.5305	0.428	0.239	0.00967493	H-CM
C9orf3	1.35174e-07	0.550697	0.435	0.231	0.00263184	H-CM
FILIP1	2.30849e-09	0.569211	0.438	0.209	4.49463e-05	H-CM
ATG10	1.07066e-07	0.570624	0.374	0.175	0.00208457	H-CM
TECRL	7.99997e-07	0.578535	0.353	0.167	0.0155759	H-CM
NEBL	8.43925e-15	0.579528	0.744	0.479	1.64312e-10	H-CM
STARD13	1.59747e-06	0.584877	0.278	0.124	0.0311027	H-CM
LAMA2	5.21394e-28	0.587411	0.863	0.504	1.01515e-23	H-CM
PTPRK	4.42941e-08	0.591252	0.485	0.248	0.000862407	H-CM
LTBP1	3.26973e-11	0.596441	0.526	0.261	6.36616e-07	H-CM
ROCK2	4.21741e-07	0.6046	0.298	0.124	0.00821129	H-CM
FBXO32	1.35142e-09	0.610456	0.299	0.094	2.63121e-05	H-CM
PLD1	2.26377e-07	0.614349	0.416	0.231	0.00440756	H-CM
CALD1	9.17299e-10	0.628778	0.509	0.269	1.78598e-05	H-CM
LDB3	8.88164e-15	0.629192	0.603	0.278	1.72926e-10	H-CM
TBC1D8	5.53309e-07	0.629719	0.262	0.098	0.0107729	H-CM
CORIN	8.2806e-09	0.642074	0.427	0.209	0.000161223	H-CM
PKP2	4.79412e-09	0.645083	0.368	0.145	9.33416e-05	H-CM
CAMK2D	7.5067e-12	0.646089	0.628	0.355	1.46155e-07	H-CM
GBE1	5.27762e-08	0.651466	0.365	0.167	0.00102755	H-CM
LCLAT1	3.29742e-07	0.655109	0.181	0.043	0.00642008	H-CM
CYTH3	8.72628e-08	0.66756	0.305	0.115	0.00169901	H-CM
MYO18B	6.79886e-07	0.67461	0.365	0.192	0.0132374	H-CM
CASQ2	1.80774e-06	0.683418	0.199	0.064	0.0351967	H-CM
MYBPC3	1.08184e-06	0.691487	0.2	0.06	0.0210635	H-CM
ABCC1	1.8569e-06	0.696356	0.189	0.056	0.0361539	H-CM
SPAG16	2.94844e-08	0.701986	0.281	0.103	0.000574062	H-CM
APBB2	6.08623e-07	0.702356	0.35	0.171	0.0118499	H-CM
MTUS2	3.2042e-07	0.709453	0.185	0.047	0.00623857	H-CM
TRDN	1.37707e-08	0.720354	0.333	0.132	0.000268115	H-CM
HDAC9	5.94201e-10	0.724798	0.455	0.218	1.15691e-05	H-CM
ENSMFAG00000044069	3.19676e-15	0.732656	0.663	0.368	6.2241e-11	H-CM
PALLD	1.46348e-24	0.734856	0.82	0.5	2.8494e-20	H-CM
PDE1C	1.24206e-11	0.735765	0.417	0.167	2.4183e-07	H-CM
ARHGEF12	1.87166e-10	0.737698	0.44	0.201	3.64412e-06	H-CM
CD36	1.09149e-08	0.739108	0.29	0.094	0.000212513	H-CM
CCSER1	6.32818e-15	0.743231	0.572	0.252	1.2321e-10	H-CM
CCDC141	1.14496e-07	0.743863	0.24	0.077	0.00222923	H-CM
AAK1	9.35905e-11	0.750996	0.404	0.171	1.82221e-06	H-CM
CMYA5	5.51139e-14	0.759301	0.542	0.248	1.07307e-09	H-CM
CLIP1	6.16414e-08	0.763253	0.251	0.085	0.00120016	H-CM
GCNT2	1.04432e-08	0.786027	0.224	0.056	0.000203328	H-CM
TBC1D1	2.44418e-08	0.786816	0.275	0.098	0.000475881	H-CM
MYOM1	2.00091e-17	0.788011	0.642	0.308	3.89577e-13	H-CM
PDZRN3	6.14593e-17	0.793926	0.619	0.282	1.19661e-12	H-CM
COL4A2	1.4442e-08	0.805362	0.267	0.085	0.000281187	H-CM
AKAP6	8.28478e-12	0.812383	0.483	0.209	1.61305e-07	H-CM
SGCG	3.4707e-07	0.817666	0.161	0.03	0.00675746	H-CM
CLIC5	1.78277e-08	0.820477	0.334	0.141	0.000347106	H-CM
MAST4	5.71293e-20	0.821816	0.693	0.329	1.11231e-15	H-CM
SLC16A7	4.93437e-07	0.824179	0.176	0.043	0.00960722	H-CM
MALRD1	1.82551e-08	0.82451	0.24	0.068	0.000355427	H-CM
TP63	2.87646e-07	0.827637	0.14	0.017	0.00560046	H-CM
NTN4	1.42673e-07	0.846147	0.27	0.103	0.00277784	H-CM
POPDC2	3.21085e-07	0.850068	0.165	0.034	0.00625153	H-CM
ADCY5	6.61315e-07	0.852004	0.158	0.034	0.0128758	H-CM
PLCL1	5.45704e-13	0.852161	0.446	0.167	1.06249e-08	H-CM
PPM1H	1.22818e-07	0.858078	0.201	0.051	0.00239128	H-CM
FBXO40	5.22551e-10	0.85853	0.213	0.034	1.01741e-05	H-CM
ALPK3	4.16515e-07	0.860691	0.179	0.043	0.00810955	H-CM
PDE3A	3.51119e-25	0.864393	0.772	0.41	6.83628e-21	H-CM
EFNA5	5.21338e-11	0.869847	0.349	0.124	1.01505e-06	H-CM
NCEH1	7.05182e-07	0.871835	0.191	0.056	0.0137299	H-CM
NRP1	1.35623e-09	0.872082	0.38	0.162	2.64059e-05	H-CM
PDLIM5	3.42954e-25	0.878545	0.773	0.427	6.67732e-21	H-CM
ASB18	7.99583e-07	0.879028	0.145	0.026	0.0155679	H-CM
EBF2	1.3374e-07	0.903139	0.251	0.09	0.00260392	H-CM
RBM20	6.85988e-28	0.90431	0.793	0.415	1.33562e-23	H-CM
SCN5A	2.7677e-07	0.90843	0.138	0.017	0.00538871	H-CM
RYR2	3.35424e-48	0.917244	0.937	0.667	6.5307e-44	H-CM
ENSMFAG00000046891	5.32469e-13	0.927591	0.396	0.128	1.03672e-08	H-CM
MLIP	2.11016e-19	0.929242	0.63	0.312	4.10847e-15	H-CM
RCAN2	2.16124e-18	0.93117	0.507	0.162	4.20794e-14	H-CM
TNNI3	2.32898e-14	0.94297	0.361	0.085	4.53452e-10	H-CM
MEIS2	3.0716e-16	0.943613	0.491	0.192	5.98041e-12	H-CM
ENSMFAG00000001777	4.47877e-17	0.943799	0.534	0.214	8.72017e-13	H-CM
GCOM1	2.69875e-09	0.958219	0.213	0.043	5.25446e-05	H-CM
NEXN	9.89441e-13	0.973357	0.392	0.137	1.92644e-08	H-CM
TBC1D4	4.47422e-11	0.981415	0.299	0.081	8.7113e-07	H-CM
SORBS1	3.32907e-27	0.989751	0.753	0.346	6.48169e-23	H-CM
C15orf41	2.02667e-09	0.992031	0.215	0.043	3.94592e-05	H-CM
NRAP	1.87292e-11	0.992696	0.263	0.056	3.64658e-07	H-CM
CACNB2	7.4685e-30	1.00492	0.757	0.346	1.45412e-25	H-CM
ABLIM1	3.35424e-27	1.02203	0.748	0.329	6.53071e-23	H-CM
MYL3	3.05959e-15	1.03085	0.321	0.051	5.95703e-11	H-CM
DMD	4.88754e-40	1.03893	0.872	0.483	9.51605e-36	H-CM
FAM129A	6.17401e-20	1.03994	0.533	0.175	1.20208e-15	H-CM
FGF12	1.40429e-45	1.04421	0.934	0.564	2.73415e-41	H-CM
MYOZ2	2.43221e-17	1.04891	0.463	0.137	4.73551e-13	H-CM
PRUNE2	5.96184e-12	1.06703	0.287	0.064	1.16077e-07	H-CM
CDH2	2.79068e-19	1.06718	0.545	0.214	5.43345e-15	H-CM
TSHZ2	1.98855e-10	1.13045	0.321	0.107	3.87171e-06	H-CM
SORBS2	3.53103e-26	1.13128	0.628	0.222	6.87491e-22	H-CM
LARGE1	5.1473e-30	1.13237	0.752	0.35	1.00218e-25	H-CM
CTNNA3	3.30519e-45	1.13435	0.886	0.466	6.43521e-41	H-CM
TTN	9.12913e-72	1.14391	0.984	0.726	1.77744e-67	H-CM
HS6ST3	5.87524e-24	1.2041	0.511	0.12	1.14391e-19	H-CM
PHACTR1	1.55521e-13	1.2081	0.285	0.051	3.02799e-09	H-CM
SLC8A1	3.85466e-56	1.21302	0.925	0.491	7.50502e-52	H-CM
IFI27	2.97309e-11	1.23283	0.219	0.03	5.7886e-07	H-CM
FHL2	4.29246e-21	1.27719	0.458	0.107	8.35741e-17	H-CM
MYH7B	1.18774e-17	1.3187	0.349	0.06	2.31253e-13	H-CM
FHOD3	1.64072e-23	1.36745	0.503	0.128	3.19449e-19	H-CM
CDH13	5.54501e-51	1.5793	0.792	0.209	1.07961e-46	H-CM
MYH7	1.30026e-53	1.65117	0.761	0.111	2.53161e-49	H-CM
MYL2	1.24815e-28	1.84439	0.434	0.026	2.43014e-24	H-CM
FOSB	0	-1.62863	0.022	0.262	0	Fib
IGFBP3	0	-1.27821	0.087	0.539	0	Fib
PDGFD	0	-1.16609	0.301	0.65	0	Fib
SMAD6	0	-1.14925	0.207	0.591	0	Fib
TIAM1	0	-0.992925	0.107	0.469	0	Fib
GREB1L	0	-0.946433	0.235	0.551	0	Fib
MAP3K5	0	-0.922711	0.524	0.816	0	Fib
CNTN4	0	-0.897372	0.174	0.496	0	Fib
GPM6B	0	-0.855494	0.348	0.683	0	Fib
FOS	4.50983e-205	-0.830439	0.119	0.334	8.78064e-201	Fib
IGFBP5	0	-0.814513	0.086	0.364	0	Fib
WIF1	0	-0.81252	0.165	0.542	0	Fib
NNMT	0	-0.796517	0.253	0.593	0	Fib
CFAP69	0	-0.779949	0.235	0.604	0	Fib
TBX20	0	-0.770287	0.647	0.857	0	Fib
NFATC2	1.07439e-98	-0.764578	0.048	0.155	2.09183e-94	Fib
ZNF804A	8.74026e-183	-0.762913	0.214	0.445	1.70173e-178	Fib
ARHGAP15	3.22248e-299	-0.762522	0.307	0.612	6.27416e-295	Fib
EGR1	8.62976e-254	-0.733286	0.129	0.382	1.68021e-249	Fib
GPC5	8.82895e-51	-0.731291	0.202	0.303	1.719e-46	Fib
PAMR1	5.69975e-241	-0.708937	0.217	0.491	1.10974e-236	Fib
ZSWIM4	2.75222e-198	-0.698533	0.109	0.317	5.35857e-194	Fib
GTDC1	1.3066e-276	-0.681905	0.548	0.789	2.54395e-272	Fib
ARHGAP6	2.18338e-225	-0.664961	0.451	0.698	4.25104e-221	Fib
IGSF10	1.3973e-296	-0.646963	0.144	0.43	2.72055e-292	Fib
CLDN11	1.25745e-255	-0.64115	0.217	0.507	2.44825e-251	Fib
ENTPD1	4.77605e-255	-0.636774	0.223	0.51	9.29897e-251	Fib
ENSMFAG00000002541	4.24136e-270	-0.63219	0.5	0.767	8.25793e-266	Fib
WWP1	6.92367e-283	-0.625284	0.435	0.72	1.34804e-278	Fib
RAPH1	4.94459e-281	-0.599175	0.244	0.548	9.62712e-277	Fib
PER1	0	-0.596548	0.26	0.606	0	Fib
NPY1R	0	-0.593224	0.083	0.36	0	Fib
ROBO2	6.06093e-192	-0.5873	0.209	0.45	1.18006e-187	Fib
NFKBIZ	2.37402e-70	-0.580745	0.238	0.376	4.62222e-66	Fib
PCDH9	3.58212e-125	-0.572054	0.341	0.535	6.97439e-121	Fib
PCOLCE2	5.15847e-185	-0.565844	0.31	0.568	1.00435e-180	Fib
ZFP36	7.69448e-144	-0.557724	0.1	0.269	1.49811e-139	Fib
IL13RA2	5.85644e-130	-0.535099	0.023	0.127	1.14025e-125	Fib
PIK3R1	5.72028e-206	-0.532179	0.511	0.739	1.11374e-201	Fib
ZBTB16	0	-0.531768	0.808	0.95	0	Fib
FOXP2	5.38851e-212	-0.526913	0.46	0.713	1.04914e-207	Fib
FIGN	9.05739e-145	-0.52668	0.451	0.651	1.76347e-140	Fib
ENSMFAG00000047105	8.4525e-214	-0.521301	0.425	0.69	1.6457e-209	Fib
ENSMFAG00000034063	9.2364e-207	-0.515061	0.12	0.344	1.79833e-202	Fib
SOD2	1.74533e-40	-0.512528	0.13	0.218	3.39815e-36	Fib
CCDC102B	9.41642e-201	-0.510309	0.5	0.742	1.83338e-196	Fib
DAPK1	1.97468e-188	-0.510069	0.442	0.686	3.84471e-184	Fib
CYP7B1	2.90705e-174	-0.502657	0.573	0.777	5.66003e-170	Fib
MAP2	4.57073e-191	-0.500399	0.056	0.228	8.8992e-187	Fib
ICAM1	3.28493e-62	-0.496895	0.059	0.145	6.39576e-58	Fib
RAP1B	1.16032e-100	-0.496626	0.338	0.523	2.25915e-96	Fib
FKBP5	1.40967e-182	-0.496572	0.581	0.783	2.74462e-178	Fib
MLF1	5.16984e-72	-0.489701	0.195	0.334	1.00657e-67	Fib
CDON	6.23095e-211	-0.487339	0.513	0.756	1.21317e-206	Fib
FHL1	4.9514e-164	-0.468547	0.331	0.573	9.64037e-160	Fib
IGF2BP2	1.55572e-139	-0.468012	0.105	0.275	3.02899e-135	Fib
ATP10A	2.5294e-143	-0.467628	0.13	0.312	4.92474e-139	Fib
CABCOCO1	1.05333e-147	-0.460558	0.108	0.284	2.05084e-143	Fib
ASTN2	1.45661e-141	-0.458191	0.254	0.47	2.83602e-137	Fib
COL14A1	1.25282e-257	-0.45809	0.653	0.879	2.43925e-253	Fib
MED13L	3.63903e-272	-0.457301	0.78	0.909	7.08519e-268	Fib
WDFY2	4.63873e-194	-0.455311	0.427	0.691	9.03161e-190	Fib
ADAMTS12	3.94152e-137	-0.451365	0.177	0.372	7.67414e-133	Fib
SMOC2	2.40924e-154	-0.448581	0.128	0.322	4.69079e-150	Fib
SKIL	8.38565e-176	-0.447198	0.139	0.353	1.63269e-171	Fib
FGL2	8.64833e-176	-0.446344	0.068	0.24	1.68383e-171	Fib
TRHDE	5.36785e-117	-0.441834	0.199	0.384	1.04512e-112	Fib
FOXO3	4.12385e-153	-0.436537	0.622	0.801	8.02914e-149	Fib
ENG	4.81469e-138	-0.435988	0.449	0.672	9.37421e-134	Fib
FBLN7	2.81672e-240	-0.433867	0.015	0.173	5.48416e-236	Fib
PTPRG	1.73021e-287	-0.429301	0.906	0.973	3.36873e-283	Fib
CFD	3.5605e-121	-0.428941	0.355	0.587	6.9323e-117	Fib
FOXO1	1.96869e-152	-0.428551	0.637	0.811	3.83305e-148	Fib
MUSK	1.38199e-119	-0.427396	0.178	0.359	2.69073e-115	Fib
GUCY1A2	1.40395e-11	-0.427149	0.179	0.217	2.73348e-07	Fib
CCNL1	1.45314e-40	-0.425934	0.299	0.415	2.82927e-36	Fib
TRPM3	2.22773e-129	-0.42456	0.286	0.5	4.3374e-125	Fib
LAMB1	3.10372e-150	-0.423942	0.458	0.7	6.04294e-146	Fib
LIN7A	7.82723e-106	-0.423404	0.11	0.254	1.52396e-101	Fib
ADAMTS19	1.1721e-127	-0.420602	0.252	0.46	2.28209e-123	Fib
ARHGEF26	8.66137e-111	-0.418909	0.289	0.485	1.68637e-106	Fib
GBP1	4.73022e-51	-0.418261	0.107	0.199	9.20974e-47	Fib
SOAT1	2.64449e-171	-0.415225	0.137	0.347	5.14882e-167	Fib
NCAM1	3.58937e-106	-0.414032	0.209	0.387	6.98851e-102	Fib
ITGA8	6.03779e-75	-0.413207	0.177	0.312	1.17556e-70	Fib
PREX2	2.06986e-108	-0.411872	0.317	0.511	4.03001e-104	Fib
NPPA	0	-0.408707	0.163	0.525	0	Fib
ATF3	1.31602e-111	-0.40556	0.017	0.104	2.56229e-107	Fib
IL1R1	1.20337e-161	-0.402384	0.104	0.294	2.34295e-157	Fib
FREM1	2.55051e-168	-0.400238	0.457	0.725	4.96584e-164	Fib
KLHL7	3.8457e-123	-0.396185	0.289	0.494	7.48757e-119	Fib
ENSMFAG00000033090	1.30738e-123	-0.395744	0.066	0.202	2.54547e-119	Fib
CNTFR	2.81817e-200	-0.394992	0.221	0.493	5.48697e-196	Fib
LHFPL6	5.43433e-128	-0.392146	0.762	0.866	1.05806e-123	Fib
COL1A1	1.57761e-104	-0.389397	0.238	0.433	3.07161e-100	Fib
PARD3B	1.13378e-182	-0.38919	0.733	0.877	2.20746e-178	Fib
SYN3	2.23507e-101	-0.387217	0.186	0.358	4.35169e-97	Fib
SH3RF1	5.91822e-94	-0.385299	0.451	0.625	1.15228e-89	Fib
ERRFI1	1.52964e-114	-0.385202	0.103	0.254	2.97821e-110	Fib
HECW2	5.53704e-110	-0.384082	0.201	0.382	1.07806e-105	Fib
CRYBG3	2.71017e-154	-0.378929	0.677	0.85	5.27671e-150	Fib
ITM2A	2.1681e-159	-0.378432	0.081	0.255	4.2213e-155	Fib
ARF4	1.22393e-85	-0.37753	0.14	0.279	2.38299e-81	Fib
FAT4	7.32899e-121	-0.375368	0.35	0.564	1.42695e-116	Fib
ARHGAP26	4.79965e-148	-0.374581	0.639	0.817	9.34493e-144	Fib
FBN2	6.54631e-119	-0.374014	0.062	0.195	1.27457e-114	Fib
TRPC1	3.13713e-112	-0.373639	0.455	0.656	6.10799e-108	Fib
TMEFF2	1.41747e-62	-0.37231	0.151	0.27	2.75982e-58	Fib
ARHGAP21	1.26578e-188	-0.371419	0.788	0.924	2.46447e-184	Fib
PDE3A	1.7627e-120	-0.371207	0.693	0.83	3.43198e-116	Fib
NRG1	6.79984e-60	-0.370917	0.134	0.246	1.32393e-55	Fib
ISPD	3.27953e-106	-0.370811	0.408	0.605	6.38525e-102	Fib
ATOH8	7.04054e-169	-0.369996	0.088	0.274	1.37079e-164	Fib
MT3	6.24954e-22	-0.368292	0.06	0.106	1.21678e-17	Fib
ANO3	8.08418e-112	-0.367022	0.016	0.102	1.57399e-107	Fib
COL21A1	2.297e-113	-0.366848	0.215	0.404	4.47226e-109	Fib
DCLK2	7.05671e-100	-0.365961	0.21	0.385	1.37394e-95	Fib
TMEM135	1.05086e-124	-0.36344	0.508	0.717	2.04602e-120	Fib
SLC16A12	5.40443e-158	-0.361121	0.126	0.319	1.05224e-153	Fib
SPATA6	5.76397e-140	-0.360952	0.337	0.574	1.12224e-135	Fib
GULP1	1.19539e-108	-0.360751	0.313	0.513	2.32741e-104	Fib
MCC	1.51861e-129	-0.359589	0.351	0.574	2.95673e-125	Fib
LDB2	1.71372e-109	-0.357932	0.435	0.633	3.33662e-105	Fib
CELF2	1.96572e-253	-0.357206	0.938	0.981	3.82726e-249	Fib
C1QTNF1	8.8524e-132	-0.356737	0.078	0.231	1.72356e-127	Fib
PRKG1	8.0663e-139	-0.35634	0.926	0.954	1.57051e-134	Fib
GUCY1A1	6.34445e-61	-0.353134	0.391	0.531	1.23526e-56	Fib
SYNDIG1	6.91359e-140	-0.350913	0.18	0.39	1.34608e-135	Fib
PCSK5	2.44629e-79	-0.348805	0.519	0.671	4.76293e-75	Fib
ABCA6	1.90623e-110	-0.345562	0.67	0.84	3.71142e-106	Fib
CDK14	5.80644e-131	-0.345348	0.578	0.777	1.13051e-126	Fib
GFPT2	6.85133e-97	-0.343697	0.365	0.561	1.33395e-92	Fib
NFIA	6.49808e-195	-0.343502	0.912	0.953	1.26518e-190	Fib
PER2	7.12342e-112	-0.341522	0.255	0.456	1.38693e-107	Fib
LPAR1	2.98608e-90	-0.340118	0.396	0.582	5.8139e-86	Fib
SMAD9	6.858e-182	-0.339787	0.053	0.222	1.33525e-177	Fib
CFLAR	6.95549e-109	-0.339405	0.393	0.595	1.35423e-104	Fib
ENSMFAG00000046709	4.92471e-137	-0.337535	0.026	0.139	9.58841e-133	Fib
GSDME	8.78589e-126	-0.337038	0.081	0.228	1.71061e-121	Fib
FMO2	3.52118e-121	-0.336573	0.013	0.102	6.85574e-117	Fib
LIFR	1.72817e-89	-0.33621	0.345	0.533	3.36475e-85	Fib
ANKRD44	6.16522e-96	-0.334753	0.445	0.634	1.20037e-91	Fib
PPIP5K2	2.14169e-97	-0.334388	0.412	0.614	4.16987e-93	Fib
TSC22D2	1.17639e-64	-0.333677	0.28	0.433	2.29042e-60	Fib
PLD1	6.85151e-103	-0.333437	0.5	0.695	1.33399e-98	Fib
CPE	1.51069e-125	-0.331392	0.072	0.217	2.94131e-121	Fib
DPYSL3	6.36067e-116	-0.331138	0.366	0.585	1.23842e-111	Fib
PRKD1	3.54905e-112	-0.329808	0.613	0.78	6.90999e-108	Fib
PKD2	2.91862e-116	-0.327627	0.59	0.767	5.68255e-112	Fib
POLA1	1.35516e-96	-0.326188	0.318	0.509	2.63849e-92	Fib
GSN	6.35817e-53	-0.326017	0.884	0.93	1.23793e-48	Fib
FBLN5	2.32524e-103	-0.324229	0.658	0.818	4.52724e-99	Fib
NTRK3	3.29369e-110	-0.323043	0.095	0.241	6.41282e-106	Fib
SHROOM3	1.58291e-108	-0.322696	0.153	0.322	3.08192e-104	Fib
DDX58	1.1102e-89	-0.319964	0.122	0.259	2.16156e-85	Fib
SMAD7	7.2019e-125	-0.31996	0.13	0.307	1.40221e-120	Fib
DYNC2LI1	1.35125e-115	-0.319566	0.16	0.336	2.63088e-111	Fib
BTG2	2.01624e-70	-0.319235	0.1	0.212	3.92563e-66	Fib
YBX3	2.74793e-52	-0.319128	0.348	0.487	5.35021e-48	Fib
BTBD11	1.7044e-86	-0.318268	0.025	0.106	3.31848e-82	Fib
NFIB	5.12704e-130	-0.317628	0.73	0.859	9.98234e-126	Fib
PLEKHA5	1.11256e-99	-0.317239	0.633	0.797	2.16616e-95	Fib
RAPGEF5	2.85162e-89	-0.316765	0.326	0.513	5.55211e-85	Fib
MAST4	7.98679e-100	-0.31291	0.762	0.863	1.55503e-95	Fib
GPC6	2.40269e-76	-0.312843	0.727	0.84	4.67804e-72	Fib
IL1RAPL1	1.47627e-30	-0.311953	0.173	0.257	2.8743e-26	Fib
NTRK2	4.97795e-92	-0.3088	0.144	0.295	9.69206e-88	Fib
IL18R1	2.30774e-161	-0.308189	0.024	0.15	4.49317e-157	Fib
ALDH1A2	1.51283e-96	-0.306004	0.313	0.51	2.94548e-92	Fib
GRK4	6.08253e-85	-0.303229	0.163	0.314	1.18427e-80	Fib
CCDC146	1.68236e-134	-0.302953	0.046	0.177	3.27556e-130	Fib
PER3	3.70407e-107	-0.302448	0.451	0.674	7.21182e-103	Fib
GATA6	1.05435e-106	-0.302224	0.389	0.597	2.05282e-102	Fib
GCH1	2.30313e-46	-0.302062	0.065	0.14	4.48419e-42	Fib
MCL1	1.19163e-106	-0.298966	0.032	0.132	2.3201e-102	Fib
FMNL2	1.58572e-90	-0.298817	0.524	0.711	3.08739e-86	Fib
ENSMFAG00000028127	8.88269e-122	-0.298513	0.042	0.16	1.72946e-117	Fib
RIOX2	1.87508e-120	-0.295462	0.213	0.414	3.65078e-116	Fib
RAMP1	1.3715e-111	-0.291769	0.159	0.335	2.67031e-107	Fib
SLC7A7	8.34329e-108	-0.291081	0.04	0.147	1.62444e-103	Fib
IFRD1	8.908e-50	-0.290769	0.066	0.144	1.73439e-45	Fib
ANXA1	9.11346e-46	-0.290335	0.17	0.277	1.77439e-41	Fib
RMDN1	4.14356e-96	-0.29027	0.115	0.254	8.06752e-92	Fib
GADD45B	2.26791e-72	-0.290193	0.038	0.121	4.41562e-68	Fib
GLT8D2	3.96984e-111	-0.289672	0.222	0.416	7.72927e-107	Fib
C1QTNF7	7.87806e-75	-0.289227	0.253	0.412	1.53386e-70	Fib
ATP9A	9.57409e-109	-0.288624	0.21	0.4	1.86407e-104	Fib
SVEP1	5.12004e-104	-0.286847	0.588	0.767	9.96871e-100	Fib
PHLDB2	3.20961e-94	-0.286301	0.576	0.759	6.24912e-90	Fib
TSC22D3	1.21959e-112	-0.285831	0.162	0.342	2.37454e-108	Fib
SGCD	1.37315e-46	-0.285573	0.181	0.289	2.67352e-42	Fib
EML4	9.04653e-78	-0.285027	0.224	0.381	1.76136e-73	Fib
CNKSR2	7.74259e-74	-0.284702	0.095	0.21	1.50748e-69	Fib
C4H6orf10	5.49217e-104	-0.284662	0.049	0.161	1.06933e-99	Fib
VCAN	7.1165e-70	-0.284432	0.239	0.394	1.38558e-65	Fib
CHL1	1.1417e-61	-0.283748	0.157	0.279	2.22289e-57	Fib
LTBP1	5.9247e-86	-0.2836	0.784	0.881	1.15354e-81	Fib
RGS9	1.14698e-112	-0.280244	0.145	0.315	2.23318e-108	Fib
NFKBIA	5.34882e-95	-0.279788	0.052	0.161	1.04142e-90	Fib
PI16	6.75665e-75	-0.279378	0.13	0.264	1.31552e-70	Fib
PPFIA2	3.34429e-61	-0.278917	0.205	0.34	6.51133e-57	Fib
DUSP1	8.89406e-129	-0.278214	0.204	0.419	1.73167e-124	Fib
MAN2A1	6.02182e-87	-0.278087	0.458	0.652	1.17245e-82	Fib
SKI	2.27553e-85	-0.277506	0.344	0.537	4.43045e-81	Fib
KIF6	1.88217e-74	-0.277004	0.05	0.14	3.66459e-70	Fib
CNTLN	3.30539e-73	-0.27666	0.398	0.573	6.43559e-69	Fib
PDLIM3	1.14868e-51	-0.276445	0.318	0.463	2.23648e-47	Fib
FAM13A	5.36778e-85	-0.276402	0.647	0.798	1.04511e-80	Fib
SLC47A1	1.06991e-118	-0.276064	0.028	0.132	2.08311e-114	Fib
MASP1	8.97928e-63	-0.275292	0.109	0.215	1.74827e-58	Fib
ATAD2	2.60241e-96	-0.274409	0.117	0.263	5.06689e-92	Fib
APBA1	9.89744e-69	-0.272236	0.287	0.446	1.92703e-64	Fib
LSAMP	1.86779e-43	-0.271009	0.208	0.318	3.63658e-39	Fib
PLCL2	2.56016e-80	-0.270383	0.278	0.449	4.98464e-76	Fib
YWHAZ	1.45614e-64	-0.269109	0.215	0.356	2.83511e-60	Fib
ARNT	1.02045e-89	-0.267414	0.373	0.572	1.98681e-85	Fib
PDE1A	6.53331e-69	-0.266734	0.488	0.659	1.27204e-64	Fib
CRY1	1.8421e-46	-0.266667	0.139	0.238	3.58657e-42	Fib
CATSPERB	7.12289e-37	-0.265127	0.083	0.153	1.38683e-32	Fib
METTL24	2.31742e-71	-0.264303	0.11	0.227	4.51203e-67	Fib
NCKAP5	1.7432e-45	-0.262865	0.119	0.212	3.394e-41	Fib
KLF9	1.28072e-88	-0.262207	0.336	0.528	2.49356e-84	Fib
NR1D2	8.97203e-87	-0.261548	0.309	0.501	1.74685e-82	Fib
ARHGAP44	1.8777e-74	-0.260617	0.235	0.398	3.65588e-70	Fib
MICAL2	1.02061e-57	-0.258144	0.479	0.633	1.98713e-53	Fib
SEPT11	1.53715e-71	-0.258064	0.233	0.387	2.99284e-67	Fib
SRPX	1.59686e-55	-0.258037	0.201	0.328	3.10909e-51	Fib
UST	9.03434e-84	-0.25771	0.716	0.847	1.75899e-79	Fib
TNFRSF11B	1.20041e-131	-0.257568	0.014	0.111	2.3372e-127	Fib
ARHGAP10	1.67511e-77	-0.256899	0.617	0.778	3.26144e-73	Fib
ENSMFAG00000001515	9.74113e-59	-0.255844	0.112	0.218	1.8966e-54	Fib
C12orf66	2.01633e-89	-0.254749	0.069	0.182	3.9258e-85	Fib
SESN3	6.23159e-55	-0.254693	0.244	0.377	1.21329e-50	Fib
PAPPA	3.48092e-67	-0.254202	0.233	0.381	6.77735e-63	Fib
EPAS1	2.5674e-76	-0.253929	0.328	0.506	4.99873e-72	Fib
SLC7A2	4.16595e-69	-0.253103	0.164	0.297	8.1111e-65	Fib
PTGER3	7.08284e-60	-0.251086	0.095	0.197	1.37903e-55	Fib
MYOC	9.63665e-84	-0.250771	0.029	0.113	1.87626e-79	Fib
CASQ2	4.56635e-30	0.250042	0.116	0.061	8.89068e-26	Fib
ADAMTS17	4.24659e-15	0.250888	0.124	0.083	8.26811e-11	Fib
THRAP3	2.19072e-21	0.25095	0.514	0.499	4.26532e-17	Fib
ACTN2	1.05824e-14	0.252503	0.227	0.186	2.06039e-10	Fib
NAV1	4.38722e-19	0.254089	0.595	0.6	8.54192e-15	Fib
FBXO32	2.78285e-15	0.255372	0.208	0.164	5.4182e-11	Fib
SEMA5A	2.62433e-16	0.255988	0.182	0.137	5.10957e-12	Fib
ZFHX4	1.9887e-19	0.256175	0.146	0.097	3.872e-15	Fib
EXOC2	2.94713e-34	0.257327	0.563	0.527	5.73807e-30	Fib
MYH6	6.81343e-07	0.258327	0.261	0.358	0.0132657	Fib
TNFRSF19	4.16859e-08	0.258926	0.32	0.298	0.000811624	Fib
[truncated: 1,360 more rows]
