# Supplementary material for: Single-cell transcriptomic atlas of primate cardiopulmonary aging
Source: Cell Res. 2020 Sep 10;31(4):415–32. doi: 10.1038/s41422-020-00412-6 (PMC7483052; doi:10.1038/s41422-020-00412-6)
Supplement: Supplementary file 13 — Supplementary information, Table S4 [file 41422_2020_412_MOESM13_ESM.xlsx]

## Sheet: TFs in DEGs of lung 
Table S4. Core regulatory transcription factors of differentially expressed genes of lung and heart tissues during aging.
Core regulatory TFs of differentially expressed genes of monkey lung during aging
TF	Target gene	nMotifs	bestMotif	NES	highConfAnnot	Genie3Weight
ATF3	ACTN4	214	dbcorrdb__ATF3__ENCSR000BNU_1__m1	5.06	TRUE	0.0127406
ATF3	ATF3	465	dbcorrdb__ATF3__ENCSR000BNU_1__m1	5.06	TRUE	NA
ATF3	DUSP1	389	dbcorrdb__ATF3__ENCSR000BNU_1__m1	5.06	TRUE	0.0173897
ATF3	FGF12	210	dbcorrdb__ATF3__ENCSR000BNU_1__m1	5.06	TRUE	0.00873027
ATF3	FOS	173	dbcorrdb__ATF3__ENCSR000BNU_1__m1	5.06	TRUE	0.0237049
ATF3	FOSB	340	dbcorrdb__ATF3__ENCSR000BNU_1__m1	5.06	TRUE	0.0384325
ATF3	FOSL2	392	dbcorrdb__ATF3__ENCSR000BNU_1__m1	5.06	TRUE	0.011804
ATF3	MMP19	307	dbcorrdb__ATF3__ENCSR000BNU_1__m1	5.06	TRUE	0.0103226
ATF3	NR4A3	269	dbcorrdb__ATF3__ENCSR000BNU_1__m1	5.06	TRUE	0.0175935
ATF3	PTP4A1	222	dbcorrdb__ATF3__ENCSR000BNU_1__m1	5.06	TRUE	0.0111838
ATF3	SCEL	48	dbcorrdb__ATF3__ENCSR000BNU_1__m1	5.06	TRUE	0.00476659
ATF3	LMNA	301	dbcorrdb__ATF3__ENCSR000BNU_1__m1	5	TRUE	0.00863838
ATF3	TFRC	29	dbcorrdb__ATF3__ENCSR000BNU_1__m1	5	TRUE	0.00844798
ATF3	UBL3	117	dbcorrdb__ATF3__ENCSR000BNU_1__m1	5	TRUE	0.00839557
ATF3	PDLIM3	66	transfac_pro__M00981	4.58	TRUE	0.00776094
ATF3	PPP1R15A	117	transfac_pro__M00981	4.58	TRUE	0.0229097
ATF3	TPM4	131	transfac_pro__M00981	4.58	TRUE	0.017664
ATF3	ANXA1	243	transfac_pro__M01863	4.39	TRUE	0.00939664
ATF3	NDEL1	74	transfac_pro__M01863	4.39	TRUE	0.00939363
ATF3	SDCBP	183	transfac_pro__M01863	4.39	TRUE	0.00929337
ATF3	DSG3	85	homer__DATGASTCATHN_Atf3	4.18	TRUE	0.0132255
ATF3	GPRC5A	199	homer__DATGASTCATHN_Atf3	4.18	TRUE	0.0120802
ATF3	HBEGF	228	homer__DATGASTCATHN_Atf3	4.18	TRUE	0.018496
ATF3	JDP2	162	homer__DATGASTCATHN_Atf3	4.18	TRUE	0.00987862
ATF3	KLF6	286	homer__DATGASTCATHN_Atf3	4.18	TRUE	0.0162757
ATF3	LGALS3	225	homer__DATGASTCATHN_Atf3	4.18	TRUE	0.00850363
ATF3	PLAT	170	homer__DATGASTCATHN_Atf3	4.18	TRUE	0.0132548
ATF3	RAB11FIP1	87	homer__DATGASTCATHN_Atf3	4.18	TRUE	0.00878698
ATF3	TES	282	homer__DATGASTCATHN_Atf3	4.18	TRUE	0.00923281
ATF3	TUFT1	152	homer__DATGASTCATHN_Atf3	4.18	TRUE	0.0121874
ATF3	ZFP36	198	homer__DATGASTCATHN_Atf3	4.18	TRUE	0.0188607
ATF3	ACTG1	131	cisbp__M6153	4.05	TRUE	0.0213468
ATF3	CLIC5	61	cisbp__M6153	4.05	TRUE	0.00629486
ATF3	LMOD1	61	cisbp__M6153	4.05	TRUE	0.00959311
ATF3	SLC35F4	43	cisbp__M6153	4.05	TRUE	0.00726461
ATF3	SYN3	19	cisbp__M6153	4.05	TRUE	0.016227
ATF3	ANXA2	90	dbcorrdb__ATF3__ENCSR000BNU_1__m1	3.71	TRUE	0.00721248
ATF3	BHLHE40	88	dbcorrdb__ATF3__ENCSR000BNU_1__m1	3.71	TRUE	0.00701075
ATF3	CAPN2	105	dbcorrdb__ATF3__ENCSR000BNU_1__m1	3.71	TRUE	0.00578302
ATF3	CREB5	117	dbcorrdb__ATF3__ENCSR000BNU_1__m1	3.71	TRUE	0.00705949
ATF3	ERC2	77	dbcorrdb__ATF3__ENCSR000BNU_1__m1	3.71	TRUE	0.00535143
ATF3	H3F3B	88	dbcorrdb__ATF3__ENCSR000BNU_1__m1	3.71	TRUE	0.00629483
ATF3	ITGB8	32	dbcorrdb__ATF3__ENCSR000BNU_1__m1	3.71	TRUE	0.00534557
ATF3	JAG1	18	dbcorrdb__ATF3__ENCSR000BNU_1__m1	3.71	TRUE	0.00589662
ATF3	MAFF	27	dbcorrdb__ATF3__ENCSR000BNU_1__m1	3.71	TRUE	0.00806998
ATF3	MMP9	66	dbcorrdb__ATF3__ENCSR000BNU_1__m1	3.71	TRUE	0.00652914
ATF3	NR4A2	48	dbcorrdb__ATF3__ENCSR000BNU_1__m1	3.71	TRUE	0.00816924
ATF3	OSBPL3	7	dbcorrdb__ATF3__ENCSR000BNU_1__m1	3.71	TRUE	0.00527583
ATF3	SRSF7	15	dbcorrdb__ATF3__ENCSR000BNU_1__m1	3.71	TRUE	0.00594462
ATF3	USP36	37	dbcorrdb__ATF3__ENCSR000BNU_1__m1	3.71	TRUE	0.00500775
ATF3	ACTR3	44	homer__DATGASTCATHN_Atf3	3.62	TRUE	0.00789507
ATF3	AK5	48	homer__DATGASTCATHN_Atf3	3.62	TRUE	0.0072377
ATF3	ANGPTL2	68	homer__DATGASTCATHN_Atf3	3.62	TRUE	0.00641911
ATF3	ANXA3	52	homer__DATGASTCATHN_Atf3	3.62	TRUE	0.0054092
ATF3	ARPP21	69	homer__DATGASTCATHN_Atf3	3.62	TRUE	0.00776817
ATF3	ASAH1	47	homer__DATGASTCATHN_Atf3	3.62	TRUE	0.00544052
ATF3	ATP1B1	85	homer__DATGASTCATHN_Atf3	3.62	TRUE	0.00556052
ATF3	CLIP4	82	homer__DATGASTCATHN_Atf3	3.62	TRUE	0.00570496
ATF3	CNKSR2	71	homer__DATGASTCATHN_Atf3	3.62	TRUE	0.00758297
ATF3	DPP10	69	homer__DATGASTCATHN_Atf3	3.62	TRUE	0.00778441
ATF3	EFEMP1	37	homer__DATGASTCATHN_Atf3	3.62	TRUE	0.00588906
ATF3	FAM184A	83	homer__DATGASTCATHN_Atf3	3.62	TRUE	0.00591007
ATF3	FTH1	69	homer__DATGASTCATHN_Atf3	3.62	TRUE	0.00611485
ATF3	GCNT2	61	homer__DATGASTCATHN_Atf3	3.62	TRUE	0.00540296
ATF3	GPNMB	64	homer__DATGASTCATHN_Atf3	3.62	TRUE	0.00731904
ATF3	HOMER1	57	homer__DATGASTCATHN_Atf3	3.62	TRUE	0.0060132
ATF3	ITGA2	26	homer__DATGASTCATHN_Atf3	3.62	TRUE	0.00504007
ATF3	ITGAV	51	homer__DATGASTCATHN_Atf3	3.62	TRUE	0.00560529
ATF3	ITGBL1	85	homer__DATGASTCATHN_Atf3	3.62	TRUE	0.00500922
ATF3	KLHL32	62	homer__DATGASTCATHN_Atf3	3.62	TRUE	0.00837192
ATF3	LMCD1	75	homer__DATGASTCATHN_Atf3	3.62	TRUE	0.00621708
ATF3	LNX2	22	homer__DATGASTCATHN_Atf3	3.62	TRUE	0.00542125
ATF3	MID1	87	homer__DATGASTCATHN_Atf3	3.62	TRUE	0.00561318
ATF3	NDRG1	80	homer__DATGASTCATHN_Atf3	3.62	TRUE	0.00519623
ATF3	NFKBIZ	65	homer__DATGASTCATHN_Atf3	3.62	TRUE	0.00819404
ATF3	PCDH9	67	homer__DATGASTCATHN_Atf3	3.62	TRUE	0.00638307
ATF3	PITPNA	36	homer__DATGASTCATHN_Atf3	3.62	TRUE	0.00512509
ATF3	PLS3	76	homer__DATGASTCATHN_Atf3	3.62	TRUE	0.00610917
ATF3	PRUNE2	92	homer__DATGASTCATHN_Atf3	3.62	TRUE	0.00510533
ATF3	PTPN14	75	homer__DATGASTCATHN_Atf3	3.62	TRUE	0.0055523
ATF3	RELL1	73	homer__DATGASTCATHN_Atf3	3.62	TRUE	0.00592462
ATF3	RNF19A	69	homer__DATGASTCATHN_Atf3	3.62	TRUE	0.00571684
ATF3	SAMD4A	56	homer__DATGASTCATHN_Atf3	3.62	TRUE	0.00607944
ATF3	SPOCK1	64	homer__DATGASTCATHN_Atf3	3.62	TRUE	0.0060235
ATF3	TAGLN2	87	homer__DATGASTCATHN_Atf3	3.62	TRUE	0.0078874
ATF3	TINAGL1	78	homer__DATGASTCATHN_Atf3	3.62	TRUE	0.00626754
ATF3	YWHAZ	79	homer__DATGASTCATHN_Atf3	3.62	TRUE	0.00679524
ATF3	ZDBF2	69	homer__DATGASTCATHN_Atf3	3.62	TRUE	0.00560881
ATF3	MLF1	88	factorbook__CREB	3.5	TRUE	0.0119531
ATF3	NR4A1	36	factorbook__CREB	3.5	TRUE	0.0258129
ATF3	FSTL4	17	transfac_pro__M00981	3.47	TRUE	0.00542302
ATF3	ID1	8	transfac_pro__M00981	3.47	TRUE	0.00571296
ATF3	TSC22D2	40	transfac_pro__M00981	3.47	TRUE	0.00806622
ATF3	CAPN9	47	cisbp__M6153	3.34	TRUE	0.00857882
ATF3	CYR61	49	cisbp__M6153	3.34	TRUE	0.0146667
ATF3	GADL1	5	cisbp__M6153	3.34	TRUE	0.0102409
ATF3	ACTN3	20	transfac_pro__M00513	3.25	TRUE	0.0113988
ATF3	DENND2C	8	transfac_pro__M00513	3.25	TRUE	0.0164994
ATF3	EXPH5	44	transfac_pro__M00513	3.25	TRUE	0.0094462
ATF3	ZSWIM4	26	transfac_pro__M00513	3.25	TRUE	0.0112041
ATF3	ARF4	4	transfac_pro__M01863	3.2	TRUE	0.0110608
ATF3	ELF3	2	transfac_pro__M01863	3.2	TRUE	0.0101572
ATF3	ASTN2	14	transfac_pro__M01863	3.12	TRUE	0.00678694
ATF3	CCL18	4	transfac_pro__M01863	3.12	TRUE	0.00711001
ATF3	CCND1	12	transfac_pro__M01863	3.12	TRUE	0.00526001
ATF3	CD83	8	transfac_pro__M01863	3.12	TRUE	0.00709133
ATF3	CNKSR3	10	transfac_pro__M01863	3.12	TRUE	0.00533346
ATF3	EYA4	49	transfac_pro__M01863	3.12	TRUE	0.00819656
ATF3	MME	13	transfac_pro__M01863	3.12	TRUE	0.00616668
ATF3	MOSPD2	3	transfac_pro__M01863	3.12	TRUE	0.00544431
ATF3	RASGEF1B	14	transfac_pro__M01863	3.12	TRUE	0.00592885
ATF3	RASSF6	8	transfac_pro__M01863	3.12	TRUE	0.00580261
ATF3	RHOF	11	transfac_pro__M01863	3.12	TRUE	0.00584739
ATF3	SLC16A10	11	transfac_pro__M01863	3.12	TRUE	0.00731886
ATF3	TIMP2	52	transfac_pro__M01863	3.12	TRUE	0.00686894
ATF3	CD9	31	hocomoco__ATF3_MOUSE.H11MO.0.A	3.02	TRUE	0.00905835
ATF3	MSN	18	hocomoco__ATF3_MOUSE.H11MO.0.A	3.02	TRUE	0.00867011
ATF3	SERPINE1	52	hocomoco__ATF3_MOUSE.H11MO.0.A	3.02	TRUE	0.008686
BACH1	ACTR3	2	taipale_tf_pairs__BACH1_ATGACTCAT_HT	3.68	TRUE	0.00524665
BACH1	ALOX5	2	taipale_tf_pairs__BACH1_ATGACTCAT_HT	3.68	TRUE	0.00544598
BACH1	ANKRD28	2	taipale_tf_pairs__BACH1_ATGACTCAT_HT	3.68	TRUE	0.00516796
BACH1	ANO1	4	taipale_tf_pairs__BACH1_ATGACTCAT_HT	3.68	TRUE	0.00710199
BACH1	ANXA1	4	taipale_tf_pairs__BACH1_ATGACTCAT_HT	3.68	TRUE	0.006513
BACH1	ATP8B4	1	taipale_tf_pairs__BACH1_ATGACTCAT_HT	3.68	TRUE	0.00558474
BACH1	BACH1	3	taipale_tf_pairs__BACH1_ATGACTCAT_HT	3.68	TRUE	NA
BACH1	CADM2	2	taipale_tf_pairs__BACH1_ATGACTCAT_HT	3.68	TRUE	0.00657952
BACH1	CYP27A1	1	taipale_tf_pairs__BACH1_ATGACTCAT_HT	3.68	TRUE	0.00616215
BACH1	DCC	2	taipale_tf_pairs__BACH1_ATGACTCAT_HT	3.68	TRUE	0.00538579
BACH1	DENND4A	1	taipale_tf_pairs__BACH1_ATGACTCAT_HT	3.68	TRUE	0.00510409
BACH1	DNAH5	2	taipale_tf_pairs__BACH1_ATGACTCAT_HT	3.68	TRUE	0.00505435
BACH1	EDIL3	3	taipale_tf_pairs__BACH1_ATGACTCAT_HT	3.68	TRUE	0.005691
BACH1	EFEMP1	2	taipale_tf_pairs__BACH1_ATGACTCAT_HT	3.68	TRUE	0.00651136
BACH1	ELF1	2	taipale_tf_pairs__BACH1_ATGACTCAT_HT	3.68	TRUE	0.0052035
BACH1	ELOVL5	1	taipale_tf_pairs__BACH1_ATGACTCAT_HT	3.68	TRUE	0.00542435
BACH1	EPB41L1	3	taipale_tf_pairs__BACH1_ATGACTCAT_HT	3.68	TRUE	0.0060798
BACH1	EPB41L3	2	taipale_tf_pairs__BACH1_ATGACTCAT_HT	3.68	TRUE	0.00573881
BACH1	ERC2	1	taipale_tf_pairs__BACH1_ATGACTCAT_HT	3.68	TRUE	0.00632273
BACH1	EYA4	16	taipale_tf_pairs__BACH1_ATGACTCAT_HT	3.68	TRUE	0.00825051
BACH1	FAM49A	3	taipale_tf_pairs__BACH1_ATGACTCAT_HT	3.68	TRUE	0.00535679
BACH1	FBXO32	4	taipale_tf_pairs__BACH1_ATGACTCAT_HT	3.68	TRUE	0.00708636
BACH1	FGF2	2	taipale_tf_pairs__BACH1_ATGACTCAT_HT	3.68	TRUE	0.00584192
BACH1	FGGY	1	taipale_tf_pairs__BACH1_ATGACTCAT_HT	3.68	TRUE	0.00660985
BACH1	FKBP5	4	taipale_tf_pairs__BACH1_ATGACTCAT_HT	3.68	TRUE	0.00630769
BACH1	FTH1	1	taipale_tf_pairs__BACH1_ATGACTCAT_HT	3.68	TRUE	0.00563975
BACH1	GPNMB	1	taipale_tf_pairs__BACH1_ATGACTCAT_HT	3.68	TRUE	0.00694739
BACH1	GRID2	2	taipale_tf_pairs__BACH1_ATGACTCAT_HT	3.68	TRUE	0.00693281
BACH1	H3F3B	4	taipale_tf_pairs__BACH1_ATGACTCAT_HT	3.68	TRUE	0.00524997
BACH1	HSP90AA1	1	taipale_tf_pairs__BACH1_ATGACTCAT_HT	3.68	TRUE	0.00603154
BACH1	IRS2	1	taipale_tf_pairs__BACH1_ATGACTCAT_HT	3.68	TRUE	0.00870686
BACH1	ITGBL1	4	taipale_tf_pairs__BACH1_ATGACTCAT_HT	3.68	TRUE	0.00533512
BACH1	KANK1	2	taipale_tf_pairs__BACH1_ATGACTCAT_HT	3.68	TRUE	0.00664041
BACH1	KLF6	3	taipale_tf_pairs__BACH1_ATGACTCAT_HT	3.68	TRUE	0.00561369
BACH1	KYNU	1	taipale_tf_pairs__BACH1_ATGACTCAT_HT	3.68	TRUE	0.00560857
BACH1	L3MBTL3	1	taipale_tf_pairs__BACH1_ATGACTCAT_HT	3.68	TRUE	0.00605973
BACH1	LGALS3	4	taipale_tf_pairs__BACH1_ATGACTCAT_HT	3.68	TRUE	0.00601335
BACH1	LITAF	1	taipale_tf_pairs__BACH1_ATGACTCAT_HT	3.68	TRUE	0.00587435
BACH1	MICAL3	4	taipale_tf_pairs__BACH1_ATGACTCAT_HT	3.68	TRUE	0.00596485
BACH1	MID1	4	taipale_tf_pairs__BACH1_ATGACTCAT_HT	3.68	TRUE	0.00574885
BACH1	NDRG1	3	taipale_tf_pairs__BACH1_ATGACTCAT_HT	3.68	TRUE	0.00526262
BACH1	OLFM2	1	taipale_tf_pairs__BACH1_ATGACTCAT_HT	3.68	TRUE	0.00648193
BACH1	PDE2A	3	taipale_tf_pairs__BACH1_ATGACTCAT_HT	3.68	TRUE	0.00589171
BACH1	PELI1	1	taipale_tf_pairs__BACH1_ATGACTCAT_HT	3.68	TRUE	0.00602956
BACH1	PKNOX2	2	taipale_tf_pairs__BACH1_ATGACTCAT_HT	3.68	TRUE	0.0053008
BACH1	PLCL1	2	taipale_tf_pairs__BACH1_ATGACTCAT_HT	3.68	TRUE	0.00508683
BACH1	PLS3	3	taipale_tf_pairs__BACH1_ATGACTCAT_HT	3.68	TRUE	0.00538891
BACH1	PRR16	4	taipale_tf_pairs__BACH1_ATGACTCAT_HT	3.68	TRUE	0.00666034
BACH1	RALGPS2	2	taipale_tf_pairs__BACH1_ATGACTCAT_HT	3.68	TRUE	0.00784786
BACH1	RIMS1	3	taipale_tf_pairs__BACH1_ATGACTCAT_HT	3.68	TRUE	0.00629469
BACH1	SDCBP	2	taipale_tf_pairs__BACH1_ATGACTCAT_HT	3.68	TRUE	0.00589002
BACH1	SEMA3C	3	taipale_tf_pairs__BACH1_ATGACTCAT_HT	3.68	TRUE	0.00560671
BACH1	SGK1	1	taipale_tf_pairs__BACH1_ATGACTCAT_HT	3.68	TRUE	0.00654285
BACH1	SLC1A3	2	taipale_tf_pairs__BACH1_ATGACTCAT_HT	3.68	TRUE	0.00589972
BACH1	SLC7A8	2	taipale_tf_pairs__BACH1_ATGACTCAT_HT	3.68	TRUE	0.00583023
BACH1	SMS	3	taipale_tf_pairs__BACH1_ATGACTCAT_HT	3.68	TRUE	0.00667611
BACH1	SOD2	1	taipale_tf_pairs__BACH1_ATGACTCAT_HT	3.68	TRUE	0.00861493
BACH1	STXBP5	1	taipale_tf_pairs__BACH1_ATGACTCAT_HT	3.68	TRUE	0.00523854
BACH1	TAGLN2	4	taipale_tf_pairs__BACH1_ATGACTCAT_HT	3.68	TRUE	0.00596712
BACH1	TNFAIP8L3	2	taipale_tf_pairs__BACH1_ATGACTCAT_HT	3.68	TRUE	0.0145753
BACH1	VIM	4	taipale_tf_pairs__BACH1_ATGACTCAT_HT	3.68	TRUE	0.00559289
BACH1	WLS	1	taipale_tf_pairs__BACH1_ATGACTCAT_HT	3.68	TRUE	0.00536662
BACH1	YWHAZ	2	taipale_tf_pairs__BACH1_ATGACTCAT_HT	3.68	TRUE	0.00579803
BHLHE40	BHLHE40	9	transfac_pro__M00997	4.34	TRUE	NA
BHLHE40	CPAMD8	1	transfac_pro__M00997	4.34	TRUE	0.0147277
BHLHE40	SELP	1	transfac_pro__M00997	4.34	TRUE	0.0192166
BHLHE40	LRRC32	4	cisbp__M0205	3	TRUE	0.0143705
BHLHE40	ZFP36	1	cisbp__M0205	3	TRUE	0.0174989
CUX2	CUX2	7	taipale_cyt_meth__CUX2_NTGATCGATYRN_eDBD_meth_repr	4.3	TRUE	NA
CUX2	PDGFC	7	taipale_cyt_meth__CUX2_NTGATCGATYRN_eDBD_meth_repr	4.3	TRUE	0.00550638
CUX2	RGS7	6	taipale_cyt_meth__CUX2_NTGATCGATYRN_eDBD_meth_repr	4.3	TRUE	0.00986051
CUX2	LGALS3	1	taipale_cyt_meth__CUX2_NTGATCGATYRN_eDBD_meth_repr	4.09	TRUE	0.0061754
CUX2	SCARB1	2	taipale_cyt_meth__CUX2_NTGATCGATYRN_eDBD_meth_repr	4.09	TRUE	0.0048387
CUX2	SLC16A10	1	taipale_cyt_meth__CUX2_NTGATCGATYRN_eDBD_meth_repr	4.09	TRUE	0.0075881
CUX2	CD163	2	flyfactorsurvey__Ct_Cell_FBgn0004198	3.45	TRUE	0.00934447
CUX2	CTTNBP2	2	flyfactorsurvey__Ct_Cell_FBgn0004198	3.45	TRUE	0.00752343
CUX2	MMP9	2	flyfactorsurvey__Ct_Cell_FBgn0004198	3.45	TRUE	0.00786457
CUX2	AGPAT3	2	flyfactorsurvey__Ct_Cell_FBgn0004198	3.26	TRUE	0.00469648
CUX2	HPS3	1	flyfactorsurvey__Ct_Cell_FBgn0004198	3.26	TRUE	0.00470372
EBF1	ARHGAP24	3	tfdimers__MD00295	3.59	TRUE	0.0405341
EBF1	CA2	1	tfdimers__MD00295	3.59	TRUE	0.146134
EBF1	CALD1	3	tfdimers__MD00295	3.59	TRUE	0.069933
EBF1	CNTN4	1	tfdimers__MD00295	3.59	TRUE	0.169418
EBF1	COL5A3	3	tfdimers__MD00295	3.59	TRUE	0.104531
EBF1	EGFLAM	1	tfdimers__MD00295	3.59	TRUE	0.142037
EBF1	ERC2	1	tfdimers__MD00295	3.59	TRUE	0.0417968
EBF1	FCRL1	1	tfdimers__MD00295	3.59	TRUE	0.164359
EBF1	PLCB4	2	tfdimers__MD00295	3.59	TRUE	0.0361142
EBF1	CD83	2	transfac_pro__M07887	3.57	TRUE	0.0261758
EBF1	CREB5	2	transfac_pro__M07887	3.57	TRUE	0.0249972
EBF1	DOCK11	2	transfac_pro__M07887	3.57	TRUE	0.0344154
EBF1	ITPR1	2	transfac_pro__M07887	3.57	TRUE	0.0252972
EBF1	2020-03-01	2	transfac_pro__M07887	3.57	TRUE	0.0266755
EBF1	MATN2	2	transfac_pro__M07887	3.57	TRUE	0.0304456
EBF1	PAG1	2	transfac_pro__M07887	3.57	TRUE	0.0915235
EBF1	PDE2A	2	transfac_pro__M07887	3.57	TRUE	0.0344822
EBF1	PDE3A	2	transfac_pro__M07887	3.57	TRUE	0.0432919
EBF1	PDGFRB	2	transfac_pro__M07887	3.57	TRUE	0.163417
EBF1	RGN	2	transfac_pro__M07887	3.57	TRUE	0.110021
EBF1	SEMA6D	2	transfac_pro__M07887	3.57	TRUE	0.0275082
EBF1	SGIP1	2	transfac_pro__M07887	3.57	TRUE	0.0593764
EBF1	TPM1	2	transfac_pro__M07887	3.57	TRUE	0.0263214
EBF1	EPHB1	1	transfac_pro__M07887	3.23	TRUE	0.0195825
EBF1	FBXO32	1	transfac_pro__M07887	3.23	TRUE	0.0181826
ELF1	GLS	1	tfdimers__MD00488	3.88	TRUE	0.0134201
ELF1	GPD2	14	tfdimers__MD00488	3.88	TRUE	0.0133585
ELF1	IPCEF1	16	tfdimers__MD00488	3.88	TRUE	0.0140899
ELF1	LY9	1	tfdimers__MD00488	3.88	TRUE	0.0158096
ELF1	NFATC2	6	tfdimers__MD00488	3.88	TRUE	0.013881
ELF1	SAMD3	8	tfdimers__MD00488	3.88	TRUE	0.0158788
ELF1	TNFSF8	2	tfdimers__MD00488	3.88	TRUE	0.0136569
ELF1	TANK	12	idmmpmm__Eip74EF	3.38	TRUE	0.0145888
ELF1	TMEM156	9	idmmpmm__Eip74EF	3.38	TRUE	0.0149743
ELF1	RGS1	5	tfdimers__MD00145	3.27	TRUE	0.0149073
ELF1	CD163L1	6	flyfactorsurvey__Eip74EF_FlyReg_FBgn0000567	3.21	TRUE	0.0146275
ERG	ANKS1A	6	homer__ATTTCCTGTN_EWS_ERG-fusion	3.99	TRUE	0.039907
ERG	DHRS3	7	homer__ATTTCCTGTN_EWS_ERG-fusion	3.99	TRUE	0.025964
ERG	EGFL7	37	homer__ATTTCCTGTN_EWS_ERG-fusion	3.99	TRUE	0.0943145
ERG	FLI1	48	homer__ATTTCCTGTN_EWS_ERG-fusion	3.99	TRUE	0.0801674
ERG	FLT1	34	homer__ATTTCCTGTN_EWS_ERG-fusion	3.99	TRUE	0.0826405
ERG	ITGA1	16	homer__ATTTCCTGTN_EWS_ERG-fusion	3.99	TRUE	0.0299187
ERG	LDB2	21	homer__ATTTCCTGTN_EWS_ERG-fusion	3.99	TRUE	0.0845507
ERG	MCF2L	29	homer__ATTTCCTGTN_EWS_ERG-fusion	3.99	TRUE	0.0557779
ERG	MYO1E	15	homer__ATTTCCTGTN_EWS_ERG-fusion	3.99	TRUE	0.031551
ERG	NEDD9	17	homer__ATTTCCTGTN_EWS_ERG-fusion	3.99	TRUE	0.0298791
ERG	NOSTRIN	27	homer__ATTTCCTGTN_EWS_ERG-fusion	3.99	TRUE	0.0680951
ERG	NTNG2	19	homer__ATTTCCTGTN_EWS_ERG-fusion	3.99	TRUE	0.0520604
ERG	OSMR	18	homer__ATTTCCTGTN_EWS_ERG-fusion	3.99	TRUE	0.0458971
ERG	PTPRB	35	homer__ATTTCCTGTN_EWS_ERG-fusion	3.99	TRUE	0.0852947
ERG	RASGRP3	21	homer__ATTTCCTGTN_EWS_ERG-fusion	3.99	TRUE	0.0485154
ERG	RHOJ	40	homer__ATTTCCTGTN_EWS_ERG-fusion	3.99	TRUE	0.058176
ERG	RIN2	12	homer__ATTTCCTGTN_EWS_ERG-fusion	3.99	TRUE	0.0286508
ERG	TFPI	17	homer__ATTTCCTGTN_EWS_ERG-fusion	3.99	TRUE	0.0331133
ERG	ARHGAP18	11	cisbp__M5400	3.55	TRUE	0.0597036
ERG	CALCRL	15	cisbp__M5400	3.55	TRUE	0.0763268
ERG	EPAS1	10	cisbp__M5400	3.55	TRUE	0.125613
ERG	PLCB4	8	cisbp__M5400	3.55	TRUE	0.0604935
ERG	PRKCE	7	cisbp__M5400	3.55	TRUE	0.0649395
ERG	RAPGEF4	28	cisbp__M5400	3.55	TRUE	0.0715102
ERG	CD109	4	homer__ATTTCCTGTN_EWS_ERG-fusion	3.39	TRUE	0.0581461
ERG	ERG	19	homer__ATTTCCTGTN_EWS_ERG-fusion	3.39	TRUE	NA
ERG	FCN3	4	homer__ATTTCCTGTN_EWS_ERG-fusion	3.39	TRUE	0.0781773
ERG	GCOM1	5	homer__ATTTCCTGTN_EWS_ERG-fusion	3.39	TRUE	0.0705262
ERG	IFI16	7	homer__ATTTCCTGTN_EWS_ERG-fusion	3.39	TRUE	0.0549272
ERG	MCTP1	8	homer__ATTTCCTGTN_EWS_ERG-fusion	3.39	TRUE	0.0668176
ERG	PCDH17	17	homer__ATTTCCTGTN_EWS_ERG-fusion	3.39	TRUE	0.0587548
ERG	TMTC1	11	homer__ATTTCCTGTN_EWS_ERG-fusion	3.39	TRUE	0.0550205
ERG	VWF	17	homer__ATTTCCTGTN_EWS_ERG-fusion	3.39	TRUE	0.0708466
ERG	ZEB1	9	homer__ATTTCCTGTN_EWS_ERG-fusion	3.39	TRUE	0.0638857
ERG	CD36	9	homer__ATTTCCTGTN_EWS_ERG-fusion	3.35	TRUE	0.0333921
ERG	LRRC32	8	homer__ATTTCCTGTN_EWS_ERG-fusion	3.35	TRUE	0.0252163
ERG	NOS1	7	homer__ATTTCCTGTN_EWS_ERG-fusion	3.35	TRUE	0.0198918
ERG	RALGAPA1	11	homer__ATTTCCTGTN_EWS_ERG-fusion	3.35	TRUE	0.0229366
ERG	AKT3	6	homer__ATTTCCTGTN_EWS_ERG-fusion	3.34	TRUE	0.0178926
ERG	ANKRD44	9	homer__ATTTCCTGTN_EWS_ERG-fusion	3.34	TRUE	0.0180052
ERG	FERMT2	6	homer__ATTTCCTGTN_EWS_ERG-fusion	3.34	TRUE	0.0151753
ERG	MRVI1	6	homer__ATTTCCTGTN_EWS_ERG-fusion	3.34	TRUE	0.0151534
ERG	PICALM	9	homer__ATTTCCTGTN_EWS_ERG-fusion	3.34	TRUE	0.0162777
ERG	RAI14	9	homer__ATTTCCTGTN_EWS_ERG-fusion	3.34	TRUE	0.0170104
ERG	SRGN	3	homer__ATTTCCTGTN_EWS_ERG-fusion	3.34	TRUE	0.0166422
ERG	ARHGAP29	2	taipale__ERG_DBD_NCCGGAWATCCGGN_repr	3.27	TRUE	0.0563829
ERG	KALRN	4	taipale__ERG_DBD_NCCGGAWATCCGGN_repr	3.27	TRUE	0.0804824
ERG	MEIS2	5	taipale__ERG_DBD_NCCGGAWATCCGGN_repr	3.27	TRUE	0.059727
ERG	STXBP6	2	taipale__ERG_DBD_NCCGGAWATCCGGN_repr	3.27	TRUE	0.0653056
ERG	SMAD6	7	taipale_cyt_meth__ERG_NACCGGATATCCGGTN_eDBD	3.15	TRUE	0.0938956
ETS1	AFF3	27	factorbook__ETS1	5.78	TRUE	0.0206543
ETS1	AGPAT4	50	factorbook__ETS1	5.78	TRUE	0.019737
ETS1	ANKRD44	59	factorbook__ETS1	5.78	TRUE	0.0358627
ETS1	ARHGAP15	46	factorbook__ETS1	5.78	TRUE	0.0228583
ETS1	ARHGDIB	64	factorbook__ETS1	5.78	TRUE	0.0274696
ETS1	BIN2	25	factorbook__ETS1	5.78	TRUE	0.0234976
ETS1	CCM2	44	factorbook__ETS1	5.78	TRUE	0.0207873
ETS1	CD247	73	factorbook__ETS1	5.78	TRUE	0.0533497
ETS1	CD69	32	factorbook__ETS1	5.78	TRUE	0.0290487
ETS1	CD84	29	factorbook__ETS1	5.78	TRUE	0.0410994
ETS1	EGFL7	49	factorbook__ETS1	5.78	TRUE	0.0165756
ETS1	ERG	41	factorbook__ETS1	5.78	TRUE	0.0199577
ETS1	ETS1	24	factorbook__ETS1	5.78	TRUE	NA
ETS1	FLI1	69	factorbook__ETS1	5.78	TRUE	0.054736
ETS1	GZMB	8	factorbook__ETS1	5.78	TRUE	0.0253891
ETS1	IFI16	43	factorbook__ETS1	5.78	TRUE	0.0355397
ETS1	INPP5D	44	factorbook__ETS1	5.78	TRUE	0.0244063
ETS1	IQGAP2	17	factorbook__ETS1	5.78	TRUE	0.022851
ETS1	ITGA4	37	factorbook__ETS1	5.78	TRUE	0.0370575
ETS1	ITGAD	29	factorbook__ETS1	5.78	TRUE	0.0212584
ETS1	KCNAB2	36	factorbook__ETS1	5.78	TRUE	0.0202233
ETS1	KLRB1	16	factorbook__ETS1	5.78	TRUE	0.0400242
ETS1	LCK	21	factorbook__ETS1	5.78	TRUE	0.0304165
ETS1	LDB2	37	factorbook__ETS1	5.78	TRUE	0.0194597
ETS1	MAP3K1	31	factorbook__ETS1	5.78	TRUE	0.0240383
ETS1	NFATC2	61	factorbook__ETS1	5.78	TRUE	0.0317504
ETS1	NTNG2	47	factorbook__ETS1	5.78	TRUE	0.0257787
ETS1	PICALM	37	factorbook__ETS1	5.78	TRUE	0.0196345
ETS1	PITPNC1	72	factorbook__ETS1	5.78	TRUE	0.0415242
ETS1	PPP1R12A	29	factorbook__ETS1	5.78	TRUE	0.0222904
ETS1	PPP2R2B	31	factorbook__ETS1	5.78	TRUE	0.0286336
ETS1	PTPN22	44	factorbook__ETS1	5.78	TRUE	0.0403468
ETS1	PTPRC	44	factorbook__ETS1	5.78	TRUE	0.0307576
ETS1	PYHIN1	28	factorbook__ETS1	5.78	TRUE	0.0257037
ETS1	RAPGEF1	42	factorbook__ETS1	5.78	TRUE	0.0268479
ETS1	RASGRP3	51	factorbook__ETS1	5.78	TRUE	0.0214751
ETS1	RGS5	45	factorbook__ETS1	5.78	TRUE	0.0206799
ETS1	SAMD3	43	factorbook__ETS1	5.78	TRUE	0.0266106
ETS1	SKAP1	39	factorbook__ETS1	5.78	TRUE	0.0560213
ETS1	SRGN	26	factorbook__ETS1	5.78	TRUE	0.0241735
ETS1	STAT4	21	factorbook__ETS1	5.78	TRUE	0.044259
ETS1	SYTL3	58	factorbook__ETS1	5.78	TRUE	0.0420034
ETS1	TBC1D1	56	factorbook__ETS1	5.78	TRUE	0.0226969
ETS1	THEMIS	43	factorbook__ETS1	5.78	TRUE	0.0497198
ETS1	TMEM156	41	factorbook__ETS1	5.78	TRUE	0.0271684
ETS1	TXK	22	factorbook__ETS1	5.78	TRUE	0.033149
ETS1	ZC3HAV1	45	factorbook__ETS1	5.78	TRUE	0.0339623
ETS1	ADAMTS6	6	factorbook__ETS1	4.72	TRUE	0.0197262
ETS1	AKT3	12	factorbook__ETS1	4.72	TRUE	0.0147164
ETS1	CALCRL	18	factorbook__ETS1	4.72	TRUE	0.0196969
ETS1	CBLB	18	factorbook__ETS1	4.72	TRUE	0.0189306
ETS1	CD109	15	factorbook__ETS1	4.72	TRUE	0.0182471
ETS1	ECE1	18	factorbook__ETS1	4.72	TRUE	0.0125573
ETS1	EPB41L2	12	factorbook__ETS1	4.72	TRUE	0.0171849
ETS1	F8	21	factorbook__ETS1	4.72	TRUE	0.0140812
ETS1	FCN3	12	factorbook__ETS1	4.72	TRUE	0.0144922
ETS1	FLT1	18	factorbook__ETS1	4.72	TRUE	0.0174336
ETS1	HDAC9	15	factorbook__ETS1	4.72	TRUE	0.0148851
ETS1	ICA1	21	factorbook__ETS1	4.72	TRUE	0.0123429
ETS1	ITGA1	18	factorbook__ETS1	4.72	TRUE	0.0172312
ETS1	LRRC32	18	factorbook__ETS1	4.72	TRUE	0.0190701
ETS1	MAN2A1	21	factorbook__ETS1	4.72	TRUE	0.0182007
ETS1	MAPRE2	12	factorbook__ETS1	4.72	TRUE	0.0198097
ETS1	MCF2L	18	factorbook__ETS1	4.72	TRUE	0.0184366
ETS1	MDGA2	12	factorbook__ETS1	4.72	TRUE	0.0160698
ETS1	MYO1E	18	factorbook__ETS1	4.72	TRUE	0.018796
ETS1	NEDD9	18	factorbook__ETS1	4.72	TRUE	0.0185501
ETS1	NOSTRIN	21	factorbook__ETS1	4.72	TRUE	0.0203847
ETS1	OPCML	15	factorbook__ETS1	4.72	TRUE	0.0166523
ETS1	OSMR	24	factorbook__ETS1	4.72	TRUE	0.0126617
ETS1	PCDH17	18	factorbook__ETS1	4.72	TRUE	0.0212105
ETS1	PTPRB	24	factorbook__ETS1	4.72	TRUE	0.0146258
ETS1	RALGAPA1	18	factorbook__ETS1	4.72	TRUE	0.0152524
ETS1	RHOJ	21	factorbook__ETS1	4.72	TRUE	0.0192166
ETS1	RIN2	18	factorbook__ETS1	4.72	TRUE	0.0128825
ETS1	SORBS1	9	factorbook__ETS1	4.72	TRUE	0.0136911
ETS1	TFPI	18	factorbook__ETS1	4.72	TRUE	0.0143123
ETS1	TJP1	21	factorbook__ETS1	4.72	TRUE	0.0124623
ETS1	VWF	21	factorbook__ETS1	4.72	TRUE	0.0133709
ETS1	IKZF3	5	tfdimers__MD00171	4.45	TRUE	0.035763
ETS1	CCL5	35	factorbook__ETS1	4.26	TRUE	0.0268751
ETS1	CD226	25	factorbook__ETS1	4.26	TRUE	0.0271211
ETS1	CD38	5	factorbook__ETS1	4.26	TRUE	0.0244112
ETS1	CDK17	7	factorbook__ETS1	4.26	TRUE	0.0198599
ETS1	EPAS1	12	factorbook__ETS1	4.26	TRUE	0.018118
ETS1	GNA13	4	factorbook__ETS1	4.26	TRUE	0.0227423
ETS1	MGAT4A	18	factorbook__ETS1	4.26	TRUE	0.018212
ETS1	PDE4B	16	factorbook__ETS1	4.26	TRUE	0.0263797
ETS1	PECAM1	6	factorbook__ETS1	4.26	TRUE	0.0183695
ETS1	PPP1R16B	24	factorbook__ETS1	4.26	TRUE	0.0325339
ETS1	ST8SIA4	22	factorbook__ETS1	4.26	TRUE	0.0339552
ETS1	TOX2	7	factorbook__ETS1	4.26	TRUE	0.0203611
ETS1	TRAF3IP3	25	factorbook__ETS1	4.26	TRUE	0.034249
ETS1	UBASH3B	10	factorbook__ETS1	4.26	TRUE	0.0234042
ETS1	VAV3	14	factorbook__ETS1	4.26	TRUE	0.0306697
ETS1	ARHGAP18	10	transfac_pro__M00339	4.24	TRUE	0.0217494
ETS1	ARHGEF3	7	transfac_pro__M00339	4.24	TRUE	0.0316667
ETS1	ITK	17	transfac_pro__M00339	4.24	TRUE	0.0578779
ETS1	RGS1	21	transfac_pro__M00339	4.24	TRUE	0.0236815
ETS1	CLEC2D	8	homer__AACAGGAAGT_Ets1-distal	3.55	TRUE	0.0497287
ETS1	KLRK1	19	homer__AACAGGAAGT_Ets1-distal	3.55	TRUE	0.0340493
ETS1	ZEB1	14	homer__AACAGGAAGT_Ets1-distal	3.55	TRUE	0.0287981
ETS1	CD244	7	transfac_pro__M00340	3.52	TRUE	0.0302621
ETS1	LIMD2	12	transfac_pro__M00340	3.52	TRUE	0.0253191
ETS1	RCSD1	16	transfac_pro__M00340	3.52	TRUE	0.0297097
ETS1	2020-09-06	8	transfac_pro__M00340	3.52	TRUE	0.0378011
ETS1	SH2D1A	11	transfac_pro__M00340	3.52	TRUE	0.0417044
ETS1	SLCO3A1	11	transfac_pro__M00340	3.52	TRUE	0.025029
ETS1	ARAP2	6	transfac_pro__M07211	3.37	TRUE	0.0228417
ETS1	ASAP1	4	tfdimers__MD00393	3.37	TRUE	0.0198318
ETS1	CA2	3	tfdimers__MD00393	3.37	TRUE	0.0180746
ETS1	CYTIP	3	tfdimers__MD00393	3.37	TRUE	0.0315808
ETS1	GNG2	10	tfdimers__MD00393	3.37	TRUE	0.0346144
ETS1	HMBOX1	14	transfac_pro__M07211	3.37	TRUE	0.0246802
ETS1	INPP4B	2	tfdimers__MD00393	3.37	TRUE	0.0320791
ETS1	NTRK2	6	tfdimers__MD00393	3.37	TRUE	0.0216413
ETS1	PLCL2	7	tfdimers__MD00393	3.37	TRUE	0.0206319
ETS1	TSPAN5	5	tfdimers__MD00393	3.37	TRUE	0.0176021
ETS1	CR1	9	tfdimers__MD00393	3.25	TRUE	0.0204881
ETS1	KALRN	9	tfdimers__MD00393	3.25	TRUE	0.0150649
ETS1	MAP4K5	12	tfdimers__MD00393	3.25	TRUE	0.0147942
ETS1	NFKBIZ	15	tfdimers__MD00393	3.25	TRUE	0.0158299
ETS1	NRP1	18	tfdimers__MD00393	3.25	TRUE	0.0127225
ETS1	PLAT	15	tfdimers__MD00393	3.25	TRUE	0.0158639
ETS1	RAB6B	6	tfdimers__MD00393	3.25	TRUE	0.0143379
ETS1	RUNX1T1	6	tfdimers__MD00393	3.25	TRUE	0.0123075
ETS1	SELP	9	tfdimers__MD00393	3.25	TRUE	0.0129513
ETS1	SIPA1L2	6	tfdimers__MD00393	3.25	TRUE	0.0135712
ETS1	SPARCL1	3	tfdimers__MD00393	3.25	TRUE	0.0126401
ETS1	TXNIP	3	tfdimers__MD00393	3.25	TRUE	0.0154211
ETS1	ATP10A	8	transfac_pro__M00340	3.18	TRUE	0.0313978
ETS1	CD48	3	transfac_pro__M00340	3.18	TRUE	0.0260496
ETS1	SSH2	2	transfac_pro__M00340	3.18	TRUE	0.0210227
ETS1	CD3G	7	transfac_pro__M00340	3.17	TRUE	0.0319823
ETS1	APOL2	1	cisbp__M1922	3.16	TRUE	0.0234316
FLI1	ARHGAP18	20	taipale__FLI1_full_ACCGGAWATCCGGT	5	TRUE	0.0699664
FLI1	CALCRL	48	taipale__FLI1_full_ACCGGAWATCCGGT	5	TRUE	0.0523337
FLI1	EGFL7	80	taipale__FLI1_full_ACCGGAWATCCGGT	5	TRUE	0.056858
FLI1	EPAS1	29	taipale__FLI1_full_ACCGGAWATCCGGT	5	TRUE	0.0813912
FLI1	ERG	55	taipale__FLI1_full_ACCGGAWATCCGGT	5	TRUE	0.0676625
FLI1	ETS1	28	taipale__FLI1_full_ACCGGAWATCCGGT	5	TRUE	0.0880815
FLI1	FLI1	89	taipale__FLI1_full_ACCGGAWATCCGGT	5	TRUE	NA
FLI1	FLT1	58	taipale__FLI1_full_ACCGGAWATCCGGT	5	TRUE	0.0471703
FLI1	PRKCE	17	taipale__FLI1_full_ACCGGAWATCCGGT	5	TRUE	0.0517886
FLI1	RAPGEF4	67	taipale__FLI1_full_ACCGGAWATCCGGT	5	TRUE	0.0517384
FLI1	VAV3	24	taipale__FLI1_full_ACCGGAWATCCGGT	5	TRUE	0.0731397
FLI1	NOSTRIN	62	taipale__FLI1_DBD_ACCGGAWATCCGGN	4.86	TRUE	0.058407
FLI1	SMAD6	19	taipale__FLI1_DBD_ACCGGAWATCCGGN	4.86	TRUE	0.0537605
FLI1	AFF3	35	taipale_tf_pairs__FLI1_FOXI1_RTAAACMGGAARYN_CAP	4.54	TRUE	0.0698964
FLI1	IFI16	35	taipale_tf_pairs__FLI1_FOXI1_RTAAACMGGAARYN_CAP	4.54	TRUE	0.0798995
FLI1	LDB2	42	taipale_tf_pairs__FLI1_FOXI1_RTAAACMGGAARYN_CAP	4.54	TRUE	0.0648181
FLI1	NTNG2	61	taipale_tf_pairs__FLI1_FOXI1_RTAAACMGGAARYN_CAP	4.54	TRUE	0.0520425
FLI1	PCDH17	45	taipale_tf_pairs__FLI1_FOXI1_RTAAACMGGAARYN_CAP	4.54	TRUE	0.0484739
FLI1	VWF	46	taipale_tf_pairs__FLI1_FOXI1_RTAAACMGGAARYN_CAP	4.54	TRUE	0.0469471
FLI1	ANKRD44	41	taipale_tf_pairs__FLI1_FOXI1_RTAAACMGGAARYN_CAP	3.75	TRUE	0.0389631
FLI1	ECE1	33	taipale_tf_pairs__FLI1_FOXI1_RTAAACMGGAARYN_CAP	3.75	TRUE	0.0255791
FLI1	F8	31	taipale_tf_pairs__FLI1_FOXI1_RTAAACMGGAARYN_CAP	3.75	TRUE	0.020116
FLI1	ITGA1	29	taipale_tf_pairs__FLI1_FOXI1_RTAAACMGGAARYN_CAP	3.75	TRUE	0.0221871
FLI1	NEDD9	41	taipale_tf_pairs__FLI1_FOXI1_RTAAACMGGAARYN_CAP	3.75	TRUE	0.0391427
FLI1	PICALM	28	taipale_tf_pairs__FLI1_FOXI1_RTAAACMGGAARYN_CAP	3.75	TRUE	0.022852
FLI1	PITPNC1	35	taipale_tf_pairs__FLI1_FOXI1_RTAAACMGGAARYN_CAP	3.75	TRUE	0.0264556
FLI1	RHOJ	47	taipale_tf_pairs__FLI1_FOXI1_RTAAACMGGAARYN_CAP	3.75	TRUE	0.0351673
FLI1	RNF144B	38	taipale_tf_pairs__FLI1_FOXI1_RTAAACMGGAARYN_CAP	3.75	TRUE	0.0319689
FLI1	TFPI	30	taipale_tf_pairs__FLI1_FOXI1_RTAAACMGGAARYN_CAP	3.75	TRUE	0.0203515
FLI1	MCF2L	56	transfac_pro__M00971	3.73	TRUE	0.0554446
FLI1	PTPRB	55	transfac_pro__M00971	3.73	TRUE	0.0519418
FLI1	RAPGEF1	41	transfac_pro__M00971	3.73	TRUE	0.0619812
FLI1	ABCG1	9	taipale_tf_pairs__FLI1_FOXI1_RTAAACMGGAARYN_CAP	3.62	TRUE	0.013718
FLI1	CD247	18	taipale_tf_pairs__FLI1_FOXI1_RTAAACMGGAARYN_CAP	3.62	TRUE	0.0188104
FLI1	MAP4K5	9	taipale_tf_pairs__FLI1_FOXI1_RTAAACMGGAARYN_CAP	3.62	TRUE	0.0180583
FLI1	RUNX1T1	6	taipale_tf_pairs__FLI1_FOXI1_RTAAACMGGAARYN_CAP	3.62	TRUE	0.0164832
FLI1	TJP1	15	taipale_tf_pairs__FLI1_FOXI1_RTAAACMGGAARYN_CAP	3.62	TRUE	0.0174694
FLI1	CSGALNACT1	6	homer__NRYTTCCGGH_Fli1	3.54	TRUE	0.0687984
FLI1	DOCK9	16	homer__NRYTTCCGGH_Fli1	3.54	TRUE	0.0485845
FLI1	KALRN	16	homer__NRYTTCCGGH_Fli1	3.54	TRUE	0.0496462
FLI1	PPP1R16B	21	homer__NRYTTCCGGH_Fli1	3.54	TRUE	0.0514303
FLI1	PRICKLE2	9	homer__NRYTTCCGGH_Fli1	3.54	TRUE	0.0594007
FLI1	TCF4	3	homer__NRYTTCCGGH_Fli1	3.54	TRUE	0.0597154
FLI1	ADAMTS6	16	transfac_pro__M08881	3.4	TRUE	0.030856
FLI1	AGPAT4	40	transfac_pro__M08881	3.4	TRUE	0.0299818
FLI1	ARHGDIB	26	transfac_pro__M08881	3.4	TRUE	0.0292966
FLI1	ARRB1	5	transfac_pro__M08881	3.4	TRUE	0.0423528
FLI1	CIITA	3	transfac_pro__M08881	3.4	TRUE	0.0295331
FLI1	GCOM1	5	transfac_pro__M08881	3.4	TRUE	0.0442371
FLI1	PDE4B	10	transfac_pro__M08881	3.4	TRUE	0.042604
FLI1	RAP1B	5	transfac_pro__M08881	3.4	TRUE	0.0227301
FLI1	RASGRP3	43	transfac_pro__M08881	3.4	TRUE	0.045887
FLI1	RCSD1	5	transfac_pro__M08881	3.4	TRUE	0.0415097
FLI1	SPNS2	4	transfac_pro__M08881	3.4	TRUE	0.0320481
FLI1	TBC1D1	33	transfac_pro__M08881	3.4	TRUE	0.0246275
FLI1	VIPR1	5	transfac_pro__M08881	3.4	TRUE	0.0427547
FLI1	HPGD	10	taipale_tf_pairs__FLI1_HOXB13_RSCGGAANYNRTAAA_CAP	3.37	TRUE	0.0538716
FLI1	MCTP1	10	taipale_tf_pairs__FLI1_HOXB13_RSCGGAANYNRTAAA_CAP	3.37	TRUE	0.0585736
FLI1	ABLIM3	6	tfdimers__MD00104	3.09	TRUE	0.0196196
FLI1	AQP1	12	tfdimers__MD00104	3.09	TRUE	0.0238081
FLI1	CD74	12	tfdimers__MD00104	3.09	TRUE	0.0334273
FLI1	DHRS3	7	tfdimers__MD00104	3.09	TRUE	0.021302
FLI1	FCN3	15	tfdimers__MD00104	3.09	TRUE	0.0483185
FLI1	HDAC9	27	tfdimers__MD00104	3.09	TRUE	0.0261924
FLI1	LIFR	4	tfdimers__MD00104	3.09	TRUE	0.0297081
FLI1	MID1	22	tfdimers__MD00104	3.09	TRUE	0.0185812
FLI1	NOS1	17	tfdimers__MD00104	3.09	TRUE	0.0195423
FLI1	RAB6B	5	tfdimers__MD00104	3.09	TRUE	0.0205172
FLI1	TMTC1	16	tfdimers__MD00104	3.09	TRUE	0.0290212
FLI1	CCM2	19	hocomoco__FLI1_HUMAN.H11MO.1.A	3.06	TRUE	0.0207673
FLI1	INPP5D	32	hocomoco__FLI1_HUMAN.H11MO.1.A	3.06	TRUE	0.0392536
FLI1	ITGA4	18	hocomoco__FLI1_HUMAN.H11MO.1.A	3.06	TRUE	0.0225736
FLI1	OSMR	25	hocomoco__FLI1_HUMAN.H11MO.1.A	3.06	TRUE	0.0282959
FLI1	SORBS1	24	hocomoco__FLI1_HUMAN.H11MO.1.A	3.06	TRUE	0.0272858
FOS	ANXA1	225	dbcorrdb__FOS__ENCSR000EVU_1__m1	5.05	TRUE	0.0124645
FOS	ATF3	357	dbcorrdb__FOS__ENCSR000EVU_1__m1	5.05	TRUE	0.0319109
FOS	DUSP1	326	dbcorrdb__FOS__ENCSR000EVU_1__m1	5.05	TRUE	0.0246998
FOS	HBEGF	181	dbcorrdb__FOS__ENCSR000EVU_1__m1	5.05	TRUE	0.0174978
FOS	IGF1	258	dbcorrdb__FOS__ENCSR000EVU_1__m1	5.05	TRUE	0.0124295
FOS	LMNA	244	dbcorrdb__FOS__ENCSR000EVU_1__m1	5.05	TRUE	0.0246436
FOS	NR4A2	201	dbcorrdb__FOS__ENCSR000EVU_1__m1	5.05	TRUE	0.0169604
FOS	TAGLN2	266	dbcorrdb__FOS__ENCSR000EVU_1__m1	5.05	TRUE	0.0109813
FOS	ZFP36	153	dbcorrdb__FOS__ENCSR000EVU_1__m1	5.05	TRUE	0.0225664
FOS	BHLHE40	204	hocomoco__FOS_MOUSE.H11MO.0.A	4.98	TRUE	0.0126852
FOS	MMP19	171	hocomoco__FOS_MOUSE.H11MO.0.A	4.98	TRUE	0.0115871
FOS	NR4A3	211	hocomoco__FOS_MOUSE.H11MO.0.A	4.98	TRUE	0.0213244
FOS	ATP1B1	100	hocomoco__FOS_MOUSE.H11MO.0.A	4.63	TRUE	0.00990242
FOS	CREB5	119	hocomoco__FOS_MOUSE.H11MO.0.A	4.63	TRUE	0.0105163
FOS	FOSL2	112	hocomoco__FOS_MOUSE.H11MO.0.A	4.63	TRUE	0.00985097
FOS	ITGBL1	94	hocomoco__FOS_MOUSE.H11MO.0.A	4.63	TRUE	0.00982115
FOS	KLF6	98	hocomoco__FOS_MOUSE.H11MO.0.A	4.63	TRUE	0.0105142
FOS	LDLR	77	hocomoco__FOS_MOUSE.H11MO.0.A	4.63	TRUE	0.00860005
FOS	NFATC2	103	hocomoco__FOS_MOUSE.H11MO.0.A	4.63	TRUE	0.00824651
FOS	PRICKLE1	95	hocomoco__FOS_MOUSE.H11MO.0.A	4.63	TRUE	0.00812302
FOS	VWC2	128	cisbp__M4530	4.52	TRUE	0.0125148
FOS	FOSB	256	hocomoco__FOS_HUMAN.H11MO.0.A	4.44	TRUE	0.0972394
FOS	ADRA1A	14	dbcorrdb__FOS__ENCSR000EVU_1__m1	4.27	TRUE	0.00855272
FOS	ARHGAP20	30	dbcorrdb__FOS__ENCSR000EVU_1__m1	4.27	TRUE	0.00820442
FOS	CADM2	47	dbcorrdb__FOS__ENCSR000EVU_1__m1	4.27	TRUE	0.00971482
FOS	CNN3	12	dbcorrdb__FOS__ENCSR000EVU_1__m1	4.27	TRUE	0.00870832
FOS	COL21A1	7	dbcorrdb__FOS__ENCSR000EVU_1__m1	4.27	TRUE	0.00968829
FOS	CPEB1	39	dbcorrdb__FOS__ENCSR000EVU_1__m1	4.27	TRUE	0.009682
FOS	DPP10	118	dbcorrdb__FOS__ENCSR000EVU_1__m1	4.27	TRUE	0.0135118
FOS	DPYSL3	11	dbcorrdb__FOS__ENCSR000EVU_1__m1	4.27	TRUE	0.00943024
FOS	DSG3	67	dbcorrdb__FOS__ENCSR000EVU_1__m1	4.27	TRUE	0.0135283
FOS	FAT3	27	dbcorrdb__FOS__ENCSR000EVU_1__m1	4.27	TRUE	0.00603894
FOS	FHL1	30	dbcorrdb__FOS__ENCSR000EVU_1__m1	4.27	TRUE	0.00824112
FOS	GPRC5A	46	dbcorrdb__FOS__ENCSR000EVU_1__m1	4.27	TRUE	0.00592765
FOS	JDP2	159	dbcorrdb__FOS__ENCSR000EVU_1__m1	4.27	TRUE	0.01387
FOS	KCNB2	41	dbcorrdb__FOS__ENCSR000EVU_1__m1	4.27	TRUE	0.0080515
FOS	LMCD1	56	dbcorrdb__FOS__ENCSR000EVU_1__m1	4.27	TRUE	0.0084056
FOS	LSAMP	29	dbcorrdb__FOS__ENCSR000EVU_1__m1	4.27	TRUE	0.00656838
FOS	MAFF	129	dbcorrdb__FOS__ENCSR000EVU_1__m1	4.27	TRUE	0.0123286
FOS	MAMDC2	35	dbcorrdb__FOS__ENCSR000EVU_1__m1	4.27	TRUE	0.00803839
FOS	MYH10	58	dbcorrdb__FOS__ENCSR000EVU_1__m1	4.27	TRUE	0.00532062
FOS	NFKBIZ	138	dbcorrdb__FOS__ENCSR000EVU_1__m1	4.27	TRUE	0.012122
FOS	PIK3C2G	32	dbcorrdb__FOS__ENCSR000EVU_1__m1	4.27	TRUE	0.00881751
FOS	PLA2R1	15	dbcorrdb__FOS__ENCSR000EVU_1__m1	4.27	TRUE	0.00935342
FOS	RGS2	61	dbcorrdb__FOS__ENCSR000EVU_1__m1	4.27	TRUE	0.0123937
FOS	SDC2	11	dbcorrdb__FOS__ENCSR000EVU_1__m1	4.27	TRUE	0.00870569
FOS	SERPINE1	46	dbcorrdb__FOS__ENCSR000EVU_1__m1	4.27	TRUE	0.0130717
FOS	SERPINE2	21	dbcorrdb__FOS__ENCSR000EVU_1__m1	4.27	TRUE	0.00923086
FOS	SLC1A3	37	dbcorrdb__FOS__ENCSR000EVU_1__m1	4.27	TRUE	0.00968586
FOS	SORCS3	63	dbcorrdb__FOS__ENCSR000EVU_1__m1	4.27	TRUE	0.0141474
FOS	SPOCK1	49	dbcorrdb__FOS__ENCSR000EVU_1__m1	4.27	TRUE	0.0105555
FOS	STEAP4	8	dbcorrdb__FOS__ENCSR000EVU_1__m1	4.27	TRUE	0.01069
FOS	TMEM108	42	dbcorrdb__FOS__ENCSR000EVU_1__m1	4.27	TRUE	0.0100676
FOS	TNFRSF19	113	dbcorrdb__FOS__ENCSR000EVU_1__m1	4.27	TRUE	0.0109403
FOS	TPD52L1	33	dbcorrdb__FOS__ENCSR000EVU_1__m1	4.27	TRUE	0.0111378
FOS	VGLL3	31	dbcorrdb__FOS__ENCSR000EVU_1__m1	4.27	TRUE	0.00737961
FOS	YWHAZ	88	dbcorrdb__FOS__ENCSR000EVU_1__m1	4.27	TRUE	0.0104173
FOS	CYR61	49	dbcorrdb__FOS__ENCSR000EZE_1__m1	4.09	TRUE	0.0295576
FOS	KCNK1	62	dbcorrdb__FOS__ENCSR000EZE_1__m1	4.09	TRUE	0.011494
FOS	RFX2	6	dbcorrdb__FOS__ENCSR000EZE_1__m1	4.09	TRUE	0.0147012
FOS	TPM4	74	dbcorrdb__FOS__ENCSR000EZE_1__m1	4.09	TRUE	0.0122353
FOS	ACTG1	81	transfac_public__M00517	4.03	TRUE	0.0141637
FOS	COL6A5	30	transfac_public__M00517	4.03	TRUE	0.0118018
FOS	SAT1	34	transfac_pro__M04693	3.38	TRUE	0.00953129
FOS	FOS	101	transfac_pro__M08947	3.33	TRUE	NA
FOS	MLF1	87	transfac_pro__M08947	3.33	TRUE	0.0226161
FOS	PPP1R15A	119	transfac_pro__M08947	3.33	TRUE	0.0161192
FOS	ABLIM3	7	transfac_pro__M07685	3.25	TRUE	0.00677494
FOS	ACTR3	7	transfac_pro__M07685	3.25	TRUE	0.0067613
FOS	ALCAM	7	transfac_pro__M07685	3.25	TRUE	0.00623689
FOS	ANGPTL2	1	transfac_pro__M07685	3.25	TRUE	0.00860213
FOS	ANXA2	1	transfac_pro__M07685	3.25	TRUE	0.0069292
FOS	ARPC3	1	transfac_pro__M07685	3.25	TRUE	0.00787289
FOS	CAPN2	1	transfac_pro__M07685	3.25	TRUE	0.00516027
FOS	CLIP4	4	transfac_pro__M07685	3.25	TRUE	0.00584679
FOS	CPM	4	transfac_pro__M07685	3.25	TRUE	0.00584625
FOS	DPYD	8	transfac_pro__M07685	3.25	TRUE	0.0053666
FOS	ELF1	6	transfac_pro__M07685	3.25	TRUE	0.00727372
FOS	FGF13	3	transfac_pro__M07685	3.25	TRUE	0.00695513
FOS	FGGY	8	transfac_pro__M07685	3.25	TRUE	0.00672594
FOS	FILIP1	8	transfac_pro__M07685	3.25	TRUE	0.00774702
FOS	GLIS3	8	transfac_pro__M07685	3.25	TRUE	0.00618197
FOS	H3F3B	4	transfac_pro__M07685	3.25	TRUE	0.00838266
FOS	KANK1	7	transfac_pro__M07685	3.25	TRUE	0.00679683
FOS	LGALS3	7	transfac_pro__M07685	3.25	TRUE	0.00683196
FOS	MBNL1	8	transfac_pro__M07685	3.25	TRUE	0.00567418
FOS	MYO1B	6	transfac_pro__M07685	3.25	TRUE	0.0050289
FOS	PLCL1	1	transfac_pro__M07685	3.25	TRUE	0.0061633
FOS	PLEKHA5	8	transfac_pro__M07685	3.25	TRUE	0.00532813
FOS	PRUNE2	2	transfac_pro__M07685	3.25	TRUE	0.00663285
FOS	REPS2	8	transfac_pro__M07685	3.25	TRUE	0.00676874
FOS	SEMA3C	8	transfac_pro__M07685	3.25	TRUE	0.00749162
FOS	VIM	6	transfac_pro__M07685	3.25	TRUE	0.0084188
FOS	ZNF827	8	transfac_pro__M07685	3.25	TRUE	0.0067046
FOS	CDH10	12	hocomoco__FOS_HUMAN.H11MO.0.A	3.22	TRUE	0.0102001
FOS	EZR	19	hocomoco__FOS_HUMAN.H11MO.0.A	3.22	TRUE	0.00929456
FOS	FGF2	22	transfac_pro__M08946	3.14	TRUE	0.010572
FOS	HPSE2	16	transfac_pro__M08946	3.14	TRUE	0.0087058
FOS	NHS	44	transfac_pro__M08946	3.14	TRUE	0.00901474
FOS	NPAS3	12	transfac_pro__M08946	3.14	TRUE	0.00792908
FOS	PLEKHA6	15	transfac_pro__M08946	3.14	TRUE	0.0104621
FOS	PTP4A1	126	transfac_pro__M08946	3.14	TRUE	0.0107995
FOSB	ANXA1	322	transfac_pro__M07685	5.34	TRUE	0.0112326
FOSB	ATF3	760	transfac_pro__M07685	5.34	TRUE	0.0480636
FOSB	ATP1B1	264	transfac_pro__M07685	5.34	TRUE	0.00893194
FOSB	CREB5	764	transfac_pro__M07685	5.34	TRUE	0.0125075
FOSB	FOSB	633	transfac_pro__M07685	5.34	TRUE	NA
FOSB	FOSL2	260	transfac_pro__M07685	5.34	TRUE	0.00871913
FOSB	KLF6	668	transfac_pro__M07685	5.34	TRUE	0.00949863
FOSB	LMNA	317	transfac_pro__M07685	5.34	TRUE	0.0445435
FOSB	NFATC2	684	transfac_pro__M07685	5.34	TRUE	0.00907296
FOSB	NR4A3	511	transfac_pro__M07685	5.34	TRUE	0.0311667
FOSB	TAGLN2	275	transfac_pro__M07685	5.34	TRUE	0.0092425
FOSB	ACTG1	120	transfac_pro__M08936	4.93	TRUE	0.012255
FOSB	DPP10	186	transfac_pro__M08936	4.93	TRUE	0.0103445
FOSB	DUSP1	743	transfac_pro__M08936	4.93	TRUE	0.0138773
FOSB	HBEGF	282	transfac_pro__M08936	4.93	TRUE	0.0290927
FOSB	JDP2	389	transfac_pro__M08936	4.93	TRUE	0.0118594
FOSB	LDLR	245	transfac_pro__M08936	4.93	TRUE	0.0119821
FOSB	MMP19	235	transfac_pro__M08936	4.93	TRUE	0.0171242
FOSB	YWHAZ	461	transfac_pro__M08936	4.93	TRUE	0.0105419
FOSB	ZFP36	224	transfac_pro__M08936	4.93	TRUE	0.0180965
FOSB	ZSWIM4	27	transfac_pro__M08936	4.93	TRUE	0.0372198
FOSB	MAFF	312	transfac_pro__M08928	4.45	TRUE	0.00962275
FOSB	NDEL1	274	transfac_pro__M08928	4.45	TRUE	0.00948463
FOSB	NFKBIZ	207	transfac_pro__M08928	4.45	TRUE	0.0103503
FOSB	NR4A2	533	transfac_pro__M08928	4.45	TRUE	0.017478
FOSB	PDLIM3	230	transfac_pro__M08928	4.45	TRUE	0.0281559
FOSB	TPM4	242	transfac_pro__M08937	4.19	TRUE	0.0153869
FOSB	ABLIM3	68	transfac_pro__M07685	4.09	TRUE	0.00516973
FOSB	ACTR3	35	transfac_pro__M07685	4.09	TRUE	0.0063027
FOSB	ANGPTL2	69	transfac_pro__M07685	4.09	TRUE	0.00638305
FOSB	ANXA2	59	transfac_pro__M07685	4.09	TRUE	0.0051077
FOSB	FILIP1	64	transfac_pro__M07685	4.09	TRUE	0.00509891
FOSB	FOS	289	transfac_pro__M07686	3.91	TRUE	0.0892631
FOSB	MLF1	387	transfac_pro__M07686	3.91	TRUE	0.0299705
FOSB	PPP1R15A	435	transfac_pro__M07686	3.91	TRUE	0.0178473
FOSB	CD83	76	transfac_pro__M08937	3.78	TRUE	0.00922742
FOSB	PTTG1IP	54	hocomoco__FOSB_MOUSE.H11MO.0.A	3.67	TRUE	0.00854172
FOSB	MAPKAPK2	40	transfac_pro__M07686	3.52	TRUE	0.00911181
FOSB	ACTN4	42	swissregulon__hs__FOS_FOS_B_L1__JUN_B_D_.p2	3.48	TRUE	0.00648165
FOSB	ANO1	59	swissregulon__hs__FOS_FOS_B_L1__JUN_B_D_.p2	3.48	TRUE	0.00624509
FOSB	BHLHE40	62	swissregulon__hs__FOS_FOS_B_L1__JUN_B_D_.p2	3.48	TRUE	0.00792516
FOSB	CDH10	16	swissregulon__hs__FOS_FOS_B_L1__JUN_B_D_.p2	3.48	TRUE	0.00657533
FOSB	DENND4A	49	swissregulon__hs__FOS_FOS_B_L1__JUN_B_D_.p2	3.48	TRUE	0.00517619
FOSB	DPYSL3	14	swissregulon__hs__FOS_FOS_B_L1__JUN_B_D_.p2	3.48	TRUE	0.00511947
FOSB	EZR	53	swissregulon__hs__FOS_FOS_B_L1__JUN_B_D_.p2	3.48	TRUE	0.0143505
FOSB	FTH1	54	swissregulon__hs__FOS_FOS_B_L1__JUN_B_D_.p2	3.48	TRUE	0.00548453
FOSB	GATA6	28	swissregulon__hs__FOS_FOS_B_L1__JUN_B_D_.p2	3.48	TRUE	0.00543264
FOSB	LMCD1	59	swissregulon__hs__FOS_FOS_B_L1__JUN_B_D_.p2	3.48	TRUE	0.00557208
FOSB	NDRG1	60	swissregulon__hs__FOS_FOS_B_L1__JUN_B_D_.p2	3.48	TRUE	0.00510802
FOSB	NRP2	36	swissregulon__hs__FOS_FOS_B_L1__JUN_B_D_.p2	3.48	TRUE	0.00524408
FOSB	PLA2R1	8	swissregulon__hs__FOS_FOS_B_L1__JUN_B_D_.p2	3.48	TRUE	0.00513262
FOSB	RELL1	51	swissregulon__hs__FOS_FOS_B_L1__JUN_B_D_.p2	3.48	TRUE	0.0059631
FOSB	SAT1	25	swissregulon__hs__FOS_FOS_B_L1__JUN_B_D_.p2	3.48	TRUE	0.00531557
FOSB	SDCBP	54	swissregulon__hs__FOS_FOS_B_L1__JUN_B_D_.p2	3.48	TRUE	0.00760336
FOSB	SERPINE1	65	swissregulon__hs__FOS_FOS_B_L1__JUN_B_D_.p2	3.48	TRUE	0.0148403
FOSB	SERPINE2	22	swissregulon__hs__FOS_FOS_B_L1__JUN_B_D_.p2	3.48	TRUE	0.00674404
FOSB	SORCS3	27	swissregulon__hs__FOS_FOS_B_L1__JUN_B_D_.p2	3.48	TRUE	0.00642559
FOSB	SUB1	35	swissregulon__hs__FOS_FOS_B_L1__JUN_B_D_.p2	3.48	TRUE	0.00607157
FOSB	TES	68	swissregulon__hs__FOS_FOS_B_L1__JUN_B_D_.p2	3.48	TRUE	0.00736322
FOSB	TGFBR2	37	swissregulon__hs__FOS_FOS_B_L1__JUN_B_D_.p2	3.48	TRUE	0.00580131
FOSB	TIMP2	39	swissregulon__hs__FOS_FOS_B_L1__JUN_B_D_.p2	3.48	TRUE	0.00737019
FOSB	TRAK1	60	swissregulon__hs__FOS_FOS_B_L1__JUN_B_D_.p2	3.48	TRUE	0.00531282
FOSB	TUFT1	41	swissregulon__hs__FOS_FOS_B_L1__JUN_B_D_.p2	3.48	TRUE	0.00609066
FOSB	XIRP2	19	swissregulon__hs__FOS_FOS_B_L1__JUN_B_D_.p2	3.48	TRUE	0.00569627
FOSB	CAPN2	1	transfac_pro__M07685	3.26	TRUE	0.003391
FOSB	CLIP4	1	transfac_pro__M07685	3.26	TRUE	0.00418608
FOSB	ELF1	1	transfac_pro__M07685	3.26	TRUE	0.00450891
FOSB	FGF13	1	transfac_pro__M07685	3.26	TRUE	0.00433042
FOSB	GLIS3	1	transfac_pro__M07685	3.26	TRUE	0.00396066
FOSB	LGALS3	1	transfac_pro__M07685	3.26	TRUE	0.00468149
FOSB	MBNL1	1	transfac_pro__M07685	3.26	TRUE	0.00339757
FOSB	MYO1B	1	transfac_pro__M07685	3.26	TRUE	0.00323804
FOSB	MYO1D	1	transfac_pro__M07685	3.26	TRUE	0.00275124
FOSB	NEBL	1	transfac_pro__M07685	3.26	TRUE	0.00222809
FOSB	NEDD4L	1	transfac_pro__M07685	3.26	TRUE	0.00270736
FOSB	OXR1	1	transfac_pro__M07685	3.26	TRUE	0.00305639
FOSB	PLEKHA5	1	transfac_pro__M07685	3.26	TRUE	0.00326215
FOSB	PRUNE2	1	transfac_pro__M07685	3.26	TRUE	0.00484962
FOSB	REPS2	1	transfac_pro__M07685	3.26	TRUE	0.00415827
FOSB	SEMA3C	1	transfac_pro__M07685	3.26	TRUE	0.00411149
FOSB	ZNF827	1	transfac_pro__M07685	3.26	TRUE	0.00409541
FOSB	AK5	34	transfac_pro__M08936	3.21	TRUE	0.00621989
FOSB	CADM2	40	transfac_pro__M08936	3.21	TRUE	0.00701748
FOSB	CNKSR2	51	transfac_pro__M08936	3.21	TRUE	0.00567367
FOSB	GPC6	21	transfac_pro__M08936	3.21	TRUE	0.00508024
FOSB	ITGAV	34	transfac_pro__M08936	3.21	TRUE	0.00534609
FOSB	KCNK10	43	transfac_pro__M08936	3.21	TRUE	0.0057355
FOSB	PIK3C2G	20	transfac_pro__M08936	3.21	TRUE	0.00631889
FOSB	PTP4A1	34	transfac_pro__M08936	3.21	TRUE	0.00597335
FOSB	SPOCK1	46	transfac_pro__M08936	3.21	TRUE	0.00749089
FOSB	CYR61	152	transfac_pro__M08937	3.09	TRUE	0.00985752
FOSB	CD9	40	transfac_pro__M08928	3.07	TRUE	0.0103572
FOSB	NR4A1	23	transfac_pro__M08928	3.07	TRUE	0.0420011
FOSL2	ACTN4	173	dbcorrdb__FOSL2__ENCSR000BQO_1__m1	4.37	TRUE	0.0261836
FOSL2	ANXA2	232	dbcorrdb__FOSL2__ENCSR000BQO_1__m1	4.37	TRUE	0.0276735
FOSL2	ARPP21	173	dbcorrdb__FOSL2__ENCSR000BQO_1__m1	4.37	TRUE	0.0406931
FOSL2	CAPN2	373	dbcorrdb__FOSL2__ENCSR000BQO_1__m1	4.37	TRUE	0.0403802
FOSL2	FGF12	312	dbcorrdb__FOSL2__ENCSR000BQO_1__m1	4.37	TRUE	0.0672851
FOSL2	FOSL2	365	dbcorrdb__FOSL2__ENCSR000BQO_1__m1	4.37	TRUE	NA
FOSL2	LAMA3	375	dbcorrdb__FOSL2__ENCSR000BQO_1__m1	4.37	TRUE	0.0367506
FOSL2	SCEL	339	dbcorrdb__FOSL2__ENCSR000BQO_1__m1	4.37	TRUE	0.0854165
FOSL2	CAPN9	98	dbcorrdb__FOSL2__ENCSR000BQO_1__m1	3.95	TRUE	0.0374879
FOSL2	CBY3	59	dbcorrdb__FOSL2__ENCSR000BQO_1__m1	3.95	TRUE	0.0235585
FOSL2	LMO7	33	dbcorrdb__FOSL2__ENCSR000BQO_1__m1	3.95	TRUE	0.0322547
FOSL2	CYP4B1	33	transfac_pro__M08931	3.58	TRUE	0.0471011
FOSL2	DSG3	16	transfac_pro__M08931	3.58	TRUE	0.0252346
FOSL2	FLVCR2	97	transfac_pro__M08931	3.58	TRUE	0.0648955
FOSL2	PHLDB2	74	transfac_pro__M08931	3.58	TRUE	0.0520471
FOSL2	PKHD1	36	transfac_pro__M08931	3.58	TRUE	0.0297407
FOSL2	PTPN1	100	transfac_pro__M08931	3.58	TRUE	0.0365582
FOSL2	UBL3	38	transfac_pro__M08931	3.58	TRUE	0.0378189
FOSL2	ABCA1	85	stark__TGANTCA	3.16	TRUE	0.0304798
FOSL2	CNKSR2	14	stark__TGANTCA	3.16	TRUE	0.0270272
FOSL2	GADL1	14	stark__TGANTCA	3.16	TRUE	0.0486396
FOSL2	IQCJ-SCHIP1	30	stark__TGANTCA	3.16	TRUE	0.031804
FOSL2	TIMP2	13	stark__TGANTCA	3.16	TRUE	0.0244029
FOSL2	ABLIM3	8	transfac_pro__M07685	3.11	TRUE	0.00945454
FOSL2	ANXA1	8	transfac_pro__M07685	3.11	TRUE	0.0124655
FOSL2	AQP1	8	transfac_pro__M07685	3.11	TRUE	0.00871215
FOSL2	ATF3	8	transfac_pro__M07685	3.11	TRUE	0.0170235
FOSL2	CLIP4	24	transfac_pro__M07685	3.11	TRUE	0.0367445
FOSL2	FILIP1	5	transfac_pro__M07685	3.11	TRUE	0.017391
FOSL2	FOSB	7	transfac_pro__M07685	3.11	TRUE	0.011041
FOSL2	ITGBL1	8	transfac_pro__M07685	3.11	TRUE	0.0127774
FOSL2	KLF6	15	transfac_pro__M07685	3.11	TRUE	0.0248432
FOSL2	LGALS3	8	transfac_pro__M07685	3.11	TRUE	0.0126988
FOSL2	MID1	8	transfac_pro__M07685	3.11	TRUE	0.0103201
FOSL2	MYO1B	11	transfac_pro__M07685	3.11	TRUE	0.0268017
FOSL2	MYO1D	4	transfac_pro__M07685	3.11	TRUE	0.00701338
FOSL2	MYO1E	8	transfac_pro__M07685	3.11	TRUE	0.00880308
FOSL2	NEBL	6	transfac_pro__M07685	3.11	TRUE	0.0170374
FOSL2	NEDD4L	4	transfac_pro__M07685	3.11	TRUE	0.0119821
FOSL2	NR4A3	4	transfac_pro__M07685	3.11	TRUE	0.0140594
FOSL2	PRUNE2	19	transfac_pro__M07685	3.11	TRUE	0.0266663
FOSL2	REPS2	3	transfac_pro__M07685	3.11	TRUE	0.00970578
FOSL2	SPTBN1	4	transfac_pro__M07685	3.11	TRUE	0.00797071
FOSL2	ARPC3	2	transfac_pro__M07685	3.09	TRUE	0.00856968
FOSL2	CREB5	2	transfac_pro__M07685	3.09	TRUE	0.00808537
FOSL2	ELF1	2	transfac_pro__M07685	3.09	TRUE	0.00826629
FOSL2	H3F3B	2	transfac_pro__M07685	3.09	TRUE	0.00832519
FOSL2	KIAA1217	2	transfac_pro__M07685	3.09	TRUE	0.00627158
FOSL2	LMNA	2	transfac_pro__M07685	3.09	TRUE	0.00785961
FOSL2	OXR1	2	transfac_pro__M07685	3.09	TRUE	0.00620482
FOSL2	SEMA3C	2	transfac_pro__M07685	3.09	TRUE	0.007139
FOSL2	TAGLN2	2	transfac_pro__M07685	3.09	TRUE	0.00873602
FOSL2	ZNF827	2	transfac_pro__M07685	3.09	TRUE	0.00826432
FOXO1	ABCB1	18	cisbp__M4973	6.45	TRUE	0.0168127
FOXO1	ARRDC3	76	cisbp__M4973	6.45	TRUE	0.0168383
FOXO1	BACH1	62	cisbp__M4973	6.45	TRUE	0.0186359
FOXO1	CPE	23	cisbp__M4973	6.45	TRUE	0.0246814
FOXO1	CRIM1	58	cisbp__M4973	6.45	TRUE	0.019353
FOXO1	FOXO1	69	cisbp__M4973	6.45	TRUE	NA
FOXO1	HDAC9	26	cisbp__M4973	6.45	TRUE	0.0204779
FOXO1	LTBP1	23	cisbp__M4973	6.45	TRUE	0.0168794
FOXO1	NFKBIZ	39	cisbp__M4973	6.45	TRUE	0.0171509
FOXO1	NPR3	21	cisbp__M4973	6.45	TRUE	0.0170749
FOXO1	PGM5	23	cisbp__M4973	6.45	TRUE	0.019189
FOXO1	RIN2	47	cisbp__M4973	6.45	TRUE	0.016445
FOXO1	SELP	25	cisbp__M4973	6.45	TRUE	0.0211553
FOXO1	TBC1D4	64	cisbp__M4973	6.45	TRUE	0.0171683
FOXO1	HMCN1	67	taipale__FOXO1_DBD_GTAAACAA	4.06	TRUE	0.01729
FOXO1	AKT3	37	homer__CTGTTTAC_Foxo1	3.92	TRUE	0.0178871
FOXO1	ATRNL1	16	homer__CTGTTTAC_Foxo1	3.92	TRUE	0.0193464
FOXO1	CAMK2D	9	homer__CTGTTTAC_Foxo1	3.92	TRUE	0.0170415
FOXO1	DPYSL3	36	homer__CTGTTTAC_Foxo1	3.92	TRUE	0.0170782
FOXO1	EIF2AK3	33	homer__CTGTTTAC_Foxo1	3.92	TRUE	0.0163259
FOXO1	ENPP2	34	homer__CTGTTTAC_Foxo1	3.92	TRUE	0.0175076
FOXO1	FAT4	4	homer__CTGTTTAC_Foxo1	3.92	TRUE	0.0170016
FOXO1	FKBP5	9	homer__CTGTTTAC_Foxo1	3.92	TRUE	0.0213197
FOXO1	MAN1A1	11	homer__CTGTTTAC_Foxo1	3.92	TRUE	0.0192665
FOXO1	MATN2	5	homer__CTGTTTAC_Foxo1	3.92	TRUE	0.0196891
FOXO1	MYRIP	3	homer__CTGTTTAC_Foxo1	3.92	TRUE	0.0198464
FOXO1	PLD1	17	homer__CTGTTTAC_Foxo1	3.92	TRUE	0.0169688
FOXO1	TFPI	19	homer__CTGTTTAC_Foxo1	3.92	TRUE	0.0176664
FOXO1	ANO4	27	cisbp__M5462	3.9	TRUE	0.0192788
FOXO1	CEP120	4	cisbp__M5462	3.9	TRUE	0.0178706
FOXO1	NR5A2	10	cisbp__M5462	3.9	TRUE	0.0201955
FOXO1	ROBO2	1	cisbp__M5462	3.9	TRUE	0.0166216
FOXO1	SPON2	4	cisbp__M5462	3.9	TRUE	0.0255358
FOXO1	TSPAN5	19	taipale__FOXO1_DBD_GTAAACAA	3.45	TRUE	0.0163125
FOXO1	BAZ2B	30	swissregulon__hs__FOXO1_3_4.p2	3.31	TRUE	0.014424
FOXO1	C1QTNF7	9	swissregulon__hs__FOXO1_3_4.p2	3.31	TRUE	0.0130143
FOXO1	CACNB2	30	swissregulon__hs__FOXO1_3_4.p2	3.31	TRUE	0.00909745
FOXO1	CCM2	30	swissregulon__hs__FOXO1_3_4.p2	3.31	TRUE	0.0148851
FOXO1	COL5A2	21	swissregulon__hs__FOXO1_3_4.p2	3.31	TRUE	0.0116534
FOXO1	CREB5	33	swissregulon__hs__FOXO1_3_4.p2	3.31	TRUE	0.0141356
FOXO1	DACH1	12	swissregulon__hs__FOXO1_3_4.p2	3.31	TRUE	0.0134664
FOXO1	DOCK9	12	swissregulon__hs__FOXO1_3_4.p2	3.31	TRUE	0.00659519
FOXO1	EBF1	33	swissregulon__hs__FOXO1_3_4.p2	3.31	TRUE	0.0156009
FOXO1	EPAS1	36	swissregulon__hs__FOXO1_3_4.p2	3.31	TRUE	0.00526995
FOXO1	ERG	36	swissregulon__hs__FOXO1_3_4.p2	3.31	TRUE	0.00665534
FOXO1	FHL1	18	swissregulon__hs__FOXO1_3_4.p2	3.31	TRUE	0.0104318
FOXO1	FOXO3	36	swissregulon__hs__FOXO1_3_4.p2	3.31	TRUE	0.0141815
FOXO1	HSP90AA1	30	swissregulon__hs__FOXO1_3_4.p2	3.31	TRUE	0.0151971
FOXO1	LDB2	15	swissregulon__hs__FOXO1_3_4.p2	3.31	TRUE	0.00590743
FOXO1	MAFF	33	swissregulon__hs__FOXO1_3_4.p2	3.31	TRUE	0.0134501
FOXO1	MYO1E	24	swissregulon__hs__FOXO1_3_4.p2	3.31	TRUE	0.0131359
FOXO1	NFASC	9	swissregulon__hs__FOXO1_3_4.p2	3.31	TRUE	0.0147594
FOXO1	PDE4B	24	swissregulon__hs__FOXO1_3_4.p2	3.31	TRUE	0.0126396
FOXO1	PDGFRB	12	swissregulon__hs__FOXO1_3_4.p2	3.31	TRUE	0.0101938
FOXO1	PDLIM3	15	swissregulon__hs__FOXO1_3_4.p2	3.31	TRUE	0.00924102
FOXO1	PITPNC1	30	swissregulon__hs__FOXO1_3_4.p2	3.31	TRUE	0.0105705
FOXO1	PLCL1	15	swissregulon__hs__FOXO1_3_4.p2	3.31	TRUE	0.0130271
FOXO1	PSD3	30	swissregulon__hs__FOXO1_3_4.p2	3.31	TRUE	0.0135133
FOXO1	RBFOX2	27	swissregulon__hs__FOXO1_3_4.p2	3.31	TRUE	0.0138304
FOXO1	RUNX1T1	24	swissregulon__hs__FOXO1_3_4.p2	3.31	TRUE	0.0150169
FOXO1	SDK1	15	swissregulon__hs__FOXO1_3_4.p2	3.31	TRUE	0.00754577
FOXO1	STARD13	27	swissregulon__hs__FOXO1_3_4.p2	3.31	TRUE	0.0134138
FOXO1	TMTC1	33	swissregulon__hs__FOXO1_3_4.p2	3.31	TRUE	0.012616
FOXO1	TXNIP	33	swissregulon__hs__FOXO1_3_4.p2	3.31	TRUE	0.0152348
FOXO1	WWTR1	30	swissregulon__hs__FOXO1_3_4.p2	3.31	TRUE	0.0102873
FOXO1	ZBTB16	21	swissregulon__hs__FOXO1_3_4.p2	3.31	TRUE	0.0113676
FOXO1	ZDHHC14	27	swissregulon__hs__FOXO1_3_4.p2	3.31	TRUE	0.0140923
FOXO1	FLI1	21	cisbp__M3276	3.15	TRUE	0.00737449
FOXO1	RAPGEF4	3	cisbp__M3276	3.15	TRUE	0.00911437
FOXO1	ACSS3	9	transfac_pro__M07286	3.03	TRUE	0.0114376
FOXO1	ADH1B	6	transfac_pro__M07286	3.03	TRUE	0.0108675
FOXO1	AGAP1	6	transfac_pro__M07286	3.03	TRUE	0.0122787
FOXO1	AGPAT4	9	transfac_pro__M07286	3.03	TRUE	0.0147152
FOXO1	ANO1	6	transfac_pro__M07286	3.03	TRUE	0.0122771
FOXO1	ARHGAP18	9	transfac_pro__M07286	3.03	TRUE	0.00789779
FOXO1	ARHGAP6	6	transfac_pro__M07286	3.03	TRUE	0.00947386
FOXO1	C7	3	transfac_pro__M07286	3.03	TRUE	0.0147954
FOXO1	CAMTA1	9	transfac_pro__M07286	3.03	TRUE	0.0155382
FOXO1	CD109	6	transfac_pro__M07286	3.03	TRUE	0.0105007
FOXO1	CD74	9	transfac_pro__M07286	3.03	TRUE	0.0142753
FOXO1	CHSY1	9	transfac_pro__M07286	3.03	TRUE	0.0149408
FOXO1	CLMN	9	transfac_pro__M07286	3.03	TRUE	0.0139183
FOXO1	CPEB1	21	transfac_pro__M07286	3.03	TRUE	0.0158627
FOXO1	DPT	3	transfac_pro__M07286	3.03	TRUE	0.0144693
FOXO1	ENPP6	12	transfac_pro__M07286	3.03	TRUE	0.0140074
FOXO1	ENTPD1	3	transfac_pro__M07286	3.03	TRUE	0.0148197
FOXO1	EPHA3	6	transfac_pro__M07286	3.03	TRUE	0.0126619
FOXO1	FAT3	3	transfac_pro__M07286	3.03	TRUE	0.0107243
FOXO1	GLIS3	12	transfac_pro__M07286	3.03	TRUE	0.0129963
FOXO1	GNAL	15	transfac_pro__M07286	3.03	TRUE	0.0144358
FOXO1	IGF1R	6	transfac_pro__M07286	3.03	TRUE	0.0118608
FOXO1	ITGA1	12	transfac_pro__M07286	3.03	TRUE	0.0141874
FOXO1	ITPR1	9	transfac_pro__M07286	3.03	TRUE	0.0142704
FOXO1	KALRN	6	transfac_pro__M07286	3.03	TRUE	0.00781607
FOXO1	KLF12	24	transfac_pro__M07286	3.03	TRUE	0.0128819
FOXO1	KLF7	15	transfac_pro__M07286	3.03	TRUE	0.0129495
FOXO1	KLF9	9	transfac_pro__M07286	3.03	TRUE	0.016074
FOXO1	LIFR	9	transfac_pro__M07286	3.03	TRUE	0.010407
FOXO1	LPL	3	transfac_pro__M07286	3.03	TRUE	0.0126042
FOXO1	LRRC32	15	transfac_pro__M07286	3.03	TRUE	0.0141432
FOXO1	LRRC8A	21	transfac_pro__M07286	3.03	TRUE	0.013535
FOXO1	MAP3K1	12	transfac_pro__M07286	3.03	TRUE	0.0150907
FOXO1	MAP4K5	3	transfac_pro__M07286	3.03	TRUE	0.015339
FOXO1	MAST4	3	transfac_pro__M07286	3.03	TRUE	0.0124745
FOXO1	MCF2L	3	transfac_pro__M07286	3.03	TRUE	0.0101439
FOXO1	MEIS2	9	transfac_pro__M07286	3.03	TRUE	0.0132082
FOXO1	MID1	24	transfac_pro__M07286	3.03	TRUE	0.0155488
FOXO1	NAALADL2	9	transfac_pro__M07286	3.03	TRUE	0.0137745
FOXO1	NEDD9	12	transfac_pro__M07286	3.03	TRUE	0.0134142
FOXO1	NEURL1B	3	transfac_pro__M07286	3.03	TRUE	0.0150252
FOXO1	NOS1	9	transfac_pro__M07286	3.03	TRUE	0.0125579
FOXO1	NOX4	12	transfac_pro__M07286	3.03	TRUE	0.0148214
FOXO1	NR2F2	6	transfac_pro__M07286	3.03	TRUE	0.0139859
FOXO1	NTNG2	9	transfac_pro__M07286	3.03	TRUE	0.0122296
FOXO1	PBX1	3	transfac_pro__M07286	3.03	TRUE	0.0107951
FOXO1	PDLIM5	6	transfac_pro__M07286	3.03	TRUE	0.0144597
FOXO1	PLAT	6	transfac_pro__M07286	3.03	TRUE	0.0161914
FOXO1	PLCL2	6	transfac_pro__M07286	3.03	TRUE	0.01579
FOXO1	PMP22	12	transfac_pro__M07286	3.03	TRUE	0.0132992
FOXO1	PRKCE	3	transfac_pro__M07286	3.03	TRUE	0.00794792
FOXO1	PTPRB	12	transfac_pro__M07286	3.03	TRUE	0.0088847
FOXO1	RAPGEF1	9	transfac_pro__M07286	3.03	TRUE	0.0112424
FOXO1	RASGRP3	15	transfac_pro__M07286	3.03	TRUE	0.0116795
FOXO1	RBMS2	9	transfac_pro__M07286	3.03	TRUE	0.010678
FOXO1	RGS5	15	transfac_pro__M07286	3.03	TRUE	0.0128363
FOXO1	RGS6	9	transfac_pro__M07286	3.03	TRUE	0.011008
FOXO1	RHOJ	15	transfac_pro__M07286	3.03	TRUE	0.011604
FOXO1	RNF144B	12	transfac_pro__M07286	3.03	TRUE	0.0114175
FOXO1	SASH1	18	transfac_pro__M07286	3.03	TRUE	0.00931597
FOXO1	SGIP1	9	transfac_pro__M07286	3.03	TRUE	0.00938927
FOXO1	SLC8A1	9	transfac_pro__M07286	3.03	TRUE	0.013425
FOXO1	SLCO2A1	12	transfac_pro__M07286	3.03	TRUE	0.00609575
FOXO1	SMAD6	30	transfac_pro__M07286	3.03	TRUE	0.00696335
FOXO1	STX12	6	transfac_pro__M07286	3.03	TRUE	0.0144573
FOXO1	SVEP1	6	transfac_pro__M07286	3.03	TRUE	0.00831495
FOXO1	SYNE1	12	transfac_pro__M07286	3.03	TRUE	0.0128397
FOXO1	TACC1	12	transfac_pro__M07286	3.03	TRUE	0.0141628
FOXO1	TBX5	15	transfac_pro__M07286	3.03	TRUE	0.0119095
FOXO1	TCF4	9	transfac_pro__M07286	3.03	TRUE	0.00896374
FOXO1	TMEM117	24	transfac_pro__M07286	3.03	TRUE	0.015605
FOXO1	UST	21	transfac_pro__M07286	3.03	TRUE	0.0128635
FOXO1	VAV3	12	transfac_pro__M07286	3.03	TRUE	0.0106722
FOXO1	VWF	3	transfac_pro__M07286	3.03	TRUE	0.00870318
FOXO1	ZC3H13	6	transfac_pro__M07286	3.03	TRUE	0.0155353
FOXO1	ZEB1	6	transfac_pro__M07286	3.03	TRUE	0.0133267
FOXO3	ARID5B	21	flyfactorsurvey__foxo_SANGER_10_FBgn0038197	3.2	TRUE	0.0167782
FOXO3	ARRDC3	21	flyfactorsurvey__foxo_SANGER_10_FBgn0038197	3.2	TRUE	0.0175413
FOXO3	BACH1	26	flyfactorsurvey__foxo_SANGER_10_FBgn0038197	3.2	TRUE	0.0233566
FOXO3	BAZ2B	21	flyfactorsurvey__foxo_SANGER_10_FBgn0038197	3.2	TRUE	0.0167019
FOXO3	BOC	33	flyfactorsurvey__foxo_SANGER_10_FBgn0038197	3.2	TRUE	0.0123051
FOXO3	CACNB2	34	flyfactorsurvey__foxo_SANGER_10_FBgn0038197	3.2	TRUE	0.0526394
FOXO3	COL5A2	18	flyfactorsurvey__foxo_SANGER_10_FBgn0038197	3.2	TRUE	0.0274421
FOXO3	CPEB1	22	flyfactorsurvey__foxo_SANGER_10_FBgn0038197	3.2	TRUE	0.0215063
FOXO3	CREB5	33	flyfactorsurvey__foxo_SANGER_10_FBgn0038197	3.2	TRUE	0.0168159
FOXO3	CRIM1	35	flyfactorsurvey__foxo_SANGER_10_FBgn0038197	3.2	TRUE	0.0224231
FOXO3	CYR61	27	flyfactorsurvey__foxo_SANGER_10_FBgn0038197	3.2	TRUE	0.0137309
FOXO3	DLGAP1	22	flyfactorsurvey__foxo_SANGER_10_FBgn0038197	3.2	TRUE	0.0246981
FOXO3	EBF1	21	flyfactorsurvey__foxo_SANGER_10_FBgn0038197	3.2	TRUE	0.0149607
FOXO3	EDIL3	15	flyfactorsurvey__foxo_SANGER_10_FBgn0038197	3.2	TRUE	0.0186344
FOXO3	FBXO32	43	flyfactorsurvey__foxo_SANGER_10_FBgn0038197	3.2	TRUE	0.019799
FOXO3	FOXO1	21	flyfactorsurvey__foxo_SANGER_10_FBgn0038197	3.2	TRUE	0.0206977
FOXO3	FOXO3	45	flyfactorsurvey__foxo_SANGER_10_FBgn0038197	3.2	TRUE	NA
FOXO3	FOXP2	33	flyfactorsurvey__foxo_SANGER_10_FBgn0038197	3.2	TRUE	0.0163024
FOXO3	GNAL	27	flyfactorsurvey__foxo_SANGER_10_FBgn0038197	3.2	TRUE	0.0212022
FOXO3	HSP90AA1	27	flyfactorsurvey__foxo_SANGER_10_FBgn0038197	3.2	TRUE	0.0203588
FOXO3	INSR	21	flyfactorsurvey__foxo_SANGER_10_FBgn0038197	3.2	TRUE	0.0131631
FOXO3	KLF12	33	flyfactorsurvey__foxo_SANGER_10_FBgn0038197	3.2	TRUE	0.013939
FOXO3	LIMCH1	18	flyfactorsurvey__foxo_SANGER_10_FBgn0038197	3.2	TRUE	0.0194208
FOXO3	LTBP1	6	flyfactorsurvey__foxo_SANGER_10_FBgn0038197	3.2	TRUE	0.0177284
FOXO3	MEIS1	24	flyfactorsurvey__foxo_SANGER_10_FBgn0038197	3.2	TRUE	0.0181994
FOXO3	MICAL3	3	flyfactorsurvey__foxo_SANGER_10_FBgn0038197	3.2	TRUE	0.0192891
FOXO3	MITF	18	flyfactorsurvey__foxo_SANGER_10_FBgn0038197	3.2	TRUE	0.0165972
FOXO3	MTUS1	6	flyfactorsurvey__foxo_SANGER_10_FBgn0038197	3.2	TRUE	0.0131705
FOXO3	NOX4	21	flyfactorsurvey__foxo_SANGER_10_FBgn0038197	3.2	TRUE	0.0295241
FOXO3	NR4A1	12	flyfactorsurvey__foxo_SANGER_10_FBgn0038197	3.2	TRUE	0.0146334
FOXO3	PDGFRB	3	flyfactorsurvey__foxo_SANGER_10_FBgn0038197	3.2	TRUE	0.0186185
FOXO3	PDZD2	3	flyfactorsurvey__foxo_SANGER_10_FBgn0038197	3.2	TRUE	0.0168332
FOXO3	PGM5	9	flyfactorsurvey__foxo_SANGER_10_FBgn0038197	3.2	TRUE	0.0155887
FOXO3	PLA2R1	6	flyfactorsurvey__foxo_SANGER_10_FBgn0038197	3.2	TRUE	0.0147923
FOXO3	PLXNC1	42	flyfactorsurvey__foxo_SANGER_10_FBgn0038197	3.2	TRUE	0.0182535
FOXO3	PSD3	18	flyfactorsurvey__foxo_SANGER_10_FBgn0038197	3.2	TRUE	0.0187187
FOXO3	RASGEF1B	15	flyfactorsurvey__foxo_SANGER_10_FBgn0038197	3.2	TRUE	0.0162398
FOXO3	RBFOX1	30	flyfactorsurvey__foxo_SANGER_10_FBgn0038197	3.2	TRUE	0.0147875
FOXO3	RBFOX2	24	flyfactorsurvey__foxo_SANGER_10_FBgn0038197	3.2	TRUE	0.0177126
FOXO3	SDK1	7	flyfactorsurvey__foxo_SANGER_10_FBgn0038197	3.2	TRUE	0.0561895
FOXO3	TBC1D4	21	flyfactorsurvey__foxo_SANGER_10_FBgn0038197	3.2	TRUE	0.0171048
FOXO3	TBX5	32	flyfactorsurvey__foxo_SANGER_10_FBgn0038197	3.2	TRUE	0.063665
FOXO3	TRAK1	22	flyfactorsurvey__foxo_SANGER_10_FBgn0038197	3.2	TRUE	0.0194833
FOXO3	UST	28	flyfactorsurvey__foxo_SANGER_10_FBgn0038197	3.2	TRUE	0.0236341
FOXO3	YWHAZ	6	flyfactorsurvey__foxo_SANGER_10_FBgn0038197	3.2	TRUE	0.0175952
FOXO3	ZSWIM4	39	flyfactorsurvey__foxo_SANGER_10_FBgn0038197	3.2	TRUE	0.0186328
FOXO3	AP2B1	7	taipale__FOXO3_full_GTAAACAW	3.17	TRUE	0.0191076
FOXO3	C1QTNF7	14	taipale__FOXO3_full_GTAAACAW	3.17	TRUE	0.0461185
FOXO3	CALD1	10	taipale__FOXO3_full_GTAAACAW	3.17	TRUE	0.0237452
FOXO3	EIF2AK3	11	taipale__FOXO3_full_GTAAACAW	3.17	TRUE	0.0176873
FOXO3	ENPP6	13	taipale__FOXO3_full_GTAAACAW	3.17	TRUE	0.0263324
FOXO3	NHSL1	7	taipale__FOXO3_full_GTAAACAW	3.17	TRUE	0.0231301
FOXO3	RIMS1	22	taipale__FOXO3_full_GTAAACAW	3.17	TRUE	0.0213452
FOXO3	STRC	1	taipale__FOXO3_full_GTAAACAW	3.17	TRUE	0.0216755
FOXO3	SVEP1	4	taipale__FOXO3_full_GTAAACAW	3.17	TRUE	0.0664189
FOXO3	TSC22D3	1	taipale__FOXO3_full_GTAAACAW	3.17	TRUE	0.0216953
FOXO3	IRS2	9	flyfactorsurvey__foxo_SANGER_10_FBgn0038197	3.13	TRUE	0.0219216
FOXO3	ITGA8	4	flyfactorsurvey__foxo_SANGER_10_FBgn0038197	3.13	TRUE	0.0608555
FOXO3	NR2F2	4	flyfactorsurvey__foxo_SANGER_10_FBgn0038197	3.13	TRUE	0.0305667
FOXO3	NR4A3	4	flyfactorsurvey__foxo_SANGER_10_FBgn0038197	3.13	TRUE	0.0223914
FOXO3	PBX1	9	flyfactorsurvey__foxo_SANGER_10_FBgn0038197	3.13	TRUE	0.0302322
FOXO3	RALGPS2	5	flyfactorsurvey__foxo_SANGER_10_FBgn0038197	3.13	TRUE	0.0418709
FOXO3	TNS1	17	flyfactorsurvey__foxo_SANGER_10_FBgn0038197	3.13	TRUE	0.0321318
FOXO3	ABCA1	30	cisbp__M6246	3.11	TRUE	0.0159498
FOXO3	ANGPT2	9	cisbp__M6246	3.11	TRUE	0.0155853
FOXO3	ANXA6	3	cisbp__M6246	3.11	TRUE	0.0183745
FOXO3	ATOH8	6	cisbp__M6246	3.11	TRUE	0.0180468
FOXO3	CNKSR2	6	cisbp__M6246	3.11	TRUE	0.0165302
FOXO3	DENND4A	12	cisbp__M6246	3.11	TRUE	0.0168022
FOXO3	DIP2C	3	cisbp__M6246	3.11	TRUE	0.0179749
FOXO3	ERBB4	24	cisbp__M6246	3.11	TRUE	0.0142052
FOXO3	EZR	18	cisbp__M6246	3.11	TRUE	0.0133593
FOXO3	FMNL2	6	cisbp__M6246	3.11	TRUE	0.0211539
FOXO3	IGF1R	15	cisbp__M6246	3.11	TRUE	0.0175361
FOXO3	ITPR2	6	cisbp__M6246	3.11	TRUE	0.0170691
FOXO3	KANK1	12	cisbp__M6246	3.11	TRUE	0.0160038
FOXO3	LITAF	6	cisbp__M6246	3.11	TRUE	0.0137663
FOXO3	MAML2	6	cisbp__M6246	3.11	TRUE	0.0186051
FOXO3	NAV2	12	cisbp__M6246	3.11	TRUE	0.0101452
FOXO3	NDRG1	12	cisbp__M6246	3.11	TRUE	0.0153766
FOXO3	NEBL	6	cisbp__M6246	3.11	TRUE	0.0127231
FOXO3	NFASC	12	cisbp__M6246	3.11	TRUE	0.0303378
FOXO3	NFKBIZ	12	cisbp__M6246	3.11	TRUE	0.0159724
FOXO3	NKD1	4	cisbp__M6246	3.11	TRUE	0.0588308
FOXO3	NR4A2	20	cisbp__M6246	3.11	TRUE	0.0174328
FOXO3	PREX2	12	cisbp__M6246	3.11	TRUE	0.0183963
FOXO3	PRKG1	9	cisbp__M6246	3.11	TRUE	0.0315028
FOXO3	PTPRG	3	cisbp__M6246	3.11	TRUE	0.0140396
FOXO3	RBMS3	12	cisbp__M6246	3.11	TRUE	0.021969
FOXO3	RHOBTB3	15	cisbp__M6246	3.11	TRUE	0.0233594
FOXO3	SAMD4A	21	cisbp__M6246	3.11	TRUE	0.0162015
FOXO3	SPARC	3	cisbp__M6246	3.11	TRUE	0.0169906
FOXO3	SPTBN1	9	cisbp__M6246	3.11	TRUE	0.0130957
FOXO3	ZBTB16	26	cisbp__M6246	3.11	TRUE	0.0220404
FOXO3	ADAMTS12	1	taipale__FOXO3_full_TTTCCCCACAC	3.02	TRUE	0.0501615
FOXO3	ADAMTS8	9	taipale__FOXO3_full_TTTCCCCACAC	3.02	TRUE	0.0473228
FOXO3	ARHGAP6	4	taipale__FOXO3_full_TTTCCCCACAC	3.02	TRUE	0.0372526
FOXO3	DCC	1	taipale__FOXO3_full_TTTCCCCACAC	3.02	TRUE	0.0368703
FOXO3	FHL1	7	taipale__FOXO3_full_TTTCCCCACAC	3.02	TRUE	0.0365243
FOXO3	LTBP4	9	taipale__FOXO3_full_TTTCCCCACAC	3.02	TRUE	0.0373389
FOXP2	AUTS2	11	cisbp__M0752	3.47	TRUE	0.0486645
FOXP2	BOC	19	cisbp__M0752	3.47	TRUE	0.0457324
FOXP2	FIGN	14	cisbp__M0752	3.47	TRUE	0.0236491
FOXP2	FOXP2	21	cisbp__M0752	3.47	TRUE	NA
FOXP2	HHIP	13	cisbp__M0752	3.47	TRUE	0.0443172
FOXP2	KCNMA1	16	cisbp__M0752	3.47	TRUE	0.0377578
FOXP2	LMO3	8	cisbp__M0752	3.47	TRUE	0.0389288
FOXP2	RBFOX1	13	cisbp__M0752	3.47	TRUE	0.024972
FOXP2	SLC4A4	11	cisbp__M0752	3.47	TRUE	0.023522
FOXP2	PDE4D	19	cisbp__M0750	3.27	TRUE	0.0280927
FOXP2	ANK3	6	transfac_pro__M01533	3.17	TRUE	0.0332922
FOXP2	MTUS1	5	transfac_pro__M01533	3.17	TRUE	0.0328536
FOXP2	PDE7B	3	transfac_pro__M01533	3.17	TRUE	0.0279252
FOXP2	RNF220	5	transfac_pro__M01533	3.17	TRUE	0.028055
FOXP2	ST3GAL5	3	transfac_pro__M01533	3.17	TRUE	0.0321203
GATA6	ABCA1	7	cisbp__M0803	3.95	TRUE	0.00660854
GATA6	ABLIM3	11	cisbp__M0803	3.95	TRUE	0.00695454
GATA6	ACSL1	7	cisbp__M0803	3.95	TRUE	0.00641038
GATA6	ACSL3	14	cisbp__M0803	3.95	TRUE	0.007079
GATA6	ACTG1	14	cisbp__M0803	3.95	TRUE	0.0070456
GATA6	ACTN3	12	cisbp__M0803	3.95	TRUE	0.0142758
GATA6	ACTN4	9	cisbp__M0803	3.95	TRUE	0.00673879
GATA6	ACTR3	9	cisbp__M0803	3.95	TRUE	0.00661657
GATA6	AGAP3	1	cisbp__M0803	3.95	TRUE	0.00867597
GATA6	AKAP1	1	cisbp__M0803	3.95	TRUE	0.00582934
GATA6	ALDH1A2	13	cisbp__M0803	3.95	TRUE	0.0107874
GATA6	ANGPT2	13	cisbp__M0803	3.95	TRUE	0.00667897
GATA6	ANK3	5	cisbp__M0803	3.95	TRUE	0.00306569
GATA6	ANKRD28	13	cisbp__M0803	3.95	TRUE	0.00820596
GATA6	ANO2	9	cisbp__M0803	3.95	TRUE	0.00788926
GATA6	ANXA2	2	cisbp__M0803	3.95	TRUE	0.0067554
GATA6	AQP1	8	cisbp__M0803	3.95	TRUE	0.00807777
GATA6	ARHGEF17	14	cisbp__M0803	3.95	TRUE	0.00777545
GATA6	ARPP21	7	cisbp__M0803	3.95	TRUE	0.0129673
GATA6	ARRDC3	12	cisbp__M0803	3.95	TRUE	0.0103377
GATA6	ATF3	12	cisbp__M0803	3.95	TRUE	0.0073831
GATA6	ATL2	14	cisbp__M0803	3.95	TRUE	0.00762177
GATA6	ATOH8	11	cisbp__M0803	3.95	TRUE	0.00950804
GATA6	ATP1B1	13	cisbp__M0803	3.95	TRUE	0.00708243
GATA6	B4GALT1	9	cisbp__M0803	3.95	TRUE	0.00752765
GATA6	BHLHE40	3	cisbp__M0803	3.95	TRUE	0.00936343
GATA6	BMP6	1	cisbp__M0803	3.95	TRUE	0.00686802
GATA6	CADM1	14	cisbp__M0803	3.95	TRUE	0.00650503
GATA6	CCDC141	5	cisbp__M0803	3.95	TRUE	0.0030399
GATA6	CCND1	14	cisbp__M0803	3.95	TRUE	0.00705884
GATA6	CD55	5	cisbp__M0803	3.95	TRUE	0.00723859
GATA6	CD9	10	cisbp__M0803	3.95	TRUE	0.00605291
GATA6	CDC42BPA	7	cisbp__M0803	3.95	TRUE	0.00637397
GATA6	CFTR	13	cisbp__M0803	3.95	TRUE	0.00578547
GATA6	CHSY1	5	cisbp__M0803	3.95	TRUE	0.00923531
GATA6	CLIC5	12	cisbp__M0803	3.95	TRUE	0.00614232
GATA6	CNKSR2	14	cisbp__M0803	3.95	TRUE	0.00756729
GATA6	CNTN5	3	cisbp__M0803	3.95	TRUE	0.0104928
GATA6	COL4A1	1	cisbp__M0803	3.95	TRUE	0.00648496
GATA6	CRY1	1	cisbp__M0803	3.95	TRUE	0.00751803
GATA6	CTNNB1	1	cisbp__M0803	3.95	TRUE	0.00834158
GATA6	CTNND1	6	cisbp__M0803	3.95	TRUE	0.00583695
GATA6	CYR61	12	cisbp__M0803	3.95	TRUE	0.00577361
GATA6	DNMT3A	14	cisbp__M0803	3.95	TRUE	0.00775519
GATA6	DPP10	1	cisbp__M0803	3.95	TRUE	0.00797719
GATA6	DPYSL3	14	cisbp__M0803	3.95	TRUE	0.00771545
GATA6	DUSP1	11	cisbp__M0803	3.95	TRUE	0.00733405
GATA6	ECE1	10	cisbp__M0803	3.95	TRUE	0.00613291
GATA6	EFNA5	9	cisbp__M0803	3.95	TRUE	0.00806141
GATA6	EFNB2	13	cisbp__M0803	3.95	TRUE	0.0134171
GATA6	EFR3B	8	cisbp__M0803	3.95	TRUE	0.00789401
GATA6	EGFR	5	cisbp__M0803	3.95	TRUE	0.0051415
GATA6	ELF1	1	cisbp__M0803	3.95	TRUE	0.00709519
GATA6	ENPP1	14	cisbp__M0803	3.95	TRUE	0.00910064
GATA6	EPAS1	7	cisbp__M0803	3.95	TRUE	0.00228672
GATA6	EPN2	3	cisbp__M0803	3.95	TRUE	0.00739512
GATA6	ERBB4	10	cisbp__M0803	3.95	TRUE	0.006599
GATA6	ERRFI1	6	cisbp__M0803	3.95	TRUE	0.0071708
GATA6	EXPH5	4	cisbp__M0803	3.95	TRUE	0.0084524
GATA6	EYA4	12	cisbp__M0803	3.95	TRUE	0.0107761
GATA6	FAM171A1	9	cisbp__M0803	3.95	TRUE	0.00711059
GATA6	FAM184A	10	cisbp__M0803	3.95	TRUE	0.00743484
GATA6	FAM49B	11	cisbp__M0803	3.95	TRUE	0.00637291
GATA6	FAT4	1	cisbp__M0803	3.95	TRUE	0.00683075
GATA6	FERMT2	14	cisbp__M0803	3.95	TRUE	0.00647888
GATA6	FGF12	12	cisbp__M0803	3.95	TRUE	0.00681285
GATA6	FGF13	12	cisbp__M0803	3.95	TRUE	0.0071703
GATA6	FLNB	1	cisbp__M0803	3.95	TRUE	0.0114476
GATA6	FLT1	5	cisbp__M0803	3.95	TRUE	0.00420111
GATA6	FNDC3B	12	cisbp__M0803	3.95	TRUE	0.00707294
GATA6	FNIP2	14	cisbp__M0803	3.95	TRUE	0.00610664
GATA6	FOS	12	cisbp__M0803	3.95	TRUE	0.00680655
GATA6	FOSB	13	cisbp__M0803	3.95	TRUE	0.00679798
GATA6	FOSL2	13	cisbp__M0803	3.95	TRUE	0.0088615
GATA6	FOXP2	6	cisbp__M0803	3.95	TRUE	0.00547396
GATA6	FRMD4A	8	cisbp__M0803	3.95	TRUE	0.00764172
GATA6	GADD45A	8	cisbp__M0803	3.95	TRUE	0.0141728
GATA6	GADL1	1	cisbp__M0803	3.95	TRUE	0.00893171
GATA6	GCNT2	12	cisbp__M0803	3.95	TRUE	0.0106532
GATA6	GLS	11	cisbp__M0803	3.95	TRUE	0.00698582
GATA6	GNAL	2	cisbp__M0803	3.95	TRUE	0.00844493
GATA6	GREB1L	3	cisbp__M0803	3.95	TRUE	0.00895756
GATA6	GRID2	12	cisbp__M0803	3.95	TRUE	0.00822929
GATA6	HBEGF	12	cisbp__M0803	3.95	TRUE	0.00740151
GATA6	HIF1A	5	cisbp__M0803	3.95	TRUE	0.00818252
GATA6	HIF3A	13	cisbp__M0803	3.95	TRUE	0.00586724
GATA6	HIP1	11	cisbp__M0803	3.95	TRUE	0.00757978
GATA6	HMBOX1	14	cisbp__M0803	3.95	TRUE	0.00606527
GATA6	HPCAL1	1	cisbp__M0803	3.95	TRUE	0.00790643
GATA6	HPS3	1	cisbp__M0803	3.95	TRUE	0.00754695
GATA6	HS6ST3	5	cisbp__M0803	3.95	TRUE	0.0103458
GATA6	ICA1	1	cisbp__M0803	3.95	TRUE	0.00593995
GATA6	ICAM1	8	cisbp__M0803	3.95	TRUE	0.0091609
GATA6	ID1	10	cisbp__M0803	3.95	TRUE	0.00863988
GATA6	IGF1R	11	cisbp__M0803	3.95	TRUE	0.00586946
GATA6	ILK	1	cisbp__M0803	3.95	TRUE	0.00694503
GATA6	JAG1	12	cisbp__M0803	3.95	TRUE	0.00794254
GATA6	JDP2	13	cisbp__M0803	3.95	TRUE	0.00805876
GATA6	KANK1	2	cisbp__M0803	3.95	TRUE	0.0125266
GATA6	KCNK1	7	cisbp__M0803	3.95	TRUE	0.0068488
GATA6	KCNK10	11	cisbp__M0803	3.95	TRUE	0.00656561
GATA6	KCNMA1	14	cisbp__M0803	3.95	TRUE	0.00549595
GATA6	KIF13A	3	cisbp__M0803	3.95	TRUE	0.00621076
GATA6	KIF1B	9	cisbp__M0803	3.95	TRUE	0.00695499
GATA6	KLF6	12	cisbp__M0803	3.95	TRUE	0.00699593
GATA6	KLF7	13	cisbp__M0803	3.95	TRUE	0.0061428
GATA6	LAMA3	9	cisbp__M0803	3.95	TRUE	0.00812763
GATA6	LEPR	1	cisbp__M0803	3.95	TRUE	0.00556778
GATA6	LIMCH1	6	cisbp__M0803	3.95	TRUE	0.00353414
GATA6	LMNA	1	cisbp__M0803	3.95	TRUE	0.00633428
GATA6	LMO3	6	cisbp__M0803	3.95	TRUE	0.00483804
GATA6	LRRC32	12	cisbp__M0803	3.95	TRUE	0.0109347
GATA6	LRRC8A	9	cisbp__M0803	3.95	TRUE	0.00815111
GATA6	LRRK2	4	cisbp__M0803	3.95	TRUE	0.00393385
GATA6	LTA4H	9	cisbp__M0803	3.95	TRUE	0.00516617
GATA6	MAFF	4	cisbp__M0803	3.95	TRUE	0.00821198
GATA6	MAGI1	13	cisbp__M0803	3.95	TRUE	0.00871355
GATA6	MAGI3	5	cisbp__M0803	3.95	TRUE	0.00681699
GATA6	MAN1A1	10	cisbp__M0803	3.95	TRUE	0.00680441
GATA6	MAPKAPK2	2	cisbp__M0803	3.95	TRUE	0.00687256
GATA6	MCTP1	1	cisbp__M0803	3.95	TRUE	0.00338423
GATA6	MECOM	14	cisbp__M0803	3.95	TRUE	0.0184277
GATA6	MED12L	10	cisbp__M0803	3.95	TRUE	0.0125253
GATA6	MEIS2	15	cisbp__M0803	3.95	TRUE	0.0109592
GATA6	MFHAS1	6	cisbp__M0803	3.95	TRUE	0.00929059
GATA6	MLLT3	1	cisbp__M0803	3.95	TRUE	0.00716435
GATA6	MMP28	9	cisbp__M0803	3.95	TRUE	0.0129486
GATA6	MPP3	9	cisbp__M0803	3.95	TRUE	0.00601103
GATA6	MSN	11	cisbp__M0803	3.95	TRUE	0.00662067
GATA6	MTUS1	12	cisbp__M0803	3.95	TRUE	0.00529388
GATA6	MYLIP	14	cisbp__M0803	3.95	TRUE	0.0078611
GATA6	NAV2	11	cisbp__M0803	3.95	TRUE	0.00585286
GATA6	NCAM1	12	cisbp__M0803	3.95	TRUE	0.00862891
GATA6	NEDD4L	9	cisbp__M0803	3.95	TRUE	0.00580013
GATA6	NEDD9	10	cisbp__M0803	3.95	TRUE	0.00538603
GATA6	NFE2L2	11	cisbp__M0803	3.95	TRUE	0.00785095
GATA6	NFIB	14	cisbp__M0803	3.95	TRUE	0.00553065
GATA6	NFKBIZ	13	cisbp__M0803	3.95	TRUE	0.00775649
GATA6	NHS	12	cisbp__M0803	3.95	TRUE	0.00823579
GATA6	NPR3	9	cisbp__M0803	3.95	TRUE	0.010314
GATA6	NR4A1	14	cisbp__M0803	3.95	TRUE	0.00576011
GATA6	NRP2	14	cisbp__M0803	3.95	TRUE	0.0074303
GATA6	NTN4	6	cisbp__M0803	3.95	TRUE	0.00625369
GATA6	NTNG2	13	cisbp__M0803	3.95	TRUE	0.00545641
GATA6	NTRK2	10	cisbp__M0803	3.95	TRUE	0.00815656
GATA6	OLFM2	8	cisbp__M0803	3.95	TRUE	0.00733553
GATA6	OSBPL3	2	cisbp__M0803	3.95	TRUE	0.00618651
GATA6	OXR1	10	cisbp__M0803	3.95	TRUE	0.00516024
GATA6	PDE3A	10	cisbp__M0803	3.95	TRUE	0.0153627
GATA6	PDE4B	8	cisbp__M0803	3.95	TRUE	0.00591368
GATA6	PDE4D	13	cisbp__M0803	3.95	TRUE	0.00545943
GATA6	PGM5	10	cisbp__M0803	3.95	TRUE	0.00785722
GATA6	PHTF2	11	cisbp__M0803	3.95	TRUE	0.00677888
GATA6	PIK3R3	5	cisbp__M0803	3.95	TRUE	0.00622631
GATA6	PITPNA	2	cisbp__M0803	3.95	TRUE	0.00734362
GATA6	PLD1	4	cisbp__M0803	3.95	TRUE	0.0105849
GATA6	PLXNA2	14	cisbp__M0803	3.95	TRUE	0.00591791
GATA6	PPP1R9A	3	cisbp__M0803	3.95	TRUE	0.0066705
GATA6	PRKCE	6	cisbp__M0803	3.95	TRUE	0.00393293
GATA6	PRUNE2	13	cisbp__M0803	3.95	TRUE	0.0121544
GATA6	PTPN1	12	cisbp__M0803	3.95	TRUE	0.00681466
GATA6	PTPN21	11	cisbp__M0803	3.95	TRUE	0.00775011
GATA6	PTPRG	6	cisbp__M0803	3.95	TRUE	0.00345809
GATA6	RAB11FIP1	12	cisbp__M0803	3.95	TRUE	0.00544299
GATA6	RAB6B	5	cisbp__M0803	3.95	TRUE	0.012045
GATA6	RAI14	11	cisbp__M0803	3.95	TRUE	0.00552187
GATA6	RBFOX1	14	cisbp__M0803	3.95	TRUE	0.00650361
GATA6	RBFOX2	13	cisbp__M0803	3.95	TRUE	0.00633058
GATA6	RBM47	5	cisbp__M0803	3.95	TRUE	0.00447026
GATA6	RBMS3	7	cisbp__M0803	3.95	TRUE	0.00497401
GATA6	REPS2	10	cisbp__M0803	3.95	TRUE	0.00884063
GATA6	REV3L	9	cisbp__M0803	3.95	TRUE	0.00690128
GATA6	RGS5	11	cisbp__M0803	3.95	TRUE	0.00690297
GATA6	RHEB	3	cisbp__M0803	3.95	TRUE	0.0067251
GATA6	RHOF	10	cisbp__M0803	3.95	TRUE	0.00760698
GATA6	RUNX1T1	16	cisbp__M0803	3.95	TRUE	0.00718644
GATA6	SCNN1A	13	cisbp__M0803	3.95	TRUE	0.00798446
GATA6	SEC14L1	4	cisbp__M0803	3.95	TRUE	0.00595666
GATA6	SEMA6D	5	cisbp__M0803	3.95	TRUE	0.0149795
GATA6	SERPINE2	10	cisbp__M0803	3.95	TRUE	0.0102091
GATA6	SESN3	10	cisbp__M0803	3.95	TRUE	0.00762578
GATA6	SKIL	6	cisbp__M0803	3.95	TRUE	0.00856719
GATA6	SLC39A8	13	cisbp__M0803	3.95	TRUE	0.00524201
GATA6	SLC4A4	6	cisbp__M0803	3.95	TRUE	0.00700374
GATA6	SLC6A4	3	cisbp__M0803	3.95	TRUE	0.00491291
GATA6	SLC7A8	11	cisbp__M0803	3.95	TRUE	0.00717683
GATA6	SMAD6	10	cisbp__M0803	3.95	TRUE	0.00562501
GATA6	SMAGP	6	cisbp__M0803	3.95	TRUE	0.00708858
GATA6	SORBS1	6	cisbp__M0803	3.95	TRUE	0.00720611
GATA6	SPTBN1	7	cisbp__M0803	3.95	TRUE	0.00428297
GATA6	SRSF7	6	cisbp__M0803	3.95	TRUE	0.00737711
GATA6	ST8SIA6	12	cisbp__M0803	3.95	TRUE	0.0102261
GATA6	STARD13	9	cisbp__M0803	3.95	TRUE	0.00612229
GATA6	STX12	1	cisbp__M0803	3.95	TRUE	0.00731307
GATA6	TACC2	10	cisbp__M0803	3.95	TRUE	0.00726138
GATA6	TBC1D16	6	cisbp__M0803	3.95	TRUE	0.00529334
GATA6	TBC1D4	12	cisbp__M0803	3.95	TRUE	0.00658046
GATA6	TBL1X	8	cisbp__M0803	3.95	TRUE	0.0070312
GATA6	TCF7L1	9	cisbp__M0803	3.95	TRUE	0.0070745
GATA6	TCF7L2	9	cisbp__M0803	3.95	TRUE	0.00613793
GATA6	TEAD1	3	cisbp__M0803	3.95	TRUE	0.00664353
GATA6	TFCP2L1	11	cisbp__M0803	3.95	TRUE	0.00597986
GATA6	TG	7	cisbp__M0803	3.95	TRUE	0.00569016
GATA6	THSD4	1	cisbp__M0803	3.95	TRUE	0.00672044
GATA6	TJP1	1	cisbp__M0803	3.95	TRUE	0.00661846
GATA6	TMTC1	7	cisbp__M0803	3.95	TRUE	0.00488567
GATA6	TMTC2	12	cisbp__M0803	3.95	TRUE	0.0068508
GATA6	TOX2	11	cisbp__M0803	3.95	TRUE	0.00732963
GATA6	TPM1	14	cisbp__M0803	3.95	TRUE	0.00652734
GATA6	TPM4	9	cisbp__M0803	3.95	TRUE	0.00696461
GATA6	TRIM24	12	cisbp__M0803	3.95	TRUE	0.00743859
GATA6	TSC22D1	13	cisbp__M0803	3.95	TRUE	0.0068478
GATA6	TSC22D3	2	cisbp__M0803	3.95	TRUE	0.00780747
GATA6	TUFT1	10	cisbp__M0803	3.95	TRUE	0.0069
GATA6	WLS	13	cisbp__M0803	3.95	TRUE	0.00725497
GATA6	WWTR1	5	cisbp__M0803	3.95	TRUE	0.00441775
GATA6	YWHAZ	12	cisbp__M0803	3.95	TRUE	0.00698797
GATA6	ZBTB16	5	cisbp__M0803	3.95	TRUE	0.00384157
GATA6	ZFP36	11	cisbp__M0803	3.95	TRUE	0.00685785
GATA6	ZFP36L1	12	cisbp__M0803	3.95	TRUE	0.00689753
GATA6	ZMYND8	11	cisbp__M0803	3.95	TRUE	0.00588851
GATA6	ZNF827	1	cisbp__M0803	3.95	TRUE	0.00668112
GATA6	ZSWIM4	8	cisbp__M0803	3.95	TRUE	0.00668148
GATA6	ALCAM	8	cisbp__M0797	3.46	TRUE	0.00647203
GATA6	APBB2	9	cisbp__M0797	3.46	TRUE	0.0055631
GATA6	BTG2	8	cisbp__M0797	3.46	TRUE	0.00901491
GATA6	CD36	9	cisbp__M0797	3.46	TRUE	0.00583337
GATA6	GPRC5A	10	cisbp__M0797	3.46	TRUE	0.00572765
GATA6	PTPRB	10	cisbp__M0797	3.46	TRUE	0.00758477
GATA6	RASGRP3	9	cisbp__M0797	3.46	TRUE	0.00571266
GATA6	RGL3	10	cisbp__M0797	3.46	TRUE	0.00804103
GATA6	SLC22A23	6	cisbp__M0797	3.46	TRUE	0.00554139
GATA6	TAGLN2	6	cisbp__M0797	3.46	TRUE	0.00792361
GATA6	TESK2	8	cisbp__M0797	3.46	TRUE	0.00682094
GATA6	ABCB1	5	cisbp__M0797	3.42	TRUE	0.00784768
GATA6	AMOTL1	3	cisbp__M0797	3.42	TRUE	0.00634092
GATA6	ARHGAP26	7	cisbp__M0797	3.42	TRUE	0.00613737
GATA6	ARSJ	5	cisbp__M0797	3.42	TRUE	0.00701914
GATA6	AUTS2	2	cisbp__M0797	3.42	TRUE	0.00432574
GATA6	CAMTA1	5	cisbp__M0797	3.42	TRUE	0.00758139
GATA6	CDH13	10	cisbp__M0797	3.42	TRUE	0.0111368
GATA6	CHKA	8	cisbp__M0797	3.42	TRUE	0.00763288
GATA6	CTSH	9	cisbp__M0797	3.42	TRUE	0.00546572
GATA6	DAAM1	7	cisbp__M0797	3.42	TRUE	0.00650066
GATA6	DRAM1	4	cisbp__M0797	3.42	TRUE	0.00389837
GATA6	EGFL7	4	cisbp__M0797	3.42	TRUE	0.00266109
GATA6	ERG	3	cisbp__M0797	3.42	TRUE	0.0029605
GATA6	FAM135A	9	cisbp__M0797	3.42	TRUE	0.00727802
GATA6	FAM149A	1	cisbp__M0797	3.42	TRUE	0.00866649
GATA6	FGFR2	4	cisbp__M0797	3.42	TRUE	0.00304155
GATA6	FLVCR2	4	cisbp__M0797	3.42	TRUE	0.00489034
GATA6	FRMD4B	8	cisbp__M0797	3.42	TRUE	0.00510115
GATA6	INSR	1	cisbp__M0797	3.42	TRUE	0.00467782
GATA6	ITGA10	3	cisbp__M0797	3.42	TRUE	0.00715739
GATA6	ITGA2	5	cisbp__M0797	3.42	TRUE	0.00979584
GATA6	ITGA9	9	cisbp__M0797	3.42	TRUE	0.00959284
GATA6	ITGAV	5	cisbp__M0797	3.42	TRUE	0.00730089
GATA6	KIAA1217	5	cisbp__M0797	3.42	TRUE	0.00628838
GATA6	NCKAP1	5	cisbp__M0797	3.42	TRUE	0.00758851
GATA6	NOS1	5	cisbp__M0797	3.42	TRUE	0.0273669
GATA6	NR5A2	9	cisbp__M0797	3.42	TRUE	0.00831222
GATA6	OSBPL10	4	cisbp__M0797	3.42	TRUE	0.00432199
GATA6	PPP1R14C	2	cisbp__M0797	3.42	TRUE	0.00425707
GATA6	PTPRK	5	cisbp__M0797	3.42	TRUE	0.00666717
GATA6	SASH1	3	cisbp__M0797	3.42	TRUE	0.00493934
GATA6	SFTPB	2	cisbp__M0797	3.42	TRUE	0.00254755
GATA6	SLC34A2	4	cisbp__M0797	3.42	TRUE	0.0037139
GATA6	SLCO2A1	3	cisbp__M0797	3.42	TRUE	0.00308765
GATA6	SPNS2	1	cisbp__M0797	3.42	TRUE	0.00671462
GATA6	ST6GALNAC5	7	cisbp__M0797	3.42	TRUE	0.00732987
GATA6	VWF	4	cisbp__M0797	3.42	TRUE	0.00437014
GATA6	ZFPM2	2	cisbp__M0797	3.42	TRUE	0.00724555
GATA6	ZNRF3	7	cisbp__M0797	3.42	TRUE	0.00817274
GATA6	GATA6	1	tfdimers__MD00187	3.09	TRUE	NA
GATA6	HECW2	1	tfdimers__MD00187	3.09	TRUE	0.00549265
GATA6	HMCN1	1	tfdimers__MD00187	3.09	TRUE	0.00931368
GATA6	LDB2	1	tfdimers__MD00187	3.09	TRUE	0.00381906
GATA6	BCAT1	2	yetfasco__YJL110C_2133	3.06	TRUE	0.00667455
GATA6	CYP4B1	1	yetfasco__YJL110C_2133	3.06	TRUE	0.0063971
GATA6	DENND2C	4	yetfasco__YJL110C_2133	3.06	TRUE	0.00750112
GATA6	ENTPD3	6	yetfasco__YJL110C_2133	3.06	TRUE	0.00815645
GATA6	FAR2	7	yetfasco__YJL110C_2133	3.06	TRUE	0.00771531
GATA6	FILIP1	3	yetfasco__YJL110C_2133	3.06	TRUE	0.00614901
GATA6	IMMP2L	4	yetfasco__YJL110C_2133	3.06	TRUE	0.00626285
GATA6	KLF9	6	yetfasco__YJL110C_2133	3.06	TRUE	0.00897517
GATA6	MAST4	4	yetfasco__YJL110C_2133	3.06	TRUE	0.00549903
GATA6	MFGE8	4	yetfasco__YJL110C_2133	3.06	TRUE	0.00849141
GATA6	MID1	4	yetfasco__YJL110C_2133	3.06	TRUE	0.0113247
GATA6	MYO10	5	yetfasco__YJL110C_2133	3.06	TRUE	0.00666089
GATA6	MYRIP	7	yetfasco__YJL110C_2133	3.06	TRUE	0.0073823
GATA6	NDST3	7	yetfasco__YJL110C_2133	3.06	TRUE	0.00698127
GATA6	NET1	1	yetfasco__YJL110C_2133	3.06	TRUE	0.00713298
GATA6	NPC1	4	yetfasco__YJL110C_2133	3.06	TRUE	0.00751952
GATA6	PAPSS2	1	yetfasco__YJL110C_2133	3.06	TRUE	0.00607747
GATA6	PCDH17	4	yetfasco__YJL110C_2133	3.06	TRUE	0.00527713
GATA6	RAB27B	1	yetfasco__YJL110C_2133	3.06	TRUE	0.00639324
GATA6	RNF220	2	yetfasco__YJL110C_2133	3.06	TRUE	0.00570164
GATA6	TINAGL1	2	yetfasco__YJL110C_2133	3.06	TRUE	0.0087683
GATA6	ZC3H13	5	yetfasco__YJL110C_2133	3.06	TRUE	0.00712847
GATA6	ARID5B	2	cisbp__M0802	3.05	TRUE	0.00652421
GATA6	ELOVL5	2	cisbp__M0802	3.05	TRUE	0.00702447
GATA6	FUT8	4	cisbp__M0802	3.05	TRUE	0.00816227
GATA6	KALRN	3	yetfasco__YJL110C_2133	3.05	TRUE	0.00374868
GATA6	RASSF6	4	cisbp__M0802	3.05	TRUE	0.00859679
GATA6	SYNE2	3	cisbp__M0802	3.05	TRUE	0.00796782
GATA6	TTN	2	cisbp__M0802	3.02	TRUE	0.00285647
HES1	BHLHE40	5	taipale_cyt_meth__HES1_GGCRCGTGNS_eDBD_meth	3.11	TRUE	0.0151292
HES1	CD109	5	taipale_cyt_meth__HES1_GGCRCGTGNS_eDBD_meth	3.11	TRUE	0.00665238
HES1	EDIL3	1	taipale_cyt_meth__HES1_GGCRCGTGNS_eDBD_meth	3.11	TRUE	0.00962953
HES1	MAFF	3	taipale_cyt_meth__HES1_GGCRCGTGNS_eDBD_meth	3.11	TRUE	0.0108041
HES1	PDGFRB	2	taipale_cyt_meth__HES1_GGCRCGTGNS_eDBD_meth	3.11	TRUE	0.00670615
HES1	SERPINE1	3	taipale_cyt_meth__HES1_GGCRCGTGNS_eDBD_meth	3.11	TRUE	0.0102674
HES1	ADAMTS6	3	transfac_pro__M07042	3.06	TRUE	0.00709236
HES1	HES1	4	transfac_pro__M07042	3.06	TRUE	NA
HES1	ID3	1	transfac_pro__M07042	3.06	TRUE	0.0111035
HES1	PDE4B	1	transfac_pro__M07420	3.03	TRUE	0.00751076
HES1	SUSD4	3	transfac_pro__M07420	3.03	TRUE	0.0236183
HIF1A	BHLHE40	1	transfac_pro__M00797	3.01	TRUE	0.0133839
HIF1A	HIF1A	1	transfac_pro__M00797	3.01	TRUE	NA
HIF1A	RGS7	1	transfac_pro__M00797	3.01	TRUE	0.0154164
HIF1A	TFRC	1	transfac_pro__M00797	3.01	TRUE	0.0174721
HMBOX1	DACH1	1	hocomoco__HMBX1_HUMAN.H11MO.0.D	3.34	TRUE	0.0191808
HMBOX1	MAPRE2	1	hocomoco__HMBX1_HUMAN.H11MO.0.D	3.34	TRUE	0.0178627
HMBOX1	NTF3	1	hocomoco__HMBX1_HUMAN.H11MO.0.D	3.34	TRUE	0.0190809
HMBOX1	NTRK2	1	hocomoco__HMBX1_HUMAN.H11MO.0.D	3.34	TRUE	0.0184454
HMBOX1	VAV3	1	hocomoco__HMBX1_HUMAN.H11MO.0.D	3.34	TRUE	0.0185277
JDP2	ARPP21	85	transfac_pro__M02876	4.69	TRUE	0.00846869
JDP2	ATF3	227	transfac_pro__M02876	4.69	TRUE	0.00954504
JDP2	CBY3	32	transfac_pro__M02876	4.69	TRUE	0.00802293
JDP2	FOSB	180	transfac_pro__M02876	4.69	TRUE	0.0096236
JDP2	HLA-DPB1	85	transfac_pro__M02876	4.69	TRUE	0.00892197
JDP2	LMNA	129	transfac_pro__M02876	4.69	TRUE	0.0084441
JDP2	MMP19	146	transfac_pro__M02876	4.69	TRUE	0.0118254
JDP2	FGF12	58	transfac_pro__M02876	4.36	TRUE	0.00623601
JDP2	FLVCR2	20	transfac_pro__M02876	4.36	TRUE	0.00540996
JDP2	SCEL	44	transfac_pro__M02876	4.36	TRUE	0.00473473
JDP2	ABLIM3	73	cisbp__M5589	3.68	TRUE	0.00527347
JDP2	AK5	34	cisbp__M5589	3.68	TRUE	0.00685826
JDP2	ALOX5	18	cisbp__M5589	3.68	TRUE	0.00863186
JDP2	ANXA1	79	cisbp__M5589	3.68	TRUE	0.00669436
JDP2	CADM2	28	cisbp__M5589	3.68	TRUE	0.00653901
JDP2	CPM	38	cisbp__M5589	3.68	TRUE	0.00561775
JDP2	CREB5	74	cisbp__M5589	3.68	TRUE	0.00762311
JDP2	DPP10	52	cisbp__M5589	3.68	TRUE	0.0123293
JDP2	DUSP1	71	cisbp__M5589	3.68	TRUE	0.00505058
JDP2	EFEMP1	33	cisbp__M5589	3.68	TRUE	0.00677446
JDP2	EPB41L1	61	cisbp__M5589	3.68	TRUE	0.00541205
JDP2	EPB41L3	29	cisbp__M5589	3.68	TRUE	0.00625828
JDP2	ERC2	40	cisbp__M5589	3.68	TRUE	0.00594607
JDP2	FILIP1	61	cisbp__M5589	3.68	TRUE	0.00528327
JDP2	FOSL2	73	cisbp__M5589	3.68	TRUE	0.00783229
JDP2	GRID2	35	cisbp__M5589	3.68	TRUE	0.00528854
JDP2	ITGBL1	76	cisbp__M5589	3.68	TRUE	0.0058048
JDP2	JAG1	15	cisbp__M5589	3.68	TRUE	0.00559784
JDP2	KCNB2	33	cisbp__M5589	3.68	TRUE	0.00576321
JDP2	KLF6	57	cisbp__M5589	3.68	TRUE	0.00604404
JDP2	LGALS3	78	cisbp__M5589	3.68	TRUE	0.00575823
JDP2	LITAF	9	cisbp__M5589	3.68	TRUE	0.00703975
JDP2	MID1	75	cisbp__M5589	3.68	TRUE	0.00658862
JDP2	PKNOX2	49	cisbp__M5589	3.68	TRUE	0.00583012
JDP2	PLAT	42	cisbp__M5589	3.68	TRUE	0.00757441
JDP2	PLS3	54	cisbp__M5589	3.68	TRUE	0.00531053
JDP2	PRICKLE1	69	cisbp__M5589	3.68	TRUE	0.00523029
JDP2	REPS2	52	cisbp__M5589	3.68	TRUE	0.00519248
JDP2	RIMS1	44	cisbp__M5589	3.68	TRUE	0.00641423
JDP2	SAMD4A	32	cisbp__M5589	3.68	TRUE	0.00517138
JDP2	SAT1	18	cisbp__M5589	3.68	TRUE	0.00515867
JDP2	SDCBP	52	cisbp__M5589	3.68	TRUE	0.0061129
JDP2	SEMA3C	57	cisbp__M5589	3.68	TRUE	0.00519551
JDP2	SH3RF2	66	cisbp__M5589	3.68	TRUE	0.00512701
JDP2	SLC7A8	71	cisbp__M5589	3.68	TRUE	0.00954554
JDP2	SPOCK1	44	cisbp__M5589	3.68	TRUE	0.00842846
JDP2	TAGLN2	77	cisbp__M5589	3.68	TRUE	0.00617027
JDP2	TES	70	cisbp__M5589	3.68	TRUE	0.00643155
JDP2	WLS	12	cisbp__M5589	3.68	TRUE	0.0055187
JDP2	YWHAZ	60	cisbp__M5589	3.68	TRUE	0.00695234
JDP2	ZDBF2	51	cisbp__M5589	3.68	TRUE	0.00668963
JDP2	ATP1B1	65	cisbp__M5587	3.57	TRUE	0.00665855
JDP2	CLIP4	59	cisbp__M5587	3.57	TRUE	0.00514612
JDP2	H3F3B	76	cisbp__M5587	3.57	TRUE	0.00501258
JDP2	SLC1A3	31	cisbp__M5587	3.57	TRUE	0.00525473
JDP2	TRAK1	62	cisbp__M5587	3.57	TRUE	0.00652139
JDP2	UBL3	8	cisbp__M5587	3.57	TRUE	0.00528872
JDP2	JDP2	101	taipale_cyt_meth__JDP2_NRTGAYGTCAYN_FL_meth	3.31	TRUE	NA
JDP2	MLF1	51	taipale_cyt_meth__JDP2_NRTGAYGTCAYN_FL_meth	3.31	TRUE	0.00891617
JDP2	NDEL1	69	taipale_cyt_meth__JDP2_NRTGAYGTCAYN_FL_meth	3.31	TRUE	0.00869345
JDP2	NR4A2	98	taipale_cyt_meth__JDP2_NRTGAYGTCAYN_FL_meth	3.31	TRUE	0.0106605
JDP2	NR4A3	128	taipale_cyt_meth__JDP2_NRTGAYGTCAYN_FL_meth	3.31	TRUE	0.0164582
JDP2	PITPNA	50	taipale_cyt_meth__JDP2_NRTGAYGTCAYN_FL_meth	3.31	TRUE	0.00786696
JDP2	PPP1R15A	72	taipale_cyt_meth__JDP2_NRTGAYGTCAYN_FL_meth	3.31	TRUE	0.00920315
JDP2	EYA4	18	cisbp__M0302	3.28	TRUE	0.00834088
JDP2	PDLIM3	21	cisbp__M0302	3.28	TRUE	0.00808781
JDP2	ABCA1	13	taipale_cyt_meth__JDP2_GATGASTCATC_eDBD	3.25	TRUE	0.00507853
JDP2	ANGPTL2	31	taipale_cyt_meth__JDP2_GATGASTCATC_eDBD	3.25	TRUE	0.00782913
JDP2	ANXA2	40	taipale_cyt_meth__JDP2_GATGASTCATC_eDBD	3.25	TRUE	0.00545711
JDP2	ARPC3	30	taipale_cyt_meth__JDP2_GATGASTCATC_eDBD	3.25	TRUE	0.00585006
JDP2	ASTN2	4	taipale_cyt_meth__JDP2_GATGASTCATC_eDBD	3.25	TRUE	0.00907022
JDP2	B4GALNT3	23	taipale_cyt_meth__JDP2_GATGASTCATC_eDBD	3.25	TRUE	0.00663773
JDP2	BACH1	66	taipale_cyt_meth__JDP2_GATGASTCATC_eDBD	3.25	TRUE	0.00568231
JDP2	CAB39L	5	taipale_cyt_meth__JDP2_GATGASTCATC_eDBD	3.25	TRUE	0.0051568
JDP2	CAPN2	70	taipale_cyt_meth__JDP2_GATGASTCATC_eDBD	3.25	TRUE	0.00524997
JDP2	CHST3	15	taipale_cyt_meth__JDP2_GATGASTCATC_eDBD	3.25	TRUE	0.00581654
JDP2	CNKSR2	48	taipale_cyt_meth__JDP2_GATGASTCATC_eDBD	3.25	TRUE	0.00767741
JDP2	CNTN5	1	taipale_cyt_meth__JDP2_GATGASTCATC_eDBD	3.25	TRUE	0.00682922
JDP2	DENND4A	38	taipale_cyt_meth__JDP2_GATGASTCATC_eDBD	3.25	TRUE	0.00524272
JDP2	DLGAP1	12	taipale_cyt_meth__JDP2_GATGASTCATC_eDBD	3.25	TRUE	0.00586493
JDP2	DSG3	35	taipale_cyt_meth__JDP2_GATGASTCATC_eDBD	3.25	TRUE	0.0124422
JDP2	EDIL3	64	taipale_cyt_meth__JDP2_GATGASTCATC_eDBD	3.25	TRUE	0.00607149
JDP2	ELOVL5	8	taipale_cyt_meth__JDP2_GATGASTCATC_eDBD	3.25	TRUE	0.00511814
JDP2	GPC6	13	taipale_cyt_meth__JDP2_GATGASTCATC_eDBD	3.25	TRUE	0.00549703
JDP2	HOMER1	21	taipale_cyt_meth__JDP2_GATGASTCATC_eDBD	3.25	TRUE	0.00622655
JDP2	KCNK1	3	taipale_cyt_meth__JDP2_GATGASTCATC_eDBD	3.25	TRUE	0.00541506
JDP2	KLHL32	31	taipale_cyt_meth__JDP2_GATGASTCATC_eDBD	3.25	TRUE	0.00675264
JDP2	2020-03-01	30	taipale_cyt_meth__JDP2_GATGASTCATC_eDBD	3.25	TRUE	0.00625857
JDP2	NFKBIZ	28	taipale_cyt_meth__JDP2_GATGASTCATC_eDBD	3.25	TRUE	0.00559879
JDP2	OLFM2	19	taipale_cyt_meth__JDP2_GATGASTCATC_eDBD	3.25	TRUE	0.00654907
JDP2	PAPSS2	3	taipale_cyt_meth__JDP2_GATGASTCATC_eDBD	3.25	TRUE	0.00528279
JDP2	PRUNE2	62	taipale_cyt_meth__JDP2_GATGASTCATC_eDBD	3.25	TRUE	0.00653182
JDP2	PTP4A1	14	taipale_cyt_meth__JDP2_GATGASTCATC_eDBD	3.25	TRUE	0.00510524
JDP2	RCAN3	6	taipale_cyt_meth__JDP2_GATGASTCATC_eDBD	3.25	TRUE	0.00583483
JDP2	RELL1	29	taipale_cyt_meth__JDP2_GATGASTCATC_eDBD	3.25	TRUE	0.0061415
JDP2	RGS2	13	taipale_cyt_meth__JDP2_GATGASTCATC_eDBD	3.25	TRUE	0.00755053
JDP2	RHOF	2	taipale_cyt_meth__JDP2_GATGASTCATC_eDBD	3.25	TRUE	0.00618461
JDP2	RNF19A	31	taipale_cyt_meth__JDP2_GATGASTCATC_eDBD	3.25	TRUE	0.00500577
JDP2	SLC1A1	13	taipale_cyt_meth__JDP2_GATGASTCATC_eDBD	3.25	TRUE	0.00535676
JDP2	SLCO2B1	8	taipale_cyt_meth__JDP2_GATGASTCATC_eDBD	3.25	TRUE	0.0122793
JDP2	SRSF7	4	taipale_cyt_meth__JDP2_GATGASTCATC_eDBD	3.25	TRUE	0.0053655
JDP2	TSC22D2	10	taipale_cyt_meth__JDP2_GATGASTCATC_eDBD	3.25	TRUE	0.00609361
JDP2	TUFT1	11	taipale_cyt_meth__JDP2_GATGASTCATC_eDBD	3.25	TRUE	0.00718783
JDP2	TXNDC11	4	taipale_cyt_meth__JDP2_GATGASTCATC_eDBD	3.25	TRUE	0.0059944
JDP2	VWC2	47	taipale_cyt_meth__JDP2_GATGASTCATC_eDBD	3.25	TRUE	0.00958078
JDP2	IRS2	9	taipale__Jdp2_DBD_ATGASTCAT_repr	3.08	TRUE	0.00642177
JDP2	PELI1	8	taipale__Jdp2_DBD_ATGASTCAT_repr	3.08	TRUE	0.00573913
JDP2	SPRED1	32	taipale_cyt_meth__JDP2_NATGASTCAYN_eDBD_meth	3.02	TRUE	0.00506508
JDP2	HBEGF	64	transfac_pro__M02876	3	TRUE	0.011234
JDP2	ITGAV	22	transfac_pro__M02876	3	TRUE	0.00550076
JDP2	PTTG1IP	16	transfac_pro__M02876	3	TRUE	0.00565394
MAFF	ABLIM3	2	tfdimers__MD00530	3.57	TRUE	0.00844111
MAFF	AKAP12	2	tfdimers__MD00530	3.57	TRUE	0.00739219
MAFF	CRISPLD2	1	tfdimers__MD00530	3.57	TRUE	0.00749381
MAFF	DPP10	5	tfdimers__MD00530	3.57	TRUE	0.011078
MAFF	FOS	15	tfdimers__MD00530	3.57	TRUE	0.0103386
MAFF	ITIH5	1	tfdimers__MD00530	3.57	TRUE	0.00874492
MAFF	JDP2	15	tfdimers__MD00530	3.57	TRUE	0.0101362
MAFF	MID1	3	tfdimers__MD00530	3.57	TRUE	0.00884609
MAFF	PKNOX2	4	tfdimers__MD00530	3.57	TRUE	0.00867556
MAFF	PRICKLE1	1	tfdimers__MD00530	3.57	TRUE	0.00824051
MAFF	RGS2	9	tfdimers__MD00530	3.57	TRUE	0.0118748
NFATC2	KLF12	1	tfdimers__MD00036	3.26	TRUE	0.0222318
NFATC2	PTPN22	1	tfdimers__MD00036	3.26	TRUE	0.0343026
NFATC2	RUNX1	1	tfdimers__MD00036	3.26	TRUE	0.0257786
NFATC2	SKAP1	1	tfdimers__MD00036	3.26	TRUE	0.0425354
NFATC2	THEMIS	1	tfdimers__MD00036	3.26	TRUE	0.0410777
NFIB	AKAP12	1	hdpi__NFIB	3.49	TRUE	0.0267409
NFIB	BAZ2B	1	hdpi__NFIB	3.49	TRUE	0.0265719
NFIB	FAT4	4	hdpi__NFIB	3.49	TRUE	0.0295924
NFIB	IGF1R	1	hdpi__NFIB	3.49	TRUE	0.0290547
NFIB	LIFR	1	hdpi__NFIB	3.49	TRUE	0.0255466
NFIB	LTBP1	2	hdpi__NFIB	3.49	TRUE	0.0336074
NFIB	NFIB	3	hdpi__NFIB	3.49	TRUE	NA
NFIB	NOSTRIN	1	hdpi__NFIB	3.49	TRUE	0.0262617
NFIB	NR5A2	1	hdpi__NFIB	3.49	TRUE	0.0248278
NFIB	NTNG2	1	hdpi__NFIB	3.49	TRUE	0.0256373
NFIB	PCDH17	1	hdpi__NFIB	3.49	TRUE	0.0247016
NFIB	PCSK5	2	hdpi__NFIB	3.49	TRUE	0.0262219
NFIB	PTPRK	1	hdpi__NFIB	3.49	TRUE	0.0252132
NFIB	RASGRP3	3	hdpi__NFIB	3.49	TRUE	0.0264064
NFIB	RUNX1T1	3	hdpi__NFIB	3.49	TRUE	0.0254213
NFIB	STARD13	1	hdpi__NFIB	3.49	TRUE	0.0272607
NFIB	TBC1D4	1	hdpi__NFIB	3.49	TRUE	0.026635
NFIB	TLE1	1	hdpi__NFIB	3.49	TRUE	0.0240807
NFKB1	ELF3	65	cisbp__M6369	5.02	TRUE	0.0150129
NFKB1	FRMD4B	6	cisbp__M6369	5.02	TRUE	0.0151572
NFKB1	NFKB1	72	cisbp__M6369	5.02	TRUE	NA
NFKB1	NFKBIZ	74	cisbp__M6369	5.02	TRUE	0.0149593
NFKB1	STEAP4	30	cisbp__M6369	5.02	TRUE	0.0177595
NFKB1	TANK	73	cisbp__M6369	5.02	TRUE	0.0158393
NFKB1	SERPINE2	2	transfac_public__M00194	4.13	TRUE	0.0175926
NFKB1	CD83	3	cisbp__M3624	3.36	TRUE	0.0167446
NFKB1	CDH18	4	cisbp__M3624	3.36	TRUE	0.015087
NFKB1	CTSH	5	cisbp__M3624	3.36	TRUE	0.0173562
NFKB1	TNFRSF6B	1	transfac_pro__M08952	3.23	TRUE	0.0154712
NFKB1	PLXNA2	2	cisbp__M3622	3.15	TRUE	0.0176844
NR2F2	ARHGAP6	7	tfdimers__MD00318	3.34	TRUE	0.0256512
NR2F2	EBF1	3	tfdimers__MD00318	3.34	TRUE	0.0288239
NR2F2	LRP4	1	tfdimers__MD00318	3.34	TRUE	0.0214113
NR2F2	MAGI2	1	tfdimers__MD00318	3.34	TRUE	0.021752
NR2F2	MYH10	5	tfdimers__MD00318	3.34	TRUE	0.0194411
NR2F2	NR2F2	6	tfdimers__MD00318	3.34	TRUE	NA
NR2F2	SVEP1	1	tfdimers__MD00318	3.34	TRUE	0.0237818
NR2F2	TBX5	5	tfdimers__MD00318	3.34	TRUE	0.0497279
NR2F2	TNS1	2	tfdimers__MD00318	3.34	TRUE	0.0223103
NR5A2	CAMTA1	1	taipale_cyt_meth__NR5A2_YGACCTTGNNNCAAGGTCR_eDBD_repr	3.08	TRUE	0.00799251
NR5A2	CSGALNACT1	1	taipale_cyt_meth__NR5A2_YGACCTTGNNNCAAGGTCR_eDBD_repr	3.08	TRUE	0.00764933
NR5A2	MID1	1	taipale_cyt_meth__NR5A2_YGACCTTGNNNCAAGGTCR_eDBD_repr	3.08	TRUE	0.00749989
NR5A2	NTNG2	1	taipale_cyt_meth__NR5A2_YGACCTTGNNNCAAGGTCR_eDBD_repr	3.08	TRUE	0.0105476
NR5A2	SPARCL1	1	taipale_cyt_meth__NR5A2_YGACCTTGNNNCAAGGTCR_eDBD_repr	3.08	TRUE	0.0133299
NR5A2	ZNF608	1	taipale_cyt_meth__NR5A2_YGACCTTGNNNCAAGGTCR_eDBD_repr	3.08	TRUE	0.00944935
PKNOX2	ARHGAP6	2	yetfasco__YPL177C_2121	3.4	TRUE	0.02387
PKNOX2	C1QTNF7	2	yetfasco__YPL177C_2121	3.4	TRUE	0.0202813
PKNOX2	FHL1	5	yetfasco__YPL177C_2121	3.4	TRUE	0.0254229
PKNOX2	ITGA8	5	yetfasco__YPL177C_2121	3.4	TRUE	0.0259483
PKNOX2	ITIH5	5	yetfasco__YPL177C_2121	3.4	TRUE	0.0232172
PKNOX2	LAMB1	4	yetfasco__YPL177C_2121	3.4	TRUE	0.0259292
PKNOX2	NR2F2	5	yetfasco__YPL177C_2121	3.4	TRUE	0.0220305
PKNOX2	PKNOX2	5	yetfasco__YPL177C_2121	3.4	TRUE	NA
PKNOX2	SGIP1	2	yetfasco__YPL177C_2121	3.4	TRUE	0.0362208
PKNOX2	TMEM108	5	yetfasco__YPL177C_2121	3.4	TRUE	0.0218169
PKNOX2	CDH10	2	yetfasco__YPL177C_2121	3.36	TRUE	0.0190445
PKNOX2	CHL1	1	cisbp__M1140	3.14	TRUE	0.0193399
RUNX1	ARHGAP15	197	homer__AAACCACAAA_RUNX1	8.36	TRUE	0.0962939
RUNX1	CD247	29	homer__AAACCACAAA_RUNX1	8.36	TRUE	0.095385
RUNX1	CD3G	62	homer__AAACCACAAA_RUNX1	8.36	TRUE	0.0523237
RUNX1	CLEC12A	61	homer__AAACCACAAA_RUNX1	8.36	TRUE	0.0597301
RUNX1	CYTIP	198	homer__AAACCACAAA_RUNX1	8.36	TRUE	0.063836
RUNX1	GZMB	192	homer__AAACCACAAA_RUNX1	8.36	TRUE	0.0439254
RUNX1	IQGAP2	188	homer__AAACCACAAA_RUNX1	8.36	TRUE	0.0862113
RUNX1	ITK	169	homer__AAACCACAAA_RUNX1	8.36	TRUE	0.0926624
RUNX1	KLRB1	99	homer__AAACCACAAA_RUNX1	8.36	TRUE	0.0616612
RUNX1	KLRK1	200	homer__AAACCACAAA_RUNX1	8.36	TRUE	0.0603593
RUNX1	LCK	81	homer__AAACCACAAA_RUNX1	8.36	TRUE	0.0502957
RUNX1	LY9	119	homer__AAACCACAAA_RUNX1	8.36	TRUE	0.053881
RUNX1	PPP2R2B	105	homer__AAACCACAAA_RUNX1	8.36	TRUE	0.0690535
RUNX1	PTPN22	224	homer__AAACCACAAA_RUNX1	8.36	TRUE	0.0824094
RUNX1	RGS1	198	homer__AAACCACAAA_RUNX1	8.36	TRUE	0.0476701
RUNX1	RUNX1	218	homer__AAACCACAAA_RUNX1	8.36	TRUE	0.0160869
RUNX1	SAMD3	33	homer__AAACCACAAA_RUNX1	8.36	TRUE	0.042736
RUNX1	SYTL3	197	homer__AAACCACAAA_RUNX1	8.36	TRUE	0.105467
RUNX1	THEMIS	127	homer__AAACCACAAA_RUNX1	8.36	TRUE	0.0690351
RUNX1	TRAF3IP3	103	homer__AAACCACAAA_RUNX1	8.36	TRUE	0.0696877
RUNX1	TXK	149	homer__AAACCACAAA_RUNX1	8.36	TRUE	0.0539808
RUNX1	UBASH3B	125	homer__AAACCACAAA_RUNX1	8.36	TRUE	0.0512053
RUNX1	NFATC2	44	hocomoco__RUNX1_HUMAN.H11MO.0.A	7.58	TRUE	0.0499629
RUNX1	BIN2	39	transfac_pro__M01658	7.54	TRUE	0.0794921
RUNX1	GNG2	40	factorbook__RUNX1	7.37	TRUE	0.0594098
RUNX1	CCM2	112	jaspar__MA0002.2	7.32	TRUE	0.0359218
RUNX1	CD86	69	jaspar__MA0002.2	7.32	TRUE	0.0307845
RUNX1	INPP4B	105	jaspar__MA0002.2	7.32	TRUE	0.0325191
RUNX1	ITGAD	104	jaspar__MA0002.2	7.32	TRUE	0.0343697
RUNX1	JAKMIP2	78	jaspar__MA0002.2	7.32	TRUE	0.0347165
RUNX1	MBNL1	80	jaspar__MA0002.2	7.32	TRUE	0.0301748
RUNX1	MGAT5	13	jaspar__MA0002.2	7.32	TRUE	0.0370711
RUNX1	PACS1	30	jaspar__MA0002.2	7.32	TRUE	0.0284321
RUNX1	TNFSF8	23	jaspar__MA0002.2	7.32	TRUE	0.0366357
RUNX1	CD69	68	transfac_pro__M01658	6.58	TRUE	0.0285615
RUNX1	FAM107B	21	hocomoco__RUNX1_HUMAN.H11MO.0.A	6.48	TRUE	0.0361189
RUNX1	KLF12	82	transfac_pro__M02084	6.1	TRUE	0.0445535
RUNX1	CR1	26	factorbook__RUNX1	5.85	TRUE	0.0211106
RUNX1	FGD2	19	factorbook__RUNX1	5.85	TRUE	0.0238594
RUNX1	PTP4A1	9	factorbook__RUNX1	5.85	TRUE	0.0201505
RUNX1	SOAT2	29	factorbook__RUNX1	5.85	TRUE	0.0198727
RUNX1	CD244	20	transfac_pro__M00769	5.82	TRUE	0.05353
RUNX1	IPCEF1	50	transfac_pro__M00769	5.82	TRUE	0.043958
RUNX1	STK17B	39	transfac_pro__M00769	5.82	TRUE	0.0679569
RUNX1	TOX	55	transfac_pro__M00769	5.82	TRUE	0.048286
RUNX1	PPARG	25	transfac_pro__M01658	5.73	TRUE	0.0272824
RUNX1	TNIK	26	transfac_pro__M01658	5.73	TRUE	0.0307924
RUNX1	EVL	24	transfac_pro__M02084	5.01	TRUE	0.0246274
RUNX1	KCNAB2	36	homer__CAAACCACAG_RUNX	4.69	TRUE	0.0634687
RUNX1	SH2D1A	42	homer__CAAACCACAG_RUNX	4.69	TRUE	0.0573279
RUNX1	XYLT1	29	homer__CAAACCACAG_RUNX	4.69	TRUE	0.0444356
RUNX1	SLC9A9	17	transfac_pro__M00769	4.48	TRUE	0.0265143
RUNX1	IKZF3	7	cisbp__M6457	4.35	TRUE	0.0609183
RUNX1	TMEM156	44	cisbp__M6457	4.35	TRUE	0.0537795
RUNX1	CD38	5	transfac_pro__M00769	4.3	TRUE	0.0313592
RUNX1	PLAC8	36	transfac_pro__M00769	4.3	TRUE	0.0242028
RUNX1	PLCL2	15	transfac_pro__M00769	4.3	TRUE	0.0267792
RUNX1	ANKRD44	2	transfac_pro__M00769	4.18	TRUE	0.0197284
RUNX1	ARHGDIB	4	transfac_pro__M00769	4.18	TRUE	0.023363
RUNX1	PLXNC1	10	transfac_pro__M00769	4.18	TRUE	0.0206915
RUNX1	ABCG1	26	transfac_pro__M07892	3.75	TRUE	0.0212703
RUNX1	SKAP1	11	transfac_pro__M08865	3.7	TRUE	0.0890755
RUNX1	ALOX5	15	homer__CAAACCACAG_RUNX	3.68	TRUE	0.027338
RUNX1	ATP8B4	28	homer__CAAACCACAG_RUNX	3.68	TRUE	0.0292243
RUNX1	CTSC	4	homer__CAAACCACAG_RUNX	3.68	TRUE	0.0244874
RUNX1	FAM49B	6	homer__CAAACCACAG_RUNX	3.68	TRUE	0.0274742
RUNX1	RAB27B	8	homer__CAAACCACAG_RUNX	3.68	TRUE	0.0275171
RUNX1	MSI2	3	cisbp__M1837	3.64	TRUE	0.0212426
RUNX1	RHOF	25	cisbp__M1837	3.64	TRUE	0.0252187
RUNX1	DOCK11	8	jaspar__MA0002.2	3.58	TRUE	0.0365493
RUNX1	PITPNC1	22	hocomoco__RUNX1_HUMAN.H11MO.0.A	3.54	TRUE	0.0832635
RUNX1	LPIN1	1	cisbp__M1837	3.52	TRUE	0.0299896
RUNX1	MMD	4	cisbp__M1837	3.52	TRUE	0.0318243
RUNX1	PYHIN1	7	cisbp__M1837	3.52	TRUE	0.0327158
RUNX1	ITGA4	23	homer__ACAGGATGTGGT_ETS_RUNX	3.48	TRUE	0.0683976
RUNX1	CD83	1	transfac_pro__M00984	3.42	TRUE	0.0247323
RUNX1	PDGFC	1	transfac_pro__M00984	3.42	TRUE	0.0202993
RUNX1	TRPS1	1	transfac_pro__M00984	3.42	TRUE	0.0194846
RUNX1	FAM69A	4	transfac_pro__M00984	3.25	TRUE	0.0366793
RUNX1	FAM9C	3	transfac_pro__M00984	3.25	TRUE	0.0204374
RUNX1	ID2	2	transfac_pro__M00984	3.25	TRUE	0.026438
RUNX1	KCNQ5	2	transfac_pro__M00984	3.25	TRUE	0.0253412
RUNX1	LITAF	5	transfac_pro__M00984	3.25	TRUE	0.0245831
RUNX1	SSH2	7	transfac_pro__M00984	3.25	TRUE	0.0254473
RUNX1	ST8SIA4	12	transfac_pro__M00984	3.25	TRUE	0.0280367
RUNX1	ATP10A	14	swissregulon__hs__RUNX1..3.p2	3.07	TRUE	0.0775679
RUNX1	PTPRC	10	swissregulon__hs__RUNX1..3.p2	3.07	TRUE	0.116052
TBX5	ADAMTS8	1	transfac_pro__M03855	3.04	TRUE	0.109122
TBX5	ARHGAP6	1	transfac_pro__M03855	3.04	TRUE	0.104174
TBX5	C1QTNF7	1	transfac_pro__M03855	3.04	TRUE	0.120166
TBX5	FHL1	1	transfac_pro__M03855	3.04	TRUE	0.0784436
TBX5	LAMB1	1	transfac_pro__M03855	3.04	TRUE	0.174806
TBX5	NR2F2	1	transfac_pro__M03855	3.04	TRUE	0.0777049
TBX5	PDGFRB	1	transfac_pro__M03855	3.04	TRUE	0.0853817
TCF7L1	HMCN1	9	taipale__TCF7L1_full_NAASATCAAAGN	3.29	TRUE	0.0142263
TCF7L1	LGR4	8	taipale__TCF7L1_full_NAASATCAAAGN	3.29	TRUE	0.01517
TCF7L1	MID1	23	taipale__TCF7L1_full_NAASATCAAAGN	3.29	TRUE	0.0144059
TCF7L1	MYO10	20	taipale__TCF7L1_full_NAASATCAAAGN	3.29	TRUE	0.0146196
TCF7L1	RBFOX2	8	taipale__TCF7L1_full_NAASATCAAAGN	3.29	TRUE	0.016542
TCF7L1	TNFRSF19	20	taipale__TCF7L1_full_NAASATCAAAGN	3.29	TRUE	0.0142666
TCF7L1	ALDH1A1	9	transfac_pro__M03858	3.25	TRUE	0.0134553
TCF7L1	APBB2	9	transfac_pro__M03858	3.25	TRUE	0.0119112
TCF7L1	ARHGAP6	12	transfac_pro__M03858	3.25	TRUE	0.00886342
TCF7L1	B4GALT1	6	transfac_pro__M03858	3.25	TRUE	0.013098
TCF7L1	C1QTNF7	12	transfac_pro__M03858	3.25	TRUE	0.0101603
TCF7L1	CCBE1	9	transfac_pro__M03858	3.25	TRUE	0.00858687
TCF7L1	CHL1	9	transfac_pro__M03858	3.25	TRUE	0.012813
TCF7L1	CLIC5	9	transfac_pro__M03858	3.25	TRUE	0.00867827
TCF7L1	CREB5	15	transfac_pro__M03858	3.25	TRUE	0.0129806
TCF7L1	DACH1	15	transfac_pro__M03858	3.25	TRUE	0.0131031
TCF7L1	DLGAP1	9	transfac_pro__M03858	3.25	TRUE	0.012757
TCF7L1	DPYSL3	9	transfac_pro__M03858	3.25	TRUE	0.0134439
TCF7L1	ERG	9	transfac_pro__M03858	3.25	TRUE	0.00674362
TCF7L1	FAT3	9	transfac_pro__M03858	3.25	TRUE	0.00921991
TCF7L1	FHL1	12	transfac_pro__M03858	3.25	TRUE	0.0100988
TCF7L1	FILIP1	9	transfac_pro__M03858	3.25	TRUE	0.00993713
TCF7L1	FN1	9	transfac_pro__M03858	3.25	TRUE	0.0112997
TCF7L1	FOSL2	9	transfac_pro__M03858	3.25	TRUE	0.0113911
TCF7L1	FOXO3	12	transfac_pro__M03858	3.25	TRUE	0.0111292
TCF7L1	FRMD4A	3	transfac_pro__M03858	3.25	TRUE	0.0117633
TCF7L1	GLI3	9	transfac_pro__M03858	3.25	TRUE	0.0126273
TCF7L1	GLIS3	9	transfac_pro__M03858	3.25	TRUE	0.011482
TCF7L1	HIPK2	9	transfac_pro__M03858	3.25	TRUE	0.0115026
TCF7L1	ID3	9	transfac_pro__M03858	3.25	TRUE	0.0133779
TCF7L1	IQCJ-SCHIP1	6	transfac_pro__M03858	3.25	TRUE	0.0123653
TCF7L1	KALRN	9	transfac_pro__M03858	3.25	TRUE	0.00781428
TCF7L1	KLF7	9	transfac_pro__M03858	3.25	TRUE	0.0123247
TCF7L1	LMCD1	9	transfac_pro__M03858	3.25	TRUE	0.0120918
TCF7L1	LTBP1	11	transfac_pro__M03858	3.25	TRUE	0.0162181
TCF7L1	MAML2	9	transfac_pro__M03858	3.25	TRUE	0.0121818
TCF7L1	MEIS1	15	transfac_pro__M03858	3.25	TRUE	0.0162012
TCF7L1	MRVI1	9	transfac_pro__M03858	3.25	TRUE	0.0138681
TCF7L1	MYO1B	9	transfac_pro__M03858	3.25	TRUE	0.00985942
TCF7L1	NAALADL2	9	transfac_pro__M03858	3.25	TRUE	0.0138775
TCF7L1	NCKAP5	9	transfac_pro__M03858	3.25	TRUE	0.00932992
TCF7L1	NEDD9	15	transfac_pro__M03858	3.25	TRUE	0.0114842
TCF7L1	NELL1	9	transfac_pro__M03858	3.25	TRUE	0.0122361
TCF7L1	NFASC	9	transfac_pro__M03858	3.25	TRUE	0.0131481
TCF7L1	NFIB	9	transfac_pro__M03858	3.25	TRUE	0.0124726
TCF7L1	NKD1	12	transfac_pro__M03858	3.25	TRUE	0.0088302
TCF7L1	NPAS3	9	transfac_pro__M03858	3.25	TRUE	0.0108317
TCF7L1	NRP1	9	transfac_pro__M03858	3.25	TRUE	0.011361
TCF7L1	NTRK2	12	transfac_pro__M03858	3.25	TRUE	0.01312
TCF7L1	PBX1	9	transfac_pro__M03858	3.25	TRUE	0.0103499
TCF7L1	PDE4B	9	transfac_pro__M03858	3.25	TRUE	0.0110812
TCF7L1	PHLDB2	9	transfac_pro__M03858	3.25	TRUE	0.00902977
TCF7L1	PID1	9	transfac_pro__M03858	3.25	TRUE	0.00799483
TCF7L1	PIK3R1	9	transfac_pro__M03858	3.25	TRUE	0.00940292
TCF7L1	PLAT	9	transfac_pro__M03858	3.25	TRUE	0.0112439
TCF7L1	PLEKHG1	9	transfac_pro__M03858	3.25	TRUE	0.0123167
TCF7L1	PLXNA2	9	transfac_pro__M03858	3.25	TRUE	0.0108942
TCF7L1	PREX2	9	transfac_pro__M03858	3.25	TRUE	0.0116824
TCF7L1	PRICKLE2	9	transfac_pro__M03858	3.25	TRUE	0.00630348
TCF7L1	PTPRM	9	transfac_pro__M03858	3.25	TRUE	0.0085935
TCF7L1	RAPGEF4	15	transfac_pro__M03858	3.25	TRUE	0.00923916
TCF7L1	RASGRP3	12	transfac_pro__M03858	3.25	TRUE	0.010728
TCF7L1	RPS6KA2	3	transfac_pro__M03858	3.25	TRUE	0.0141228
TCF7L1	RUNX1T1	21	transfac_pro__M03858	3.25	TRUE	0.0152554
TCF7L1	SH3D19	12	transfac_pro__M03858	3.25	TRUE	0.0132718
TCF7L1	SPARC	9	transfac_pro__M03858	3.25	TRUE	0.0143942
TCF7L1	SPARCL1	9	transfac_pro__M03858	3.25	TRUE	0.0134398
TCF7L1	STARD13	15	transfac_pro__M03858	3.25	TRUE	0.0136497
TCF7L1	TEAD1	9	transfac_pro__M03858	3.25	TRUE	0.0134592
TCF7L1	TIMP3	9	transfac_pro__M03858	3.25	TRUE	0.0108311
TCF7L1	TMEM108	9	transfac_pro__M03858	3.25	TRUE	0.0103611
TCF7L1	TMTC1	9	transfac_pro__M03858	3.25	TRUE	0.0105799
TCF7L1	TPM1	9	transfac_pro__M03858	3.25	TRUE	0.0119258
TCF7L1	ZEB2	9	transfac_pro__M03858	3.25	TRUE	0.00920903
TCF7L1	ZNF608	9	transfac_pro__M03858	3.25	TRUE	0.01067
TCF7L1	ABCB1	6	hocomoco__TF7L1_HUMAN.H11MO.0.B	3.13	TRUE	0.0117333
TCF7L1	ABLIM3	3	cisbp__M1598	3.13	TRUE	0.0138542
TCF7L1	ADAMTS12	6	cisbp__M1598	3.13	TRUE	0.00855379
TCF7L1	ADAMTS6	6	cisbp__M1598	3.13	TRUE	0.0134406
TCF7L1	ADAMTS8	9	hocomoco__TF7L1_HUMAN.H11MO.0.B	3.13	TRUE	0.00898576
TCF7L1	AFF3	6	cisbp__M1598	3.13	TRUE	0.00540442
TCF7L1	AGPAT4	6	cisbp__M1598	3.13	TRUE	0.0127911
TCF7L1	AKT3	8	cisbp__M1598	3.13	TRUE	0.0141919
TCF7L1	ANTXR1	12	hocomoco__TF7L1_HUMAN.H11MO.0.B	3.13	TRUE	0.0128029
TCF7L1	APCDD1	11	cisbp__M1598	3.13	TRUE	0.0154108
TCF7L1	ARHGAP18	6	cisbp__M1598	3.13	TRUE	0.00664311
TCF7L1	ARHGAP20	6	cisbp__M1598	3.13	TRUE	0.0117661
TCF7L1	ARHGEF17	3	cisbp__M1598	3.13	TRUE	0.013251
TCF7L1	ARRDC3	6	cisbp__M1598	3.13	TRUE	0.0139215
TCF7L1	ATP6V0A1	6	cisbp__M1598	3.13	TRUE	0.0131546
TCF7L1	BAZ2B	6	cisbp__M1598	3.13	TRUE	0.0133071
TCF7L1	BICC1	3	cisbp__M1598	3.13	TRUE	0.0084726
TCF7L1	BMP6	6	cisbp__M1598	3.13	TRUE	0.0123444
TCF7L1	BMPER	6	cisbp__M1598	3.13	TRUE	0.0115772
TCF7L1	C7	6	cisbp__M1598	3.13	TRUE	0.00890733
TCF7L1	CACNA1A	6	cisbp__M1598	3.13	TRUE	0.0121483
TCF7L1	CACNA1D	6	cisbp__M1598	3.13	TRUE	0.0107046
TCF7L1	CACNB2	12	hocomoco__TF7L1_HUMAN.H11MO.0.B	3.13	TRUE	0.00808145
TCF7L1	CALCRL	3	cisbp__M1598	3.13	TRUE	0.006827
TCF7L1	CALD1	6	cisbp__M1598	3.13	TRUE	0.0113393
TCF7L1	CAMTA1	9	cisbp__M1598	3.13	TRUE	0.0142712
TCF7L1	CBLB	6	cisbp__M1598	3.13	TRUE	0.0108892
TCF7L1	CCND1	12	hocomoco__TF7L1_HUMAN.H11MO.0.B	3.13	TRUE	0.0128253
TCF7L1	CD36	6	cisbp__M1598	3.13	TRUE	0.0103472
TCF7L1	CDC42BPA	6	hocomoco__TF7L1_HUMAN.H11MO.0.B	3.13	TRUE	0.0154491
TCF7L1	CDH10	3	cisbp__M1598	3.13	TRUE	0.0119128
TCF7L1	CDH13	6	cisbp__M1598	3.13	TRUE	0.00795041
TCF7L1	CDK14	3	cisbp__M1598	3.13	TRUE	0.0172966
TCF7L1	CDK17	6	cisbp__M1598	3.13	TRUE	0.0117168
TCF7L1	CHST9	6	cisbp__M1598	3.13	TRUE	0.0129511
TCF7L1	CHSY1	6	cisbp__M1598	3.13	TRUE	0.0126588
TCF7L1	CNKSR3	3	cisbp__M1598	3.13	TRUE	0.0132876
TCF7L1	COL27A1	18	hocomoco__TF7L1_HUMAN.H11MO.0.B	3.13	TRUE	0.0143747
TCF7L1	COL5A2	6	cisbp__M1598	3.13	TRUE	0.00970012
TCF7L1	COL6A5	3	cisbp__M1598	3.13	TRUE	0.0119286
TCF7L1	CPEB1	6	cisbp__M1598	3.13	TRUE	0.0129285
TCF7L1	CRIM1	9	cisbp__M1598	3.13	TRUE	0.0109265
TCF7L1	CSGALNACT1	6	cisbp__M1598	3.13	TRUE	0.00723282
TCF7L1	CTNNB1	6	cisbp__M1598	3.13	TRUE	0.0127423
TCF7L1	CTNND1	12	hocomoco__TF7L1_HUMAN.H11MO.0.B	3.13	TRUE	0.0098924
TCF7L1	CTTNBP2	6	cisbp__M1598	3.13	TRUE	0.0130095
TCF7L1	CYR61	9	cisbp__M1598	3.13	TRUE	0.0100837
TCF7L1	DCC	6	cisbp__M1598	3.13	TRUE	0.01094
TCF7L1	DHRS3	3	cisbp__M1598	3.13	TRUE	0.0140012
TCF7L1	DNM3	3	cisbp__M1598	3.13	TRUE	0.0117807
TCF7L1	DNMT3A	7	cisbp__M1598	3.13	TRUE	0.0146656
TCF7L1	DOCK9	12	hocomoco__TF7L1_HUMAN.H11MO.0.B	3.13	TRUE	0.00579369
TCF7L1	DPT	6	cisbp__M1598	3.13	TRUE	0.0127994
TCF7L1	DPYD	6	cisbp__M1598	3.13	TRUE	0.0106459
TCF7L1	DYNC1I1	6	cisbp__M1598	3.13	TRUE	0.0124339
TCF7L1	EDIL3	16	hocomoco__TF7L1_HUMAN.H11MO.0.B	3.13	TRUE	0.0143392
TCF7L1	EEPD1	3	cisbp__M1598	3.13	TRUE	0.011889
TCF7L1	EFNB2	6	cisbp__M1598	3.13	TRUE	0.0122144
TCF7L1	EML1	6	cisbp__M1598	3.13	TRUE	0.00846993
TCF7L1	ENAH	6	cisbp__M1598	3.13	TRUE	0.0143947
TCF7L1	ENPP1	8	cisbp__M1598	3.13	TRUE	0.0142246
TCF7L1	ENPP2	15	hocomoco__TF7L1_HUMAN.H11MO.0.B	3.13	TRUE	0.0175687
TCF7L1	ENTPD1	3	hocomoco__TF7L1_HUMAN.H11MO.0.B	3.13	TRUE	0.0115178
TCF7L1	EPAS1	12	hocomoco__TF7L1_HUMAN.H11MO.0.B	3.13	TRUE	0.00600714
TCF7L1	EPB41L2	6	cisbp__M1598	3.13	TRUE	0.010162
TCF7L1	EPB41L3	6	cisbp__M1598	3.13	TRUE	0.0120555
TCF7L1	EPHB1	3	cisbp__M1598	3.13	TRUE	0.0132253
TCF7L1	FAM135A	6	cisbp__M1598	3.13	TRUE	0.0136888
TCF7L1	FAM149A	3	cisbp__M1598	3.13	TRUE	0.0130667
TCF7L1	FAR2	3	cisbp__M1598	3.13	TRUE	0.0129365
TCF7L1	FARP1	6	cisbp__M1598	3.13	TRUE	0.01204
TCF7L1	FAT4	9	cisbp__M1598	3.13	TRUE	0.0144924
TCF7L1	FERMT2	12	hocomoco__TF7L1_HUMAN.H11MO.0.B	3.13	TRUE	0.0126409
TCF7L1	FIGN	9	hocomoco__TF7L1_HUMAN.H11MO.0.B	3.13	TRUE	0.0111254
TCF7L1	FKBP5	12	hocomoco__TF7L1_HUMAN.H11MO.0.B	3.13	TRUE	0.01121
TCF7L1	FLI1	12	hocomoco__TF7L1_HUMAN.H11MO.0.B	3.13	TRUE	0.0057646
TCF7L1	FMNL2	6	cisbp__M1598	3.13	TRUE	0.0112214
TCF7L1	FOXO1	6	cisbp__M1598	3.13	TRUE	0.0128585
TCF7L1	GATA6	6	cisbp__M1598	3.13	TRUE	0.0131379
TCF7L1	GBE1	6	cisbp__M1598	3.13	TRUE	0.0114408
TCF7L1	GCOM1	6	cisbp__M1598	3.13	TRUE	0.00887322
TCF7L1	GNAL	9	hocomoco__TF7L1_HUMAN.H11MO.0.B	3.13	TRUE	0.0139111
TCF7L1	GPM6B	12	hocomoco__TF7L1_HUMAN.H11MO.0.B	3.13	TRUE	0.0104893
TCF7L1	GRID2	6	hocomoco__TF7L1_HUMAN.H11MO.0.B	3.13	TRUE	0.0140347
TCF7L1	GUCY1A2	6	cisbp__M1598	3.13	TRUE	0.00801137
TCF7L1	HECW2	6	cisbp__M1598	3.13	TRUE	0.00851881
TCF7L1	HES1	7	cisbp__M1598	3.13	TRUE	0.0144875
TCF7L1	HMBOX1	6	cisbp__M1598	3.13	TRUE	0.01168
TCF7L1	HPGD	6	cisbp__M1598	3.13	TRUE	0.00816575
TCF7L1	HPSE2	3	cisbp__M1598	3.13	TRUE	0.0122538
TCF7L1	ID1	3	hocomoco__TF7L1_HUMAN.H11MO.0.B	3.13	TRUE	0.0129854
TCF7L1	IFI16	3	cisbp__M1598	3.13	TRUE	0.00747179
TCF7L1	IGF1R	7	cisbp__M1598	3.13	TRUE	0.0200596
TCF7L1	IGF2BP2	6	cisbp__M1598	3.13	TRUE	0.0122768
TCF7L1	ITGA8	6	cisbp__M1598	3.13	TRUE	0.00673871
TCF7L1	JAG1	6	cisbp__M1598	3.13	TRUE	0.0132542
TCF7L1	KCNB2	6	cisbp__M1598	3.13	TRUE	0.0097107
TCF7L1	KCNMB4	6	cisbp__M1598	3.13	TRUE	0.0128797
TCF7L1	KIAA1217	6	cisbp__M1598	3.13	TRUE	0.011015
TCF7L1	KIF1B	6	cisbp__M1598	3.13	TRUE	0.0147964
TCF7L1	KLF9	7	cisbp__M1598	3.13	TRUE	0.0143318
TCF7L1	LAMA2	6	cisbp__M1598	3.13	TRUE	0.00919247
TCF7L1	LAMB1	6	cisbp__M1598	3.13	TRUE	0.00656143
TCF7L1	LDB2	2	cisbp__M1598	3.13	TRUE	0.00451883
TCF7L1	LIFR	6	cisbp__M1598	3.13	TRUE	0.00907721
TCF7L1	LRCH1	3	cisbp__M1598	3.13	TRUE	0.0111881
TCF7L1	LRP4	9	hocomoco__TF7L1_HUMAN.H11MO.0.B	3.13	TRUE	0.0106605
TCF7L1	LRRC32	6	cisbp__M1598	3.13	TRUE	0.0125881
TCF7L1	LSAMP	6	cisbp__M1598	3.13	TRUE	0.00903661
TCF7L1	MAFF	5	cisbp__M1598	3.13	TRUE	0.0144046
TCF7L1	MAMDC2	3	cisbp__M1598	3.13	TRUE	0.011335
TCF7L1	MAN1A1	6	cisbp__M1598	3.13	TRUE	0.0116917
TCF7L1	MAN2A1	6	cisbp__M1598	3.13	TRUE	0.0128797
TCF7L1	MAPRE2	6	cisbp__M1598	3.13	TRUE	0.0126333
TCF7L1	MAST4	12	hocomoco__TF7L1_HUMAN.H11MO.0.B	3.13	TRUE	0.0110604
TCF7L1	MCTP1	6	cisbp__M1598	3.13	TRUE	0.0068014
TCF7L1	MEIS2	12	hocomoco__TF7L1_HUMAN.H11MO.0.B	3.13	TRUE	0.00947531
TCF7L1	MERTK	6	cisbp__M1598	3.13	TRUE	0.0132067
TCF7L1	MICAL3	3	cisbp__M1598	3.13	TRUE	0.0125047
TCF7L1	MYO1E	9	hocomoco__TF7L1_HUMAN.H11MO.0.B	3.13	TRUE	0.0109638
TCF7L1	MYOM1	3	cisbp__M1598	3.13	TRUE	0.0141625
TCF7L1	NCOA3	6	cisbp__M1598	3.13	TRUE	0.0120363
TCF7L1	NDEL1	3	cisbp__M1598	3.13	TRUE	0.0130124
TCF7L1	NDST3	6	cisbp__M1598	3.13	TRUE	0.0100364
TCF7L1	NEGR1	6	cisbp__M1598	3.13	TRUE	0.0129113
TCF7L1	NEURL1B	12	hocomoco__TF7L1_HUMAN.H11MO.0.B	3.13	TRUE	0.0137327
TCF7L1	NFE2L2	6	cisbp__M1598	3.13	TRUE	0.0134317
TCF7L1	NFKB1	6	cisbp__M1598	3.13	TRUE	0.0130191
TCF7L1	NFKBIZ	6	cisbp__M1598	3.13	TRUE	0.011995
TCF7L1	NKAIN2	6	cisbp__M1598	3.13	TRUE	0.0118657
TCF7L1	NOS1	6	cisbp__M1598	3.13	TRUE	0.0122655
TCF7L1	NOVA1	3	cisbp__M1598	3.13	TRUE	0.0139467
TCF7L1	NOX4	3	cisbp__M1598	3.13	TRUE	0.012799
TCF7L1	NPR3	12	hocomoco__TF7L1_HUMAN.H11MO.0.B	3.13	TRUE	0.0117392
TCF7L1	NR2F2	6	cisbp__M1598	3.13	TRUE	0.0127212
TCF7L1	NR4A3	9	hocomoco__TF7L1_HUMAN.H11MO.0.B	3.13	TRUE	0.0093228
TCF7L1	NR5A2	12	hocomoco__TF7L1_HUMAN.H11MO.0.B	3.13	TRUE	0.0140953
TCF7L1	NRXN3	6	cisbp__M1598	3.13	TRUE	0.0134857
TCF7L1	NTNG2	9	hocomoco__TF7L1_HUMAN.H11MO.0.B	3.13	TRUE	0.0100745
TCF7L1	OPCML	9	cisbp__M1598	3.13	TRUE	0.0146415
TCF7L1	OTUD7B	6	cisbp__M1598	3.13	TRUE	0.0105352
TCF7L1	PCDH17	6	cisbp__M1598	3.13	TRUE	0.0102969
TCF7L1	PCDH7	6	hocomoco__TF7L1_HUMAN.H11MO.0.B	3.13	TRUE	0.013429
TCF7L1	PCSK5	6	cisbp__M1598	3.13	TRUE	0.0140103
TCF7L1	PDE3A	9	hocomoco__TF7L1_HUMAN.H11MO.0.B	3.13	TRUE	0.0123195
TCF7L1	PDGFD	3	cisbp__M1598	3.13	TRUE	0.00699514
TCF7L1	PDGFRB	6	cisbp__M1598	3.13	TRUE	0.00913887
TCF7L1	PDLIM3	6	cisbp__M1598	3.13	TRUE	0.00833577
TCF7L1	PDZRN3	6	cisbp__M1598	3.13	TRUE	0.00864046
TCF7L1	PGM5	6	cisbp__M1598	3.13	TRUE	0.0129731
TCF7L1	PIK3R3	6	cisbp__M1598	3.13	TRUE	0.0099343
TCF7L1	PKNOX2	6	cisbp__M1598	3.13	TRUE	0.01296
TCF7L1	PLA2R1	3	cisbp__M1598	3.13	TRUE	0.0117139
TCF7L1	PLCB1	6	cisbp__M1598	3.13	TRUE	0.0110142
TCF7L1	PLCB4	6	cisbp__M1598	3.13	TRUE	0.0103493
TCF7L1	PLD1	6	cisbp__M1598	3.13	TRUE	0.012305
TCF7L1	PLXDC2	3	cisbp__M1598	3.13	TRUE	0.00670738
TCF7L1	PMP22	6	cisbp__M1598	3.13	TRUE	0.0113078
TCF7L1	PPM1L	6	cisbp__M1598	3.13	TRUE	0.01285
TCF7L1	PPP1R9A	3	cisbp__M1598	3.13	TRUE	0.0129701
TCF7L1	PRICKLE1	6	cisbp__M1598	3.13	TRUE	0.0116754
TCF7L1	PRKCE	6	cisbp__M1598	3.13	TRUE	0.00746783
TCF7L1	PRKG1	6	cisbp__M1598	3.13	TRUE	0.00750748
TCF7L1	PRR16	3	cisbp__M1598	3.13	TRUE	0.0134621
TCF7L1	PTGR1	6	cisbp__M1598	3.13	TRUE	0.0107928
TCF7L1	PTK2	6	cisbp__M1598	3.13	TRUE	0.0131906
TCF7L1	PTPN14	6	cisbp__M1598	3.13	TRUE	0.0116321
TCF7L1	PTPN21	6	cisbp__M1598	3.13	TRUE	0.012268
TCF7L1	PTPRB	6	cisbp__M1598	3.13	TRUE	0.00598001
TCF7L1	PTPRG	12	hocomoco__TF7L1_HUMAN.H11MO.0.B	3.13	TRUE	0.00698812
TCF7L1	PTPRK	6	cisbp__M1598	3.13	TRUE	0.0126676
TCF7L1	PTPRN2	6	cisbp__M1598	3.13	TRUE	0.0131474
TCF7L1	QRFPR	6	cisbp__M1598	3.13	TRUE	0.0141493
TCF7L1	RAB6B	12	hocomoco__TF7L1_HUMAN.H11MO.0.B	3.13	TRUE	0.0155681
TCF7L1	RALGAPA2	3	cisbp__M1598	3.13	TRUE	0.00862206
TCF7L1	RALGPS2	6	cisbp__M1598	3.13	TRUE	0.00990782
TCF7L1	RAPGEF1	12	hocomoco__TF7L1_HUMAN.H11MO.0.B	3.13	TRUE	0.0095172
TCF7L1	RAPGEF5	6	cisbp__M1598	3.13	TRUE	0.0104175
TCF7L1	RASAL2	6	cisbp__M1598	3.13	TRUE	0.0130704
TCF7L1	RBMS1	6	cisbp__M1598	3.13	TRUE	0.0140394
TCF7L1	RBMS2	6	cisbp__M1598	3.13	TRUE	0.0111656
TCF7L1	RBMS3	9	cisbp__M1598	3.13	TRUE	0.0109373
TCF7L1	REV3L	6	cisbp__M1598	3.13	TRUE	0.0133497
TCF7L1	RGS5	9	hocomoco__TF7L1_HUMAN.H11MO.0.B	3.13	TRUE	0.0126506
TCF7L1	RGS6	6	cisbp__M1598	3.13	TRUE	0.0132121
TCF7L1	RHOJ	6	cisbp__M1598	3.13	TRUE	0.010656
TCF7L1	RIMS1	12	hocomoco__TF7L1_HUMAN.H11MO.0.B	3.13	TRUE	0.0134071
TCF7L1	RIN2	6	cisbp__M1598	3.13	TRUE	0.0135072
TCF7L1	RIN3	3	cisbp__M1598	3.13	TRUE	0.0111651
TCF7L1	RNF144B	6	cisbp__M1598	3.13	TRUE	0.0101793
TCF7L1	RNF150	3	cisbp__M1598	3.13	TRUE	0.0117706
TCF7L1	ROBO2	3	cisbp__M1598	3.13	TRUE	0.013391
TCF7L1	SAMD4A	6	cisbp__M1598	3.13	TRUE	0.0122948
TCF7L1	SASH1	9	hocomoco__TF7L1_HUMAN.H11MO.0.B	3.13	TRUE	0.00932217
TCF7L1	SDK1	6	cisbp__M1598	3.13	TRUE	0.00741315
TCF7L1	SEMA6D	6	cisbp__M1598	3.13	TRUE	0.0131867
TCF7L1	SGIP1	3	cisbp__M1598	3.13	TRUE	0.0079669
TCF7L1	SKIL	6	cisbp__M1598	3.13	TRUE	0.0134372
TCF7L1	SLC1A3	6	cisbp__M1598	3.13	TRUE	0.010851
TCF7L1	SLC6A4	6	cisbp__M1598	3.13	TRUE	0.00949487
TCF7L1	SLC8A1	3	cisbp__M1598	3.13	TRUE	0.0117329
TCF7L1	SLCO2A1	3	cisbp__M1598	3.13	TRUE	0.0060155
TCF7L1	SLIT2	6	cisbp__M1598	3.13	TRUE	0.00818173
TCF7L1	SMAD6	12	hocomoco__TF7L1_HUMAN.H11MO.0.B	3.13	TRUE	0.00800748
TCF7L1	SORBS1	6	cisbp__M1598	3.13	TRUE	0.0115092
TCF7L1	SPOCK1	3	cisbp__M1598	3.13	TRUE	0.0130608
TCF7L1	SPOCK3	3	cisbp__M1598	3.13	TRUE	0.0131724
TCF7L1	SPON1	6	cisbp__M1598	3.13	TRUE	0.0081476
TCF7L1	SPTBN1	13	cisbp__M1598	3.13	TRUE	0.0165076
TCF7L1	STXBP6	6	cisbp__M1598	3.13	TRUE	0.00948236
TCF7L1	SUSD4	6	cisbp__M1598	3.13	TRUE	0.0125576
TCF7L1	SVEP1	9	hocomoco__TF7L1_HUMAN.H11MO.0.B	3.13	TRUE	0.00648903
TCF7L1	SYN3	3	cisbp__M1598	3.13	TRUE	0.0102402
TCF7L1	SYNE2	6	cisbp__M1598	3.13	TRUE	0.0123785
TCF7L1	TACC1	12	hocomoco__TF7L1_HUMAN.H11MO.0.B	3.13	TRUE	0.0128507
TCF7L1	TBC1D4	9	hocomoco__TF7L1_HUMAN.H11MO.0.B	3.13	TRUE	0.0130342
TCF7L1	TBX5	6	cisbp__M1598	3.13	TRUE	0.00948956
TCF7L1	TCF4	6	cisbp__M1598	3.13	TRUE	0.00696352
TCF7L1	TCF7L1	11	hocomoco__TF7L1_HUMAN.H11MO.0.B	3.13	TRUE	NA
TCF7L1	TCF7L2	6	cisbp__M1598	3.13	TRUE	0.0124513
TCF7L1	TET1	3	cisbp__M1598	3.13	TRUE	0.0138768
TCF7L1	TFPI	3	cisbp__M1598	3.13	TRUE	0.0127879
TCF7L1	THSD7A	3	cisbp__M1598	3.13	TRUE	0.0135815
TCF7L1	TIMP2	6	cisbp__M1598	3.13	TRUE	0.0138122
TCF7L1	TLE1	6	cisbp__M1598	3.13	TRUE	0.0112368
TCF7L1	TMEM117	6	cisbp__M1598	3.13	TRUE	0.0133576
TCF7L1	TMEM132C	6	cisbp__M1598	3.13	TRUE	0.0116304
TCF7L1	TNFAIP8L3	6	cisbp__M1598	3.13	TRUE	0.0117304
TCF7L1	TNS1	6	cisbp__M1598	3.13	TRUE	0.0117501
TCF7L1	TSHZ2	6	cisbp__M1598	3.13	TRUE	0.0138764
TCF7L1	TXNIP	6	cisbp__M1598	3.13	TRUE	0.0122231
TCF7L1	UST	9	cisbp__M1598	3.13	TRUE	0.0112021
TCF7L1	VEGFC	6	cisbp__M1598	3.13	TRUE	0.00933066
TCF7L1	VGLL3	3	cisbp__M1598	3.13	TRUE	0.00952688
TCF7L1	WLS	9	cisbp__M1598	3.13	TRUE	0.0132749
TCF7L1	WWTR1	12	hocomoco__TF7L1_HUMAN.H11MO.0.B	3.13	TRUE	0.00871152
TCF7L1	ZBTB16	6	cisbp__M1598	3.13	TRUE	0.0115796
TCF7L1	ZSWIM4	6	cisbp__M1598	3.13	TRUE	0.0116699
TCF7L2	AHCYL2	7	stark__CCTTTGATCTT	3.01	TRUE	0.0190466
TCF7L2	ANKRD28	4	stark__CCTTTGATCTT	3.01	TRUE	0.0192477
TCF7L2	ANO6	1	stark__CCTTTGATCTT	3.01	TRUE	0.0213356
TCF7L2	ATP8B4	4	stark__CCTTTGATCTT	3.01	TRUE	0.0652646
TCF7L2	CSNK1G3	1	stark__CCTTTGATCTT	3.01	TRUE	0.0184214
TCF7L2	EPB41L1	3	stark__CCTTTGATCTT	3.01	TRUE	0.0314658
TCF7L2	HDAC4	1	stark__CCTTTGATCTT	3.01	TRUE	0.0191854
TCF7L2	ITGB8	4	stark__CCTTTGATCTT	3.01	TRUE	0.0227984
TCF7L2	KANK1	1	stark__CCTTTGATCTT	3.01	TRUE	0.0175423
TCF7L2	LGR4	1	stark__CCTTTGATCTT	3.01	TRUE	0.020591
TCF7L2	LPIN2	1	stark__CCTTTGATCTT	3.01	TRUE	0.0188378
TCF7L2	MATN2	1	stark__CCTTTGATCTT	3.01	TRUE	0.0230816
TCF7L2	MCTP1	1	stark__CCTTTGATCTT	3.01	TRUE	0.0226452
TCF7L2	MDM2	1	stark__CCTTTGATCTT	3.01	TRUE	0.0187169
TCF7L2	NCOA2	1	stark__CCTTTGATCTT	3.01	TRUE	0.0193869
TCF7L2	NHS	4	stark__CCTTTGATCTT	3.01	TRUE	0.0196677
TCF7L2	PDGFC	3	stark__CCTTTGATCTT	3.01	TRUE	0.0433009
TCF7L2	PITPNA	1	stark__CCTTTGATCTT	3.01	TRUE	0.0199121
TCF7L2	PPARG	5	stark__CCTTTGATCTT	3.01	TRUE	0.145748
TCF7L2	PTPRK	1	stark__CCTTTGATCTT	3.01	TRUE	0.0211296
TCF7L2	RBM47	1	stark__CCTTTGATCTT	3.01	TRUE	0.0227567
TCF7L2	SIK2	1	stark__CCTTTGATCTT	3.01	TRUE	0.0219817
TCF7L2	TRAK1	1	stark__CCTTTGATCTT	3.01	TRUE	0.0183101
TEAD1	AGER	93	factorbook__TEAD1	6.96	TRUE	0.0556316
TEAD1	CAPN9	30	factorbook__TEAD1	6.96	TRUE	0.0454678
TEAD1	CYR61	105	factorbook__TEAD1	6.96	TRUE	0.0432008
TEAD1	DENND2C	19	factorbook__TEAD1	6.96	TRUE	0.0518989
TEAD1	FGF12	36	factorbook__TEAD1	6.96	TRUE	0.0853657
TEAD1	FLVCR2	77	factorbook__TEAD1	6.96	TRUE	0.0705804
TEAD1	GPM6A	73	factorbook__TEAD1	6.96	TRUE	0.0909207
TEAD1	LIMCH1	91	factorbook__TEAD1	6.96	TRUE	0.0561575
TEAD1	LMO7	66	factorbook__TEAD1	6.96	TRUE	0.0505809
TEAD1	LMOD1	92	factorbook__TEAD1	6.96	TRUE	0.0499004
TEAD1	NDST3	74	factorbook__TEAD1	6.96	TRUE	0.0646862
TEAD1	NEBL	90	factorbook__TEAD1	6.96	TRUE	0.050367
TEAD1	PTPN14	104	factorbook__TEAD1	6.96	TRUE	0.0599206
TEAD1	PTPN21	86	factorbook__TEAD1	6.96	TRUE	0.0494457
TEAD1	SLC26A5	61	factorbook__TEAD1	6.96	TRUE	0.0973927
TEAD1	TEAD1	51	factorbook__TEAD1	6.96	TRUE	NA
TEAD1	TES	57	factorbook__TEAD1	6.96	TRUE	0.0429509
TEAD1	UNC13D	85	factorbook__TEAD1	6.96	TRUE	0.0764827
TEAD1	SCEL	63	taipale_cyt_meth__TEAD1_NRCATWCCN_FL_meth_repr	6.67	TRUE	0.100474
TEAD1	CLIC5	33	transfac_pro__M07903	6.56	TRUE	0.0643656
TEAD1	ARHGAP44	17	taipale_cyt_meth__TEAD1_NRCATWCCN_FL	6.53	TRUE	0.0444241
TEAD1	HOMER1	23	cisbp__M1916	6.16	TRUE	0.0561963
TEAD1	IQCJ-SCHIP1	39	cisbp__M1916	6.16	TRUE	0.0442378
TEAD1	LAMA3	30	cisbp__M1916	6.16	TRUE	0.0690611
TEAD1	ST6GALNAC5	39	cisbp__M1916	6.16	TRUE	0.0691426
TEAD1	CDH13	13	hocomoco__TEAD1_HUMAN.H11MO.0.A	5.92	TRUE	0.0762953
TEAD1	PHLDB2	33	hocomoco__TEAD1_HUMAN.H11MO.0.A	5.92	TRUE	0.065581
TEAD1	SYN3	57	hocomoco__TEAD1_HUMAN.H11MO.0.A	5.92	TRUE	0.0457049
TEAD1	TUFT1	15	transfac_pro__M01305	5.82	TRUE	0.0632904
TEAD1	ACTN4	55	factorbook__TEAD1	5.12	TRUE	0.026008
TEAD1	GCNT2	53	factorbook__TEAD1	5.12	TRUE	0.028803
TEAD1	MAGI1	48	factorbook__TEAD1	5.12	TRUE	0.0290928
TEAD1	NEDD4L	46	factorbook__TEAD1	5.12	TRUE	0.0308024
TEAD1	PLA2R1	52	factorbook__TEAD1	5.12	TRUE	0.0404501
TEAD1	PLCL1	59	factorbook__TEAD1	5.12	TRUE	0.026814
TEAD1	PRUNE2	35	factorbook__TEAD1	5.12	TRUE	0.0318753
TEAD1	REPS2	35	factorbook__TEAD1	5.12	TRUE	0.023418
TEAD1	ARPP21	7	cisbp__M5905	4.71	TRUE	0.0476188
TEAD1	PTGR1	10	cisbp__M5905	4.71	TRUE	0.0530082
TEAD1	GPRC5A	31	taipale__TEAD1_full_RCATTCCNNRCATWCCN_repr	4.47	TRUE	0.0849464
TEAD1	SLC35F4	1	taipale__TEAD1_full_RCATTCCNNRCATWCCN_repr	4.47	TRUE	0.0849407
TEAD1	UBL3	19	taipale__TEAD1_full_RCATTCCNNRCATWCCN_repr	4.47	TRUE	0.0497069
TEAD1	ANO1	16	factorbook__TEAD1	4.44	TRUE	0.0189277
TEAD1	ERC2	33	factorbook__TEAD1	4.44	TRUE	0.0169723
TEAD1	NHSL1	32	factorbook__TEAD1	4.44	TRUE	0.0234195
TEAD1	TACC2	32	factorbook__TEAD1	4.44	TRUE	0.0293077
TEAD1	ABCA1	22	hocomoco__TEAD1_HUMAN.H11MO.0.A	4.4	TRUE	0.0345729
TEAD1	ACTN3	20	hocomoco__TEAD1_HUMAN.H11MO.0.A	4.4	TRUE	0.0226523
TEAD1	CADM1	33	hocomoco__TEAD1_HUMAN.H11MO.0.A	4.4	TRUE	0.034464
TEAD1	CGNL1	26	hocomoco__TEAD1_HUMAN.H11MO.0.A	4.4	TRUE	0.0382576
TEAD1	CRY1	17	hocomoco__TEAD1_HUMAN.H11MO.0.A	4.4	TRUE	0.0220039
TEAD1	FERMT2	29	hocomoco__TEAD1_HUMAN.H11MO.0.A	4.4	TRUE	0.0323944
TEAD1	JDP2	17	hocomoco__TEAD1_HUMAN.H11MO.0.A	4.4	TRUE	0.0212791
TEAD1	PDZD2	16	hocomoco__TEAD1_HUMAN.H11MO.0.A	4.4	TRUE	0.0263427
TEAD1	PLS3	23	hocomoco__TEAD1_HUMAN.H11MO.0.A	4.4	TRUE	0.030798
TEAD1	PPP1R15A	32	hocomoco__TEAD1_HUMAN.H11MO.0.A	4.4	TRUE	0.0265602
TEAD1	SAMD4A	36	hocomoco__TEAD1_HUMAN.H11MO.0.A	4.4	TRUE	0.0327318
[truncated: 99 more rows]

## Sheet: TFs in DEGs of heart
Core regulatory TFs of differentially expressed genes of monkey heart during aging
TF	Target gene	nMotifs	bestMotif	NES	highConfAnnot	Genie3Weight
ARID5A	ARID5A	1	transfac_pro__M02840	4.06	TRUE	NA
ARID5A	FOSB	1	transfac_pro__M02840	4.06	TRUE	0.0064406
ARID5A	FOSL2	1	transfac_pro__M02840	4.06	TRUE	0.00906366
ARID5A	INHBA	1	transfac_pro__M02840	4.06	TRUE	0.00846706
ARID5A	IRF1	1	transfac_pro__M02840	4.06	TRUE	0.0108042
ARID5A	SLC25A25	1	transfac_pro__M02840	4.06	TRUE	0.0106691
ARNT	C12orf66	1	swissregulon__hs__AHR_ARNT_ARNT2.p2	3.23	TRUE	0.0101631
ARNT	CNKSR2	1	swissregulon__hs__AHR_ARNT_ARNT2.p2	3.23	TRUE	0.00957288
ARNT	CNTFR	1	swissregulon__hs__AHR_ARNT_ARNT2.p2	3.23	TRUE	0.00910877
ARNT	PPFIA2	1	swissregulon__hs__AHR_ARNT_ARNT2.p2	3.23	TRUE	0.00953979
ATF3	ATF3	825	dbcorrdb__ATF3__ENCSR000BNU_1__m1	5.22	TRUE	NA
ATF3	FOSL2	641	dbcorrdb__ATF3__ENCSR000BNU_1__m1	5.22	TRUE	0.0145537
ATF3	LMNA	624	dbcorrdb__ATF3__ENCSR000BNU_1__m1	5.22	TRUE	0.0183834
ATF3	FOSB	579	dbcorrdb__ATF3__ENCSR000BNU_1__m1	5.22	TRUE	0.0726964
ATF3	IFRD1	569	dbcorrdb__ATF3__ENCSR000BNU_1__m1	4.61	TRUE	0.0238603
ATF3	SDC4	534	dbcorrdb__ATF3__ENCSR000BNU_1__m1	5.22	TRUE	0.0139043
ATF3	NFATC2	489	dbcorrdb__ATF3__ENCSR000BNU_1__m1	5.21	TRUE	0.0134309
ATF3	CSRNP1	445	homer__DATGASTCATHN_Atf3	4.51	TRUE	0.0160758
ATF3	ZFP36	413	dbcorrdb__ATF3__ENCSR000BNU_1__m1	5.22	TRUE	0.0293355
ATF3	NR4A3	408	dbcorrdb__ATF3__ENCSR000BNU_1__m1	5.22	TRUE	0.0229893
ATF3	LDLR	393	homer__DATGASTCATHN_Atf3	4.51	TRUE	0.0173826
ATF3	GPRC5A	353	dbcorrdb__ATF3__ENCSR000BNU_1__m1	4.61	TRUE	0.0199971
ATF3	SLC25A25	294	dbcorrdb__ATF3__ENCSR000BNU_1__m1	5.22	TRUE	0.0128774
ATF3	GADD45B	245	dbcorrdb__ATF3__ENCSR000BNU_1__m1	5.22	TRUE	0.025437
ATF3	ARID5A	239	dbcorrdb__ATF3__ENCSR000BNU_1__m1	5.22	TRUE	0.0193874
ATF3	PPP1R15A	236	transfac_pro__M00981	4.45	TRUE	0.0235084
ATF3	MAFF	234	transfac_pro__M00981	4.45	TRUE	0.0133431
ATF3	BCAS2	226	transfac_pro__M00981	4.45	TRUE	0.0151459
ATF3	FOS	223	dbcorrdb__ATF3__ENCSR000BNU_1__m1	4.61	TRUE	0.0522623
ATF3	YWHAZ	222	transfac_pro__M00981	4.45	TRUE	0.00781512
ATF3	AZIN1	215	transfac_pro__M00981	4.45	TRUE	0.0109742
ATF3	NFKBIZ	197	transfac_pro__M01863	4.42	TRUE	0.023583
ATF3	H3F3B	196	dbcorrdb__ATF3__ENCSR000BNU_1__m1	4.66	TRUE	0.00817816
ATF3	TRIM55	193	dbcorrdb__ATF3__ENCSR000BNU_1__m1	4.66	TRUE	0.00785739
ATF3	IRF1	186	dbcorrdb__ATF3__ENCSR000BNU_1__m1	5.22	TRUE	0.015267
ATF3	EGR1	186	transfac_pro__M00981	4.45	TRUE	0.0294858
ATF3	PDLIM3	179	transfac_pro__M00981	4.45	TRUE	0.0174373
ATF3	UBC	158	dbcorrdb__ATF3__ENCSR000BNU_1__m1	4.61	TRUE	0.00700099
ATF3	CCNL1	152	transfac_pro__M00981	4.45	TRUE	0.0275495
ATF3	BHLHE40	147	dbcorrdb__ATF3__ENCSR000BNU_1__m1	4.61	TRUE	0.0100455
ATF3	CREB5	147	dbcorrdb__ATF3__ENCSR000BNU_1__m1	4.61	TRUE	0.00746384
ATF3	NPPA	137	dbcorrdb__ATF3__ENCSR000BNU_1__m1	5.21	TRUE	0.0194496
ATF3	CTTNBP2NL	137	dbcorrdb__ATF3__ENCSR000BNU_1__m1	4.61	TRUE	0.00509487
ATF3	PRKAG2	136	dbcorrdb__ATF3__ENCSR000BNU_1__m1	4.66	TRUE	0.00873569
ATF3	TNFAIP3	135	dbcorrdb__ATF3__ENCSR000BNU_1__m1	4.21	TRUE	0.017267
ATF3	PER2	124	dbcorrdb__ATF3__ENCSR000BNU_1__m1	4.61	TRUE	0.00675843
ATF3	TSC22D2	121	transfac_pro__M00981	4.45	TRUE	0.0106996
ATF3	TAGLN2	108	dbcorrdb__ATF3__ENCSR000BNU_1__m1	4.61	TRUE	0.00685554
ATF3	KLF10	108	dbcorrdb__ATF3__ENCSR000BNU_1__m1	4.21	TRUE	0.0129412
ATF3	STAMBPL1	106	dbcorrdb__ATF3__ENCSR000BNU_1__m1	4.61	TRUE	0.00715068
ATF3	MLF1	106	transfac_pro__M00981	4.45	TRUE	0.0114546
ATF3	PER1	104	transfac_pro__M00981	4.45	TRUE	0.00800925
ATF3	STK38L	103	dbcorrdb__ATF3__ENCSR000BNU_1__m1	4.61	TRUE	0.00635136
ATF3	SDCBP	100	dbcorrdb__ATF3__ENCSR000BNU_1__m1	4.66	TRUE	0.00782677
ATF3	ANXA1	100	dbcorrdb__ATF3__ENCSR000BNU_1__m1	4.61	TRUE	0.00718427
ATF3	ZNF385B	95	dbcorrdb__ATF3__ENCSR000BNU_1__m1	4.61	TRUE	0.00945879
ATF3	EIF1	89	dbcorrdb__ATF3__ENCSR000BNU_1__m1	4.66	TRUE	0.00918113
ATF3	NR4A2	88	dbcorrdb__ATF3__ENCSR000BNU_1__m1	4.61	TRUE	0.00681428
ATF3	ACTN2	82	cisbp__M4684	3.58	TRUE	0.00608751
ATF3	UBAP1	79	transfac_pro__M00981	4.4	TRUE	0.0060751
ATF3	CLSTN2	77	dbcorrdb__ATF3__ENCSR000BNU_1__m1	4.61	TRUE	0.00553266
ATF3	SRSF7	73	dbcorrdb__ATF3__ENCSR000BNU_1__m1	5.22	TRUE	0.0133602
ATF3	ELL2	67	dbcorrdb__ATF3__ENCSR000BNU_1__m1	4.61	TRUE	0.0065318
ATF3	RAP1B	61	dbcorrdb__ATF3__ENCSR000BNU_1__m1	4.61	TRUE	0.00936885
ATF3	TBX5	60	transfac_pro__M00981	4.45	TRUE	0.00733751
ATF3	SLCO1A2	59	dbcorrdb__ATF3__ENCSR000BNU_1__m1	4.61	TRUE	0.0051586
ATF3	PNRC1	57	transfac_pro__M00981	4.4	TRUE	0.00622707
ATF3	SBNO2	56	dbcorrdb__ATF3__ENCSR000BNU_1__m1	4.61	TRUE	0.00720168
ATF3	SLMAP	56	dbcorrdb__ATF3__ENCSR000BNU_1__m1	4.61	TRUE	0.00532518
ATF3	AFF4	55	dbcorrdb__ATF3__ENCSR000BNU_1__m1	4.61	TRUE	0.00518614
ATF3	G3BP2	55	transfac_pro__M00981	4.4	TRUE	0.00580491
ATF3	RNF122	55	transfac_pro__M00981	4.4	TRUE	0.00743048
ATF3	JDP2	54	dbcorrdb__ATF3__ENCSR000BNU_1__m1	4.61	TRUE	0.00671025
ATF3	RND3	53	dbcorrdb__ATF3__ENCSR000BNU_1__m1	4.66	TRUE	0.00768816
ATF3	C1QTNF1	52	dbcorrdb__ATF3__ENCSR000BNU_1__m1	4.61	TRUE	0.00651557
ATF3	FGF14	51	dbcorrdb__ATF3__ENCSR000BNU_1__m1	4.61	TRUE	0.00612053
ATF3	RLIM	49	transfac_pro__M00981	3.14	TRUE	0.0153034
ATF3	SOD2	47	cisbp__M4684	4.1	TRUE	0.0169004
ATF3	NTN1	46	transfac_pro__M00981	4.45	TRUE	0.00737032
ATF3	FTH1	44	dbcorrdb__ATF3__ENCSR000BNU_1__m1	4.61	TRUE	0.00558906
ATF3	POU6F2	42	cisbp__M4684	3.58	TRUE	0.0062568
ATF3	NCKAP5	40	dbcorrdb__ATF3__ENCSR000BNU_1__m1	4.61	TRUE	0.00618018
ATF3	SQSTM1	40	dbcorrdb__ATF3__ENCSR000BNU_1__m1	4.61	TRUE	0.0072181
ATF3	RGS16	38	dbcorrdb__ATF3__ENCSR000BNU_1__m1	5.22	TRUE	0.0151328
ATF3	GRASP	38	cisbp__M4684	3.58	TRUE	0.00539325
ATF3	SLC44A5	36	cisbp__M4684	3.58	TRUE	0.00624934
ATF3	PALM2	34	dbcorrdb__ATF3__ENCSR000BNU_1__m1	4.61	TRUE	0.00791763
ATF3	NR4A1	34	dbcorrdb__ATF3__ENCSR000BPS_1__m4	3.05	TRUE	0.0154651
ATF3	TRA2B	27	transfac_pro__M00981	4.4	TRUE	0.00742176
ATF3	SLC22A23	24	dbcorrdb__ATF3__ENCSR000BNU_1__m1	4.66	TRUE	0.0108183
ATF3	KLF4	24	cisbp__M4684	3.58	TRUE	0.00746661
ATF3	BMP10	24	transfac_pro__M01863	3.38	TRUE	0.0168183
ATF3	DSTN	22	dbcorrdb__ATF3__ENCSR000BNU_1__m1	4.61	TRUE	0.00567958
ATF3	PTTG1IP	21	cisbp__M4684	3.58	TRUE	0.00532592
ATF3	ZNF614	20	transfac_pro__M00981	4.45	TRUE	0.00779973
ATF3	ADAMTS1	19	dbcorrdb__ATF3__ENCSR000BNU_1__m1	4.61	TRUE	0.00614873
ATF3	MT3	17	hocomoco__ATF3_MOUSE.H11MO.0.A	3.03	TRUE	0.0184439
ATF3	PABPC1	16	cisbp__M4684	3.58	TRUE	0.00550257
ATF3	ANKRD1	14	dbcorrdb__ATF3__ENCSR000BPS_1__m4	3.57	TRUE	0.0102841
ATF3	FTL	7	dbcorrdb__ATF3__ENCSR000BNU_1__m1	4.61	TRUE	0.00547193
ATF3	ICAM1	6	dbcorrdb__ATF3__ENCSR000BPS_1__m4	3.57	TRUE	0.0193857
ATF3	SYN3	3	dbcorrdb__ATF3__ENCSR000BNU_1__m1	4.61	TRUE	0.00654089
BCL6	BCL6	6	transfac_pro__M07375	3.9	TRUE	NA
BCL6	SEMA3E	6	transfac_pro__M07375	3.9	TRUE	0.00829277
BCL6	IGF1	4	transfac_pro__M07375	3.9	TRUE	0.00795586
BCL6	ABCA1	3	transfac_pro__M07375	3.9	TRUE	0.0068266
BCL6	COCH	3	transfac_pro__M07375	3.9	TRUE	0.0102496
BCL6	RGMA	3	transfac_pro__M07375	3.9	TRUE	0.00715078
BCL6	CCDC80	3	transfac_pro__M01183	3.82	TRUE	0.00660474
BCL6	COL6A3	3	transfac_pro__M01183	3.82	TRUE	0.0144405
BCL6	PRRX1	3	transfac_pro__M01183	3.82	TRUE	0.00697919
BCL6	VIT	3	transfac_pro__M01183	3.82	TRUE	0.0212991
BCL6	ADAMTS17	2	transfac_pro__M07375	3.9	TRUE	0.00678403
BCL6	EPHA3	2	transfac_pro__M07375	3.9	TRUE	0.00709993
BCL6	AKAP13	2	transfac_pro__M01183	3.82	TRUE	0.00265454
BCL6	ANK2	2	transfac_pro__M01183	3.82	TRUE	0.00295515
BCL6	ANKS1B	2	transfac_pro__M01183	3.82	TRUE	0.00634301
BCL6	ANTXR2	2	transfac_pro__M01183	3.82	TRUE	0.00323563
BCL6	ANXA1	2	transfac_pro__M01183	3.82	TRUE	0.00400618
BCL6	AR	2	transfac_pro__M01183	3.82	TRUE	0.00521601
BCL6	ARHGAP24	2	transfac_pro__M01183	3.82	TRUE	0.00284726
BCL6	ARHGAP6	2	transfac_pro__M01183	3.82	TRUE	0.0027562
BCL6	AUTS2	2	transfac_pro__M01183	3.82	TRUE	0.00236799
BCL6	BCL2	2	transfac_pro__M01183	3.82	TRUE	0.00295828
BCL6	BNC2	2	transfac_pro__M01183	3.82	TRUE	0.00439631
BCL6	C1QTNF7	2	transfac_pro__M01183	3.82	TRUE	0.005312
BCL6	CACHD1	2	transfac_pro__M01183	3.82	TRUE	0.00451284
BCL6	CACNA2D1	2	transfac_pro__M01183	3.82	TRUE	0.00269441
BCL6	CALD1	2	transfac_pro__M01183	3.82	TRUE	0.0022722
BCL6	CELF2	2	transfac_pro__M01183	3.82	TRUE	0.00240565
BCL6	CNTN4	2	transfac_pro__M01183	3.82	TRUE	0.00222038
BCL6	COL3A1	2	transfac_pro__M01183	3.82	TRUE	0.00497916
BCL6	COL5A2	2	transfac_pro__M01183	3.82	TRUE	0.00342655
BCL6	CREB5	2	transfac_pro__M01183	3.82	TRUE	0.00334119
BCL6	DCLK2	2	transfac_pro__M01183	3.82	TRUE	0.00349224
BCL6	DPYSL3	2	transfac_pro__M01183	3.82	TRUE	0.00363727
BCL6	EBF1	2	transfac_pro__M01183	3.82	TRUE	0.00137507
BCL6	EBF2	2	transfac_pro__M01183	3.82	TRUE	0.00319619
BCL6	EDIL3	2	transfac_pro__M01183	3.82	TRUE	0.00458645
BCL6	EPB41L2	2	transfac_pro__M01183	3.82	TRUE	0.0023145
BCL6	ETV1	2	transfac_pro__M01183	3.82	TRUE	0.00315169
BCL6	FBN1	2	transfac_pro__M01183	3.82	TRUE	0.0031581
BCL6	FHL1	2	transfac_pro__M01183	3.82	TRUE	0.00314962
BCL6	FIGN	2	transfac_pro__M01183	3.82	TRUE	0.00246612
BCL6	FILIP1L	2	transfac_pro__M01183	3.82	TRUE	0.00354946
BCL6	FN1	2	transfac_pro__M01183	3.82	TRUE	0.00392575
BCL6	FOXP2	2	transfac_pro__M01183	3.82	TRUE	0.00309381
BCL6	FREM1	2	transfac_pro__M01183	3.82	TRUE	0.00274255
BCL6	GFRA1	2	transfac_pro__M01183	3.82	TRUE	0.00488187
BCL6	GLIS3	2	transfac_pro__M01183	3.82	TRUE	0.00517429
BCL6	IKZF2	2	transfac_pro__M01183	3.82	TRUE	0.00432306
BCL6	LTBP1	2	transfac_pro__M01183	3.82	TRUE	0.00308041
BCL6	MECOM	2	transfac_pro__M01183	3.82	TRUE	0.0023994
BCL6	MEIS2	2	transfac_pro__M01183	3.82	TRUE	0.00296514
BCL6	MID1	2	transfac_pro__M01183	3.82	TRUE	0.00481109
BCL6	MXI1	2	transfac_pro__M01183	3.82	TRUE	0.00388754
BCL6	NALCN	2	transfac_pro__M01183	3.82	TRUE	0.00591643
BCL6	NFIA	2	transfac_pro__M01183	3.82	TRUE	0.00230627
BCL6	NFIB	2	transfac_pro__M01183	3.82	TRUE	0.00259999
BCL6	NFKBIZ	2	transfac_pro__M01183	3.82	TRUE	0.00325912
BCL6	NR3C1	2	transfac_pro__M01183	3.82	TRUE	0.00309263
BCL6	NRG1	2	transfac_pro__M01183	3.82	TRUE	0.00404106
BCL6	OSBPL6	2	transfac_pro__M01183	3.82	TRUE	0.00398265
BCL6	PAN3	2	transfac_pro__M01183	3.82	TRUE	0.00285631
BCL6	PAPPA	2	transfac_pro__M01183	3.82	TRUE	0.00415572
BCL6	PBX1	2	transfac_pro__M01183	3.82	TRUE	0.00242155
BCL6	PHF21A	2	transfac_pro__M01183	3.82	TRUE	0.00338535
BCL6	PHLDB2	2	transfac_pro__M01183	3.82	TRUE	0.00293265
BCL6	PIK3R1	2	transfac_pro__M01183	3.82	TRUE	0.00259342
BCL6	PLCXD3	2	transfac_pro__M01183	3.82	TRUE	0.00481831
BCL6	PPFIA2	2	transfac_pro__M01183	3.82	TRUE	0.00408674
BCL6	PRICKLE1	2	transfac_pro__M01183	3.82	TRUE	0.00288853
BCL6	PRKG1	2	transfac_pro__M01183	3.82	TRUE	0.00150327
BCL6	RBMS1	2	transfac_pro__M01183	3.82	TRUE	0.00257015
BCL6	RBMS3	2	transfac_pro__M01183	3.82	TRUE	0.00150703
BCL6	RFTN2	2	transfac_pro__M01183	3.82	TRUE	0.00398235
BCL6	ROBO1	2	transfac_pro__M01183	3.82	TRUE	0.00438665
BCL6	RORA	2	transfac_pro__M01183	3.82	TRUE	0.00329932
BCL6	RUNX1	2	transfac_pro__M01183	3.82	TRUE	0.00317882
BCL6	SASH1	2	transfac_pro__M01183	3.82	TRUE	0.00243822
BCL6	SDC2	2	transfac_pro__M01183	3.82	TRUE	0.00333376
BCL6	SEMA6D	2	transfac_pro__M01183	3.82	TRUE	0.00461162
BCL6	SLC4A4	2	transfac_pro__M01183	3.82	TRUE	0.00354481
BCL6	SOX6	2	transfac_pro__M01183	3.82	TRUE	0.00287211
BCL6	SPARCL1	2	transfac_pro__M01183	3.82	TRUE	0.00309779
BCL6	SPRED2	2	transfac_pro__M01183	3.82	TRUE	0.00331226
BCL6	SSBP2	2	transfac_pro__M01183	3.82	TRUE	0.00278232
BCL6	SVEP1	2	transfac_pro__M01183	3.82	TRUE	0.00354383
BCL6	TBX20	2	transfac_pro__M01183	3.82	TRUE	0.00295031
BCL6	TCF4	2	transfac_pro__M01183	3.82	TRUE	0.00188471
BCL6	TNFRSF21	2	transfac_pro__M01183	3.82	TRUE	0.00313216
BCL6	TRPM3	2	transfac_pro__M01183	3.82	TRUE	0.00465336
BCL6	TRPS1	2	transfac_pro__M01183	3.82	TRUE	0.00287366
BCL6	UBC	2	transfac_pro__M01183	3.82	TRUE	0.00406629
BCL6	USP54	2	transfac_pro__M01183	3.82	TRUE	0.00443497
BCL6	VGLL3	2	transfac_pro__M01183	3.82	TRUE	0.00575584
BCL6	ZFHX4	2	transfac_pro__M01183	3.82	TRUE	0.00539885
BCL6	ZFP36L1	2	transfac_pro__M01183	3.82	TRUE	0.00468068
BCL6	ZHX2	2	transfac_pro__M01183	3.82	TRUE	0.00371423
BCL6	ZMIZ1	2	transfac_pro__M01183	3.82	TRUE	0.00314869
BCL6	ZNF462	2	transfac_pro__M01183	3.82	TRUE	0.00348563
BCL6	ZNF521	2	transfac_pro__M01183	3.82	TRUE	0.0027777
BCL6	ZNF804A	2	transfac_pro__M01183	3.82	TRUE	0.00314462
BCL6	NEGR1	2	transfac_pro__M01183	3.61	TRUE	0.0091479
BCL6	ITGBL1	1	transfac_pro__M07375	3.9	TRUE	0.00581968
BCL6	ABCA10	1	transfac_pro__M01183	3.82	TRUE	0.00747996
BCL6	ACER2	1	transfac_pro__M01183	3.82	TRUE	0.00413879
BCL6	ADAMTS10	1	transfac_pro__M01183	3.82	TRUE	0.00417972
BCL6	APOD	1	transfac_pro__M01183	3.82	TRUE	0.0126764
BCL6	ARRDC3	1	transfac_pro__M01183	3.82	TRUE	0.0048714
BCL6	BMPER	1	transfac_pro__M01183	3.82	TRUE	0.0124994
BCL6	CDA	1	transfac_pro__M01183	3.82	TRUE	0.00437163
BCL6	CLDN11	1	transfac_pro__M01183	3.82	TRUE	0.00422511
BCL6	CNKSR2	1	transfac_pro__M01183	3.82	TRUE	0.00363621
BCL6	CNTN5	1	transfac_pro__M01183	3.82	TRUE	0.00470761
BCL6	CORO2B	1	transfac_pro__M01183	3.82	TRUE	0.00559565
BCL6	DCLK1	1	transfac_pro__M01183	3.82	TRUE	0.00286086
BCL6	DST	1	transfac_pro__M01183	3.82	TRUE	0.00242527
BCL6	DYNC2LI1	1	transfac_pro__M01183	3.82	TRUE	0.00389309
BCL6	ELF2	1	transfac_pro__M01183	3.82	TRUE	0.00320072
BCL6	FOXO3	1	transfac_pro__M01183	3.82	TRUE	0.00305268
BCL6	FRMD4B	1	transfac_pro__M01183	3.82	TRUE	0.00228665
BCL6	GAS7	1	transfac_pro__M01183	3.82	TRUE	0.00397052
BCL6	GLT8D2	1	transfac_pro__M01183	3.82	TRUE	0.0047334
BCL6	GPC6	1	transfac_pro__M01183	3.82	TRUE	0.00289062
BCL6	GSN	1	transfac_pro__M01183	3.82	TRUE	0.00219429
BCL6	HERPUD1	1	transfac_pro__M01183	3.82	TRUE	0.0039038
BCL6	HIVEP1	1	transfac_pro__M01183	3.82	TRUE	0.00351697
BCL6	IGF1R	1	transfac_pro__M01183	3.82	TRUE	0.00262121
BCL6	IGFBP4	1	transfac_pro__M01183	3.82	TRUE	0.00390862
BCL6	IGSF10	1	transfac_pro__M01183	3.82	TRUE	0.00388383
BCL6	KANK1	1	transfac_pro__M01183	3.82	TRUE	0.00281474
BCL6	KIRREL3	1	transfac_pro__M01183	3.82	TRUE	0.00513885
BCL6	KLF9	1	transfac_pro__M01183	3.82	TRUE	0.0033029
BCL6	LIMA1	1	transfac_pro__M01183	3.82	TRUE	0.00395514
BCL6	MASP1	1	transfac_pro__M01183	3.82	TRUE	0.003966
BCL6	MED12L	1	transfac_pro__M01183	3.82	TRUE	0.00378364
BCL6	MLXIP	1	transfac_pro__M01183	3.82	TRUE	0.00413071
BCL6	MN1	1	transfac_pro__M01183	3.82	TRUE	0.00575565
BCL6	MUSK	1	transfac_pro__M01183	3.82	TRUE	0.00518995
BCL6	N4BP2L1	1	transfac_pro__M01183	3.82	TRUE	0.0042722
BCL6	NAV1	1	transfac_pro__M01183	3.82	TRUE	0.00336566
BCL6	NAV3	1	transfac_pro__M01183	3.82	TRUE	0.00374986
BCL6	NDST3	1	transfac_pro__M01183	3.82	TRUE	0.00437566
BCL6	NHS	1	transfac_pro__M01183	3.82	TRUE	0.00329302
BCL6	NNMT	1	transfac_pro__M01183	3.82	TRUE	0.00321236
BCL6	NOX4	1	transfac_pro__M01183	3.82	TRUE	0.00429125
BCL6	NTN4	1	transfac_pro__M01183	3.82	TRUE	0.00350026
BCL6	NTRK2	1	transfac_pro__M01183	3.82	TRUE	0.00386077
BCL6	OXR1	1	transfac_pro__M01183	3.82	TRUE	0.0034301
BCL6	PARD3B	1	transfac_pro__M01183	3.82	TRUE	0.00270838
BCL6	PCDH9	1	transfac_pro__M01183	3.82	TRUE	0.00320093
BCL6	PCOLCE2	1	transfac_pro__M01183	3.82	TRUE	0.00336574
BCL6	PDGFD	1	transfac_pro__M01183	3.82	TRUE	0.00314317
BCL6	PLEKHA5	1	transfac_pro__M01183	3.82	TRUE	0.00234511
BCL6	PMP22	1	transfac_pro__M01183	3.82	TRUE	0.00391458
BCL6	PNRC1	1	transfac_pro__M01183	3.82	TRUE	0.00442013
BCL6	PPFIBP1	1	transfac_pro__M01183	3.82	TRUE	0.00234724
BCL6	PRICKLE2	1	transfac_pro__M01183	3.82	TRUE	0.00527282
BCL6	RAMP1	1	transfac_pro__M01183	3.82	TRUE	0.00357422
BCL6	RIN2	1	transfac_pro__M01183	3.82	TRUE	0.00281669
BCL6	RND3	1	transfac_pro__M01183	3.82	TRUE	0.00419888
BCL6	SAMD4A	1	transfac_pro__M01183	3.82	TRUE	0.0025962
BCL6	SAT1	1	transfac_pro__M01183	3.82	TRUE	0.00325568
BCL6	SCD5	1	transfac_pro__M01183	3.82	TRUE	0.00480126
BCL6	SCN7A	1	transfac_pro__M01183	3.82	TRUE	0.00414941
BCL6	SHROOM3	1	transfac_pro__M01183	3.82	TRUE	0.00286242
BCL6	SIN3A	1	transfac_pro__M01183	3.82	TRUE	0.00366764
BCL6	SLC47A1	1	transfac_pro__M01183	3.82	TRUE	0.00486386
BCL6	SYNPO2	1	transfac_pro__M01183	3.82	TRUE	0.00330682
BCL6	TBC1D4	1	transfac_pro__M01183	3.82	TRUE	0.00296763
BCL6	TCF7L1	1	transfac_pro__M01183	3.82	TRUE	0.00281805
BCL6	UST	1	transfac_pro__M01183	3.82	TRUE	0.00377146
BCL6	YAP1	1	transfac_pro__M01183	3.82	TRUE	0.00326269
BCL6	ZEB1	1	transfac_pro__M01183	3.82	TRUE	0.00266248
BCL6	ZFP36L2	1	transfac_pro__M01183	3.82	TRUE	0.00389829
BCL6	ZFP37	1	transfac_pro__M01183	3.82	TRUE	0.00385921
BCL6	ACSS3	1	transfac_pro__M01183	3.61	TRUE	0.00304904
BCL6	ADAMTS12	1	transfac_pro__M01183	3.61	TRUE	0.00270169
BCL6	ADAMTS19	1	transfac_pro__M01183	3.61	TRUE	0.00393129
BCL6	AFF4	1	transfac_pro__M01183	3.61	TRUE	0.00336182
BCL6	AKT3	1	transfac_pro__M01183	3.61	TRUE	0.00211809
BCL6	ALDH1A1	1	transfac_pro__M01183	3.61	TRUE	0.00472872
BCL6	ALDH1A2	1	transfac_pro__M01183	3.61	TRUE	0.00264152
BCL6	ALK	1	transfac_pro__M01183	3.61	TRUE	0.00468627
BCL6	ANGPT1	1	transfac_pro__M01183	3.61	TRUE	0.00287864
BCL6	ANO4	1	transfac_pro__M01183	3.61	TRUE	0.00745196
BCL6	APBA1	1	transfac_pro__M01183	3.61	TRUE	0.00467289
BCL6	ARHGAP21	1	transfac_pro__M01183	3.61	TRUE	0.00256775
BCL6	ARID5B	1	transfac_pro__M01183	3.61	TRUE	0.00346325
BCL6	ASTN2	1	transfac_pro__M01183	3.61	TRUE	0.00349148
BCL6	ATP2C1	1	transfac_pro__M01183	3.61	TRUE	0.00339516
BCL6	BCAR3	1	transfac_pro__M01183	3.61	TRUE	0.00317889
BCL6	CAB39L	1	transfac_pro__M01183	3.61	TRUE	0.00392934
BCL6	CBLB	1	transfac_pro__M01183	3.61	TRUE	0.00275328
BCL6	CCBE1	1	transfac_pro__M01183	3.61	TRUE	0.00301741
BCL6	CDON	1	transfac_pro__M01183	3.61	TRUE	0.00346837
BCL6	CGNL1	1	transfac_pro__M01183	3.61	TRUE	0.00349415
BCL6	CHL1	1	transfac_pro__M01183	3.61	TRUE	0.00288169
BCL6	CNTFR	1	transfac_pro__M01183	3.61	TRUE	0.00488772
BCL6	COL21A1	1	transfac_pro__M01183	3.61	TRUE	0.00448849
BCL6	CPEB1	1	transfac_pro__M01183	3.61	TRUE	0.00590788
BCL6	CTTNBP2	1	transfac_pro__M01183	3.61	TRUE	0.0042634
BCL6	DCN	1	transfac_pro__M01183	3.61	TRUE	0.00480865
BCL6	DDR2	1	transfac_pro__M01183	3.61	TRUE	0.00351115
BCL6	DENND4A	1	transfac_pro__M01183	3.61	TRUE	0.00355534
BCL6	DHRS3	1	transfac_pro__M01183	3.61	TRUE	0.00379851
BCL6	DOCK5	1	transfac_pro__M01183	3.61	TRUE	0.00372383
BCL6	EBF3	1	transfac_pro__M01183	3.61	TRUE	0.00322518
BCL6	EPB41L3	1	transfac_pro__M01183	3.61	TRUE	0.00344972
BCL6	ERRFI1	1	transfac_pro__M01183	3.61	TRUE	0.00430873
BCL6	EYA1	1	transfac_pro__M01183	3.61	TRUE	0.00697578
BCL6	EYA2	1	transfac_pro__M01183	3.61	TRUE	0.00413592
BCL6	FAM20A	1	transfac_pro__M01183	3.61	TRUE	0.00675554
BCL6	FAP	1	transfac_pro__M01183	3.61	TRUE	0.00721215
BCL6	FAT4	1	transfac_pro__M01183	3.61	TRUE	0.00278706
BCL6	FBXL7	1	transfac_pro__M01183	3.61	TRUE	0.00205654
BCL6	FGFR1	1	transfac_pro__M01183	3.61	TRUE	0.00376808
BCL6	FILIP1	1	transfac_pro__M01183	3.61	TRUE	0.00230454
BCL6	FMNL2	1	transfac_pro__M01183	3.61	TRUE	0.00362872
BCL6	FOXO1	1	transfac_pro__M01183	3.61	TRUE	0.00289327
BCL6	GATA6	1	transfac_pro__M01183	3.61	TRUE	0.00284081
BCL6	GHR	1	transfac_pro__M01183	3.61	TRUE	0.00372498
BCL6	GLUL	1	transfac_pro__M01183	3.61	TRUE	0.00476073
BCL6	GOLPH3	1	transfac_pro__M01183	3.61	TRUE	0.00323559
BCL6	GPM6B	1	transfac_pro__M01183	3.61	TRUE	0.00372279
BCL6	GRK5	1	transfac_pro__M01183	3.61	TRUE	0.00213944
BCL6	GSG1L	1	transfac_pro__M01183	3.61	TRUE	0.00518495
BCL6	GTDC1	1	transfac_pro__M01183	3.61	TRUE	0.00282301
BCL6	GULP1	1	transfac_pro__M01183	3.61	TRUE	0.00348994
BCL6	IMMP2L	1	transfac_pro__M01183	3.61	TRUE	0.00314554
BCL6	ITPR1	1	transfac_pro__M01183	3.61	TRUE	0.00283249
BCL6	KCNAB1	1	transfac_pro__M01183	3.61	TRUE	0.00394719
BCL6	KCNQ5	1	transfac_pro__M01183	3.61	TRUE	0.00415502
BCL6	KIF6	1	transfac_pro__M01183	3.61	TRUE	0.00450099
BCL6	LAMA2	1	transfac_pro__M01183	3.61	TRUE	0.00234707
BCL6	LAMA4	1	transfac_pro__M01183	3.61	TRUE	0.00303468
BCL6	LAMC1	1	transfac_pro__M01183	3.61	TRUE	0.00349278
BCL6	LAMP2	1	transfac_pro__M01183	3.61	TRUE	0.00417885
BCL6	LGR4	1	transfac_pro__M01183	3.61	TRUE	0.00571326
BCL6	LIN7A	1	transfac_pro__M01183	3.61	TRUE	0.00319423
BCL6	LPAR1	1	transfac_pro__M01183	3.61	TRUE	0.0044821
BCL6	LRFN5	1	transfac_pro__M01183	3.61	TRUE	0.00448538
BCL6	LSAMP	1	transfac_pro__M01183	3.61	TRUE	0.00397472
BCL6	MAML2	1	transfac_pro__M01183	3.61	TRUE	0.00255232
BCL6	MAN1A1	1	transfac_pro__M01183	3.61	TRUE	0.00311265
BCL6	MAP1B	1	transfac_pro__M01183	3.61	TRUE	0.00380926
BCL6	MAST4	1	transfac_pro__M01183	3.61	TRUE	0.00213549
BCL6	NAALADL2	1	transfac_pro__M01183	3.61	TRUE	0.00394813
BCL6	NPAS3	1	transfac_pro__M01183	3.61	TRUE	0.00407965
BCL6	NPY1R	1	transfac_pro__M01183	3.61	TRUE	0.00464548
BCL6	NTM	1	transfac_pro__M01183	3.61	TRUE	0.00359602
BCL6	PAK1	1	transfac_pro__M01183	3.61	TRUE	0.00463507
BCL6	PAMR1	1	transfac_pro__M01183	3.61	TRUE	0.00326106
BCL6	PCSK5	1	transfac_pro__M01183	3.61	TRUE	0.00377102
BCL6	PDE7A	1	transfac_pro__M01183	3.61	TRUE	0.00318108
BCL6	PDZD8	1	transfac_pro__M01183	3.61	TRUE	0.00335294
BCL6	PLAGL1	1	transfac_pro__M01183	3.61	TRUE	0.00352109
BCL6	PLCB1	1	transfac_pro__M01183	3.61	TRUE	0.0020923
BCL6	PLD1	1	transfac_pro__M01183	3.61	TRUE	0.00235259
BCL6	PRKAG2	1	transfac_pro__M01183	3.61	TRUE	0.00274887
BCL6	PRKD1	1	transfac_pro__M01183	3.61	TRUE	0.00271865
BCL6	PRR16	1	transfac_pro__M01183	3.61	TRUE	0.00388569
BCL6	RALGPS2	1	transfac_pro__M01183	3.61	TRUE	0.00491524
BCL6	RLIM	1	transfac_pro__M01183	3.61	TRUE	0.00491419
BCL6	ROBO2	1	transfac_pro__M01183	3.61	TRUE	0.00261105
BCL6	RSRC1	1	transfac_pro__M01183	3.61	TRUE	0.00372389
BCL6	SCMH1	1	transfac_pro__M01183	3.61	TRUE	0.00321822
BCL6	SERPINE2	1	transfac_pro__M01183	3.61	TRUE	0.00462792
BCL6	SESN3	1	transfac_pro__M01183	3.61	TRUE	0.00323694
BCL6	SH3D19	1	transfac_pro__M01183	3.61	TRUE	0.00295379
BCL6	SH3RF1	1	transfac_pro__M01183	3.61	TRUE	0.00261358
BCL6	SLC16A12	1	transfac_pro__M01183	3.61	TRUE	0.00348426
BCL6	SLC16A7	1	transfac_pro__M01183	3.61	TRUE	0.00423977
BCL6	SLC44A1	1	transfac_pro__M01183	3.61	TRUE	0.00419115
BCL6	SLC9A9	1	transfac_pro__M01183	3.61	TRUE	0.00262558
BCL6	SMAD3	1	transfac_pro__M01183	3.61	TRUE	0.00378632
BCL6	SOX5	1	transfac_pro__M01183	3.61	TRUE	0.00309122
BCL6	STK39	1	transfac_pro__M01183	3.61	TRUE	0.00278021
BCL6	TCF7L2	1	transfac_pro__M01183	3.61	TRUE	0.00334311
BCL6	TET2	1	transfac_pro__M01183	3.61	TRUE	0.00518691
BCL6	TGFBR3	1	transfac_pro__M01183	3.61	TRUE	0.0053155
BCL6	THRB	1	transfac_pro__M01183	3.61	TRUE	0.00305216
BCL6	TIPARP	1	transfac_pro__M01183	3.61	TRUE	0.00371658
BCL6	TMEM135	1	transfac_pro__M01183	3.61	TRUE	0.00298106
BCL6	TNFRSF19	1	transfac_pro__M01183	3.61	TRUE	0.00333667
BCL6	TRA2B	1	transfac_pro__M01183	3.61	TRUE	0.00369366
BCL6	TRPC1	1	transfac_pro__M01183	3.61	TRUE	0.00326292
BCL6	TSC22D2	1	transfac_pro__M01183	3.61	TRUE	0.00354748
BCL6	TSHZ2	1	transfac_pro__M01183	3.61	TRUE	0.00313801
BCL6	UBE2E2	1	transfac_pro__M01183	3.61	TRUE	0.00307492
BCL6	VCAN	1	transfac_pro__M01183	3.61	TRUE	0.00444141
BCL6	VEGFC	1	transfac_pro__M01183	3.61	TRUE	0.00302025
BCL6	WDFY2	1	transfac_pro__M01183	3.61	TRUE	0.00359239
BCL6	WWP1	1	transfac_pro__M01183	3.61	TRUE	0.00293344
CUX1	CUX1	5	dbcorrdb__CUX1__ENCSR000EFO_1__m1	3.64	TRUE	NA
CUX1	SDK2	5	dbcorrdb__CUX1__ENCSR000EFO_1__m1	3.64	TRUE	0.0145593
CUX1	CLIP1	4	dbcorrdb__CUX1__ENCSR000EFO_1__m1	3.64	TRUE	0.01541
CUX1	CTBP2	4	dbcorrdb__CUX1__ENCSR000EFO_1__m1	3.64	TRUE	0.0162097
CUX1	HDAC4	4	dbcorrdb__CUX1__ENCSR000EFO_1__m1	3.64	TRUE	0.015588
CUX1	TMEM117	4	dbcorrdb__CUX1__ENCSR000EFO_1__m1	3.64	TRUE	0.0142871
CUX1	VIPR2	4	dbcorrdb__CUX1__ENCSR000EFO_1__m1	3.64	TRUE	0.0202196
CUX1	ZHX2	4	dbcorrdb__CUX1__ENCSR000EFO_1__m1	3.64	TRUE	0.0139945
CUX1	LARP1B	3	dbcorrdb__CUX1__ENCSR000EFO_1__m1	3.64	TRUE	0.0144102
CUX1	LRRFIP1	3	dbcorrdb__CUX1__ENCSR000EFO_1__m1	3.64	TRUE	0.0143507
CUX1	MPP3	3	dbcorrdb__CUX1__ENCSR000EFO_1__m1	3.64	TRUE	0.0146562
CUX1	ABHD2	1	dbcorrdb__CUX1__ENCSR000EFO_1__m1	3.64	TRUE	0.0142307
CUX1	CASZ1	1	dbcorrdb__CUX1__ENCSR000EFO_1__m1	3.64	TRUE	0.0145166
CUX1	CREB5	1	dbcorrdb__CUX1__ENCSR000EFO_1__m1	3.64	TRUE	0.01548
CUX1	LMO1	1	dbcorrdb__CUX1__ENCSR000EFO_1__m1	3.64	TRUE	0.0139744
CUX1	SCN5A	1	dbcorrdb__CUX1__ENCSR000EFO_1__m1	3.64	TRUE	0.0152326
CUX1	TRIM71	1	dbcorrdb__CUX1__ENCSR000EFO_1__m1	3.33	TRUE	0.0137639
EBF1	ADAMTS1	1	hdpi__EBF1	3.18	TRUE	0.02269
EBF1	ADAMTS12	1	hdpi__EBF1	3.18	TRUE	0.033829
EBF1	BMP1	1	hdpi__EBF1	3.18	TRUE	0.030811
EBF1	BMP5	1	hdpi__EBF1	3.18	TRUE	0.0159697
EBF1	BNC2	1	hdpi__EBF1	3.18	TRUE	0.0336862
EBF1	COL1A1	1	hdpi__EBF1	3.18	TRUE	0.0271475
EBF1	COL27A1	1	hdpi__EBF1	3.18	TRUE	0.0158144
EBF1	COL5A2	1	hdpi__EBF1	3.18	TRUE	0.0645714
EBF1	EBF1	1	hdpi__EBF1	3.18	TRUE	NA
EBF1	EGR1	1	hdpi__EBF1	3.18	TRUE	0.0215461
EBF1	EPAS1	1	hdpi__EBF1	3.18	TRUE	0.0324037
EBF1	FBXL7	1	hdpi__EBF1	3.18	TRUE	0.0831336
EBF1	FN1	1	hdpi__EBF1	3.18	TRUE	0.0378672
EBF1	IGFBP4	1	hdpi__EBF1	3.18	TRUE	0.0234136
EBF1	KBTBD2	1	hdpi__EBF1	3.18	TRUE	0.0116434
EBF1	KIRREL3	1	hdpi__EBF1	3.18	TRUE	0.0147401
EBF1	MUSK	1	hdpi__EBF1	3.18	TRUE	0.0299079
EBF1	NEURL1B	1	hdpi__EBF1	3.18	TRUE	0.0303148
EBF1	NFIA	1	hdpi__EBF1	3.18	TRUE	0.0504667
EBF1	NR3C1	1	hdpi__EBF1	3.18	TRUE	0.0179775
EBF1	NTRK2	1	hdpi__EBF1	3.18	TRUE	0.0342394
EBF1	PAN3	1	hdpi__EBF1	3.18	TRUE	0.0172539
EBF1	PARD3B	1	hdpi__EBF1	3.18	TRUE	0.0342527
EBF1	PELI2	1	hdpi__EBF1	3.18	TRUE	0.0383098
EBF1	POLA1	1	hdpi__EBF1	3.18	TRUE	0.0183197
EBF1	PPFIBP1	1	hdpi__EBF1	3.18	TRUE	0.0295527
EBF1	PRRX1	1	hdpi__EBF1	3.18	TRUE	0.0374942
EBF1	RBMS3	1	hdpi__EBF1	3.18	TRUE	0.0950715
EBF1	RFTN2	1	hdpi__EBF1	3.18	TRUE	0.0185471
EBF1	ROBO1	1	hdpi__EBF1	3.18	TRUE	0.0170051
EBF1	SSBP2	1	hdpi__EBF1	3.18	TRUE	0.031608
EBF1	TRPM3	1	hdpi__EBF1	3.18	TRUE	0.0327182
EBF1	UST	1	hdpi__EBF1	3.18	TRUE	0.0426124
EBF1	ZFP36L1	1	hdpi__EBF1	3.18	TRUE	0.0208802
EBF3	CPXM2	1	transfac_pro__M00977	3.09	TRUE	0.0153367
EBF3	EBF1	1	transfac_pro__M00977	3.09	TRUE	0.0429362
EBF3	ITPR1	1	transfac_pro__M00977	3.09	TRUE	0.0180848
EBF3	RGMA	1	transfac_pro__M00977	3.09	TRUE	0.0141076
EGR1	MAFF	2	transfac_pro__M04950	3.12	TRUE	0.0187828
EGR1	SRSF7	2	transfac_pro__M04950	3.12	TRUE	0.0129521
EGR1	FOSB	1	transfac_pro__M04950	3.12	TRUE	0.0765465
EGR1	MT3	1	transfac_pro__M04950	3.12	TRUE	0.018425
EGR1	NR4A1	1	transfac_pro__M04950	3.12	TRUE	0.0282935
ELK3	EGFL7	32	tfdimers__MD00104	3.54	TRUE	0.056423
ELK3	ELK3	31	taipale_tf_pairs__TEAD4_ELK3_NCCGGAANNNNNNNMATWCC_CAP_repr	3.1	TRUE	NA
ELK3	ZNF366	29	tfdimers__MD00104	3.54	TRUE	0.038933
ELK3	EPAS1	27	tfdimers__MD00104	3.54	TRUE	0.0283011
ELK3	CCDC85A	12	tfdimers__MD00104	3.54	TRUE	0.0343777
ELK3	RAPGEF1	12	tfdimers__MD00104	3.54	TRUE	0.0353154
ELK3	RFTN1	8	tfdimers__MD00104	3.54	TRUE	0.0226517
ELK3	EEPD1	7	tfdimers__MD00104	3.54	TRUE	0.0581914
ELK3	TBX3	7	tfdimers__MD00104	3.54	TRUE	0.0196856
ELK3	HECW2	7	taipale_tf_pairs__TEAD4_ELK3_NCCGGAANNNNNNNMATWCC_CAP_repr	3.1	TRUE	0.0350723
ELK3	CMIP	7	tfdimers__MD00104	3.07	TRUE	0.02004
ELK3	KIAA1217	6	tfdimers__MD00104	3.54	TRUE	0.0168216
ELK3	PXN	6	tfdimers__MD00104	3.54	TRUE	0.0131724
ELK3	ST3GAL2	6	tfdimers__MD00104	3.54	TRUE	0.0223355
ELK3	ETS1	6	taipale_tf_pairs__TEAD4_ELK3_NCCGGAANNNNNNNMATWCC_CAP_repr	3.1	TRUE	0.0288888
ELK3	PLXNA2	6	taipale_tf_pairs__TEAD4_ELK3_NCCGGAANNNNNNNMATWCC_CAP_repr	3.1	TRUE	0.0143762
ELK3	NOSTRIN	5	tfdimers__MD00104	3.54	TRUE	0.0234214
ELK3	PDGFB	5	tfdimers__MD00104	3.54	TRUE	0.019157
ELK3	TEK	5	tfdimers__MD00104	3.54	TRUE	0.0657932
ELK3	VWF	5	tfdimers__MD00104	3.54	TRUE	0.0633823
ELK3	ASAP1	4	tfdimers__MD00104	3.54	TRUE	0.0173425
ELK3	BMP6	4	tfdimers__MD00104	3.54	TRUE	0.0226581
ELK3	NCOA3	4	taipale_tf_pairs__TEAD4_ELK3_NCCGGAANNNNNNNMATWCC_CAP_repr	3.1	TRUE	0.0279451
ELK3	TLL1	4	taipale_tf_pairs__TEAD4_ELK3_NCCGGAANNNNNNNMATWCC_CAP_repr	3.1	TRUE	0.0163342
ELK3	HEG1	4	tfdimers__MD00104	3.07	TRUE	0.0167339
ELK3	ZNF423	4	tfdimers__MD00104	3.07	TRUE	0.0160157
ELK3	CD38	3	tfdimers__MD00104	3.54	TRUE	0.018797
ELK3	CDK6	3	tfdimers__MD00104	3.54	TRUE	0.0215401
ELK3	ITPKB	3	tfdimers__MD00104	3.54	TRUE	0.0306154
ELK3	PALMD	3	tfdimers__MD00104	3.54	TRUE	0.0181457
ELK3	SYBU	3	tfdimers__MD00104	3.54	TRUE	0.015076
ELK3	TMTC2	3	tfdimers__MD00104	3.54	TRUE	0.0186167
ELK3	EMP2	3	taipale_tf_pairs__TEAD4_ELK3_NCCGGAANNNNNNNMATWCC_CAP_repr	3.1	TRUE	0.00572916
ELK3	MEF2C	3	taipale_tf_pairs__TEAD4_ELK3_NCCGGAANNNNNNNMATWCC_CAP_repr	3.1	TRUE	0.00627262
ELK3	BHLHE40	3	tfdimers__MD00104	3.07	TRUE	0.0124357
ELK3	ELMO1	3	tfdimers__MD00104	3.07	TRUE	0.0187253
ELK3	EXOC6	3	tfdimers__MD00104	3.07	TRUE	0.0130441
ELK3	HMCN1	3	tfdimers__MD00104	3.07	TRUE	0.0168857
ELK3	SFMBT2	3	tfdimers__MD00104	3.07	TRUE	0.0152204
ELK3	CSGALNACT1	2	tfdimers__MD00104	3.54	TRUE	0.025001
ELK3	CYYR1	2	tfdimers__MD00104	3.54	TRUE	0.0649641
ELK3	LY86	2	tfdimers__MD00104	3.54	TRUE	0.0173927
ELK3	SEMA6A	2	tfdimers__MD00104	3.54	TRUE	0.0249167
ELK3	TAPBP	2	tfdimers__MD00104	3.54	TRUE	0.0164798
ELK3	UGT8	2	tfdimers__MD00104	3.54	TRUE	0.0166326
ELK3	ITPR1	2	taipale_tf_pairs__TEAD4_ELK3_NCCGGAANNNNNNNMATWCC_CAP_repr	3.1	TRUE	0.00430357
ELK3	MID1	2	taipale_tf_pairs__TEAD4_ELK3_NCCGGAANNNNNNNMATWCC_CAP_repr	3.1	TRUE	0.0037017
ELK3	SMAD6	2	taipale_tf_pairs__TEAD4_ELK3_NCCGGAANNNNNNNMATWCC_CAP_repr	3.1	TRUE	0.00443768
ELK3	STARD13	2	taipale_tf_pairs__TEAD4_ELK3_NCCGGAANNNNNNNMATWCC_CAP_repr	3.1	TRUE	0.00424551
ELK3	TPK1	2	taipale_tf_pairs__TEAD4_ELK3_NCCGGAANNNNNNNMATWCC_CAP_repr	3.1	TRUE	0.0190493
ELK3	AAK1	1	taipale_tf_pairs__TEAD4_ELK3_NCCGGAANNNNNNNMATWCC_CAP_repr	3.1	TRUE	0.00527142
ELK3	ABCC4	1	taipale_tf_pairs__TEAD4_ELK3_NCCGGAANNNNNNNMATWCC_CAP_repr	3.1	TRUE	0.0223591
ELK3	ANKH	1	taipale_tf_pairs__TEAD4_ELK3_NCCGGAANNNNNNNMATWCC_CAP_repr	3.1	TRUE	0.0049634
ELK3	C9orf3	1	taipale_tf_pairs__TEAD4_ELK3_NCCGGAANNNNNNNMATWCC_CAP_repr	3.1	TRUE	0.00476572
ELK3	CA5B	1	taipale_tf_pairs__TEAD4_ELK3_NCCGGAANNNNNNNMATWCC_CAP_repr	3.1	TRUE	0.00614927
ELK3	EML4	1	taipale_tf_pairs__TEAD4_ELK3_NCCGGAANNNNNNNMATWCC_CAP_repr	3.1	TRUE	0.00567708
ELK3	FBXL7	1	taipale_tf_pairs__TEAD4_ELK3_NCCGGAANNNNNNNMATWCC_CAP_repr	3.1	TRUE	0.0126119
ELK3	FOXP1	1	taipale_tf_pairs__TEAD4_ELK3_NCCGGAANNNNNNNMATWCC_CAP_repr	3.1	TRUE	0.00530129
ELK3	IL6ST	1	taipale_tf_pairs__TEAD4_ELK3_NCCGGAANNNNNNNMATWCC_CAP_repr	3.1	TRUE	0.00960268
ELK3	KIF13A	1	taipale_tf_pairs__TEAD4_ELK3_NCCGGAANNNNNNNMATWCC_CAP_repr	3.1	TRUE	0.00361599
ELK3	PDE4D	1	taipale_tf_pairs__TEAD4_ELK3_NCCGGAANNNNNNNMATWCC_CAP_repr	3.1	TRUE	0.00599973
ELK3	PREX1	1	taipale_tf_pairs__TEAD4_ELK3_NCCGGAANNNNNNNMATWCC_CAP_repr	3.1	TRUE	0.00440559
ELK3	PRICKLE2	1	taipale_tf_pairs__TEAD4_ELK3_NCCGGAANNNNNNNMATWCC_CAP_repr	3.1	TRUE	0.00534548
ELK3	RAB5A	1	taipale_tf_pairs__TEAD4_ELK3_NCCGGAANNNNNNNMATWCC_CAP_repr	3.1	TRUE	0.00539537
ELK3	RASGRF2	1	taipale_tf_pairs__TEAD4_ELK3_NCCGGAANNNNNNNMATWCC_CAP_repr	3.1	TRUE	0.0331082
ELK3	SIN3A	1	taipale_tf_pairs__TEAD4_ELK3_NCCGGAANNNNNNNMATWCC_CAP_repr	3.1	TRUE	0.00439494
ELK3	SLC30A7	1	taipale_tf_pairs__TEAD4_ELK3_NCCGGAANNNNNNNMATWCC_CAP_repr	3.1	TRUE	0.00458464
ELK3	SMAD7	1	taipale_tf_pairs__TEAD4_ELK3_NCCGGAANNNNNNNMATWCC_CAP_repr	3.1	TRUE	0.00773697
ELK3	SNCAIP	1	taipale_tf_pairs__TEAD4_ELK3_NCCGGAANNNNNNNMATWCC_CAP_repr	3.1	TRUE	0.00552405
ELK3	STAT3	1	taipale_tf_pairs__TEAD4_ELK3_NCCGGAANNNNNNNMATWCC_CAP_repr	3.1	TRUE	0.00467603
ELK3	TCF4	1	taipale_tf_pairs__TEAD4_ELK3_NCCGGAANNNNNNNMATWCC_CAP_repr	3.1	TRUE	0.0116675
ELK3	FAM171A1	1	tfdimers__MD00104	3.07	TRUE	0.0143404
ESRRG	FGF12	6	taipale__ESRRG_full_RAGGTCANTCAAGGTCA	3.75	TRUE	0.03566
ESRRG	ESRRG	5	taipale__ESRRG_full_RAGGTCANTCAAGGTCA	3.75	TRUE	NA
ESRRG	PALLD	5	taipale__ESRRG_full_RAGGTCANTCAAGGTCA	3.75	TRUE	0.0356283
ESRRG	CSMD1	3	taipale__ESRRG_full_RAGGTCANTCAAGGTCA	3.75	TRUE	0.0198249
ESRRG	CSRP3	3	taipale__ESRRG_full_RAGGTCANTCAAGGTCA	3.75	TRUE	0.0333275
ESRRG	EPHA6	3	taipale__ESRRG_full_RAGGTCANTCAAGGTCA	3.75	TRUE	0.0151213
ESRRG	PALM2	3	taipale__ESRRG_full_RAGGTCANTCAAGGTCA	3.75	TRUE	0.0250529
ESRRG	PPP2R3A	3	taipale__ESRRG_full_RAGGTCANTCAAGGTCA	3.75	TRUE	0.0223653
ESRRG	SRL	3	taipale__ESRRG_full_RAGGTCANTCAAGGTCA	3.75	TRUE	0.0334777
ESRRG	ACACB	2	taipale__ESRRG_full_RAGGTCANTCAAGGTCA	3.75	TRUE	0.0256469
ESRRG	FBXO40	2	taipale__ESRRG_full_RAGGTCANTCAAGGTCA	3.75	TRUE	0.0360579
ESRRG	MYH6	2	taipale__ESRRG_full_RAGGTCANTCAAGGTCA	3.75	TRUE	0.0448784
ESRRG	RBFOX1	2	taipale__ESRRG_full_RAGGTCANTCAAGGTCA	3.75	TRUE	0.0280535
ESRRG	TRPC4	2	taipale__ESRRG_full_RAGGTCANTCAAGGTCA	3.75	TRUE	0.0242582
ESRRG	CACNB2	1	taipale__ESRRG_full_RAGGTCANTCAAGGTCA	3.75	TRUE	0.0316288
ESRRG	FGF13	1	taipale__ESRRG_full_RAGGTCANTCAAGGTCA	3.75	TRUE	0.0250446
ESRRG	FRMPD4	1	taipale__ESRRG_full_RAGGTCANTCAAGGTCA	3.75	TRUE	0.0171709
ESRRG	NCKAP5	1	taipale__ESRRG_full_RAGGTCANTCAAGGTCA	3.75	TRUE	0.0326883
ESRRG	SORBS1	1	taipale__ESRRG_full_RAGGTCANTCAAGGTCA	3.75	TRUE	0.02502
ETS1	FLI1	15	transfac_pro__M00339	4.2	TRUE	0.0485896
ETS1	ZNF366	13	transfac_pro__M00339	4.2	TRUE	0.0198809
ETS1	ELK3	11	transfac_pro__M00339	4.2	TRUE	0.0252848
ETS1	MYH9	11	transfac_pro__M00339	4.2	TRUE	0.0182607
ETS1	2020-09-09	10	transfac_pro__M00339	4.2	TRUE	0.027537
ETS1	EGFL7	10	factorbook__ETS1	3.06	TRUE	0.0206052
ETS1	CD82	8	transfac_pro__M00339	4.2	TRUE	0.0228813
ETS1	NEDD9	8	transfac_pro__M00339	4.2	TRUE	0.025971
ETS1	TSC22D1	8	tfdimers__MD00104	3.48	TRUE	0.0176762
ETS1	RAPGEF1	6	transfac_pro__M00339	4.2	TRUE	0.020172
ETS1	EMCN	6	tfdimers__MD00104	3.48	TRUE	0.0228894
ETS1	CMIP	5	transfac_pro__M00339	4.2	TRUE	0.0145365
ETS1	ITGA1	5	transfac_pro__M00339	4.2	TRUE	0.026468
ETS1	TTC39C	5	transfac_pro__M00339	4.2	TRUE	0.023859
ETS1	BTBD11	5	tfdimers__MD00104	3.48	TRUE	0.0369652
ETS1	CDK6	5	tfdimers__MD00104	3.48	TRUE	0.0181323
ETS1	FLT4	4	transfac_pro__M00339	4.2	TRUE	0.0157821
ETS1	KCNAB2	4	transfac_pro__M00339	4.2	TRUE	0.0174347
ETS1	SKAP1	4	transfac_pro__M00339	4.2	TRUE	0.0424063
ETS1	SORL1	4	transfac_pro__M00339	4.2	TRUE	0.024776
ETS1	ITPKB	4	tfdimers__MD00104	3.48	TRUE	0.0316107
ETS1	VWF	4	tfdimers__MD00104	3.48	TRUE	0.0186122
ETS1	BCL2L1	3	transfac_pro__M00339	4.2	TRUE	0.0139671
ETS1	DYSF	3	transfac_pro__M00339	4.2	TRUE	0.013174
ETS1	RFTN1	3	transfac_pro__M00339	4.2	TRUE	0.015893
ETS1	SFMBT2	3	transfac_pro__M00339	4.2	TRUE	0.0241923
ETS1	ST6GALNAC3	3	transfac_pro__M00339	4.2	TRUE	0.0175669
ETS1	STIM1	3	transfac_pro__M00339	4.2	TRUE	0.0193893
ETS1	SYNE2	3	tfdimers__MD00104	3.48	TRUE	0.0205901
ETS1	EVL	3	transfac_pro__M00340	3.4	TRUE	0.0181801
ETS1	ACTR2	3	factorbook__ETS1	3.06	TRUE	0.00853141
ETS1	AGPAT4	3	factorbook__ETS1	3.06	TRUE	0.00881898
ETS1	AHNAK	3	factorbook__ETS1	3.06	TRUE	0.0101039
ETS1	EXOC6	3	factorbook__ETS1	3.06	TRUE	0.0116665
ETS1	FOXN3	3	factorbook__ETS1	3.06	TRUE	0.00838098
ETS1	HMCN1	3	factorbook__ETS1	3.06	TRUE	0.00926823
ETS1	IPCEF1	3	factorbook__ETS1	3.06	TRUE	0.0115069
ETS1	LMO2	3	factorbook__ETS1	3.06	TRUE	0.0075919
ETS1	MEF2C	3	factorbook__ETS1	3.06	TRUE	0.00970225
ETS1	MTSS1	3	factorbook__ETS1	3.06	TRUE	0.0070963
ETS1	OSBPL3	3	factorbook__ETS1	3.06	TRUE	0.0101316
ETS1	PDE4B	3	factorbook__ETS1	3.06	TRUE	0.0092667
ETS1	PIK3R5	3	factorbook__ETS1	3.06	TRUE	0.0129584
ETS1	PXN	3	factorbook__ETS1	3.06	TRUE	0.00940239
ETS1	RUNX1	3	factorbook__ETS1	3.06	TRUE	0.0151978
ETS1	SEMA5B	3	factorbook__ETS1	3.06	TRUE	0.00668348
ETS1	STARD13	3	factorbook__ETS1	3.06	TRUE	0.00899173
ETS1	TPM3	3	factorbook__ETS1	3.06	TRUE	0.00796606
ETS1	CIITA	2	transfac_pro__M00339	4.2	TRUE	0.0157828
ETS1	CORO2A	2	transfac_pro__M00339	4.2	TRUE	0.0122835
ETS1	CSGALNACT1	2	transfac_pro__M00339	4.2	TRUE	0.0180832
ETS1	FNBP1L	2	transfac_pro__M00339	4.2	TRUE	0.0124306
ETS1	HECW2	2	transfac_pro__M00339	4.2	TRUE	0.0169937
ETS1	ITPR3	2	transfac_pro__M00339	4.2	TRUE	0.0127532
ETS1	MEOX1	2	transfac_pro__M00339	4.2	TRUE	0.0164685
ETS1	PLEKHG1	2	transfac_pro__M00339	4.2	TRUE	0.0257017
ETS1	PREX1	2	transfac_pro__M00339	4.2	TRUE	0.0183251
ETS1	ST3GAL2	2	transfac_pro__M00339	4.2	TRUE	0.0144406
ETS1	WT1	2	transfac_pro__M00339	4.2	TRUE	0.0120437
ETS1	SIPA1L1	2	tfdimers__MD00571	3.37	TRUE	0.0132646
ETS1	ENG	2	factorbook__ETS1	3.06	TRUE	0.0106417
ETS1	FHOD1	2	factorbook__ETS1	3.06	TRUE	0.00820172
ETS1	MAMLD1	2	factorbook__ETS1	3.06	TRUE	0.0138704
ETS1	MYO1E	2	factorbook__ETS1	3.06	TRUE	0.00966655
ETS1	PDGFB	2	factorbook__ETS1	3.06	TRUE	0.0114385
ETS1	PTPRM	2	factorbook__ETS1	3.06	TRUE	0.00936783
ETS1	TBX3	2	factorbook__ETS1	3.06	TRUE	0.0124943
ETS1	ATP10A	1	transfac_pro__M00339	4.2	TRUE	0.01576
ETS1	CD109	1	transfac_pro__M00339	4.2	TRUE	0.0133141
ETS1	CD38	1	transfac_pro__M00339	4.2	TRUE	0.0162067
ETS1	CPD	1	transfac_pro__M00339	4.2	TRUE	0.0143997
ETS1	ETS1	1	transfac_pro__M00339	4.2	TRUE	NA
ETS1	IRF1	1	transfac_pro__M00339	4.2	TRUE	0.0123907
ETS1	KLHL5	1	transfac_pro__M00339	4.2	TRUE	0.0129582
ETS1	LRRC36	1	transfac_pro__M00339	4.2	TRUE	0.0173567
ETS1	NLRC5	1	transfac_pro__M00339	4.2	TRUE	0.0389709
ETS1	SEC14L1	1	transfac_pro__M00339	4.2	TRUE	0.0187788
ETS1	TSPAN18	1	transfac_pro__M00339	4.2	TRUE	0.0152642
ETS1	PODXL	1	tfdimers__MD00104	3.48	TRUE	0.025414
ETS1	ITGA6	1	tfdimers__MD00571	3.37	TRUE	0.0272519
ETS1	PRKCQ	1	tfdimers__MD00571	3.37	TRUE	0.0313177
ETS1	MGLL	1	factorbook__ETS1	3.06	TRUE	0.0143748
ETS1	N4BP1	1	factorbook__ETS1	3.06	TRUE	0.0109236
ETS1	PCDH17	1	factorbook__ETS1	3.06	TRUE	0.00968571
ETS1	FABP4	1	tfdimers__MD00104	3.02	TRUE	0.0141656
ETV6	CMIP	73	transfac_pro__M00971	3.14	TRUE	0.0261812
ETV6	TNFRSF11A	70	transfac_pro__M00971	3.14	TRUE	0.0215088
ETV6	IGFBP4	63	transfac_pro__M00971	3.14	TRUE	0.0158913
ETV6	IPCEF1	63	transfac_pro__M00971	3.14	TRUE	0.0141755
ETV6	EXOC6	59	transfac_pro__M00971	3.14	TRUE	0.016566
ETV6	TPM3	58	transfac_pro__M00971	3.14	TRUE	0.0145096
ETV6	SMAP2	53	transfac_pro__M00971	3.14	TRUE	0.0188766
ETV6	BLNK	51	tfdimers__MD00018	3.3	TRUE	0.0196554
ETV6	PLA2G4A	51	tfdimers__MD00018	3.3	TRUE	0.0161072
ETV6	PDE4B	47	tfdimers__MD00018	3.3	TRUE	0.0138774
ETV6	PELI1	44	tfdimers__MD00018	3.3	TRUE	0.0124983
ETV6	PIK3R5	44	tfdimers__MD00018	3.3	TRUE	0.0144094
ETV6	SBNO2	42	tfdimers__MD00018	3.3	TRUE	0.0114592
ETV6	STAMBPL1	42	transfac_pro__M00971	3.14	TRUE	0.01552
ETV6	EHD4	38	tfdimers__MD00018	3.3	TRUE	0.0156942
ETV6	DAB2	36	tfdimers__MD00018	3.3	TRUE	0.0241507
ETV6	TNFRSF1A	35	transfac_pro__M00971	3.14	TRUE	0.0175661
ETV6	FGD2	33	tfdimers__MD00018	3.3	TRUE	0.0276295
ETV6	FOXP1	33	tfdimers__MD00018	3.3	TRUE	0.0143267
ETV6	SLC43A2	33	tfdimers__MD00018	3.3	TRUE	0.0125312
ETV6	SFMBT2	32	tfdimers__MD00018	3.3	TRUE	0.0144064
ETV6	LMO2	30	tfdimers__MD00018	3.3	TRUE	0.0164223
ETV6	RAB31	30	transfac_pro__M00971	3.14	TRUE	0.0220074
ETV6	MCTP1	27	tfdimers__MD00018	3.3	TRUE	0.0247896
ETV6	ATRNL1	26	tfdimers__MD00018	3.3	TRUE	0.0130308
ETV6	ARRB1	19	transfac_pro__M00971	3.14	TRUE	0.0203897
ETV6	CMKLR1	16	transfac_pro__M00971	3.14	TRUE	0.0197622
ETV6	NR4A2	12	tfdimers__MD00018	3.3	TRUE	0.0105842
ETV6	SLC7A7	11	tfdimers__MD00018	3.3	TRUE	0.0150605
ETV6	FCHSD2	10	tfdimers__MD00018	3.3	TRUE	0.0160997
ETV6	F13A1	6	tfdimers__MD00018	3.3	TRUE	0.0214198
ETV6	CTSB	3	tfdimers__MD00018	3.3	TRUE	0.014857
ETV6	CRIM1	1	tfdimers__MD00018	3.3	TRUE	0.0159626
FLI1	FLI1	75	taipale_cyt_meth__FLI1_NACCGGATATCCGGTN_eDBD	4.03	TRUE	NA
FLI1	EGFL7	68	taipale_cyt_meth__FLI1_NACCGGATATCCGGTN_eDBD	4.03	TRUE	0.0831403
FLI1	ELK3	61	taipale_cyt_meth__FLI1_NACCGGATATCCGGTN_eDBD	4.03	TRUE	0.0550363
FLI1	ZNF366	57	transfac_pro__M00771	3.85	TRUE	0.0436469
FLI1	LMO2	50	transfac_pro__M00771	3.85	TRUE	0.0394789
FLI1	CMIP	47	transfac_pro__M00771	3.85	TRUE	0.0883736
FLI1	NEDD9	44	tfdimers__MD00044	3.66	TRUE	0.0424401
FLI1	PIK3R5	43	transfac_pro__M00771	3.13	TRUE	0.0312141
FLI1	STAB1	39	taipale_cyt_meth__FLI1_NACCGGATATCCGGTN_eDBD	4.03	TRUE	0.0420709
FLI1	CD82	37	transfac_pro__M00771	3.85	TRUE	0.045477
FLI1	RUNX1	37	transfac_pro__M00771	3.85	TRUE	0.0402915
FLI1	PDE4D	37	tfdimers__MD00145	3.84	TRUE	0.0196806
FLI1	FOXN3	37	taipale_cyt_meth__FLI1_NACCGGATATCCGGTN_eDBD	3.26	TRUE	0.0229821
FLI1	PXN	36	taipale_cyt_meth__FLI1_NACCGGATATCCGGTN_eDBD	3.26	TRUE	0.0186618
FLI1	VAV3	35	taipale_cyt_meth__FLI1_NACCGGATATCCGGTN_eDBD	4.03	TRUE	0.0646353
FLI1	EPAS1	35	tfdimers__MD00145	3.84	TRUE	0.0306039
FLI1	RAPGEF1	35	tfdimers__MD00044	3.66	TRUE	0.0699739
FLI1	IGFBP4	35	taipale_cyt_meth__FLI1_NACCGGATATCCGGTN_eDBD	3.26	TRUE	0.0180888
FLI1	PDE4B	34	tfdimers__MD00145	3.84	TRUE	0.017439
FLI1	AGPAT4	34	transfac_pro__M00771	3.13	TRUE	0.0220955
FLI1	ETS1	33	taipale_cyt_meth__FLI1_NACCGGATATCCGGTN_eDBD	4.03	TRUE	0.0643876
FLI1	AHNAK	33	tfdimers__MD00145	3.84	TRUE	0.0231822
FLI1	EMCN	32	tfdimers__MD00044	3.66	TRUE	0.083179
FLI1	DYSF	31	taipale_tf_pairs__FLI1_DLX2_RSCGGAARYAATTA_CAP	3.26	TRUE	0.0199412
FLI1	ENG	30	tfdimers__MD00145	3.84	TRUE	0.0386282
FLI1	EPB41L1	30	taipale_tf_pairs__FLI1_DLX2_RSCGGAARYAATTA_CAP	3.26	TRUE	0.0201549
FLI1	OSBPL3	30	taipale_tf_pairs__FLI1_DLX2_RSCGGAARYAATTA_CAP	3.26	TRUE	0.0136259
FLI1	MTSS1	29	transfac_pro__M08881	3.05	TRUE	0.0451002
FLI1	SFMBT2	28	taipale_cyt_meth__FLI1_NACCGGATATCCGGTN_eDBD	4.03	TRUE	0.0461157
FLI1	CTTNBP2NL	28	tfdimers__MD00145	3.84	TRUE	0.0146865
FLI1	2020-09-09	28	taipale_tf_pairs__FLI1_DLX2_RSCGGAARYAATTA_CAP	3.26	TRUE	0.0367278
FLI1	EXOC6	28	transfac_pro__M00771	3.13	TRUE	0.0382523
FLI1	TNFRSF11A	28	transfac_pro__M00771	3.13	TRUE	0.0215882
FLI1	RFTN1	28	tfdimers__MD00018	3.09	TRUE	0.0326584
FLI1	STX3	27	tfdimers__MD00145	3.84	TRUE	0.0178475
FLI1	ABR	27	transfac_pro__M08881	3.05	TRUE	0.0266985
FLI1	PREX1	26	transfac_pro__M00771	3.85	TRUE	0.0439622
FLI1	ARRB1	26	tfdimers__MD00145	3.84	TRUE	0.0361378
FLI1	FOXP1	26	tfdimers__MD00145	3.84	TRUE	0.0168613
FLI1	FLT4	26	taipale_cyt_meth__FLI1_NACCGGATATCCGGTN_eDBD	3.26	TRUE	0.0264511
FLI1	TSC22D1	26	transfac_pro__M08881	3.05	TRUE	0.0219922
FLI1	PLEKHG1	25	tfdimers__MD00145	3.84	TRUE	0.0339253
FLI1	FGD5	25	taipale_tf_pairs__FLI1_DLX2_RSCGGAARYAATTA_CAP	3.26	TRUE	0.0339024
FLI1	NRP2	24	taipale_cyt_meth__FLI1_NACCGGATATCCGGTN_eDBD	4.03	TRUE	0.0452474
FLI1	PTK2B	24	transfac_pro__M08881	3.05	TRUE	0.0290289
FLI1	HPGDS	23	tfdimers__MD00145	3.84	TRUE	0.0300886
FLI1	SDCBP	23	tfdimers__MD00145	3.84	TRUE	0.0258961
FLI1	DAB2	22	transfac_pro__M00771	3.85	TRUE	0.0527714
FLI1	EHD4	22	tfdimers__MD00145	3.84	TRUE	0.0218919
FLI1	NOSTRIN	22	tfdimers__MD00145	3.84	TRUE	0.0305484
FLI1	PDGFB	22	tfdimers__MD00145	3.84	TRUE	0.0304973
FLI1	TPM3	22	transfac_pro__M00771	3.13	TRUE	0.0192422
FLI1	CHST11	21	tfdimers__MD00145	3.84	TRUE	0.0484904
FLI1	PLXNA2	21	tfdimers__MD00145	3.84	TRUE	0.02094
FLI1	LIPN	20	tfdimers__MD00145	3.84	TRUE	0.0183513
FLI1	ARHGAP18	19	taipale_cyt_meth__FLI1_NACCGGATATCCGGTN_eDBD	4.03	TRUE	0.0515816
FLI1	NRP1	19	tfdimers__MD00145	3.84	TRUE	0.0201941
FLI1	ELMO1	19	tfdimers__MD00044	3.66	TRUE	0.0624701
FLI1	MERTK	19	transfac_pro__M08881	3.05	TRUE	0.0223366
FLI1	ST6GALNAC3	18	transfac_pro__M00771	3.13	TRUE	0.0316328
FLI1	ST3GAL2	18	tfdimers__MD00018	3.09	TRUE	0.0254124
FLI1	MAMLD1	18	transfac_pro__M08881	3.05	TRUE	0.0151306
FLI1	SMAP2	18	transfac_pro__M08881	3.05	TRUE	0.0288927
FLI1	MEF2C	17	tfdimers__MD00145	3.84	TRUE	0.019358
FLI1	MYO1E	17	taipale_cyt_meth__FLI1_NACCGGATATCCGGTN_eDBD	3.26	TRUE	0.0182555
FLI1	APOLD1	17	hocomoco__FLI1_HUMAN.H11MO.0.A	3.05	TRUE	0.0138826
FLI1	CORO2A	17	transfac_pro__M08881	3.05	TRUE	0.0153856
FLI1	KCNAB2	17	transfac_pro__M08881	3.05	TRUE	0.0207716
FLI1	PIK3AP1	16	hocomoco__FLI1_HUMAN.H11MO.0.A	3.05	TRUE	0.02983
FLI1	TNFRSF1A	16	transfac_pro__M08881	3.05	TRUE	0.0182644
FLI1	ITPKB	15	tfdimers__MD00145	3.84	TRUE	0.0492629
FLI1	SLC7A7	15	tfdimers__MD00145	3.84	TRUE	0.017734
FLI1	MGLL	15	taipale_cyt_meth__FLI1_NACCGGATATCCGGTN_eDBD	3.26	TRUE	0.0227973
FLI1	RBMS2	15	taipale_tf_pairs__FLI1_DLX2_RSCGGAARYAATTA_CAP	3.26	TRUE	0.0147864
FLI1	ICAM1	15	hocomoco__FLI1_HUMAN.H11MO.0.A	3.05	TRUE	0.0183111
FLI1	VWF	15	tfdimers__MD00104	3.05	TRUE	0.0688034
FLI1	BLNK	14	tfdimers__MD00145	3.84	TRUE	0.0212757
FLI1	PLA2G4A	14	tfdimers__MD00145	3.84	TRUE	0.0150436
FLI1	MCTP1	14	taipale_tf_pairs__FLI1_DLX2_RSCGGAARYAATTA_CAP	3.26	TRUE	0.0476041
FLI1	PLCL2	14	transfac_pro__M00771	3.13	TRUE	0.017546
FLI1	RAP1B	14	transfac_pro__M08881	3.05	TRUE	0.0138316
FLI1	HEG1	13	tfdimers__MD00145	3.84	TRUE	0.0190247
FLI1	KLHL5	13	transfac_pro__M00771	3.13	TRUE	0.0224445
FLI1	FNBP1L	13	hocomoco__FLI1_HUMAN.H11MO.0.A	3.05	TRUE	0.0223864
FLI1	HMCN1	13	tfdimers__MD00104	3.05	TRUE	0.019217
FLI1	TMTC2	13	tfdimers__MD00104	3.05	TRUE	0.0178236
FLI1	SMAD7	12	tfdimers__MD00145	3.84	TRUE	0.0121345
FLI1	ZNF423	12	tfdimers__MD00145	3.84	TRUE	0.0144773
FLI1	NCOA3	12	tfdimers__MD00018	3.09	TRUE	0.043108
FLI1	PICALM	12	hocomoco__FLI1_HUMAN.H11MO.0.A	3.05	TRUE	0.020439
FLI1	RAB31	10	taipale_tf_pairs__FLI1_DLX2_RSCGGAARYAATTA_CAP	3.26	TRUE	0.0182771
FLI1	CIITA	10	transfac_pro__M08881	3.06	TRUE	0.0625324
FLI1	BMP6	10	tfdimers__MD00104	3.05	TRUE	0.0282932
FLI1	MYLIP	10	tfdimers__MD00104	3.05	TRUE	0.0144838
FLI1	IRF1	9	tfdimers__MD00145	3.84	TRUE	0.0123379
FLI1	SEC14L1	9	tfdimers__MD00044	3.66	TRUE	0.0537819
FLI1	KRAS	9	transfac_pro__M00771	3.13	TRUE	0.0135339
FLI1	FCHSD2	9	tfdimers__MD00018	3.09	TRUE	0.0239086
FLI1	SH3KBP1	9	tfdimers__MD00018	3.09	TRUE	0.0134763
FLI1	KLHL3	9	transfac_pro__M08881	3.05	TRUE	0.0306468
FLI1	CSGALNACT1	8	taipale_tf_pairs__FLI1_DLX2_RSCGGAARYAATTA_CAP	3.26	TRUE	0.0315299
FLI1	PELI1	8	taipale_tf_pairs__FLI1_DLX2_RSCGGAARYAATTA_CAP	3.26	TRUE	0.0101877
FLI1	CCDC85A	8	transfac_pro__M08881	3.05	TRUE	0.0235265
FLI1	CTNND1	8	hocomoco__FLI1_HUMAN.H11MO.0.A	3.05	TRUE	0.0171594
FLI1	CYYR1	7	taipale_cyt_meth__FLI1_NACCGGATATCCGGTN_eDBD	4.03	TRUE	0.0652649
FLI1	SYBU	7	tfdimers__MD00145	3.84	TRUE	0.0157375
FLI1	ASAP1	7	taipale_tf_pairs__FLI1_DLX2_RSCGGAARYAATTA_CAP	3.26	TRUE	0.0341649
FLI1	ATOH8	7	taipale_tf_pairs__FLI1_DLX2_RSCGGAARYAATTA_CAP	3.26	TRUE	0.00982455
FLI1	2020-03-01	7	taipale_cyt_meth__FLI1_NACCGGATATCCGGTN_eDBD	3.26	TRUE	0.0252841
FLI1	ATRNL1	7	tfdimers__MD00018	3.09	TRUE	0.0163589
FLI1	LY86	7	tfdimers__MD00104	3.05	TRUE	0.023433
FLI1	TNFSF10	6	tfdimers__MD00145	3.84	TRUE	0.0321948
FLI1	PODXL	6	tfdimers__MD00044	3.66	TRUE	0.0508166
FLI1	CDK6	6	taipale_tf_pairs__FLI1_DLX2_RSCGGAARYAATTA_CAP	3.26	TRUE	0.0325191
FLI1	MECOM	6	taipale_tf_pairs__FLI1_DLX2_RSCGGAARYAATTA_CAP	3.26	TRUE	0.0226604
FLI1	SMAD6	6	taipale_tf_pairs__FLI1_DLX2_RSCGGAARYAATTA_CAP	3.26	TRUE	0.00757546
FLI1	STOX2	6	taipale_tf_pairs__FLI1_DLX2_RSCGGAARYAATTA_CAP	3.26	TRUE	0.0139836
FLI1	TANC1	6	taipale_tf_pairs__FLI1_DLX2_RSCGGAARYAATTA_CAP	3.26	TRUE	0.0122765
FLI1	CD38	6	tfdimers__MD00104	3.05	TRUE	0.0289163
FLI1	EEPD1	6	tfdimers__MD00104	3.05	TRUE	0.0502731
FLI1	THSD7A	6	tfdimers__MD00104	3.05	TRUE	0.0229653
FLI1	SULF2	5	tfdimers__MD00044	3.66	TRUE	0.0412635
FLI1	ANKH	5	taipale_tf_pairs__FLI1_DLX2_RSCGGAARYAATTA_CAP	3.26	TRUE	0.00899035
FLI1	ZMIZ1	5	taipale_tf_pairs__FLI1_DLX2_RSCGGAARYAATTA_CAP	3.26	TRUE	0.00946165
FLI1	ACTR2	5	tfdimers__MD00018	3.09	TRUE	0.011694
FLI1	KBTBD2	5	tfdimers__MD00018	3.09	TRUE	0.0114485
FLI1	MBNL1	5	tfdimers__MD00018	3.09	TRUE	0.0100507
FLI1	MYH9	5	tfdimers__MD00018	3.09	TRUE	0.0137311
FLI1	SBNO2	5	tfdimers__MD00018	3.09	TRUE	0.00994829
FLI1	PCDHAC2	5	hocomoco__FLI1_HUMAN.H11MO.0.A	3.05	TRUE	0.0204246
FLI1	TLL1	5	hocomoco__FLI1_HUMAN.H11MO.0.A	3.05	TRUE	0.0232396
FLI1	DENND4A	5	tfdimers__MD00145	3.04	TRUE	0.00829572
FLI1	PREX2	5	tfdimers__MD00145	3.04	TRUE	0.010042
FLI1	TIAM2	4	tfdimers__MD00145	3.84	TRUE	0.0146695
FLI1	ADAMTS9	4	taipale_tf_pairs__FLI1_DLX2_RSCGGAARYAATTA_CAP	3.26	TRUE	0.0226719
FLI1	ARHGAP20	4	taipale_tf_pairs__FLI1_DLX2_RSCGGAARYAATTA_CAP	3.26	TRUE	0.0143947
FLI1	CTBP2	4	taipale_tf_pairs__FLI1_DLX2_RSCGGAARYAATTA_CAP	3.26	TRUE	0.0091415
FLI1	DDIT4	4	taipale_cyt_meth__FLI1_NACCGGATATCCGGTN_eDBD	3.26	TRUE	0.0206058
FLI1	PALMD	4	taipale_tf_pairs__FLI1_DLX2_RSCGGAARYAATTA_CAP	3.26	TRUE	0.0149199
FLI1	PELI2	4	taipale_tf_pairs__FLI1_DLX2_RSCGGAARYAATTA_CAP	3.26	TRUE	0.00678848
FLI1	PKN3	4	taipale_cyt_meth__FLI1_NACCGGATATCCGGTN_eDBD	3.26	TRUE	0.0337128
FLI1	RIMS1	4	tfdimers__MD00018	3.09	TRUE	0.0117509
FLI1	TBX3	4	tfdimers__MD00018	3.09	TRUE	0.0089468
FLI1	GRIN2A	4	hocomoco__FLI1_HUMAN.H11MO.0.A	3.05	TRUE	0.0429639
FLI1	IQSEC1	4	tfdimers__MD00145	3.04	TRUE	0.0126517
FLI1	MGAT5	4	tfdimers__MD00145	3.04	TRUE	0.0106624
FLI1	SH3RF2	3	tfdimers__MD00145	3.84	TRUE	0.0158755
FLI1	ATXN7L1	3	taipale_tf_pairs__FLI1_DLX2_RSCGGAARYAATTA_CAP	3.26	TRUE	0.0103116
FLI1	CRIM1	3	taipale_tf_pairs__FLI1_DLX2_RSCGGAARYAATTA_CAP	3.26	TRUE	0.0112061
FLI1	EIF2AK3	3	taipale_tf_pairs__FLI1_DLX2_RSCGGAARYAATTA_CAP	3.26	TRUE	0.00971569
FLI1	EPHA2	3	taipale_tf_pairs__FLI1_DLX2_RSCGGAARYAATTA_CAP	3.26	TRUE	0.00800021
FLI1	FGD2	3	tfdimers__MD00018	3.09	TRUE	0.0202401
FLI1	NUAK1	3	tfdimers__MD00018	3.09	TRUE	0.0288128
FLI1	GRASP	3	transfac_pro__M08881	3.05	TRUE	0.0296129
FLI1	CSGALNACT2	2	taipale_tf_pairs__FLI1_DLX2_RSCGGAARYAATTA_CAP	3.26	TRUE	0.00943506
FLI1	DACH1	2	taipale_tf_pairs__FLI1_DLX2_RSCGGAARYAATTA_CAP	3.26	TRUE	0.00869978
FLI1	DAP	2	taipale_tf_pairs__FLI1_DLX2_RSCGGAARYAATTA_CAP	3.26	TRUE	0.00919735
FLI1	DOCK10	2	taipale_tf_pairs__FLI1_DLX2_RSCGGAARYAATTA_CAP	3.26	TRUE	0.0193774
FLI1	EBF3	2	taipale_tf_pairs__FLI1_DLX2_RSCGGAARYAATTA_CAP	3.26	TRUE	0.00820598
FLI1	EPB41L2	2	taipale_tf_pairs__FLI1_DLX2_RSCGGAARYAATTA_CAP	3.26	TRUE	0.00650149
FLI1	FAT4	2	taipale_tf_pairs__FLI1_DLX2_RSCGGAARYAATTA_CAP	3.26	TRUE	0.0116641
FLI1	GABRG3	2	taipale_tf_pairs__FLI1_DLX2_RSCGGAARYAATTA_CAP	3.26	TRUE	0.0205271
FLI1	GNAL	2	taipale_tf_pairs__FLI1_DLX2_RSCGGAARYAATTA_CAP	3.26	TRUE	0.00721992
FLI1	HSPG2	2	taipale_tf_pairs__FLI1_DLX2_RSCGGAARYAATTA_CAP	3.26	TRUE	0.0103246
FLI1	HTR7	2	taipale_tf_pairs__FLI1_DLX2_RSCGGAARYAATTA_CAP	3.26	TRUE	0.0196001
FLI1	KDM6A	2	taipale_tf_pairs__FLI1_DLX2_RSCGGAARYAATTA_CAP	3.26	TRUE	0.00774153
FLI1	KIAA1211	2	taipale_tf_pairs__FLI1_DLX2_RSCGGAARYAATTA_CAP	3.26	TRUE	0.00908874
FLI1	LITAF	2	taipale_tf_pairs__FLI1_DLX2_RSCGGAARYAATTA_CAP	3.26	TRUE	0.00687724
FLI1	MCL1	2	taipale_tf_pairs__FLI1_DLX2_RSCGGAARYAATTA_CAP	3.26	TRUE	0.00627476
FLI1	NTNG2	2	taipale_tf_pairs__FLI1_DLX2_RSCGGAARYAATTA_CAP	3.26	TRUE	0.00982427
FLI1	PCDH17	2	taipale_tf_pairs__FLI1_DLX2_RSCGGAARYAATTA_CAP	3.26	TRUE	0.0108834
FLI1	SSBP3	2	taipale_tf_pairs__FLI1_DLX2_RSCGGAARYAATTA_CAP	3.26	TRUE	0.00934045
FLI1	TBC1D16	2	taipale_tf_pairs__FLI1_DLX2_RSCGGAARYAATTA_CAP	3.26	TRUE	0.00942357
FLI1	BHLHE40	2	tfdimers__MD00018	3.09	TRUE	0.0103752
FLI1	PABPC1	2	tfdimers__MD00018	3.09	TRUE	0.0097271
FLI1	RAPGEF5	2	tfdimers__MD00018	3.09	TRUE	0.0128401
FLI1	TAPBP	2	tfdimers__MD00104	3.05	TRUE	0.0212916
FLI1	B2M	1	tfdimers__MD00044	3.66	TRUE	0.0410966
FLI1	APP	1	tfdimers__MD00018	3.09	TRUE	0.0101162
FLI1	ARHGAP15	1	tfdimers__MD00018	3.09	TRUE	0.0121924
FLI1	CHD7	1	tfdimers__MD00018	3.09	TRUE	0.0107721
FLI1	EPB41	1	tfdimers__MD00018	3.09	TRUE	0.00901228
FLI1	ITGA1	1	tfdimers__MD00018	3.09	TRUE	0.0119701
FLI1	ITM2B	1	tfdimers__MD00018	3.09	TRUE	0.00830435
FLI1	NR3C1	1	tfdimers__MD00018	3.09	TRUE	0.0117242
FLI1	TRIM25	1	tfdimers__MD00018	3.09	TRUE	0.0175182
FLI1	ZFP36L1	1	tfdimers__MD00018	3.09	TRUE	0.00878656
FLI1	ALDH1A2	1	tfdimers__MD00145	3.04	TRUE	0.00876494
FLI1	ITPR2	1	tfdimers__MD00145	3.04	TRUE	0.0125689
FLI1	TSPAN5	1	tfdimers__MD00145	3.04	TRUE	0.0104853
FOS	ATF3	791	hocomoco__FOS_MOUSE.H11MO.0.A	5.42	TRUE	0.0668645
FOS	UBC	708	hocomoco__FOS_MOUSE.H11MO.0.A	5.42	TRUE	0.016313
FOS	DUSP1	694	hocomoco__FOS_MOUSE.H11MO.0.A	5.42	TRUE	0.0248932
FOS	NFATC2	664	hocomoco__FOS_MOUSE.H11MO.0.A	5.42	TRUE	0.0203253
FOS	FOSL2	577	hocomoco__FOS_MOUSE.H11MO.0.A	5.42	TRUE	0.0138006
FOS	LMNA	568	hocomoco__FOS_MOUSE.H11MO.0.A	5.42	TRUE	0.0240805
FOS	ANXA1	546	hocomoco__FOS_MOUSE.H11MO.0.A	5.42	TRUE	0.0230147
FOS	H3F3B	529	hocomoco__FOS_MOUSE.H11MO.0.A	5.42	TRUE	0.0155243
FOS	IFRD1	529	hocomoco__FOS_MOUSE.H11MO.0.A	5.42	TRUE	0.0172242
FOS	FOSB	523	hocomoco__FOS_HUMAN.H11MO.0.A	4.76	TRUE	0.187232
FOS	CSRNP1	381	hocomoco__FOS_MOUSE.H11MO.0.A	5.42	TRUE	0.0239193
FOS	ZFP36	371	hocomoco__FOS_MOUSE.H11MO.0.A	5.42	TRUE	0.0680616
FOS	NR4A2	371	dbcorrdb__FOS__ENCSR000EVU_1__m1	5.25	TRUE	0.0191553
FOS	YWHAZ	355	dbcorrdb__FOS__ENCSR000EVU_1__m1	5.25	TRUE	0.0133331
FOS	JDP2	288	dbcorrdb__FOS__ENCSR000EVU_1__m1	5.1	TRUE	0.0166003
FOS	GPRC5A	285	dbcorrdb__FOS__ENCSR000EVU_1__m1	5.25	TRUE	0.0272315
FOS	NR4A3	265	hocomoco__FOS_MOUSE.H11MO.0.A	5.42	TRUE	0.0163614
FOS	ELL2	263	transfac_public__M00517	3.14	TRUE	0.015628
FOS	SDC4	252	hocomoco__FOS_MOUSE.H11MO.0.A	5.42	TRUE	0.0125984
FOS	FTH1	227	hocomoco__FOS_MOUSE.H11MO.0.A	5.42	TRUE	0.0162429
FOS	SLC25A25	201	swissregulon__hs__FOS_FOS_B_L1__JUN_B_D_.p2	4.53	TRUE	0.0125641
FOS	EIF1	189	transfac_pro__M00924	3.03	TRUE	0.0154396
FOS	BHLHE40	184	hocomoco__FOS_MOUSE.H11MO.0.A	5.42	TRUE	0.0128301
FOS	GADD45B	183	transfac_pro__M04693	5.06	TRUE	0.0361887
FOS	MAFF	180	swissregulon__hs__FOS_FOS_B_L1__JUN_B_D_.p2	4.53	TRUE	0.0141903
FOS	C1QTNF1	175	swissregulon__hs__FOS_FOS_B_L1__JUN_B_D_.p2	4.53	TRUE	0.0152868
FOS	LDLR	173	hocomoco__FOS_MOUSE.H11MO.0.A	5.42	TRUE	0.0125385
FOS	PER1	163	swissregulon__hs__FOS_FOS_B_L1__JUN_B_D_.p2	4.53	TRUE	0.0199233
FOS	NFKBIZ	161	swissregulon__hs__FOS_FOS_B_L1__JUN_B_D_.p2	4.53	TRUE	0.0362894
FOS	ARID5A	156	dbcorrdb__FOS__ENCSR000EVU_1__m1	5.1	TRUE	0.019125
FOS	TAGLN2	121	hocomoco__FOS_MOUSE.H11MO.0.A	4.69	TRUE	0.00958076
FOS	ITGBL1	120	hocomoco__FOS_MOUSE.H11MO.0.A	4.69	TRUE	0.0106056
FOS	PPP1R15A	110	swissregulon__hs__FOS_FOS_B_L1__JUN_B_D_.p2	4.53	TRUE	0.0137228
FOS	NTRK3	110	transfac_pro__M04693	4.23	TRUE	0.00929185
FOS	PER2	106	hocomoco__FOS_HUMAN.H11MO.0.A	3.98	TRUE	0.00991517
FOS	RAP1B	93	transfac_pro__M00924	3.03	TRUE	0.0149896
FOS	COL1A1	78	hocomoco__FOS_MOUSE.H11MO.0.A	4.69	TRUE	0.00870048
FOS	SLC22A23	71	dbcorrdb__FOS__ENCSR000EVU_1__m1	5.1	TRUE	0.0214042
FOS	KLF4	65	transfac_pro__M04693	5.06	TRUE	0.0150719
FOS	RND3	63	swissregulon__hs__FOS_FOS_B_L1__JUN_B_D_.p2	4.53	TRUE	0.0118182
FOS	SRSF7	63	swissregulon__hs__FOS_FOS_B_L1__JUN_B_D_.p2	4.53	TRUE	0.0183968
FOS	IRF1	61	factorbook__AP1	5.01	TRUE	0.0122564
FOS	FN1	57	dbcorrdb__FOS__ENCSR000EZE_1__m1	3.02	TRUE	0.00739077
FOS	MCL1	57	dbcorrdb__FOS__ENCSR000EZE_1__m1	3.02	TRUE	0.0483573
FOS	SDCBP	50	dbcorrdb__FOS__ENCSR000EVU_1__m1	4.51	TRUE	0.00822799
FOS	TSC22D2	50	transfac_public__M00174	3.19	TRUE	0.00910966
FOS	SBNO2	47	hocomoco__FOS_MOUSE.H11MO.0.A	4.69	TRUE	0.00914499
FOS	RGS16	46	transfac_pro__M00924	3.03	TRUE	0.0170624
FOS	RNF122	45	dbcorrdb__FOS__ENCSR000EZE_1__m1	3.02	TRUE	0.00992444
FOS	GFPT2	39	swissregulon__hs__FOS_FOS_B_L1__JUN_B_D_.p2	4.53	TRUE	0.0191162
FOS	ARID5B	37	dbcorrdb__FOS__ENCSR000EZE_1__m1	3.02	TRUE	0.00874633
FOS	KLF10	35	transfac_pro__M04693	5.06	TRUE	0.0132409
FOS	SOD2	34	transfac_pro__M04693	5.06	TRUE	0.0165932
FOS	TNFAIP3	34	transfac_pro__M04693	5.06	TRUE	0.0131353
FOS	NOX4	34	dbcorrdb__FOS__ENCSR000EVU_1__m1	4.51	TRUE	0.0083527
FOS	GRASP	34	transfac_pro__M04693	4.23	TRUE	0.00894114
FOS	LITAF	33	transfac_pro__M00924	3.03	TRUE	0.0165288
FOS	FHL1	30	dbcorrdb__FOS__ENCSR000EZE_1__m1	3.02	TRUE	0.0102238
FOS	DHRS3	27	cisbp__M4530	3.6	TRUE	0.011437
FOS	GPNMB	26	transfac_pro__M04693	4.23	TRUE	0.00823981
FOS	NPPA	26	transfac_public__M00174	3.19	TRUE	0.00963598
FOS	CPVL	25	cisbp__M4530	3.6	TRUE	0.00776969
FOS	YPEL5	25	transfac_public__M00174	3.19	TRUE	0.00972854
FOS	TRIM71	22	transfac_public__M00174	3.6	TRUE	0.0119957
FOS	ZNF614	20	swissregulon__hs__FOS_FOS_B_L1__JUN_B_D_.p2	4.53	TRUE	0.0116644
FOS	DSTN	19	cisbp__M4530	3.6	TRUE	0.00905611
FOS	MT3	19	transfac_public__M00517	3.14	TRUE	0.0268039
FOS	ADAMTS1	17	factorbook__AP1	4.15	TRUE	0.0119961
FOS	CREB5	16	hocomoco__FOS_MOUSE.H11MO.0.A	3.4	TRUE	0.00606509
FOS	F3	14	hocomoco__FOS_MOUSE.H11MO.0.A	3.4	TRUE	0.00732252
FOS	FKBP5	13	hocomoco__FOS_MOUSE.H11MO.0.A	3.4	TRUE	0.00690129
FOS	SYN3	13	transfac_public__M00517	3.14	TRUE	0.0152908
FOS	REL	12	dbcorrdb__FOS__ENCSR000EZE_1__m1	3.02	TRUE	0.0098795
FOS	IGFBP4	11	hocomoco__FOS_MOUSE.H11MO.0.A	3.4	TRUE	0.00775591
FOS	VAT1L	11	hocomoco__FOS_MOUSE.H11MO.0.A	3.4	TRUE	0.00662428
FOS	EFCAB5	10	hocomoco__FOS_MOUSE.H11MO.0.A	3.4	TRUE	0.00557046
FOS	STAMBPL1	10	hocomoco__FOS_MOUSE.H11MO.0.A	3.4	TRUE	0.00759153
FOS	CNKSR2	6	hocomoco__FOS_MOUSE.H11MO.0.A	3.4	TRUE	0.00651041
FOS	DGKG	6	hocomoco__FOS_MOUSE.H11MO.0.A	3.4	TRUE	0.00629168
FOS	IPCEF1	6	hocomoco__FOS_MOUSE.H11MO.0.A	3.4	TRUE	0.00615927
FOS	LIPN	5	swissregulon__hs__FOS_FOS_B_L1__JUN_B_D_.p2	3.94	TRUE	0.0135213
FOS	AXL	5	hocomoco__FOS_MOUSE.H11MO.0.A	3.4	TRUE	0.00585497
FOS	RAB5A	5	hocomoco__FOS_MOUSE.H11MO.0.A	3.4	TRUE	0.00523952
FOS	MTCH1	5	transfac_pro__M08946	3.21	TRUE	0.00630257
FOS	CNTN5	5	dbcorrdb__FOS__ENCSR000EZE_1__m1	3.02	TRUE	0.00927113
FOS	SIGLEC1	5	dbcorrdb__FOS__ENCSR000EZE_1__m1	3.02	TRUE	0.00517593
FOS	PCDH9	4	hocomoco__FOS_MOUSE.H11MO.0.A	3.4	TRUE	0.00713034
FOS	RHOU	4	transfac_pro__M00924	3.03	TRUE	0.013344
FOS	IRF8	4	dbcorrdb__FOS__ENCSR000EZE_1__m1	3.02	TRUE	0.0107445
FOS	SDK1	4	dbcorrdb__FOS__ENCSR000EZE_1__m1	3.02	TRUE	0.0119915
FOS	ANKRD42	3	swissregulon__hs__FOS_FOS_B_L1__JUN_B_D_.p2	4.53	TRUE	0.0114476
FOS	CRY1	3	swissregulon__hs__FOS_FOS_B_L1__JUN_B_D_.p2	4.53	TRUE	0.0130546
FOS	BAIAP2	2	dbcorrdb__FOS__ENCSR000EZE_1__m1	3.02	TRUE	0.00995269
FOS	C1QA	2	dbcorrdb__FOS__ENCSR000EZE_1__m1	3.02	TRUE	0.00717086
FOS	MYL4	1	dbcorrdb__FOS__ENCSR000EZE_1__m1	3.02	TRUE	0.0061452
FOSB	ATF3	803	transfac_pro__M08936	5.95	TRUE	0.0906052
FOSB	UBC	760	transfac_pro__M08936	5.95	TRUE	0.0208094
FOSB	NFATC2	668	transfac_pro__M08936	5.95	TRUE	0.0489024
FOSB	LMNA	616	transfac_pro__M08936	5.95	TRUE	0.0525515
FOSB	ANXA1	552	transfac_pro__M08936	5.95	TRUE	0.0426688
FOSB	FOSB	540	transfac_pro__M08936	5.95	TRUE	NA
FOSB	PER2	525	transfac_pro__M08936	5.95	TRUE	0.0178045
FOSB	YWHAZ	505	transfac_pro__M08936	5.95	TRUE	0.027043
FOSB	IFRD1	502	transfac_pro__M08936	5.95	TRUE	0.0424712
FOSB	ZFP36	438	transfac_pro__M08936	5.95	TRUE	0.059694
FOSB	CSRNP1	420	transfac_pro__M08936	5.95	TRUE	0.0329025
FOSB	TAGLN2	402	transfac_pro__M08936	5.63	TRUE	0.0130185
FOSB	LDLR	361	transfac_pro__M08936	5.95	TRUE	0.0294809
FOSB	GPRC5A	323	transfac_pro__M08936	5.95	TRUE	0.0567181
FOSB	MAFF	250	swissregulon__hs__FOS_FOS_B_L1__JUN_B_D_.p2	4.37	TRUE	0.022608
FOSB	NR4A2	231	transfac_pro__M08928	4.03	TRUE	0.0148647
FOSB	CREB5	221	transfac_pro__M08936	4.55	TRUE	0.00888445
FOSB	SDCBP	205	swissregulon__hs__FOS_FOS_B_L1__JUN_B_D_.p2	4.02	TRUE	0.0150319
FOSB	PPP1R15A	201	swissregulon__hs__FOS_FOS_B_L1__JUN_B_D_.p2	4.37	TRUE	0.0177713
FOSB	NFKBIZ	200	swissregulon__hs__FOS_FOS_B_L1__JUN_B_D_.p2	4.37	TRUE	0.0702857
FOSB	YPEL5	194	transfac_pro__M08936	5.95	TRUE	0.0177789
FOSB	IRF1	192	swissregulon__hs__FOS_FOS_B_L1__JUN_B_D_.p2	4.37	TRUE	0.0313057
FOSB	PER1	189	swissregulon__hs__FOS_FOS_B_L1__JUN_B_D_.p2	4.37	TRUE	0.0286177
FOSB	H3F3B	171	transfac_pro__M08936	4.55	TRUE	0.0117089
FOSB	GADD45B	170	transfac_pro__M08936	5.95	TRUE	0.0273841
FOSB	FKBP5	168	transfac_pro__M08936	4.55	TRUE	0.00919279
FOSB	JDP2	161	transfac_pro__M08936	5.24	TRUE	0.0119342
FOSB	SDC4	158	transfac_pro__M08936	4.55	TRUE	0.0103026
FOSB	FOSL2	156	transfac_pro__M08928	3.53	TRUE	0.00978219
FOSB	SLC25A25	140	swissregulon__hs__FOS_FOS_B_L1__JUN_B_D_.p2	3.62	TRUE	0.0120007
FOSB	EIF1	128	transfac_pro__M00924	3.55	TRUE	0.0227985
FOSB	ARID5A	126	transfac_pro__M08928	4.03	TRUE	0.0135602
FOSB	DUSP1	120	transfac_pro__M08936	4.55	TRUE	0.00700963
FOSB	SBNO2	120	swissregulon__hs__FOS_FOS_B_L1__JUN_B_D_.p2	3.62	TRUE	0.0112133
FOSB	F3	119	transfac_pro__M08936	4.55	TRUE	0.00523556
FOSB	NR4A3	99	transfac_pro__M08928	3.53	TRUE	0.00680699
FOSB	ITGBL1	94	transfac_pro__M08936	4.55	TRUE	0.00636147
FOSB	COL1A1	92	transfac_pro__M08936	4.55	TRUE	0.00992249
FOSB	RAP1B	91	transfac_pro__M08928	3.87	TRUE	0.0291703
FOSB	AZIN1	90	transfac_public__M00517	3.15	TRUE	0.00789388
FOSB	SLC22A23	88	swissregulon__hs__FOS_FOS_B_L1__JUN_B_D_.p2	4.37	TRUE	0.023199
FOSB	DENND4A	86	transfac_pro__M00926	3.28	TRUE	0.0116028
FOSB	PCOLCE2	85	transfac_pro__M08936	4.55	TRUE	0.00774437
FOSB	LRRTM4	83	transfac_pro__M08936	4.55	TRUE	0.00563576
FOSB	GULP1	81	transfac_pro__M08936	4.55	TRUE	0.00557246
FOSB	CNTFR	81	transfac_pro__M00924	3.55	TRUE	0.00902889
FOSB	DCLK1	79	transfac_pro__M08936	4.55	TRUE	0.00534942
FOSB	BHLHE40	74	swissregulon__hs__FOS_FOS_B_L1__JUN_B_D_.p2	4.1	TRUE	0.00719631
FOSB	UBAP1	71	hocomoco__FOSB_HUMAN.H11MO.0.A	4.12	TRUE	0.00627718
FOSB	KLF4	70	swissregulon__hs__FOS_FOS_B_L1__JUN_B_D_.p2	4.37	TRUE	0.0220912
FOSB	PDE4B	67	swissregulon__hs__FOS_FOS_B_L1__JUN_B_D_.p2	4.1	TRUE	0.00507695
FOSB	FTH1	63	swissregulon__hs__FOS_FOS_B_L1__JUN_B_D_.p2	4.1	TRUE	0.0102492
FOSB	SQSTM1	60	transfac_pro__M00924	3.55	TRUE	0.0109641
FOSB	RAB5A	56	transfac_pro__M08936	4.55	TRUE	0.00503185
FOSB	TNFAIP3	55	swissregulon__hs__FOS_FOS_B_L1__JUN_B_D_.p2	4.37	TRUE	0.0282456
FOSB	CD44	55	hocomoco__FOSB_HUMAN.H11MO.0.A	4.12	TRUE	0.00540856
FOSB	C1QTNF1	53	transfac_pro__M00924	3.55	TRUE	0.00814296
FOSB	SOD2	53	transfac_pro__M00924	3.55	TRUE	0.0352627
FOSB	NOX4	51	transfac_pro__M00924	3.55	TRUE	0.00981861
FOSB	FHL1	46	transfac_pro__M00924	3.55	TRUE	0.0135507
FOSB	NPPA	46	transfac_pro__M00924	3.55	TRUE	0.00959883
FOSB	GRASP	43	swissregulon__hs__FOS_FOS_B_L1__JUN_B_D_.p2	4.1	TRUE	0.00910252
FOSB	GPNMB	43	transfac_pro__M00924	3.19	TRUE	0.00596384
FOSB	SRSF7	36	swissregulon__hs__FOS_FOS_B_L1__JUN_B_D_.p2	4.37	TRUE	0.0359955
FOSB	PTTG1IP	36	transfac_pro__M00924	3.55	TRUE	0.00914755
FOSB	RND3	36	transfac_pro__M00924	3.55	TRUE	0.0109771
FOSB	NLGN1	34	transfac_pro__M08936	4.55	TRUE	0.00524655
FOSB	EPHA6	33	transfac_pro__M00924	3.55	TRUE	0.00827659
FOSB	KLF10	31	swissregulon__hs__FOS_FOS_B_L1__JUN_B_D_.p2	4.02	TRUE	0.0121246
FOSB	PI4K2A	30	transfac_pro__M00925	3.23	TRUE	0.00615963
FOSB	GFPT2	28	swissregulon__hs__FOS_FOS_B_L1__JUN_B_D_.p2	3.62	TRUE	0.016138
FOSB	EZR	27	swissregulon__hs__FOS_FOS_B_L1__JUN_B_D_.p2	4.1	TRUE	0.00942472
FOSB	GRID2	27	swissregulon__hs__FOS_FOS_B_L1__JUN_B_D_.p2	4.1	TRUE	0.00545388
FOSB	SIN3A	24	transfac_pro__M08928	3.53	TRUE	0.00855662
FOSB	CTSB	21	hocomoco__FOSB_HUMAN.H11MO.0.A	4.12	TRUE	0.00554696
FOSB	ZNF614	19	swissregulon__hs__FOS_FOS_B_L1__JUN_B_D_.p2	4.37	TRUE	0.0202109
FOSB	TRIM71	14	transfac_pro__M08928	3.53	TRUE	0.00834484
FOSB	ZSWIM4	13	transfac_pro__M08936	5.95	TRUE	0.05817
FOSB	SMAD6	13	transfac_pro__M08928	3.23	TRUE	0.00583995
FOSB	IL1R1	12	transfac_pro__M00924	3.19	TRUE	0.00526992
FOSB	PTPRJ	11	transfac_pro__M08928	3.23	TRUE	0.0050254
FOSB	CRY1	9	swissregulon__hs__FOS_FOS_B_L1__JUN_B_D_.p2	4.37	TRUE	0.0230897
FOSB	ERRFI1	9	transfac_pro__M00924	3.19	TRUE	0.00642312
FOSB	ANKRD42	8	swissregulon__hs__FOS_FOS_B_L1__JUN_B_D_.p2	4.37	TRUE	0.0226255
FOSB	GCH1	8	swissregulon__hs__FOS_FOS_B_L1__JUN_B_D_.p2	4.37	TRUE	0.0311482
FOSB	APBA1	8	transfac_pro__M00924	3.19	TRUE	0.00639264
FOSB	SLIT2	4	transfac_pro__M08928	3.53	TRUE	0.00981829
FOSB	CGNL1	3	transfac_pro__M00924	3.19	TRUE	0.00540533
FOSB	TOX4	2	transfac_pro__M00924	3.55	TRUE	0.0080915
FOSL2	ATF3	163	cisbp__M6230	3.86	TRUE	0.0135229
FOSL2	NR4A3	126	cisbp__M6230	3.86	TRUE	0.0192595
FOSL2	FOSB	115	cisbp__M6230	3.86	TRUE	0.00555243
FOSL2	NR4A2	114	transfac_pro__M08915	3.11	TRUE	0.0168803
FOSL2	ELL2	109	transfac_pro__M08915	3.11	TRUE	0.00868669
FOSL2	FOSL2	89	cisbp__M6230	3.86	TRUE	NA
FOSL2	GPRC5A	63	transfac_pro__M08940	3.38	TRUE	0.00791658
FOSL2	NFKBIZ	45	cisbp__M6230	3.86	TRUE	0.00683262
FOSL2	CSRNP1	44	cisbp__M6230	3.86	TRUE	0.0116021
FOSL2	TAGLN2	44	cisbp__M6230	3.86	TRUE	0.00652715
FOSL2	BHLHE40	41	cisbp__M6230	3.86	TRUE	0.00786744
FOSL2	UBC	38	cisbp__M6230	3.86	TRUE	0.00540147
FOSL2	VAT1L	38	cisbp__M6230	3.86	TRUE	0.00827465
FOSL2	C1QTNF1	37	transfac_pro__M08940	3.38	TRUE	0.00904157
FOSL2	LDLR	35	cisbp__M6230	3.86	TRUE	0.00840663
FOSL2	SBNO2	35	cisbp__M6230	3.86	TRUE	0.00801964
FOSL2	H3F3B	33	cisbp__M6230	3.86	TRUE	0.00591937
FOSL2	IFRD1	33	cisbp__M6230	3.86	TRUE	0.00516093
FOSL2	SDC4	33	cisbp__M6230	3.86	TRUE	0.00544525
FOSL2	IGFBP4	29	cisbp__M6230	3.86	TRUE	0.00562892
FOSL2	ZFP36	29	cisbp__M6230	3.86	TRUE	0.00600439
FOSL2	GADD45B	27	cisbp__M6230	3.86	TRUE	0.00926774
FOSL2	NTRK3	23	cisbp__M6230	3.86	TRUE	0.00537855
FOSL2	RIMS1	22	cisbp__M6230	3.86	TRUE	0.00729393
FOSL2	PDE4B	21	cisbp__M6230	3.86	TRUE	0.00519851
FOSL2	FTH1	17	cisbp__M6230	3.86	TRUE	0.00520032
FOSL2	JDP2	17	cisbp__M6230	3.86	TRUE	0.00589897
FOSL2	SDCBP	17	cisbp__M6230	3.86	TRUE	0.00567838
FOSL2	AZIN1	17	transfac_pro__M08940	3.38	TRUE	0.00595082
FOSL2	YPEL5	17	transfac_pro__M08940	3.38	TRUE	0.00539123
FOSL2	IRF1	16	cisbp__M6230	3.86	TRUE	0.0061264
FOSL2	SQSTM1	16	cisbp__M6230	3.86	TRUE	0.00530745
FOSL2	PTTG1IP	12	cisbp__M6230	3.86	TRUE	0.00529689
FOSL2	TLL1	12	cisbp__M6230	3.86	TRUE	0.00541691
FOSL2	TMEM108	10	cisbp__M6230	3.86	TRUE	0.00544404
FOSL2	DSCAM	10	transfac_pro__M08940	3.38	TRUE	0.00525173
FOSL2	ACTR2	9	transfac_pro__M08940	3.38	TRUE	0.00501114
FOSL2	FAT3	9	transfac_pro__M08940	3.38	TRUE	0.00582583
FOSL2	KLF4	8	cisbp__M6230	3.86	TRUE	0.00561149
FOSL2	PLCXD3	8	transfac_pro__M08940	3.38	TRUE	0.00588559
FOSL2	SEMA6D	8	transfac_pro__M00924	3.07	TRUE	0.00516646
FOSL2	ARID5B	5	transfac_pro__M00924	3.07	TRUE	0.00504622
FOSL2	TRIM71	2	transfac_pro__M08940	3.38	TRUE	0.00510445
FOSL2	TOX4	1	transfac_pro__M00924	3.07	TRUE	0.00555923
FOXN3	AKAP13	14	transfac_pro__M07709	3.72	TRUE	0.0173537
FOXN3	FOXN3	12	transfac_pro__M07709	3.72	TRUE	NA
FOXN3	SIN3A	10	transfac_pro__M07709	3.72	TRUE	0.0139422
FOXN3	ADAM10	9	transfac_pro__M07709	3.72	TRUE	0.0177892
FOXN3	FAM117B	8	transfac_pro__M07709	3.72	TRUE	0.0144223
FOXN3	PPP2R5C	8	transfac_pro__M07709	3.72	TRUE	0.0174186
FOXO1	PAPPA	101	transfac_pro__M01216	4.03	TRUE	0.018347
FOXO1	FOXO1	93	transfac_pro__M01216	3.22	TRUE	NA
FOXO1	PAN3	93	transfac_pro__M01216	3.22	TRUE	0.0177372
FOXO1	CADM1	93	cisbp__M5462	3.13	TRUE	0.013242
FOXO1	GALNTL6	90	cisbp__M5462	3.13	TRUE	0.0119214
FOXO1	TIPARP	90	cisbp__M5462	3.13	TRUE	0.0113304
FOXO1	RIMS1	88	transfac_pro__M01216	4.03	TRUE	0.0159627
FOXO1	IKZF2	83	cisbp__M5462	3.13	TRUE	0.0140478
FOXO1	ANK2	82	cisbp__M5462	3.13	TRUE	0.00989106
FOXO1	ANKH	82	cisbp__M5462	3.13	TRUE	0.0108528
FOXO1	DDIT4	82	cisbp__M5462	3.13	TRUE	0.00949611
FOXO1	EBF1	82	cisbp__M5462	3.13	TRUE	0.00577029
FOXO1	ETV1	82	cisbp__M5462	3.13	TRUE	0.010165
FOXO1	FOXO3	82	cisbp__M5462	3.13	TRUE	0.0138354
FOXO1	FOXP1	82	cisbp__M5462	3.13	TRUE	0.0123003
FOXO1	FOXP2	82	cisbp__M5462	3.13	TRUE	0.0127291
FOXO1	GFRA1	82	cisbp__M5462	3.13	TRUE	0.016895
FOXO1	KDM6A	82	cisbp__M5462	3.13	TRUE	0.0131693
FOXO1	KLF4	82	cisbp__M5462	3.13	TRUE	0.00901081
FOXO1	NFIA	82	cisbp__M5462	3.13	TRUE	0.0106661
FOXO1	NR1D2	82	cisbp__M5462	3.13	TRUE	0.0115097
FOXO1	PDE4D	82	cisbp__M5462	3.13	TRUE	0.0103143
FOXO1	PELI2	82	cisbp__M5462	3.13	TRUE	0.0097217
FOXO1	RNF122	82	cisbp__M5462	3.13	TRUE	0.0104806
FOXO1	RORA	82	cisbp__M5462	3.13	TRUE	0.0112103
FOXO1	RSRC1	82	cisbp__M5462	3.13	TRUE	0.0107147
FOXO1	SOX5	82	cisbp__M5462	3.13	TRUE	0.008508
FOXO1	TFDP2	82	cisbp__M5462	3.13	TRUE	0.0119445
FOXO1	ZBTB16	82	cisbp__M5462	3.13	TRUE	0.0101352
FOXO1	ZSWIM4	82	cisbp__M5462	3.13	TRUE	0.0113653
FOXO1	ABCA1	81	cisbp__M5462	3.13	TRUE	0.00975271
FOXO1	DDX5	80	cisbp__M5462	3.13	TRUE	0.0122087
FOXO1	MXI1	80	cisbp__M5462	3.13	TRUE	0.01344
FOXO1	BNC2	79	cisbp__M5462	3.13	TRUE	0.00992935
FOXO1	DHX8	79	cisbp__M5462	3.13	TRUE	0.0108849
FOXO1	EPAS1	79	cisbp__M5462	3.13	TRUE	0.00697209
FOXO1	HMCN1	79	cisbp__M5462	3.13	TRUE	0.00916241
FOXO1	NTN1	79	cisbp__M5462	3.13	TRUE	0.0173228
FOXO1	WWTR1	79	cisbp__M5462	3.13	TRUE	0.0114021
FOXO1	MID1	78	cisbp__M5462	3.13	TRUE	0.0137835
FOXO1	FAM117B	77	cisbp__M5462	3.13	TRUE	0.0112536
FOXO1	H3F3A	76	cisbp__M5462	3.13	TRUE	0.0107495
FOXO1	MAFF	76	cisbp__M5462	3.13	TRUE	0.0118644
FOXO1	PI4K2A	76	cisbp__M5462	3.13	TRUE	0.0103057
FOXO1	CELF2	74	cisbp__M5462	3.13	TRUE	0.00808584
FOXO1	KLF12	74	cisbp__M5462	3.13	TRUE	0.0113301
FOXO1	STARD13	71	cisbp__M5462	3.13	TRUE	0.0173517
FOXO1	ARRDC3	70	cisbp__M5462	3.13	TRUE	0.0121348
FOXO1	AXL	70	cisbp__M5462	3.13	TRUE	0.0108782
FOXO1	CREB5	70	cisbp__M5462	3.13	TRUE	0.012667
FOXO1	INSR	70	cisbp__M5462	3.13	TRUE	0.00978278
FOXO1	LIMCH1	70	cisbp__M5462	3.13	TRUE	0.00914051
FOXO1	KLF7	68	cisbp__M5462	3.13	TRUE	0.0111351
FOXO1	NFATC2	68	cisbp__M5462	3.13	TRUE	0.0118494
FOXO1	TMEM117	68	cisbp__M5462	3.13	TRUE	0.010855
FOXO1	UST	68	cisbp__M5462	3.13	TRUE	0.00895112
FOXO1	APOLD1	67	cisbp__M5462	3.13	TRUE	0.0113057
FOXO1	GNAL	67	cisbp__M5462	3.13	TRUE	0.0122273
FOXO1	LAMA4	67	cisbp__M5462	3.13	TRUE	0.0109795
FOXO1	MDM2	67	cisbp__M5462	3.13	TRUE	0.013654
FOXO1	MED13L	67	cisbp__M5462	3.13	TRUE	0.0111165
FOXO1	ZHX2	67	cisbp__M5462	3.13	TRUE	0.0110601
FOXO1	CPEB1	64	cisbp__M5462	3.13	TRUE	0.0111927
FOXO1	DCLK1	64	cisbp__M5462	3.13	TRUE	0.0132326
FOXO1	PPEF1	63	cisbp__M5462	3.13	TRUE	0.0113928
FOXO1	PLSCR4	63	swissregulon__hs__FOXO1_3_4.p2	3.04	TRUE	0.0275497
FOXO1	ASB3	62	cisbp__M5462	3.13	TRUE	0.0161547
FOXO1	ZFHX4	62	cisbp__M5462	3.13	TRUE	0.0140066
FOXO1	NOX4	61	transfac_pro__M01216	3.22	TRUE	0.0187111
FOXO1	ELMO1	61	cisbp__M5462	3.13	TRUE	0.0090209
FOXO1	NCAM1	61	swissregulon__hs__FOXO1_3_4.p2	3.04	TRUE	0.0127772
FOXO1	NET1	60	cisbp__M5462	3.13	TRUE	0.0104597
FOXO1	RFTN2	60	swissregulon__hs__FOXO1_3_4.p2	3.04	TRUE	0.0172673
FOXO1	COL6A3	59	swissregulon__hs__FOXO1_3_4.p2	3.04	TRUE	0.00809597
FOXO1	ZFP36L1	58	swissregulon__hs__FOXO1_3_4.p2	3.04	TRUE	0.00924003
FOXO1	CNTN4	55	transfac_pro__M01216	3.22	TRUE	0.0218816
FOXO1	NLGN4X	54	transfac_pro__M01216	3.22	TRUE	0.0244799
FOXO1	TSPAN4	54	cisbp__M5462	3.13	TRUE	0.0107377
FOXO1	FOSB	54	swissregulon__hs__FOXO1_3_4.p2	3.04	TRUE	0.00805767
FOXO1	PRICKLE2	54	swissregulon__hs__FOXO1_3_4.p2	3.04	TRUE	0.0102074
FOXO1	RGS7BP	52	cisbp__M5462	3.13	TRUE	0.00897931
FOXO1	BMP10	49	cisbp__M5462	3.13	TRUE	0.00983777
FOXO1	YPEL5	49	cisbp__M5462	3.13	TRUE	0.00952234
FOXO1	SOX6	48	cisbp__M5462	3.13	TRUE	0.0160718
FOXO1	VCAN	48	cisbp__M5462	3.13	TRUE	0.0103338
FOXO1	LDB2	48	swissregulon__hs__FOXO1_3_4.p2	3.04	TRUE	0.00715666
FOXO1	ST6GALNAC5	48	swissregulon__hs__FOXO1_3_4.p2	3.04	TRUE	0.0162827
FOXO1	RALYL	46	transfac_pro__M01216	4.03	TRUE	0.0300225
FOXO1	SSBP2	46	swissregulon__hs__FOXO1_3_4.p2	3.04	TRUE	0.0123608
FOXO1	NRG1	45	cisbp__M5462	3.13	TRUE	0.0126559
FOXO1	TPRG1	45	cisbp__M5462	3.13	TRUE	0.00915675
FOXO1	AGAP1	45	swissregulon__hs__FOXO1_3_4.p2	3.04	TRUE	0.0111338
FOXO1	NTNG2	44	cisbp__M5462	3.13	TRUE	0.0101751
FOXO1	COL5A2	42	cisbp__M5462	3.13	TRUE	0.00804245
FOXO1	FGD5	42	cisbp__M5462	3.13	TRUE	0.00889191
FOXO1	FHL1	41	swissregulon__hs__FOXO1_3_4.p2	3.04	TRUE	0.00961338
FOXO1	ADAM10	40	cisbp__M5462	3.13	TRUE	0.0126626
FOXO1	LTBP1	39	cisbp__M5462	3.13	TRUE	0.00683612
FOXO1	PDE4B	39	swissregulon__hs__FOXO1_3_4.p2	3.04	TRUE	0.0114996
FOXO1	SVEP1	34	cisbp__M5462	3.13	TRUE	0.00808977
FOXO1	CFD	33	cisbp__M5462	3.13	TRUE	0.010426
FOXO1	RIN2	32	cisbp__M5462	3.13	TRUE	0.0103028
FOXO1	CLDN11	32	swissregulon__hs__FOXO1_3_4.p2	3.04	TRUE	0.010536
FOXO1	NTNG1	30	transfac_pro__M01216	4.03	TRUE	0.0177835
FOXO1	DCN	29	swissregulon__hs__FOXO1_3_4.p2	3.04	TRUE	0.00692998
FOXO1	C1QTNF7	27	swissregulon__hs__FOXO1_3_4.p2	3.04	TRUE	0.00945632
FOXO1	CCDC80	26	cisbp__M5462	3.13	TRUE	0.008258
FOXO1	ABCA6	24	swissregulon__hs__FOXO1_3_4.p2	3.04	TRUE	0.00904762
FOXO1	TEK	23	swissregulon__hs__FOXO1_3_4.p2	3.04	TRUE	0.00541763
FOXO1	KIAA1211	22	transfac_pro__M01216	3.22	TRUE	0.017428
FOXO1	CATSPERB	22	cisbp__M5462	3.13	TRUE	0.0107792
FOXO1	TRPM3	20	swissregulon__hs__FOXO1_3_4.p2	3.04	TRUE	0.0100033
FOXO1	AKAP13	18	swissregulon__hs__FOXO1_3_4.p2	3.04	TRUE	0.0115967
FOXO1	COL28A1	17	transfac_pro__M01216	3.22	TRUE	0.0251543
FOXO1	SNCAIP	15	transfac_pro__M01216	4.03	TRUE	0.0133911
FOXO1	CHL1	14	transfac_pro__M01216	4.03	TRUE	0.0219958
FOXO1	ANTXR2	13	transfac_pro__M01216	3.22	TRUE	0.015557
FOXO1	RBMS1	12	transfac_pro__M01216	4.03	TRUE	0.022887
FOXO1	FMNL2	12	transfac_pro__M01216	3.71	TRUE	0.0190618
FOXO1	ITGB8	12	swissregulon__hs__FOXO1_3_4.p2	3.04	TRUE	0.0120858
FOXO1	KLF9	11	transfac_pro__M01216	3.22	TRUE	0.0198727
FOXO1	TSPAN5	10	transfac_pro__M01216	4.03	TRUE	0.0217081
FOXO1	PCDH17	9	transfac_pro__M01216	4.03	TRUE	0.0184189
FOXO1	SLIT2	9	transfac_pro__M07286	3.15	TRUE	0.0227119
FOXO1	RORB	8	transfac_pro__M01216	4.03	TRUE	0.0141397
FOXO1	CGNL1	6	transfac_pro__M01216	4.03	TRUE	0.0193015
FOXO1	GULP1	4	transfac_pro__M01216	4.03	TRUE	0.0249736
FOXO1	CORO2A	4	transfac_pro__M01216	3.22	TRUE	0.0132411
FOXO3	FOXO3	88	taipale__FOXO3_full_GTAAACATGTTTAC	4.01	TRUE	NA
FOXO3	FAM117B	71	cisbp__M0733	3.19	TRUE	0.0132577
FOXO3	PI4K2A	67	swissregulon__hs__FOXO1_3_4.p2	3.24	TRUE	0.012858
FOXO3	FOXP2	62	swissregulon__hs__FOXO1_3_4.p2	3.24	TRUE	0.0135958
FOXO3	ARRDC3	57	swissregulon__hs__FOXO1_3_4.p2	3.24	TRUE	0.0133168
FOXO3	RNF122	55	cisbp__M0733	3.19	TRUE	0.011014
FOXO3	H3F3B	20	taipale__FOXO3_full_GTAAACATGTTTAC	4.01	TRUE	0.0123041
FOXO3	EIF2AK3	15	taipale__FOXO3_full_GTAAACATGTTTAC	4.01	TRUE	0.013639
FOXO3	AKAP13	13	swissregulon__hs__FOXO1_3_4.p2	3.24	TRUE	0.0132933
FOXO3	RALGPS2	9	taipale__FOXO3_full_GTAAACATGTTTAC	4.01	TRUE	0.0135683
FOXO3	IQCB1	8	taipale__FOXO3_full_GTAAACATGTTTAC	4.01	TRUE	0.0133005
FOXO3	STXBP5	5	taipale__FOXO3_full_GTAAACATGTTTAC	4.01	TRUE	0.0164685
FOXO3	SAT1	3	taipale__FOXO3_full_GTAAACATGTTTAC	4.01	TRUE	0.0129328
FOXP1	FOXP1	156	cisbp__M2283	3.85	TRUE	NA
FOXP1	NTN1	146	cisbp__M2283	3.85	TRUE	0.0267728
FOXP1	DHX8	145	cisbp__M2283	3.85	TRUE	0.0117009
FOXP1	PDE4D	145	cisbp__M2283	3.85	TRUE	0.0255785
FOXP1	WWTR1	125	transfac_pro__M04667	3.85	TRUE	0.0163227
FOXP1	TIPARP	124	transfac_pro__M04667	3.58	TRUE	0.0121167
FOXP1	H3F3A	123	cisbp__M2283	3.64	TRUE	0.0120639
FOXP1	DDX5	123	yetfasco__YNL068C_830	3.57	TRUE	0.0133873
FOXP1	DDIT4	122	transfac_pro__M04667	3.58	TRUE	0.0116042
FOXP1	FOXO3	122	transfac_pro__M04667	3.58	TRUE	0.0115199
FOXP1	FOXP2	122	transfac_pro__M04667	3.58	TRUE	0.00775383
FOXP1	KLF4	122	transfac_pro__M04667	3.58	TRUE	0.0106307
FOXP1	PELI2	122	transfac_pro__M04667	3.58	TRUE	0.0112639
FOXP1	ZSWIM4	122	transfac_pro__M04667	3.58	TRUE	0.00889041
FOXP1	SMAP2	121	cisbp__M2283	3.64	TRUE	0.0139266
FOXP1	FAM117B	121	transfac_pro__M04667	3.58	TRUE	0.0124823
FOXP1	MXI1	119	transfac_pro__M04667	3.58	TRUE	0.0116197
FOXP1	SH3KBP1	119	transfac_pro__M04667	3.58	TRUE	0.0109301
FOXP1	RIMS1	118	transfac_pro__M04667	3.85	TRUE	0.0155501
FOXP1	FOXO1	116	transfac_pro__M04667	3.58	TRUE	0.0119811
FOXP1	HMCN1	116	transfac_pro__M04667	3.58	TRUE	0.012607
FOXP1	NFIA	116	transfac_pro__M04667	3.58	TRUE	0.00981918
FOXP1	PAN3	116	transfac_pro__M04667	3.58	TRUE	0.0122917
FOXP1	TBC1D4	116	transfac_pro__M04667	3.58	TRUE	0.0124049
FOXP1	ANKH	113	transfac_pro__M04667	3.58	TRUE	0.0126974
FOXP1	RNF122	113	transfac_pro__M04667	3.58	TRUE	0.00938757
FOXP1	STOX2	113	transfac_pro__M04667	3.58	TRUE	0.00979848
FOXP1	KDM6A	112	transfac_pro__M04667	3.58	TRUE	0.0133475
FOXP1	TFDP2	112	transfac_pro__M04667	3.58	TRUE	0.0134527
FOXP1	EPAS1	110	transfac_pro__M04667	3.58	TRUE	0.00841092
FOXP1	NR1D2	110	transfac_pro__M04667	3.58	TRUE	0.0120844
FOXP1	BNC2	108	transfac_pro__M04667	3.58	TRUE	0.0089122
FOXP1	FRMPD4	107	transfac_pro__M04667	3.58	TRUE	0.00923742
FOXP1	CCM2	104	transfac_pro__M04667	3.58	TRUE	0.0106694
FOXP1	CLEC1A	104	transfac_pro__M04667	3.58	TRUE	0.0113051
FOXP1	MAFF	104	transfac_pro__M04667	3.58	TRUE	0.0110344
FOXP1	ETV1	103	transfac_pro__M04667	3.58	TRUE	0.00961039
FOXP1	IKZF2	101	transfac_pro__M04667	3.58	TRUE	0.0104065
FOXP1	KLF12	101	transfac_pro__M04667	3.58	TRUE	0.0122963
FOXP1	RSRC1	100	transfac_pro__M04667	3.58	TRUE	0.0135882
FOXP1	ELMO1	98	transfac_pro__M04667	3.58	TRUE	0.0105799
FOXP1	APOLD1	96	transfac_pro__M04667	3.58	TRUE	0.0111111
FOXP1	MID1	95	transfac_pro__M04667	3.58	TRUE	0.0105603
FOXP1	PHTF2	92	transfac_pro__M04667	3.58	TRUE	0.00985285
FOXP1	ZFP36L1	92	transfac_pro__M04667	3.58	TRUE	0.0105479
FOXP1	MAT2A	90	cisbp__M0750	3.27	TRUE	0.0110365
FOXP1	AZIN1	89	transfac_pro__M04667	3.58	TRUE	0.00963008
FOXP1	ARRDC3	86	cisbp__M0750	3.27	TRUE	0.0116248
FOXP1	PI4K2A	84	transfac_pro__M04667	3.58	TRUE	0.0104638
FOXP1	TMEM117	84	cisbp__M0750	3.27	TRUE	0.0116009
FOXP1	CHD7	83	transfac_pro__M04667	3.58	TRUE	0.0101953
FOXP1	FLI1	83	transfac_pro__M04667	3.58	TRUE	0.00992209
FOXP1	CRIM1	83	cisbp__M0750	3.27	TRUE	0.011151
FOXP1	LIMCH1	81	cisbp__M0750	3.27	TRUE	0.00988131
FOXP1	NFATC2	81	cisbp__M0750	3.27	TRUE	0.0114767
FOXP1	MYO1E	79	yetfasco__YNL068C_830	3.57	TRUE	0.0106293
FOXP1	SMAD6	78	transfac_pro__M04667	3.58	TRUE	0.00852359
FOXP1	MAML3	78	yetfasco__YNL068C_830	3.57	TRUE	0.0112937
FOXP1	FOXN3	78	cisbp__M0750	3.27	TRUE	0.0128433
FOXP1	GNAL	77	transfac_pro__M04667	3.58	TRUE	0.0116093
FOXP1	MDM2	77	transfac_pro__M04667	3.58	TRUE	0.0110726
FOXP1	SIN3A	77	transfac_pro__M04667	3.58	TRUE	0.0117281
FOXP1	CDK6	77	cisbp__M0750	3.27	TRUE	0.0103129
FOXP1	PRICKLE2	75	transfac_pro__M04667	3.58	TRUE	0.0118215
FOXP1	TSPAN4	75	cisbp__M0750	3.27	TRUE	0.0114181
FOXP1	PDLIM3	74	transfac_pro__M04667	3.58	TRUE	0.00802173
FOXP1	NET1	74	cisbp__M0750	3.27	TRUE	0.0133375
FOXP1	EXPH5	72	cisbp__M0750	3.27	TRUE	0.00851483
FOXP1	FRY	72	cisbp__M0750	3.27	TRUE	0.00855964
FOXP1	KLF7	71	yetfasco__YNL068C_830	3.57	TRUE	0.0122381
FOXP1	PLSCR4	69	transfac_pro__M04667	3.58	TRUE	0.0180704
FOXP1	PPEF1	69	transfac_pro__M04667	3.58	TRUE	0.00895485
FOXP1	MED13L	69	cisbp__M0750	3.27	TRUE	0.0112657
FOXP1	SSBP2	69	cisbp__M0750	3.27	TRUE	0.0125538
FOXP1	BMP10	68	cisbp__M0750	3.27	TRUE	0.00690326
FOXP1	PDE4B	65	jaspar__MA0481.1	3.82	TRUE	0.0120086
FOXP1	CTBP2	65	transfac_pro__M04667	3.58	TRUE	0.0117596
FOXP1	MAGI1	65	transfac_pro__M04667	3.58	TRUE	0.0133321
FOXP1	NCKAP5	65	transfac_pro__M04667	3.58	TRUE	0.0076248
FOXP1	OSBPL6	65	transfac_pro__M04667	3.58	TRUE	0.0102619
FOXP1	NR4A1	63	cisbp__M0750	3.27	TRUE	0.0106622
FOXP1	ZNF366	63	cisbp__M0750	3.27	TRUE	0.0107261
FOXP1	ASB3	61	cisbp__M0750	3.27	TRUE	0.0133139
FOXP1	ADAM10	60	cisbp__M2283	3.85	TRUE	0.0138289
FOXP1	FOSB	60	transfac_pro__M04667	3.58	TRUE	0.0053658
FOXP1	G3BP2	60	cisbp__M0750	3.27	TRUE	0.0105451
FOXP1	LIMS2	59	transfac_pro__M04667	3.58	TRUE	0.00822866
FOXP1	ARID5B	58	cisbp__M2283	3.64	TRUE	0.0131048
FOXP1	NR3C1	57	cisbp__M2283	3.85	TRUE	0.0153489
FOXP1	DCLK1	57	transfac_pro__M04667	3.58	TRUE	0.00967636
FOXP1	SULF2	57	transfac_pro__M04667	3.58	TRUE	0.0122625
FOXP1	ZDHHC14	54	cisbp__M0750	3.27	TRUE	0.0118101
FOXP1	YPEL5	53	cisbp__M0750	3.27	TRUE	0.0107132
FOXP1	RALYL	52	cisbp__M2283	3.85	TRUE	0.0310312
FOXP1	DUSP1	52	cisbp__M0750	3.27	TRUE	0.0110545
FOXP1	RASGEF1B	51	cisbp__M2283	3.85	TRUE	0.0173332
FOXP1	GADD45B	51	jaspar__MA0481.1	3.4	TRUE	0.00997324
FOXP1	FGD5	50	transfac_pro__M04667	3.58	TRUE	0.0107811
FOXP1	FGF14	50	transfac_pro__M04667	3.58	TRUE	0.00948971
FOXP1	ZNF804A	49	cisbp__M0750	3.27	TRUE	0.0107326
FOXP1	ESRRG	48	cisbp__M0750	3.27	TRUE	0.00763486
FOXP1	ID1	48	cisbp__M0750	3.27	TRUE	0.00998348
FOXP1	MEOX1	48	cisbp__M0750	3.27	TRUE	0.00998632
FOXP1	NRG1	48	cisbp__M0750	3.27	TRUE	0.0105572
FOXP1	TLL1	48	cisbp__M0750	3.27	TRUE	0.0132552
FOXP1	EPB41	46	transfac_pro__M04667	3.58	TRUE	0.0128519
FOXP1	DSCAM	45	cisbp__M2283	3.85	TRUE	0.0144591
FOXP1	ITPKB	45	jaspar__MA0481.1	3.4	TRUE	0.00977559
FOXP1	PRICKLE1	45	cisbp__M2283	3.39	TRUE	0.00974962
FOXP1	RGS7BP	45	cisbp__M0750	3.27	TRUE	0.0120223
FOXP1	MEF2A	44	jaspar__MA0481.1	3.4	TRUE	0.0141061
FOXP1	JARID2	43	transfac_pro__M04667	3.58	TRUE	0.0121612
FOXP1	MECOM	43	jaspar__MA0481.1	3.4	TRUE	0.00915947
FOXP1	TCF7L2	42	cisbp__M0750	3.27	TRUE	0.0108621
FOXP1	TMTC2	41	jaspar__MA0481.1	3.82	TRUE	0.0136637
FOXP1	SLCO2A1	41	cisbp__M0750	3.27	TRUE	0.0317401
FOXP1	NPR3	39	transfac_pro__M04667	3.85	TRUE	0.0184117
FOXP1	PELI1	39	jaspar__MA0481.1	3.82	TRUE	0.01263
FOXP1	FOS	39	jaspar__MA0481.1	3.4	TRUE	0.0066445
FOXP1	PLEKHG1	39	jaspar__MA0481.1	3.4	TRUE	0.00967027
FOXP1	SIK3	39	jaspar__MA0481.1	3.4	TRUE	0.0127038
FOXP1	CFLAR	39	cisbp__M2283	3.39	TRUE	0.0130528
FOXP1	ZFP36L2	39	cisbp__M0750	3.27	TRUE	0.0104432
FOXP1	BCAT1	38	transfac_pro__M04667	3.58	TRUE	0.00998643
FOXP1	PLXNA2	38	transfac_pro__M04667	3.58	TRUE	0.0113398
FOXP1	RIN2	37	jaspar__MA0481.1	3.4	TRUE	0.00984402
FOXP1	ZMAT4	37	jaspar__MA0481.1	3.4	TRUE	0.00789434
FOXP1	HIVEP1	37	cisbp__M0750	3.27	TRUE	0.0126811
FOXP1	GPRC5A	36	transfac_pro__M04667	3.58	TRUE	0.00880652
FOXP1	PDE7B	36	transfac_pro__M04667	3.58	TRUE	0.0166641
FOXP1	TNIK	36	jaspar__MA0481.1	3.4	TRUE	0.0113134
FOXP1	LDB2	36	cisbp__M0750	3.27	TRUE	0.0129002
FOXP1	MLXIP	36	cisbp__M0750	3.27	TRUE	0.0123193
FOXP1	NFKBIZ	36	cisbp__M0750	3.27	TRUE	0.00971608
FOXP1	NPPA	36	cisbp__M0750	3.27	TRUE	0.00739061
FOXP1	PGM2L1	36	cisbp__M0750	3.27	TRUE	0.01108
FOXP1	CAV1	35	cisbp__M0750	3.27	TRUE	0.0100759
FOXP1	LMO2	35	cisbp__M0750	3.27	TRUE	0.0109708
FOXP1	SNTB2	35	cisbp__M0750	3.27	TRUE	0.0119789
FOXP1	SREBF2	34	cisbp__M0752	3.09	TRUE	0.0124853
FOXP1	CDA	33	transfac_pro__M04667	3.58	TRUE	0.0104299
FOXP1	ATP10A	33	cisbp__M0750	3.27	TRUE	0.0106192
FOXP1	CLIC2	33	cisbp__M0750	3.27	TRUE	0.015385
FOXP1	EVL	33	cisbp__M0750	3.27	TRUE	0.0098821
FOXP1	EYA1	33	cisbp__M0750	3.27	TRUE	0.0098496
FOXP1	IRF1	33	cisbp__M0750	3.27	TRUE	0.0102837
FOXP1	LRRC1	33	cisbp__M0750	3.27	TRUE	0.0160694
FOXP1	GRID2	32	cisbp__M0750	3.27	TRUE	0.0114497
FOXP1	PLA2G4A	31	transfac_pro__M04667	3.85	TRUE	0.0155774
FOXP1	MGAT5	31	cisbp__M0750	3.27	TRUE	0.0116739
FOXP1	FKBP5	30	cisbp__M2283	3.39	TRUE	0.011786
FOXP1	PLCB4	30	cisbp__M2283	3.39	TRUE	0.0109006
FOXP1	2020-09-09	30	cisbp__M2283	3.39	TRUE	0.0109431
FOXP1	ALDH1A2	30	cisbp__M0750	3.27	TRUE	0.0207903
FOXP1	AMD1	30	cisbp__M0750	3.27	TRUE	0.0104106
FOXP1	CD109	30	cisbp__M0750	3.27	TRUE	0.0101454
FOXP1	CNTNAP2	30	cisbp__M0750	3.27	TRUE	0.011077
FOXP1	DOCK11	30	cisbp__M0750	3.27	TRUE	0.011265
FOXP1	EYA4	30	cisbp__M0750	3.27	TRUE	0.00719036
FOXP1	FGF13	30	cisbp__M0750	3.27	TRUE	0.0085559
FOXP1	FN1	30	cisbp__M0750	3.27	TRUE	0.0088121
FOXP1	FNIP2	30	cisbp__M0750	3.27	TRUE	0.0106461
FOXP1	NAV3	30	cisbp__M0750	3.27	TRUE	0.0103184
FOXP1	SCARA3	30	cisbp__M0750	3.27	TRUE	0.0116446
FOXP1	SQSTM1	30	cisbp__M0750	3.27	TRUE	0.0104613
FOXP1	ZFP36	30	cisbp__M0750	3.27	TRUE	0.00861455
FOXP1	RABGAP1L	30	transfac_pro__M01507	3.05	TRUE	0.0132651
FOXP1	MEF2C	30	cisbp__M0725	3.04	TRUE	0.00972992
FOXP1	ITM2B	29	cisbp__M2283	3.85	TRUE	0.0139049
FOXP1	MMP16	29	cisbp__M2283	3.64	TRUE	0.0260926
FOXP1	CTTNBP2NL	29	transfac_pro__M04667	3.58	TRUE	0.0125667
FOXP1	FRMD4B	29	cisbp__M0750	3.27	TRUE	0.0173431
FOXP1	PPP2R5C	29	cisbp__M0750	3.27	TRUE	0.0127272
FOXP1	TOX	29	cisbp__M0750	3.27	TRUE	0.00863479
FOXP1	AKAP13	29	transfac_pro__M01507	3.05	TRUE	0.0132529
FOXP1	YAP1	28	yetfasco__YNL068C_830	3.57	TRUE	0.0110045
FOXP1	HEG1	28	cisbp__M0750	3.27	TRUE	0.0161494
FOXP1	MITF	27	jaspar__MA0481.1	3.4	TRUE	0.0132552
FOXP1	SMAD3	27	jaspar__MA0481.1	3.4	TRUE	0.011824
FOXP1	AAK1	27	cisbp__M0750	3.27	TRUE	0.0125636
FOXP1	CACNA2D1	27	cisbp__M0750	3.27	TRUE	0.0124354
FOXP1	CHST11	27	cisbp__M0750	3.27	TRUE	0.00949615
FOXP1	LNPEP	27	cisbp__M0750	3.27	TRUE	0.0113457
FOXP1	MYH6	27	cisbp__M0750	3.27	TRUE	0.00647426
FOXP1	PLEKHA6	27	cisbp__M0750	3.27	TRUE	0.00844341
FOXP1	PRKAG2	27	cisbp__M0750	3.27	TRUE	0.00939837
FOXP1	SNRK	27	cisbp__M0750	3.27	TRUE	0.0114964
FOXP1	TRIM55	27	cisbp__M0750	3.27	TRUE	0.00536951
FOXP1	YWHAZ	27	cisbp__M0750	3.27	TRUE	0.0111522
FOXP1	EXOC6	26	cisbp__M2283	3.64	TRUE	0.0130748
FOXP1	POU6F2	26	transfac_pro__M04667	3.58	TRUE	0.00760164
FOXP1	GPATCH8	25	yetfasco__YNL068C_830	3.57	TRUE	0.0128836
FOXP1	HACL1	25	cisbp__M0750	3.27	TRUE	0.0108021
FOXP1	PLCXD3	25	cisbp__M0750	3.27	TRUE	0.0192627
FOXP1	SYNPO	25	cisbp__M0750	3.27	TRUE	0.00941088
FOXP1	OXR1	25	cisbp__M0752	3.09	TRUE	0.0114951
FOXP1	PTPRK	25	cisbp__M0752	3.09	TRUE	0.00989238
FOXP1	HM13	25	cisbp__M0725	3.04	TRUE	0.0120312
FOXP1	NINJ2	25	cisbp__M0725	3.04	TRUE	0.0111724
FOXP1	GRASP	24	jaspar__MA0481.1	3.4	TRUE	0.00998195
FOXP1	RFTN1	24	jaspar__MA0481.1	3.4	TRUE	0.0119476
FOXP1	SMAD7	24	jaspar__MA0481.1	3.4	TRUE	0.0104819
FOXP1	BAIAP2	24	cisbp__M0750	3.27	TRUE	0.0127892
FOXP1	HMGN3	24	cisbp__M0750	3.27	TRUE	0.0112164
FOXP1	NRP2	24	cisbp__M0750	3.27	TRUE	0.0100232
FOXP1	TANC1	24	cisbp__M0750	3.27	TRUE	0.0105432
FOXP1	EGR1	24	cisbp__M0752	3.09	TRUE	0.00813823
FOXP1	GCH1	24	cisbp__M0752	3.09	TRUE	0.0106491
FOXP1	MBNL1	23	cisbp__M2283	3.85	TRUE	0.0234692
FOXP1	TLE1	23	cisbp__M2283	3.85	TRUE	0.0243494
FOXP1	H3F3B	23	transfac_pro__M04667	3.58	TRUE	0.0117125
FOXP1	TBX5	23	jaspar__MA0481.1	3.4	TRUE	0.00562553
FOXP1	JDP2	23	cisbp__M0752	3.09	TRUE	0.0107256
FOXP1	HERC5	23	cisbp__M0725	3.04	TRUE	0.0109022
FOXP1	BMPER	22	cisbp__M2283	3.64	TRUE	0.0141405
FOXP1	PCDH17	21	cisbp__M2283	3.85	TRUE	0.0211866
FOXP1	TGM2	21	transfac_pro__M04667	3.85	TRUE	0.0205682
FOXP1	CTNND1	21	jaspar__MA0481.1	3.4	TRUE	0.0125126
FOXP1	IGF1R	21	jaspar__MA0481.1	3.4	TRUE	0.011325
FOXP1	NEDD9	21	jaspar__MA0481.1	3.4	TRUE	0.0128185
FOXP1	FILIP1L	21	cisbp__M0750	3.27	TRUE	0.012804
FOXP1	ITPR1	21	cisbp__M0750	3.27	TRUE	0.011453
FOXP1	LIFR	21	cisbp__M0750	3.27	TRUE	0.0135715
FOXP1	PICALM	21	cisbp__M0750	3.27	TRUE	0.0150855
FOXP1	SMAD1	21	cisbp__M0750	3.27	TRUE	0.0119611
FOXP1	TSC22D3	21	cisbp__M0750	3.27	TRUE	0.0121087
FOXP1	AR	21	cisbp__M0752	3.09	TRUE	0.0103654
FOXP1	EPHA7	21	cisbp__M0752	3.09	TRUE	0.00929269
FOXP1	PCOLCE2	21	cisbp__M0752	3.09	TRUE	0.0092259
FOXP1	RANBP9	21	cisbp__M0752	3.09	TRUE	0.0126805
FOXP1	RTN1	21	cisbp__M0752	3.09	TRUE	0.00918472
FOXP1	PTTG1IP	21	swissregulon__sacCer__FKH2	3.04	TRUE	0.0111141
FOXP1	CGNL1	20	cisbp__M2283	3.85	TRUE	0.0226675
FOXP1	SNCAIP	20	jaspar__MA0481.1	3.82	TRUE	0.011255
FOXP1	ELF2	20	transfac_pro__M04667	3.58	TRUE	0.0124646
FOXP1	BCAR3	20	cisbp__M0750	3.27	TRUE	0.011418
FOXP1	PCDH7	20	cisbp__M0752	3.09	TRUE	0.0143897
FOXP1	VAV3	20	transfac_pro__M01507	3.05	TRUE	0.012837
FOXP1	TPM3	19	jaspar__MA0481.1	3.82	TRUE	0.0118036
FOXP1	CNOT6L	19	cisbp__M0752	3.09	TRUE	0.0128166
FOXP1	EIF1	19	cisbp__M0752	3.09	TRUE	0.0110618
FOXP1	FBXL7	19	cisbp__M0725	3.04	TRUE	0.00770685
FOXP1	SH3RF2	19	cisbp__M0725	3.04	TRUE	0.0110797
FOXP1	SLC43A2	18	jaspar__MA0481.1	3.4	TRUE	0.0113338
FOXP1	FOSL2	18	cisbp__M2283	3.39	TRUE	0.010555
FOXP1	ADAMTS9	18	cisbp__M0750	3.27	TRUE	0.0142555
FOXP1	ARHGAP18	18	cisbp__M0750	3.27	TRUE	0.0116245
FOXP1	PBX1	18	cisbp__M0750	3.27	TRUE	0.0101327
FOXP1	CHN1	18	cisbp__M0752	3.09	TRUE	0.0113864
FOXP1	ITGA6	18	cisbp__M0752	3.09	TRUE	0.00857036
FOXP1	SLCO3A1	18	cisbp__M0752	3.09	TRUE	0.0114033
FOXP1	CBLB	18	cisbp__M0725	3.04	TRUE	0.0177056
FOXP1	LDLR	18	cisbp__M0725	3.04	TRUE	0.0104263
FOXP1	ROBO1	18	cisbp__M0725	3.04	TRUE	0.0110992
FOXP1	CNKSR3	17	jaspar__MA0481.1	3.4	TRUE	0.0114598
FOXP1	CSRNP1	17	cisbp__M0752	3.09	TRUE	0.00945837
FOXP1	PSMA1	16	transfac_pro__M04667	3.85	TRUE	0.0125123
FOXP1	AGPAT4	15	transfac_pro__M04667	3.85	TRUE	0.0136584
FOXP1	PLCL2	15	jaspar__MA0481.1	3.82	TRUE	0.0146383
FOXP1	ZNF521	15	jaspar__MA0481.1	3.4	TRUE	0.0126141
FOXP1	CSRP3	15	cisbp__M0750	3.27	TRUE	0.00700371
FOXP1	CLSTN2	15	cisbp__M0752	3.09	TRUE	0.0113545
FOXP1	DISC1	15	cisbp__M0752	3.09	TRUE	0.0115739
FOXP1	N4BP2L1	15	cisbp__M0752	3.09	TRUE	0.0120243
FOXP1	ZMIZ1	15	cisbp__M0752	3.09	TRUE	0.0132152
FOXP1	EGFL7	15	cisbp__M0725	3.04	TRUE	0.0064912
FOXP1	SCN5A	15	cisbp__M0725	3.04	TRUE	0.00624526
FOXP1	FAM184A	14	jaspar__MA0481.1	3.82	TRUE	0.011542
FOXP1	PHF21A	14	cisbp__M2283	3.64	TRUE	0.0152678
FOXP1	CD163L1	14	transfac_pro__M04667	3.58	TRUE	0.00734907
FOXP1	KLF9	14	jaspar__MA0481.1	3.4	TRUE	0.0113887
FOXP1	RBMS2	14	jaspar__MA0481.1	3.4	TRUE	0.0103202
FOXP1	2020-03-01	14	cisbp__M0750	3.27	TRUE	0.0126302
FOXP1	PABPC1	14	cisbp__M0725	3.04	TRUE	0.0117185
FOXP1	TIAM2	13	cisbp__M2283	3.85	TRUE	0.0218703
FOXP1	CIT	13	cisbp__M2283	3.64	TRUE	0.0115746
FOXP1	PPARG	13	transfac_pro__M04667	3.58	TRUE	0.0121194
FOXP1	ANGPT1	12	yetfasco__YNL068C_830	3.57	TRUE	0.00912416
FOXP1	C1QTNF1	12	jaspar__MA0481.1	3.4	TRUE	0.00955675
FOXP1	SFMBT2	12	jaspar__MA0481.1	3.4	TRUE	0.0112136
FOXP1	THSD7A	12	jaspar__MA0481.1	3.4	TRUE	0.0124929
FOXP1	ATF3	12	cisbp__M0752	3.09	TRUE	0.00655614
FOXP1	LY86	12	cisbp__M0725	3.04	TRUE	0.00940317
FOXP1	DENND4A	11	jaspar__MA0481.1	3.82	TRUE	0.0124019
FOXP1	SCAMP1	11	jaspar__MA0481.1	3.82	TRUE	0.0125439
FOXP1	TMEM132C	11	jaspar__MA0481.1	3.82	TRUE	0.0177207
FOXP1	MAN1A1	11	cisbp__M2283	3.64	TRUE	0.0142133
FOXP1	PGM5	11	cisbp__M2283	3.64	TRUE	0.0202181
FOXP1	SEMA6D	11	cisbp__M2283	3.64	TRUE	0.0132612
FOXP1	EDA	11	transfac_pro__M01507	3.05	TRUE	0.0112058
FOXP1	SLC7A7	10	jaspar__MA0481.1	3.82	TRUE	0.0124093
FOXP1	ARHGAP20	10	cisbp__M0725	3.04	TRUE	0.01989
FOXP1	IQCJ-SCHIP1	10	cisbp__M0725	3.04	TRUE	0.0108697
FOXP1	SYNE1	10	cisbp__M0725	3.04	TRUE	0.0114635
FOXP1	ATP11B	9	transfac_pro__M04667	3.85	TRUE	0.0158224
FOXP1	CADPS2	9	jaspar__MA0481.1	3.4	TRUE	0.0133069
FOXP1	EPHX1	9	jaspar__MA0481.1	3.4	TRUE	0.00972274
FOXP1	PXN	9	jaspar__MA0481.1	3.4	TRUE	0.0119541
FOXP1	SBNO2	9	jaspar__MA0481.1	3.4	TRUE	0.0105569
FOXP1	TRIM71	9	jaspar__MA0481.1	3.4	TRUE	0.00976738
FOXP1	VAT1L	9	jaspar__MA0481.1	3.4	TRUE	0.012007
FOXP1	KCNJ3	9	cisbp__M0752	3.09	TRUE	0.0056692
FOXP1	ADIPOR2	9	cisbp__M0725	3.04	TRUE	0.0111329
FOXP1	ARL15	9	cisbp__M0725	3.04	TRUE	0.0106135
FOXP1	CNTN3	9	cisbp__M0725	3.04	TRUE	0.0111034
FOXP1	C3orf58	8	jaspar__MA0481.1	3.82	TRUE	0.0121536
FOXP1	PAM	8	cisbp__M0725	3.04	TRUE	0.00881293
FOXP1	OSBPL3	7	cisbp__M2283	3.64	TRUE	0.0152748
FOXP1	ZNF385B	7	cisbp__M2283	3.35	TRUE	0.00449005
FOXP1	CCNL1	6	jaspar__MA0481.1	3.4	TRUE	0.010489
FOXP1	CMIP	6	jaspar__MA0481.1	3.4	TRUE	0.0100373
FOXP1	DNM1	6	jaspar__MA0481.1	3.4	TRUE	0.00898429
FOXP1	DSTN	6	jaspar__MA0481.1	3.4	TRUE	0.0105582
FOXP1	FMNL2	6	jaspar__MA0481.1	3.4	TRUE	0.0107646
FOXP1	HCN1	6	jaspar__MA0481.1	3.4	TRUE	0.00739493
FOXP1	KCND3	6	jaspar__MA0481.1	3.4	TRUE	0.00761041
FOXP1	NUAK1	6	jaspar__MA0481.1	3.4	TRUE	0.0103132
FOXP1	PIK3AP1	6	jaspar__MA0481.1	3.4	TRUE	0.00913328
FOXP1	RHOU	6	jaspar__MA0481.1	3.4	TRUE	0.0105961
FOXP1	SMAD9	6	jaspar__MA0481.1	3.4	TRUE	0.00874679
FOXP1	ST3GAL2	6	jaspar__MA0481.1	3.4	TRUE	0.0114261
FOXP1	TET2	6	jaspar__MA0481.1	3.4	TRUE	0.0114945
FOXP1	TRPC4	6	jaspar__MA0481.1	3.4	TRUE	0.00852553
FOXP1	EPB41L4B	6	cisbp__M2283	3.39	TRUE	0.00711275
FOXP1	FAM135A	6	cisbp__M0725	3.04	TRUE	0.0119555
FOXP1	IFRD1	6	cisbp__M0725	3.04	TRUE	0.00887531
FOXP1	PKHD1L1	6	cisbp__M0725	3.04	TRUE	0.0175374
FOXP1	USP53	6	cisbp__M0725	3.04	TRUE	0.00914469
FOXP1	KRAS	4	transfac_pro__M04667	3.85	TRUE	0.013099
FOXP1	MYRIP	4	transfac_pro__M01533	3.81	TRUE	0.0274515
FOXP1	CORO2A	4	cisbp__M2283	3.64	TRUE	0.0146725
FOXP1	SDCBP	4	cisbp__M2283	3.64	TRUE	0.0123897
FOXP1	TBL1XR1	4	cisbp__M2283	3.64	TRUE	0.0139532
FOXP1	AFF4	3	cisbp__M2283	3.39	TRUE	0.0128505
FOXP1	ARNT	3	cisbp__M2283	3.39	TRUE	0.0109679
FOXP1	ATRNL1	3	cisbp__M2283	3.39	TRUE	0.0122914
FOXP1	C17orf67	3	cisbp__M2283	3.39	TRUE	0.00995715
FOXP1	CA5B	3	cisbp__M2283	3.39	TRUE	0.0105417
FOXP1	SERINC5	3	cisbp__M2283	3.39	TRUE	0.0117264
FOXP1	BMP6	3	cisbp__M0725	3.04	TRUE	0.00995677
FOXP1	EIF2AK3	3	cisbp__M0725	3.04	TRUE	0.0120081
FOXP1	GRK4	3	cisbp__M0725	3.04	TRUE	0.0104039
FOXP1	MLF1	3	cisbp__M0725	3.04	TRUE	0.0068808
FOXP1	ATG5	2	cisbp__M2283	3.64	TRUE	0.0120783
FOXP1	DENND1A	2	cisbp__M2283	3.64	TRUE	0.0162299
FOXP1	ETV6	2	cisbp__M2283	3.64	TRUE	0.0135923
FOXP1	GPD2	2	cisbp__M2283	3.64	TRUE	0.012673
FOXP1	PLXNA4	2	cisbp__M2283	3.64	TRUE	0.016759
FOXP1	RALGAPA2	2	cisbp__M2283	3.64	TRUE	0.0145967
FOXP1	STX3	2	cisbp__M2283	3.64	TRUE	0.0117515
FOXP1	SNAP23	2	cisbp__M2101	3.01	TRUE	0.0111937
FOXP1	STK38L	2	cisbp__M2101	3.01	TRUE	0.00993239
FOXP1	BHLHE40	1	cisbp__M2283	3.64	TRUE	0.0131232
FOXP1	CD46	1	cisbp__M2283	3.64	TRUE	0.0131245
FOXP1	CDC42SE2	1	cisbp__M2283	3.64	TRUE	0.0125553
FOXP1	CLASP2	1	cisbp__M2283	3.64	TRUE	0.0141463
FOXP1	HPCAL1	1	cisbp__M2283	3.64	TRUE	0.0126303
FOXP1	2020-03-03	1	cisbp__M2283	3.64	TRUE	0.0125301
FOXP1	SIPA1L1	1	cisbp__M2283	3.64	TRUE	0.0130921
FOXP1	USP4	1	cisbp__M2283	3.64	TRUE	0.0138672
FOXP2	FOXO3	132	transfac_pro__M08916	4.37	TRUE	0.0216088
FOXP2	FOXP2	129	transfac_pro__M08916	4.37	TRUE	NA
FOXP2	TFDP2	129	transfac_pro__M08916	4.37	TRUE	0.0207682
FOXP2	IKZF2	128	transfac_pro__M08916	4.37	TRUE	0.0178231
FOXP2	ANK2	118	transfac_pro__M08916	4.37	TRUE	0.022855
FOXP2	CELF2	117	transfac_pro__M08916	4.37	TRUE	0.038581
FOXP2	GFRA1	114	transfac_pro__M08916	4.37	TRUE	0.0204168
FOXP2	RORA	114	transfac_pro__M08916	4.37	TRUE	0.0215919
FOXP2	BNC2	112	transfac_pro__M08916	4.37	TRUE	0.0246178
FOXP2	PAPPA	103	swissregulon__sacCer__FKH2	3.83	TRUE	0.0161793
FOXP2	ETV1	102	swissregulon__sacCer__FKH2	3.83	TRUE	0.0186254
FOXP2	UST	101	transfac_pro__M08916	4.37	TRUE	0.0368306
FOXP2	NFIA	98	swissregulon__sacCer__FKH2	3.83	TRUE	0.0212349
FOXP2	FOXO1	96	swissregulon__sacCer__FKH2	3.83	TRUE	0.0158202
FOXP2	PPEF1	87	cisbp__M0724	3.74	TRUE	0.0135497
FOXP2	CREB5	85	swissregulon__sacCer__FKH2	3.83	TRUE	0.0155493
FOXP2	SOX5	81	swissregulon__sacCer__FKH2	3.83	TRUE	0.0141487
FOXP2	MID1	76	swissregulon__sacCer__FKH2	3.83	TRUE	0.013694
FOXP2	VCAN	69	transfac_pro__M08916	4.37	TRUE	0.0251923
FOXP2	COL6A3	69	swissregulon__sacCer__FKH2	3.83	TRUE	0.018306
FOXP2	ZNF804A	68	transfac_pro__M08916	4.37	TRUE	0.0215756
FOXP2	CPEB1	67	swissregulon__sacCer__FKH2	3.83	TRUE	0.0181961
FOXP2	NOX4	64	transfac_pro__M08916	4.37	TRUE	0.0189494
FOXP2	FHL1	63	cisbp__M0724	3.74	TRUE	0.0217124
FOXP2	COL5A2	61	swissregulon__sacCer__FKH2	3.83	TRUE	0.020843
FOXP2	C1QTNF7	59	cisbp__M0724	3.74	TRUE	0.0314672
FOXP2	DPYSL3	58	transfac_pro__M08916	4.37	TRUE	0.0298096
FOXP2	LTBP1	58	cisbp__M0724	3.74	TRUE	0.0346792
FOXP2	CFD	53	cisbp__M0724	3.74	TRUE	0.0188356
FOXP2	DCN	52	swissregulon__sacCer__FKH2	3.83	TRUE	0.0311043
FOXP2	EBF1	52	swissregulon__sacCer__FKH2	3.83	TRUE	0.00695866
FOXP2	PBX1	52	cisbp__M0724	3.74	TRUE	0.0210355
FOXP2	IGFBP3	50	transfac_pro__M08916	4.37	TRUE	0.0295159
FOXP2	PPFIA2	50	transfac_pro__M08916	4.37	TRUE	0.0169989
FOXP2	MXI1	50	swissregulon__sacCer__FKH2	3.83	TRUE	0.0116585
FOXP2	GPC6	49	cisbp__M0752	3.64	TRUE	0.0306118
FOXP2	SVEP1	48	cisbp__M0724	3.74	TRUE	0.0373591
FOXP2	TRPM3	48	cisbp__M0724	3.74	TRUE	0.0236082
FOXP2	MEIS2	48	cisbp__M0752	3.44	TRUE	0.0186124
FOXP2	ABCA6	47	swissregulon__sacCer__FKH2	3.83	TRUE	0.0285777
FOXP2	PLEKHA6	47	swissregulon__sacCer__FKH2	3.83	TRUE	0.0306698
FOXP2	GLIS3	47	cisbp__M0752	3.64	TRUE	0.03285
FOXP2	PDE4D	46	swissregulon__sacCer__FKH2	3.83	TRUE	0.0090482
FOXP2	PRICKLE2	46	swissregulon__sacCer__FKH2	3.83	TRUE	0.0107823
FOXP2	RSRC1	45	swissregulon__sacCer__FKH2	3.83	TRUE	0.0101609
FOXP2	KIRREL3	45	cisbp__M0752	3.44	TRUE	0.0137596
FOXP2	ZSWIM4	43	swissregulon__sacCer__FKH2	3.83	TRUE	0.00721859
FOXP2	KDM6A	42	swissregulon__sacCer__FKH2	3.83	TRUE	0.0092444
FOXP2	RNF122	42	swissregulon__sacCer__FKH2	3.83	TRUE	0.00840196
FOXP2	FGF14	42	cisbp__M0752	3.44	TRUE	0.0106134
FOXP2	CNKSR2	41	transfac_pro__M08916	4.37	TRUE	0.0146215
FOXP2	NCAM1	41	swissregulon__sacCer__FKH2	3.83	TRUE	0.00692143
FOXP2	NTN1	41	swissregulon__sacCer__FKH2	3.83	TRUE	0.0067934
FOXP2	TIPARP	41	swissregulon__sacCer__FKH2	3.83	TRUE	0.00863607
FOXP2	RFTN2	41	swissregulon__sacCer__FKH1	3.57	TRUE	0.00757088
FOXP2	ABCA1	40	swissregulon__sacCer__FKH2	3.83	TRUE	0.0112805
FOXP2	ESRRG	40	swissregulon__sacCer__FKH2	3.83	TRUE	0.00762064
FOXP2	AKAP13	39	swissregulon__sacCer__FKH2	3.83	TRUE	0.0142953
FOXP2	FRMPD4	39	swissregulon__sacCer__FKH2	3.83	TRUE	0.00928306
FOXP2	MDM2	39	swissregulon__sacCer__FKH2	3.83	TRUE	0.0102445
FOXP2	NR1D2	39	swissregulon__sacCer__FKH2	3.83	TRUE	0.00983753
FOXP2	NTRK2	39	swissregulon__sacCer__FKH2	3.83	TRUE	0.0118599
FOXP2	PLSCR4	39	swissregulon__sacCer__FKH2	3.83	TRUE	0.00742944
FOXP2	ACSS3	39	cisbp__M0724	3.74	TRUE	0.0318169
FOXP2	CLDN11	39	cisbp__M0724	3.74	TRUE	0.0444814
FOXP2	MYOC	39	cisbp__M0724	3.74	TRUE	0.0197296
FOXP2	ELF2	38	swissregulon__sacCer__FKH2	3.83	TRUE	0.0145667
FOXP2	PDE1A	36	swissregulon__sacCer__FKH2	3.83	TRUE	0.0071958
FOXP2	ZFHX4	36	swissregulon__sacCer__FKH2	3.83	TRUE	0.0103627
FOXP2	FOSB	35	swissregulon__sacCer__FKH2	3.83	TRUE	0.00946929
FOXP2	NRG1	34	swissregulon__sacCer__FKH2	3.83	TRUE	0.0125007
FOXP2	PDLIM3	34	swissregulon__sacCer__FKH2	3.83	TRUE	0.00825532
FOXP2	FAM117B	34	cisbp__M0752	3.44	TRUE	0.00823558
FOXP2	FN1	34	cisbp__M0752	3.44	TRUE	0.0202421
FOXP2	NCKAP5	33	swissregulon__sacCer__FKH2	3.83	TRUE	0.00980215
FOXP2	ROBO1	33	cisbp__M0724	3.74	TRUE	0.021976
FOXP2	SMAD6	33	swissregulon__sacCer__FKH1	3.57	TRUE	0.0105694
FOXP2	PCDH9	32	cisbp__M0724	3.74	TRUE	0.0152955
FOXP2	LIMCH1	32	swissregulon__sacCer__FKH1	3.57	TRUE	0.00825348
FOXP2	VGLL3	32	swissregulon__sacCer__FKH1	3.57	TRUE	0.012354
FOXP2	FOXP1	32	cisbp__M0752	3.44	TRUE	0.00638433
FOXP2	PRRX1	32	cisbp__M0752	3.44	TRUE	0.0111635
FOXP2	RAMP1	32	cisbp__M0752	3.44	TRUE	0.0153559
FOXP2	TBC1D4	32	cisbp__M0752	3.44	TRUE	0.00527521
FOXP2	AXL	31	swissregulon__sacCer__FKH2	3.83	TRUE	0.00862344
FOXP2	MECOM	31	cisbp__M0752	3.44	TRUE	0.00764391
FOXP2	PRICKLE1	31	cisbp__M0752	3.44	TRUE	0.00977632
FOXP2	RBMS3	31	cisbp__M0752	3.44	TRUE	0.00972969
FOXP2	ZFP36L2	31	cisbp__M0752	3.44	TRUE	0.0115787
FOXP2	PCOLCE2	30	cisbp__M0752	3.64	TRUE	0.034794
FOXP2	NFKBIZ	30	cisbp__M0752	3.44	TRUE	0.010109
FOXP2	OSBPL6	29	swissregulon__sacCer__FKH2	3.83	TRUE	0.0101946
FOXP2	ARHGEF26	29	cisbp__M0724	3.74	TRUE	0.0251963
FOXP2	CNTN4	29	cisbp__M0752	3.44	TRUE	0.00785671
FOXP2	ERBB4	29	cisbp__M0752	3.44	TRUE	0.00534433
FOXP2	PAN3	29	cisbp__M0752	3.44	TRUE	0.0058363
FOXP2	COL1A1	28	cisbp__M0724	3.74	TRUE	0.0223739
FOXP2	ARRDC3	28	cisbp__M0752	3.44	TRUE	0.0106966
FOXP2	PELI2	28	cisbp__M0752	3.44	TRUE	0.0051765
FOXP2	SSBP2	27	swissregulon__sacCer__FKH1	3.57	TRUE	0.00826349
FOXP2	MYH6	27	cisbp__M0752	3.44	TRUE	0.00861796
FOXP2	ZFP36L1	27	cisbp__M0752	3.44	TRUE	0.00626241
FOXP2	YAP1	26	swissregulon__sacCer__FKH2	3.83	TRUE	0.011132
FOXP2	FIGN	26	cisbp__M0752	3.44	TRUE	0.0139567
FOXP2	PSD3	26	cisbp__M0752	3.44	TRUE	0.00556114
FOXP2	RIMS1	26	cisbp__M0752	3.44	TRUE	0.00538781
FOXP2	ZBTB16	26	cisbp__M0752	3.44	TRUE	0.00680104
FOXP2	CTGF	26	cisbp__M4835	3.13	TRUE	0.0153965
FOXP2	DCLK1	25	swissregulon__sacCer__FKH2	3.83	TRUE	0.0118954
FOXP2	ANKH	25	cisbp__M0752	3.44	TRUE	0.00606928
FOXP2	DDX5	25	cisbp__M0752	3.44	TRUE	0.00604896
FOXP2	DHX8	25	cisbp__M0752	3.44	TRUE	0.00602637
FOXP2	GALNTL6	25	cisbp__M0752	3.44	TRUE	0.00681806
FOXP2	HMCN1	25	cisbp__M0752	3.44	TRUE	0.00656492
FOXP2	PDK4	25	cisbp__M0752	3.44	TRUE	0.00528324
FOXP2	PI4K2A	25	cisbp__M0752	3.44	TRUE	0.00736879
FOXP2	CAB39L	24	swissregulon__sacCer__FKH2	3.83	TRUE	0.0115498
FOXP2	POU6F2	24	swissregulon__sacCer__FKH2	3.83	TRUE	0.0124837
FOXP2	EYA2	24	cisbp__M0724	3.74	TRUE	0.0422141
FOXP2	CDA	24	cisbp__M0752	3.44	TRUE	0.00967797
FOXP2	KLF7	24	cisbp__M0752	3.44	TRUE	0.00665558
FOXP2	NALCN	24	cisbp__M0752	3.44	TRUE	0.00883242
FOXP2	PRKAG2	24	cisbp__M0752	3.44	TRUE	0.0197998
FOXP2	SIN3A	24	cisbp__M0752	3.44	TRUE	0.00681419
FOXP2	SLC4A4	24	cisbp__M0752	3.44	TRUE	0.0138279
FOXP2	WWTR1	24	cisbp__M0752	3.44	TRUE	0.00655998
FOXP2	TCF7L2	23	swissregulon__sacCer__FKH1	3.57	TRUE	0.0138618
FOXP2	AZIN1	23	cisbp__M0752	3.44	TRUE	0.00616457
FOXP2	KLF12	23	cisbp__M0752	3.44	TRUE	0.00573481
FOXP2	PMP22	23	cisbp__M0752	3.44	TRUE	0.00946974
FOXP2	EPHA3	22	swissregulon__sacCer__FKH2	3.83	TRUE	0.0186394
FOXP2	HIVEP1	22	swissregulon__sacCer__FKH1	3.57	TRUE	0.00882644
FOXP2	DDR2	22	cisbp__M0752	3.44	TRUE	0.0167887
FOXP2	H3F3A	22	cisbp__M0752	3.44	TRUE	0.00617755
FOXP2	LGI1	22	cisbp__M0752	3.44	TRUE	0.00925672
FOXP2	SOX6	22	cisbp__M0752	3.44	TRUE	0.00878633
FOXP2	ZHX2	22	cisbp__M0752	3.44	TRUE	0.00707641
FOXP2	CATSPERB	22	cisbp__M0724	3.41	TRUE	0.0142788
FOXP2	GAS7	22	cisbp__M4835	3.13	TRUE	0.00969478
FOXP2	ADAMTS10	21	cisbp__M0752	3.44	TRUE	0.00720764
FOXP2	BCL2	21	cisbp__M0752	3.44	TRUE	0.00531675
FOXP2	NPR3	21	cisbp__M0752	3.44	TRUE	0.00640821
FOXP2	NR3C1	21	cisbp__M0752	3.44	TRUE	0.00570108
FOXP2	TMTC2	21	cisbp__M0752	3.44	TRUE	0.00796014
FOXP2	SPAG16	20	swissregulon__sacCer__FKH2	3.83	TRUE	0.0107149
FOXP2	EYA4	20	cisbp__M0752	3.44	TRUE	0.00833781
FOXP2	FRMD4B	20	cisbp__M0752	3.44	TRUE	0.00517657
FOXP2	G3BP2	20	cisbp__M0752	3.44	TRUE	0.00716879
FOXP2	MLLT3	20	cisbp__M0752	3.44	TRUE	0.0061144
FOXP2	UNC5C	20	cisbp__M0752	3.44	TRUE	0.0300781
FOXP2	ANO4	20	cisbp__M0724	3.41	TRUE	0.0149364
FOXP2	CACNA2D1	19	cisbp__M0752	3.44	TRUE	0.00876887
FOXP2	DTNA	19	cisbp__M0752	3.44	TRUE	0.00394036
FOXP2	EDIL3	19	cisbp__M0752	3.44	TRUE	0.00814786
FOXP2	EPB41	19	cisbp__M0752	3.44	TRUE	0.00543424
FOXP2	FGF13	19	cisbp__M0752	3.44	TRUE	0.0111356
FOXP2	FOS	19	cisbp__M0752	3.44	TRUE	0.00742385
FOXP2	MED12L	19	cisbp__M0752	3.44	TRUE	0.0100243
FOXP2	MLXIP	19	cisbp__M0752	3.44	TRUE	0.00632759
FOXP2	PER2	19	cisbp__M0752	3.44	TRUE	0.00876753
FOXP2	PHF21A	19	cisbp__M0752	3.44	TRUE	0.00813126
FOXP2	PLCXD3	19	cisbp__M0752	3.44	TRUE	0.0082055
FOXP2	SCARA3	19	cisbp__M0752	3.44	TRUE	0.008749
FOXP2	SIK3	19	cisbp__M0752	3.44	TRUE	0.0101779
FOXP2	TRIM55	19	cisbp__M0752	3.44	TRUE	0.00570155
FOXP2	ZNF821	19	cisbp__M0752	3.44	TRUE	0.00804744
FOXP2	ANKS1B	19	cisbp__M4835	3.13	TRUE	0.0175209
FOXP2	SMAD7	19	cisbp__M4835	3.13	TRUE	0.00756832
FOXP2	VIT	19	cisbp__M4835	3.13	TRUE	0.00768892
FOXP2	GPRC5A	18	swissregulon__sacCer__FKH2	3.83	TRUE	0.0124363
FOXP2	CORO2B	18	cisbp__M0752	3.44	TRUE	0.0115846
FOXP2	EXPH5	18	cisbp__M0752	3.44	TRUE	0.00703207
FOXP2	FKBP5	18	cisbp__M0752	3.44	TRUE	0.00941391
FOXP2	NAV3	18	cisbp__M0752	3.44	TRUE	0.00649726
FOXP2	NHS	18	cisbp__M0752	3.44	TRUE	0.00892352
FOXP2	PHTF2	18	cisbp__M0752	3.44	TRUE	0.00550214
FOXP2	PLA2G4A	18	cisbp__M0752	3.44	TRUE	0.00779975
FOXP2	GPM6B	17	swissregulon__sacCer__FKH2	3.83	TRUE	0.017721
FOXP2	ALDH1A2	17	cisbp__M0752	3.44	TRUE	0.00802742
FOXP2	CADM1	17	cisbp__M0752	3.44	TRUE	0.00416326
FOXP2	GRID2	17	cisbp__M0752	3.44	TRUE	0.00629131
FOXP2	TMEM117	17	cisbp__M0752	3.44	TRUE	0.00675758
FOXP2	PDE4B	17	swissregulon__sacCer__FKH2	3.35	TRUE	0.00612207
FOXP2	ANXA1	17	transfac_pro__M08916	3.27	TRUE	0.0158021
FOXP2	PLEKHA5	17	cisbp__M4835	3.13	TRUE	0.0156586
FOXP2	SESN1	17	cisbp__M4835	3.13	TRUE	0.00926068
FOXP2	ZNF521	17	cisbp__M4835	3.13	TRUE	0.00912862
FOXP2	ST3GAL5	16	swissregulon__sacCer__FKH1	3.57	TRUE	0.008891
FOXP2	AR	16	cisbp__M0752	3.44	TRUE	0.00921815
FOXP2	DSCAM	16	cisbp__M0752	3.44	TRUE	0.00589
FOXP2	DUSP1	16	cisbp__M0752	3.44	TRUE	0.00568991
FOXP2	FBXO32	16	cisbp__M0752	3.44	TRUE	0.00354098
FOXP2	INSR	16	cisbp__M0752	3.44	TRUE	0.00726413
FOXP2	KCTD8	16	cisbp__M0752	3.44	TRUE	0.0138692
FOXP2	MED13L	16	cisbp__M0752	3.44	TRUE	0.00757131
FOXP2	NET1	16	cisbp__M0752	3.44	TRUE	0.00608273
FOXP2	PCDH7	16	cisbp__M0752	3.44	TRUE	0.00525377
FOXP2	PELI1	16	cisbp__M0752	3.44	TRUE	0.00577708
FOXP2	SPRED2	16	cisbp__M0752	3.44	TRUE	0.00751673
FOXP2	SRL	16	cisbp__M0752	3.44	TRUE	0.00335622
FOXP2	BCL6	16	cisbp__M0750	3.37	TRUE	0.00885678
FOXP2	DHRS3	16	cisbp__M4835	3.13	TRUE	0.0142666
FOXP2	FBN1	16	cisbp__M4835	3.13	TRUE	0.0211802
FOXP2	CACNA2D3	15	cisbp__M0752	3.44	TRUE	0.00634578
FOXP2	CLSTN2	15	cisbp__M0752	3.44	TRUE	0.00780183
FOXP2	CNTNAP2	15	cisbp__M0752	3.44	TRUE	0.00766953
FOXP2	EGR1	15	cisbp__M0752	3.44	TRUE	0.0102605
FOXP2	ENPP1	15	cisbp__M0752	3.44	TRUE	0.00730988
FOXP2	EPHA7	15	cisbp__M0752	3.44	TRUE	0.00976275
FOXP2	EYA1	15	cisbp__M0752	3.44	TRUE	0.00719433
FOXP2	SNTB2	15	cisbp__M0752	3.44	TRUE	0.0069815
FOXP2	YPEL5	15	cisbp__M0752	3.44	TRUE	0.0066705
FOXP2	IGSF10	15	transfac_pro__M08916	3.27	TRUE	0.0367925
FOXP2	ADH1B	15	jaspar__MA0593.1	3.16	TRUE	0.0228877
FOXP2	MITF	15	cisbp__M4835	3.12	TRUE	0.00591705
FOXP2	NTM	14	swissregulon__sacCer__FKH1	3.57	TRUE	0.00776327
FOXP2	PCSK5	14	swissregulon__sacCer__FKH1	3.57	TRUE	0.0205215
FOXP2	ADAMTS17	14	cisbp__M0752	3.44	TRUE	0.00867171
FOXP2	ASB3	14	cisbp__M0752	3.44	TRUE	0.0072698
FOXP2	DLG2	14	cisbp__M0752	3.44	TRUE	0.00595757
FOXP2	EBF3	14	cisbp__M0752	3.44	TRUE	0.00479804
FOXP2	FGFR1	14	cisbp__M0752	3.44	TRUE	0.0096951
FOXP2	GADD45B	14	cisbp__M0752	3.44	TRUE	0.00461884
FOXP2	LAMA4	14	cisbp__M0752	3.44	TRUE	0.00494377
FOXP2	LRRC1	14	cisbp__M0752	3.44	TRUE	0.0054265
FOXP2	MN1	14	cisbp__M0752	3.44	TRUE	0.0114253
FOXP2	PLCL1	14	cisbp__M0752	3.44	TRUE	0.00674658
FOXP2	PLXNA2	14	cisbp__M0752	3.44	TRUE	0.00564616
FOXP2	RBFOX1	14	cisbp__M0752	3.44	TRUE	0.00413049
FOXP2	SDK1	14	cisbp__M0752	3.44	TRUE	0.00675779
FOXP2	SYNPO	14	cisbp__M0752	3.44	TRUE	0.00587487
FOXP2	TRDN	14	cisbp__M0752	3.44	TRUE	0.00310386
FOXP2	ANGPT1	14	yetfasco__YNL068C_830	3.43	TRUE	0.0280495
FOXP2	SEMA3E	14	jaspar__MA0593.1	3.16	TRUE	0.0274083
FOXP2	EBF2	14	transfac_pro__M04666	3.13	TRUE	0.00513482
FOXP2	NFIB	14	transfac_pro__M04666	3.13	TRUE	0.00936697
FOXP2	RANBP9	14	cisbp__M0724	3.03	TRUE	0.0104291
FOXP2	BMP10	13	swissregulon__sacCer__FKH1	3.57	TRUE	0.0125229
FOXP2	ARHGAP24	13	cisbp__M0752	3.44	TRUE	0.00655312
FOXP2	FNIP2	13	cisbp__M0752	3.44	TRUE	0.00569934
FOXP2	HDAC4	13	cisbp__M0752	3.44	TRUE	0.00582612
FOXP2	MAT2A	13	cisbp__M0752	3.44	TRUE	0.00489103
FOXP2	NDST3	13	cisbp__M0752	3.44	TRUE	0.00559054
FOXP2	NTNG2	13	cisbp__M0752	3.44	TRUE	0.00688385
FOXP2	SQSTM1	13	cisbp__M0752	3.44	TRUE	0.00573624
FOXP2	TPRG1	13	cisbp__M0752	3.44	TRUE	0.0120098
FOXP2	VEGFA	13	cisbp__M0752	3.44	TRUE	0.00454819
FOXP2	IL18R1	13	jaspar__MA0593.1	3.16	TRUE	0.0147454
FOXP2	SYNPO2	12	swissregulon__sacCer__FKH1	3.57	TRUE	0.00856643
FOXP2	ZNF385B	12	swissregulon__sacCer__FKH1	3.57	TRUE	0.0104828
FOXP2	ANK3	12	cisbp__M0752	3.44	TRUE	0.00407463
FOXP2	BMPER	12	cisbp__M0752	3.44	TRUE	0.00695097
FOXP2	FADS2	12	cisbp__M0752	3.44	TRUE	0.00707358
FOXP2	FILIP1	12	cisbp__M0752	3.44	TRUE	0.00919666
FOXP2	KLF10	12	cisbp__M0752	3.44	TRUE	0.00550233
FOXP2	MMP16	12	cisbp__M0752	3.44	TRUE	0.00696858
FOXP2	OXR1	12	cisbp__M0752	3.44	TRUE	0.00710563
FOXP2	TSC22D3	12	cisbp__M0752	3.44	TRUE	0.00766738
FOXP2	ZEB1	12	cisbp__M0752	3.44	TRUE	0.00525776
FOXP2	RRAS2	12	cisbp__M0750	3.37	TRUE	0.00783279
FOXP2	ADAM10	12	swissregulon__sacCer__FKH2	3.35	TRUE	0.00556071
FOXP2	AUTS2	12	transfac_pro__M04666	3.13	TRUE	0.00773294
FOXP2	MYL4	12	cisbp__M4835	3.13	TRUE	0.00739594
FOXP2	TBX5	12	cisbp__M4835	3.13	TRUE	0.0150636
FOXP2	NPY1R	11	cisbp__M0724	3.74	TRUE	0.0207811
FOXP2	FREM1	11	swissregulon__sacCer__FKH1	3.57	TRUE	0.0116032
FOXP2	ALPK2	11	cisbp__M0752	3.44	TRUE	0.0033747
FOXP2	AMD1	11	cisbp__M0752	3.44	TRUE	0.00485172
FOXP2	ARID5B	11	cisbp__M0752	3.44	TRUE	0.00807558
FOXP2	BCAR3	11	cisbp__M0752	3.44	TRUE	0.00577702
FOXP2	FILIP1L	11	cisbp__M0752	3.44	TRUE	0.00701931
FOXP2	HEG1	11	cisbp__M0752	3.44	TRUE	0.00733758
FOXP2	KCNJ3	11	cisbp__M0752	3.44	TRUE	0.00664619
FOXP2	LIFR	11	cisbp__M0752	3.44	TRUE	0.00700993
FOXP2	LNPEP	11	cisbp__M0752	3.44	TRUE	0.00687922
FOXP2	NTN4	11	cisbp__M0752	3.44	TRUE	0.00734038
FOXP2	RELN	11	cisbp__M0752	3.44	TRUE	0.00700247
FOXP2	SMAD3	11	cisbp__M0752	3.44	TRUE	0.00758985
FOXP2	SREBF2	11	cisbp__M0752	3.44	TRUE	0.00600581
FOXP2	YWHAZ	11	cisbp__M0752	3.44	TRUE	0.00589523
FOXP2	HMGN3	11	cisbp__M0750	3.37	TRUE	0.00759214
FOXP2	PODN	11	transfac_pro__M04666	3.13	TRUE	0.0140325
FOXP2	RBMS1	11	cisbp__M4835	3.13	TRUE	0.010336
FOXP2	ZNF608	11	cisbp__M4835	3.13	TRUE	0.00819699
FOXP2	RIN2	11	cisbp__M0724	3.03	TRUE	0.010619
FOXP2	TBX20	10	cisbp__M0752	3.64	TRUE	0.0714094
FOXP2	ITM2B	10	swissregulon__sacCer__FKH1	3.57	TRUE	0.00882968
FOXP2	CFLAR	10	cisbp__M0752	3.44	TRUE	0.00599131
FOXP2	CNOT6L	10	cisbp__M0752	3.44	TRUE	0.00647384
FOXP2	EIF1	10	cisbp__M0752	3.44	TRUE	0.00702877
FOXP2	JDP2	10	cisbp__M0752	3.44	TRUE	0.00570678
FOXP2	SDK2	10	cisbp__M0752	3.44	TRUE	0.00691148
FOXP2	SMAD1	10	cisbp__M0752	3.44	TRUE	0.00691108
FOXP2	TACC2	10	cisbp__M0752	3.44	TRUE	0.00309782
FOXP2	TCF7L1	10	cisbp__M0752	3.44	TRUE	0.00502211
FOXP2	ZMIZ1	10	cisbp__M0752	3.44	TRUE	0.006163
FOXP2	NPPA	10	cisbp__M0750	3.37	TRUE	0.0181498
FOXP2	GLUL	10	transfac_pro__M04666	3.13	TRUE	0.0103234
FOXP2	ITGB8	10	cisbp__M4835	3.13	TRUE	0.00919063
FOXP2	NTNG1	10	transfac_pro__M04666	3.13	TRUE	0.00634237
FOXP2	SAMD4A	10	cisbp__M4835	3.13	TRUE	0.0080181
FOXP2	EPHX1	9	swissregulon__sacCer__FKH2	3.83	TRUE	0.011553
FOXP2	AGAP1	9	cisbp__M0752	3.44	TRUE	0.00482567
FOXP2	ATF3	9	cisbp__M0752	3.44	TRUE	0.0057895
FOXP2	FOSL2	9	cisbp__M0752	3.44	TRUE	0.00619895
FOXP2	N4BP2L1	9	cisbp__M0752	3.44	TRUE	0.00912588
FOXP2	PIK3R1	9	transfac_pro__M08916	3.27	TRUE	0.0147054
FOXP2	COL3A1	9	transfac_pro__M04666	3.13	TRUE	0.0206064
FOXP2	DACH2	9	cisbp__M4835	3.13	TRUE	0.00750508
FOXP2	KLF9	9	cisbp__M4835	3.13	TRUE	0.0123261
FOXP2	PTPRK	8	cisbp__M0752	3.44	TRUE	0.00508207
FOXP2	SLC25A4	8	cisbp__M0752	3.44	TRUE	0.00495861
FOXP2	SNCAIP	8	cisbp__M0752	3.44	TRUE	0.00747834
FOXP2	PIK3C2A	8	swissregulon__sacCer__FKH2	3.35	TRUE	0.00604352
FOXP2	GTDC1	8	jaspar__MA0593.1	3.16	TRUE	0.0294214
FOXP2	LIMA1	8	cisbp__M4835	3.12	TRUE	0.0073667
FOXP2	ACSL3	8	cisbp__M4836	3.09	TRUE	0.00607477
FOXP2	LRP6	8	cisbp__M0724	3.03	TRUE	0.0124059
FOXP2	MTUS2	7	cisbp__M0752	3.44	TRUE	0.00343443
FOXP2	SPTBN1	7	cisbp__M0752	3.44	TRUE	0.00429463
FOXP2	ZMAT4	7	cisbp__M0752	3.44	TRUE	0.00469658
FOXP2	FRZB	7	cisbp__M0724	3.41	TRUE	0.0145294
FOXP2	SLC8A1	7	swissregulon__sacCer__FKH2	3.35	TRUE	0.00435334
FOXP2	DST	7	swissregulon__sacCer__FKH1	3.34	TRUE	0.00672192
FOXP2	AKT3	7	transfac_pro__M04666	3.13	TRUE	0.00526707
FOXP2	ALDH1A1	7	cisbp__M4835	3.13	TRUE	0.0164868
FOXP2	DCLK2	7	cisbp__M4835	3.13	TRUE	0.00933931
FOXP2	NEGR1	7	cisbp__M4835	3.13	TRUE	0.00880271
FOXP2	PLCL2	7	transfac_pro__M04666	3.13	TRUE	0.0119901
FOXP2	EDA	7	swissregulon__sacCer__FKH1	3.1	TRUE	0.00662907
FOXP2	CNKSR3	7	cisbp__M4836	3.09	TRUE	0.00626807
FOXP2	GPATCH8	7	yetfasco__YNL068C_830	3.06	TRUE	0.00638093
FOXP2	GRK4	7	cisbp__M0724	3.03	TRUE	0.00869167
FOXP2	HM13	7	cisbp__M0724	3.03	TRUE	0.00642006
FOXP2	NAV1	7	cisbp__M0724	3.03	TRUE	0.00705565
FOXP2	SASH1	7	cisbp__M0724	3.03	TRUE	0.00526659
FOXP2	GREB1L	6	cisbp__M0752	3.64	TRUE	0.0240469
FOXP2	ABTB2	6	cisbp__M0752	3.44	TRUE	0.00482964
FOXP2	HACL1	6	cisbp__M0752	3.44	TRUE	0.00628135
FOXP2	SEMA6D	6	cisbp__M0752	3.44	TRUE	0.00608056
FOXP2	PLA2G2A	6	cisbp__M0750	3.37	TRUE	0.00634873
FOXP2	PACRG	6	swissregulon__sacCer__FKH1	3.34	TRUE	0.00283101
FOXP2	ARHGAP6	6	transfac_pro__M04666	3.13	TRUE	0.00648023
FOXP2	NRG3	6	cisbp__M4835	3.13	TRUE	0.00772483
FOXP2	SLCO1A2	6	transfac_pro__M04666	3.13	TRUE	0.0111266
FOXP2	TCF4	6	transfac_pro__M04666	3.13	TRUE	0.00456949
FOXP2	TMOD1	6	transfac_pro__M04666	3.13	TRUE	0.00479729
FOXP2	APP	6	cisbp__M4836	3.09	TRUE	0.00776115
FOXP2	IGF1	6	cisbp__M4836	3.09	TRUE	0.00725103
FOXP2	H3F3B	6	yetfasco__YNL068C_830	3.06	TRUE	0.00664299
FOXP2	LMOD2	6	cisbp__M0724	3.03	TRUE	0.00372955
FOXP2	RRAS	6	cisbp__M0724	3.03	TRUE	0.00625703
FOXP2	SLC44A1	6	cisbp__M0724	3.03	TRUE	0.00898341
FOXP2	TULP3	6	cisbp__M0724	3.03	TRUE	0.0116724
FOXP2	ANKRD1	5	cisbp__M0752	3.44	TRUE	0.00341302
FOXP2	CSRP3	5	cisbp__M0752	3.44	TRUE	0.0045705
FOXP2	PTTG1IP	5	swissregulon__sacCer__FKH2	3.35	TRUE	0.00540118
FOXP2	PXDNL	5	swissregulon__sacCer__FKH1	3.34	TRUE	0.00571313
FOXP2	CALD1	5	transfac_pro__M04666	3.13	TRUE	0.00674131
FOXP2	CCDC91	5	cisbp__M4835	3.13	TRUE	0.00866796
FOXP2	EPB41L3	5	cisbp__M4835	3.13	TRUE	0.0101948
FOXP2	ITGBL1	5	cisbp__M4835	3.13	TRUE	0.0141825
FOXP2	LRRTM4	5	cisbp__M4835	3.13	TRUE	0.00795633
FOXP2	MDGA2	5	transfac_pro__M04666	3.13	TRUE	0.00938264
FOXP2	MORF4L1	5	transfac_pro__M04666	3.13	TRUE	0.00589718
FOXP2	SYNE1	5	transfac_pro__M04666	3.13	TRUE	0.00747523
FOXP2	KBTBD2	5	cisbp__M4835	3.12	TRUE	0.00572035
FOXP2	ABI1	5	cisbp__M4836	3.09	TRUE	0.00652406
FOXP2	ANTXR2	5	cisbp__M4836	3.09	TRUE	0.00766865
FOXP2	ASAH1	5	cisbp__M0724	3.03	TRUE	0.0050076
FOXP2	CNTN3	5	cisbp__M0724	3.03	TRUE	0.00919299
FOXP2	FBXL7	5	cisbp__M0724	3.03	TRUE	0.00576141
FOXP2	FPGS	5	cisbp__M0724	3.03	TRUE	0.00843786
FOXP2	MASP1	5	cisbp__M0724	3.03	TRUE	0.00581855
FOXP2	PHLDB2	5	cisbp__M0724	3.03	TRUE	0.00759931
FOXP2	RABGAP1L	5	cisbp__M0724	3.03	TRUE	0.00585787
FOXP2	RRBP1	5	cisbp__M0724	3.03	TRUE	0.00673708
FOXP2	SWAP70	5	cisbp__M0724	3.03	TRUE	0.00620877
FOXP2	UBC	4	cisbp__M0752	3.44	TRUE	0.00679326
FOXP2	SEMA6A	4	swissregulon__sacCer__FKH2	3.35	TRUE	0.00573437
FOXP2	CPE	4	transfac_pro__M04666	3.13	TRUE	0.0106532
FOXP2	JAZF1	4	transfac_pro__M04666	3.13	TRUE	0.00695906
FOXP2	PRKG1	4	transfac_pro__M04666	3.13	TRUE	0.00505984
FOXP2	EIF2AK3	4	cisbp__M0724	3.03	TRUE	0.00747594
FOXP2	PPP2R3A	4	cisbp__M0724	3.03	TRUE	0.00492749
FOXP2	TECRL	4	cisbp__M0724	3.03	TRUE	0.00317135
FOXP2	WISP2	4	cisbp__M0724	3.03	TRUE	0.0108037
FOXP2	TNPO1	3	swissregulon__sacCer__FKH1	3.57	TRUE	0.00948668
FOXP2	DENND2A	3	transfac_pro__M04666	3.13	TRUE	0.00750148
FOXP2	EPSTI1	3	transfac_pro__M04666	3.13	TRUE	0.0053583
FOXP2	MCC	3	transfac_pro__M04666	3.13	TRUE	0.00593834
FOXP2	NR4A3	3	transfac_pro__M04666	3.13	TRUE	0.00522573
FOXP2	ZNF462	3	transfac_pro__M04666	3.13	TRUE	0.00606368
FOXP2	ABCC9	3	cisbp__M0724	3.03	TRUE	0.00606531
FOXP2	ANO3	3	cisbp__M0724	3.03	TRUE	0.00972214
FOXP2	APOD	3	cisbp__M0724	3.03	TRUE	0.00619676
FOXP2	CCDC80	3	cisbp__M0724	3.03	TRUE	0.00930978
FOXP2	EPHA6	3	cisbp__M0724	3.03	TRUE	0.00954154
FOXP2	KIAA1211	3	cisbp__M0724	3.03	TRUE	0.0076141
FOXP2	LMO7	3	cisbp__M0724	3.03	TRUE	0.00377772
FOXP2	PNRC1	3	cisbp__M0724	3.03	TRUE	0.00613924
FOXP2	SLC39A14	3	cisbp__M0724	3.03	TRUE	0.00624482
FOXP2	PLAGL1	2	transfac_pro__M08916	3.27	TRUE	0.0166904
FOXP2	KANK1	2	jaspar__MA0593.1	3.16	TRUE	0.0243235
FOXP2	TMEM135	2	jaspar__MA0593.1	3.16	TRUE	0.0158883
FOXP2	COL4A3BP	2	transfac_pro__M04666	3.13	TRUE	0.0073806
FOXP2	CORIN	2	transfac_pro__M04666	3.13	TRUE	0.00364132
FOXP2	DYNC2LI1	2	cisbp__M4835	3.13	TRUE	0.0177475
FOXP2	ENTPD1	2	cisbp__M4835	3.13	TRUE	0.0130363
[truncated: 2,756 more rows]
