# Supplementary material for: Single-cell transcriptomic atlas of primate cardiopulmonary aging
Source: Cell Res. 2020 Sep 10;31(4):415–32. doi: 10.1038/s41422-020-00412-6 (PMC7483052; doi:10.1038/s41422-020-00412-6)
Supplement: Supplementary file 14 — Supplementary information, Table S5 [file 41422_2020_412_MOESM14_ESM.xlsx]

## Sheet: Interaction pairs of lung
Table S5. Interaction pairs across different cell types of lung and heart tissues in the young and old groups.
Interaction pairs across different cell types of monkey lung in the young and old groups
id_cp_interaction	interacting_pair	gene_a	gene_b	secreted	receptor_a	receptor_b	cell_pair	mean	pvalue	Age	log10P	logmean
CPI-SS01F67987A	FGF2_FGFR1	ENSG00000138685	ENSG00000077782	TRUE	FALSE	TRUE	AEC_AEC	0.298	0.001	O	3	-1.74662
CPI-SS0D636A374	FGF2_FGFR3	ENSG00000138685	ENSG00000068078	TRUE	FALSE	TRUE	AEC_AEC	0.348	0.001	O	3	-1.52284
CPI-SS087B53ABF	JAM2_JAM3	ENSG00000154721	ENSG00000166086	TRUE	FALSE	FALSE	AEC_AEC	0.723	0.001	O	3	-0.467932
CPI-SS0F9D53834	JAM3_JAM3	ENSG00000166086	ENSG00000166086	TRUE	FALSE	FALSE	AEC_AEC	0.324	0.001	O	3	-1.62593
CPI-SS0302E8E8F	CD74_COPA	ENSG00000019582	ENSG00000122218	TRUE	TRUE	FALSE	AEC_AEC	0.77	0.001	O	3	-0.37707
CPI-SS09808DEAE	CD74_APP	ENSG00000019582	ENSG00000142192	FALSE	TRUE	FALSE	AEC_AEC	1.283	0.001	O	3	0.359521
CPI-SS0F15C1AB3	NRP2_SEMA3F	ENSG00000118257	ENSG00000001617	TRUE	TRUE	FALSE	AEC_AEC	0.44	0.001	O	3	-1.18442
CPI-SS0DEDA3567	TNFSF10_RIPK1	ENSG00000121858	ENSG00000137275	TRUE	FALSE	TRUE	AEC_AEC	0.768	0.001	O	3	-0.380822
CPI-SS012B7C21D	NOTCH1_DLL4	ENSG00000148400	ENSG00000128917	FALSE	TRUE	FALSE	AEC_AEC	0.592	0.001	O	3	-0.756331
CPI-SS00D153A8A	NOTCH4_DLL4	ENSG00000238196	ENSG00000128917	FALSE	TRUE	FALSE	AEC_AEC	0.533	0.001	O	3	-0.907793
CPI-SS08C3D27F7	NOTCH1_JAG2	ENSG00000148400	ENSG00000184916	FALSE	TRUE	FALSE	AEC_AEC	0.572	0.001	O	3	-0.805913
CPI-SS05FEE05CB	NOTCH4_JAG2	ENSG00000238196	ENSG00000184916	FALSE	TRUE	FALSE	AEC_AEC	0.512	0.001	O	3	-0.965784
CPI-SS0B87FE6E0	NOTCH1_JAG1	ENSG00000148400	ENSG00000101384	FALSE	TRUE	FALSE	AEC_AEC	0.533	0.001	O	3	-0.907793
CPI-SS01A07768A	CD46_JAG1	ENSG00000117335	ENSG00000101384	FALSE	TRUE	FALSE	AEC_AEC	0.774	0.001	O	3	-0.369595
CPI-SS0179FBFD3	TNFRSF10A_TNFSF10	ENSG00000104689	ENSG00000121858	TRUE	TRUE	FALSE	AEC_AEC	0.765	0.001	O	3	-0.386468
CPI-SS0898D7F7F	TNFRSF10B_TNFSF10	ENSG00000120889	ENSG00000121858	TRUE	TRUE	FALSE	AEC_AEC	0.876	0.001	O	3	-0.190997
CPI-SS039799099	FGFR1_NCAM1	ENSG00000077782	ENSG00000149294	TRUE	TRUE	TRUE	AEC_AEC	0.36	0.001	O	3	-1.47393
CPI-SS0FC01B947	EFNA5_EPHA4	ENSG00000184349	ENSG00000116106	FALSE	FALSE	TRUE	AEC_AEC	0.549	0.001	O	3	-0.865122
CPI-SS087E0E3FB	EFNB2_EPHA4	ENSG00000125266	ENSG00000116106	FALSE	TRUE	TRUE	AEC_AEC	1.157	0.001	O	3	0.210389
CPI-SS0D1AE5C79	FGFR3_EPHA4	ENSG00000068078	ENSG00000116106	TRUE	TRUE	TRUE	AEC_AEC	0.463	0.001	O	3	-1.11092
CPI-SS0837E9F59	JAG1_NOTCH4	ENSG00000101384	ENSG00000238196	FALSE	FALSE	TRUE	AEC_AEC	0.473	0.001	O	3	-1.08009
CPI-SS095E52E66	TNFSF10_TNFRSF10D	ENSG00000121858	ENSG00000173530	TRUE	FALSE	TRUE	AEC_AEC	1.021	0.001	O	3	0.0299829
CPI-SS0BAB460FF	ANGPT2_TEK	ENSG00000091879	ENSG00000120156	TRUE	FALSE	TRUE	AEC_AEC	1.107	0.001	O	3	0.146655
CPI-SS08D0F9109	EFNB2_EPHB4	ENSG00000125266	ENSG00000196411	FALSE	TRUE	TRUE	AEC_AEC	1.045	0.001	O	3	0.0635029
CPI-SS0BFD8E056	EFNB2_EPHB1	ENSG00000125266	ENSG00000154928	FALSE	TRUE	TRUE	AEC_AEC	0.982	0.001	O	3	-0.0262051
CPI-SS0B9B3870A	VEGFA_FLT1	ENSG00000112715	ENSG00000102755	TRUE	FALSE	TRUE	AEC_AEC	1.098	0.001	O	3	0.134878
CPI-SS061A7E099	CD55_ADGRE5	ENSG00000196352	ENSG00000123146	TRUE	TRUE	TRUE	AEC_AEC	0.72	0.001	O	3	-0.473931
CPI-SS015E1E2C6	SELP_CD34	ENSG00000174175	ENSG00000174059	FALSE	FALSE	FALSE	AEC_AEC	0.552	0.001	O	3	-0.85726
CPI-SS0273C9AED	KDR_VEGFC	ENSG00000128052	ENSG00000150630	TRUE	TRUE	FALSE	AEC_AEC	0.882	0.001	O	3	-0.181149
CPI-SS0B337B316	TEK_ANGPT1	ENSG00000120156	ENSG00000154188	TRUE	TRUE	FALSE	AEC_AEC	1.129	0.001	O	3	0.175045
CPI-SS04C672963	ESAM_ESAM	ENSG00000149564	ENSG00000149564	FALSE	FALSE	FALSE	AEC_AEC	0.32	0.001	O	3	-1.64386
CPI-SC0D19BAF15	FN1_a10b1 complex	ENSG00000115414		TRUE	FALSE	FALSE	AEC_AEC	0.444	0.001	O	3	-1.17137
CPI-SC08938BB1C	COL21A1_a10b1 complex	ENSG00000124749		TRUE	FALSE	FALSE	AEC_AEC	0.286	0.001	O	3	-1.80591
CPI-SC01FFC9392	FN1_a2b1 complex	ENSG00000115414		TRUE	FALSE	FALSE	AEC_AEC	0.486	0.007	O	2.1549	-1.04097
CPI-SC08B2AD7C6	FN1_a5b1 complex	ENSG00000115414		TRUE	FALSE	FALSE	AEC_AEC	0.716	0.001	O	3	-0.481969
CPI-SC058F72F90	FBN1_a5b1 complex	ENSG00000166147		TRUE	FALSE	FALSE	AEC_AEC	0.667	0.001	O	3	-0.584241
CPI-SC092C3E4DF	FN1_a8b1 complex	ENSG00000115414		TRUE	FALSE	FALSE	AEC_AEC	0.537	0.001	O	3	-0.897006
CPI-SC096929DB0	FN1_aVb1 complex	ENSG00000115414		TRUE	FALSE	FALSE	AEC_AEC	0.51	0.001	O	3	-0.971431
CPI-SC0847A64D2	FN1_aVb5 complex	ENSG00000115414		TRUE	FALSE	FALSE	AEC_AEC	0.554	0.001	O	3	-0.852042
CPI-SC0EEF3A379	LAMC1_a6b1 complex	ENSG00000135862		TRUE	FALSE	FALSE	AEC_AEC	0.617	0.001	O	3	-0.696658
CPI-SC062D34C2A	VCAM1_a9b1 complex	ENSG00000162692		FALSE	FALSE	FALSE	AEC_AEC	0.304	0.001	O	3	-1.71786
CPI-CS0D238C22B	PlexinA2_complex1_SEMA3A		ENSG00000075213	TRUE	TRUE	FALSE	AEC_AEC	0.562	0.001	O	3	-0.831358
CPI-CS0AB19226A	PlexinA4_complex1_SEMA3A		ENSG00000075213	TRUE	TRUE	FALSE	AEC_AEC	0.236	0.001	O	3	-2.08314
CPI-SC0984894BC	TGFB1_TGFbeta receptor2	ENSG00000105329		TRUE	FALSE	TRUE	AEC_AEC	0.504	0.007	O	2.1549	-0.988504
CPI-SC0E5218AA4	NRG1_a6b4 complex	ENSG00000157168		TRUE	TRUE	FALSE	AEC_AEC	0.464	0.001	O	3	-1.1078
CPI-SS03DA2A820	FGF2_CD44	ENSG00000138685	ENSG00000026508	TRUE	FALSE	TRUE	AEC_AM	1.291	0.001	O	3	0.368489
CPI-SS09375CA29	ADGRL1_NRG1	ENSG00000072071	ENSG00000157168	TRUE	TRUE	TRUE	AEC_AM	0.343	0.007	O	2.1549	-1.54372
CPI-SS08CA619FE	EGFR_GRN	ENSG00000146648	ENSG00000030582	TRUE	TRUE	FALSE	AEC_AM	0.847	0.001	O	3	-0.239566
CPI-SS0DA033F03	TNFRSF1A_GRN	ENSG00000067182	ENSG00000030582	TRUE	TRUE	FALSE	AEC_AM	0.562	0.001	O	3	-0.831358
CPI-SS0C4E86714	TNFRSF1B_GRN	ENSG00000028137	ENSG00000030582	TRUE	TRUE	FALSE	AEC_AM	0.737	0.001	O	3	-0.440263
CPI-SS0302E8E8F	CD74_COPA	ENSG00000019582	ENSG00000122218	TRUE	TRUE	FALSE	AEC_AM	0.854	0.001	O	3	-0.227692
CPI-SS09808DEAE	CD74_APP	ENSG00000019582	ENSG00000142192	FALSE	TRUE	FALSE	AEC_AM	1.68	0.001	O	3	0.748461
CPI-SS0947A8549	FLT1_VEGFB	ENSG00000102755	ENSG00000173511	TRUE	TRUE	FALSE	AEC_AM	1.114	0.001	O	3	0.155749
CPI-SS0241A1F57	NRP2_SEMA3C	ENSG00000118257	ENSG00000075223	TRUE	TRUE	FALSE	AEC_AM	0.552	0.001	O	3	-0.85726
CPI-SS04F3A1E5C	COPA_SORT1	ENSG00000122218	ENSG00000134243	TRUE	FALSE	TRUE	AEC_AM	0.756	0.001	O	3	-0.403542
CPI-SS0DEDA3567	TNFSF10_RIPK1	ENSG00000121858	ENSG00000137275	TRUE	FALSE	TRUE	AEC_AM	0.853	0.001	O	3	-0.229382
CPI-SS0B87FE6E0	NOTCH1_JAG1	ENSG00000148400	ENSG00000101384	FALSE	TRUE	FALSE	AEC_AM	0.474	0.001	O	3	-1.07704
CPI-SS01A07768A	CD46_JAG1	ENSG00000117335	ENSG00000101384	FALSE	TRUE	FALSE	AEC_AM	0.715	0.001	O	3	-0.483985
CPI-SS039799099	FGFR1_NCAM1	ENSG00000077782	ENSG00000149294	TRUE	TRUE	TRUE	AEC_AM	0.494	0.001	O	3	-1.01742
CPI-SS00D9A0644	FGFR2_CD83	ENSG00000066468	ENSG00000112149	TRUE	TRUE	TRUE	AEC_AM	0.682	0.001	O	3	-0.552156
CPI-SS02C29C238	FGFR3_NECTIN1	ENSG00000068078	ENSG00000110400	TRUE	TRUE	TRUE	AEC_AM	0.262	0.001	O	3	-1.93236
CPI-SS060B82BBC	JAG1_NOTCH2	ENSG00000101384	ENSG00000134250	FALSE	FALSE	TRUE	AEC_AM	0.729	0.001	O	3	-0.456009
CPI-SS095E52E66	TNFSF10_TNFRSF10D	ENSG00000121858	ENSG00000173530	TRUE	FALSE	TRUE	AEC_AM	0.804	0.001	O	3	-0.314733
CPI-SS0A28DCA72	CXCL12_CXCR4	ENSG00000107562	ENSG00000121966	TRUE	FALSE	TRUE	AEC_AM	0.43	0.001	O	3	-1.21759
CPI-SS0BFD8E056	EFNB2_EPHB1	ENSG00000125266	ENSG00000154928	FALSE	TRUE	TRUE	AEC_AM	0.943	0.001	O	3	-0.0846703
CPI-SS0C85BC9AF	PROS1_AXL	ENSG00000184500	ENSG00000167601	TRUE	FALSE	TRUE	AEC_AM	0.233	0.001	O	3	-2.1016
CPI-SS061A7E099	CD55_ADGRE5	ENSG00000196352	ENSG00000123146	TRUE	TRUE	TRUE	AEC_AM	0.636	0.001	O	3	-0.652901
CPI-SS0822AEF5F	PTPRC_MRC1	ENSG00000262418	ENSG00000260314	FALSE	FALSE	TRUE	AEC_AM	1.176	0.001	O	3	0.233888
CPI-SS01560CA22	CD99_PILRA	ENSG00000002586	ENSG00000085514	TRUE	FALSE	TRUE	AEC_AM	0.565	0.001	O	3	-0.823677
CPI-SS081AD39D7	PECAM1_CD177	ENSG00000261371	ENSG00000204936	FALSE	TRUE	FALSE	AEC_AM	1.579	0.001	O	3	0.659011
CPI-SS0B337B316	TEK_ANGPT1	ENSG00000120156	ENSG00000154188	TRUE	TRUE	FALSE	AEC_AM	1.128	0.001	O	3	0.173767
CPI-SC06364D669	FN1_a4b1 complex	ENSG00000115414		TRUE	FALSE	FALSE	AEC_AM	0.505	0.001	O	3	-0.985645
CPI-SC0A9EB628A	VCAM1_a4b1 complex	ENSG00000162692		FALSE	FALSE	FALSE	AEC_AM	0.272	0.001	O	3	-1.87832
CPI-SC070D5A96F	JAM2_a4b1 complex	ENSG00000154721		FALSE	FALSE	FALSE	AEC_AM	0.734	0.001	O	3	-0.446148
CPI-SC08B2AD7C6	FN1_a5b1 complex	ENSG00000115414		TRUE	FALSE	FALSE	AEC_AM	0.491	0.001	O	3	-1.02621
CPI-SC058F72F90	FBN1_a5b1 complex	ENSG00000166147		TRUE	FALSE	FALSE	AEC_AM	0.443	0.001	O	3	-1.17462
CPI-SC092C3E4DF	FN1_a8b1 complex	ENSG00000115414		TRUE	FALSE	FALSE	AEC_AM	0.54	0.007	O	2.1549	-0.888969
CPI-SC096929DB0	FN1_aVb1 complex	ENSG00000115414		TRUE	FALSE	FALSE	AEC_AM	0.864	0.001	O	3	-0.210897
CPI-SC0847A64D2	FN1_aVb5 complex	ENSG00000115414		TRUE	FALSE	FALSE	AEC_AM	0.465	0.001	O	3	-1.1047
CPI-SC062D34C2A	VCAM1_a9b1 complex	ENSG00000162692		FALSE	FALSE	FALSE	AEC_AM	0.307	0.001	O	3	-1.70369
CPI-SC0B6D68FD5	ICAM1_aMb2 complex	ENSG00000090339		FALSE	TRUE	FALSE	AEC_AM	0.392	0.001	O	3	-1.35107
CPI-SC0F9DD28F3	JAM3_aMb2 complex	ENSG00000166086		TRUE	FALSE	FALSE	AEC_AM	0.281	0.001	O	3	-1.83136
CPI-SC0A9458008	ICAM1_aXb2 complex	ENSG00000090339		FALSE	TRUE	FALSE	AEC_AM	0.392	0.001	O	3	-1.35107
CPI-SC0E60FEE99	TGFB1_aVb6 complex	ENSG00000105329		TRUE	FALSE	FALSE	AEC_AM	0.806	0.001	O	3	-0.311148
CPI-SC019DBDA78	VCAM1_aDb2 complex	ENSG00000162692		FALSE	FALSE	FALSE	AEC_AM	0.224	0.001	O	3	-2.15843
CPI-CS077F1340A	FLT1 complex_VEGFB		ENSG00000173511	TRUE	TRUE	FALSE	AEC_AM	0.243	0.001	O	3	-2.04097
CPI-CS0D238C22B	PlexinA2_complex1_SEMA3A		ENSG00000075213	TRUE	TRUE	FALSE	AEC_AM	0.564	0.007	O	2.1549	-0.826233
CPI-CS0AB19226A	PlexinA4_complex1_SEMA3A		ENSG00000075213	TRUE	TRUE	FALSE	AEC_AM	0.238	0.001	O	3	-2.07097
CPI-CS06072FF4E	IL1 receptor_IL1A		ENSG00000115008	TRUE	TRUE	FALSE	AEC_AM	0.159	0.001	O	3	-2.6529
CPI-SC098C06330	TGFB1_TGFbeta receptor1	ENSG00000105329		TRUE	FALSE	TRUE	AEC_AM	0.752	0.001	O	3	-0.411195
CPI-SC0EB8DC52F	CD47_SIRB1 complex	ENSG00000196776		FALSE	TRUE	TRUE	AEC_AM	0.355	0.001	O	3	-1.49411
CPI-SS02FBD007E	NECTIN2_NECTIN3	ENSG00000130202	ENSG00000177707	FALSE	TRUE	FALSE	AEC_AT1	0.696	0.001	O	3	-0.522841
CPI-SS0889E281D	CADM1_CADM1	ENSG00000182985	ENSG00000182985	FALSE	FALSE	FALSE	AEC_AT1	1.181	0.001	O	3	0.240009
CPI-SS0D636A374	FGF2_FGFR3	ENSG00000138685	ENSG00000068078	TRUE	FALSE	TRUE	AEC_AT1	0.269	0.001	O	3	-1.89432
CPI-SS0B02DE712	EGFR_NRG1	ENSG00000146648	ENSG00000157168	TRUE	TRUE	TRUE	AEC_AT1	1.159	0.001	O	3	0.212881
CPI-SS09375CA29	ADGRL1_NRG1	ENSG00000072071	ENSG00000157168	TRUE	TRUE	TRUE	AEC_AT1	1.019	0.001	O	3	0.0271541
CPI-SS0C4E86714	TNFRSF1B_GRN	ENSG00000028137	ENSG00000030582	TRUE	TRUE	FALSE	AEC_AT1	0.322	0.001	O	3	-1.63487
CPI-SS0302E8E8F	CD74_COPA	ENSG00000019582	ENSG00000122218	TRUE	TRUE	FALSE	AEC_AT1	0.721	0.001	O	3	-0.471929
CPI-SS09808DEAE	CD74_APP	ENSG00000019582	ENSG00000142192	FALSE	TRUE	FALSE	AEC_AT1	1.154	0.001	O	3	0.206643
CPI-SS0DE0A486F	NRP1_VEGFA	ENSG00000099250	ENSG00000112715	TRUE	TRUE	FALSE	AEC_AT1	1.533	0.001	O	3	0.616358
CPI-SS0E00478B4	NRP2_VEGFA	ENSG00000118257	ENSG00000112715	TRUE	TRUE	FALSE	AEC_AT1	1.158	0.001	O	3	0.211635
CPI-SS08083B141	NRP1_SEMA3A	ENSG00000099250	ENSG00000075213	TRUE	TRUE	FALSE	AEC_AT1	0.769	0.001	O	3	-0.378944
CPI-SS0DEDA3567	TNFSF10_RIPK1	ENSG00000121858	ENSG00000137275	TRUE	FALSE	TRUE	AEC_AT1	0.766	0.001	O	3	-0.384584
CPI-SS01BCB9360	NCAM1_BDNF	ENSG00000149294	ENSG00000176697	TRUE	TRUE	FALSE	AEC_AT1	0.446	0.001	O	3	-1.16488
CPI-SS0B87FE6E0	NOTCH1_JAG1	ENSG00000148400	ENSG00000101384	FALSE	TRUE	FALSE	AEC_AT1	0.509	0.001	O	3	-0.974262
CPI-SS01A07768A	CD46_JAG1	ENSG00000117335	ENSG00000101384	FALSE	TRUE	FALSE	AEC_AT1	0.75	0.001	O	3	-0.415037
CPI-SS039799099	FGFR1_NCAM1	ENSG00000077782	ENSG00000149294	TRUE	TRUE	TRUE	AEC_AT1	0.336	0.001	O	3	-1.57347
CPI-SS038E93B77	FGFR1_FGF9	ENSG00000077782	ENSG00000102678	TRUE	TRUE	FALSE	AEC_AT1	0.236	0.001	O	3	-2.08314
CPI-SS07A9A501C	FGFR3_FGF9	ENSG00000068078	ENSG00000102678	TRUE	TRUE	FALSE	AEC_AT1	0.286	0.001	O	3	-1.80591
CPI-SS02C29C238	FGFR3_NECTIN1	ENSG00000068078	ENSG00000110400	TRUE	TRUE	TRUE	AEC_AT1	0.291	0.001	O	3	-1.78091
CPI-SS060B82BBC	JAG1_NOTCH2	ENSG00000101384	ENSG00000134250	FALSE	FALSE	TRUE	AEC_AT1	0.571	0.001	O	3	-0.808437
CPI-SS0BD5C2A23	NRG1_ERBB4	ENSG00000157168	ENSG00000178568	TRUE	TRUE	TRUE	AEC_AT1	0.718	0.001	O	3	-0.477944
CPI-SS0C85BC9AF	PROS1_AXL	ENSG00000184500	ENSG00000167601	TRUE	FALSE	TRUE	AEC_AT1	0.225	0.001	O	3	-2.152
CPI-SS0415CC75D	MERTK_GAS6	ENSG00000153208	ENSG00000183087	TRUE	TRUE	FALSE	AEC_AT1	0.341	0.001	O	3	-1.55216
CPI-SS0B337B316	TEK_ANGPT1	ENSG00000120156	ENSG00000154188	TRUE	TRUE	FALSE	AEC_AT1	1.137	0.001	O	3	0.185232
CPI-SC0545E2502	COL5A2_a1b1 complex	ENSG00000204262		TRUE	FALSE	FALSE	AEC_AT1	0.514	0.001	O	3	-0.96016
CPI-SC09C06C70F	COL21A1_a1b1 complex	ENSG00000124749		TRUE	FALSE	FALSE	AEC_AT1	0.538	0.001	O	3	-0.894322
CPI-SC02392F4AF	COL4A1_a2b1 complex	ENSG00000187498		TRUE	FALSE	FALSE	AEC_AT1	0.812	0.001	O	3	-0.300448
CPI-SC01FFC9392	FN1_a2b1 complex	ENSG00000115414		TRUE	FALSE	FALSE	AEC_AT1	0.982	0.001	O	3	-0.0262051
CPI-SC0CA7B34A5	COL5A2_a2b1 complex	ENSG00000204262		TRUE	FALSE	FALSE	AEC_AT1	0.8	0.001	O	3	-0.321928
CPI-SC07222A428	COL4A2_a2b1 complex	ENSG00000134871		TRUE	FALSE	FALSE	AEC_AT1	0.919	0.001	O	3	-0.121863
CPI-SC09C0B5D08	COL4A5_a2b1 complex	ENSG00000188153		TRUE	FALSE	FALSE	AEC_AT1	0.828	0.001	O	3	-0.272297
CPI-SC040C26CBD	COL21A1_a2b1 complex	ENSG00000124749		TRUE	FALSE	FALSE	AEC_AT1	0.824	0.001	O	3	-0.279284
CPI-SC0E3784FFB	LAMC1_a2b1 complex	ENSG00000135862		TRUE	FALSE	FALSE	AEC_AT1	0.776	0.001	O	3	-0.365871
CPI-SC0D9B795CC	CDH1_a2b1 complex	ENSG00000039068		FALSE	FALSE	FALSE	AEC_AT1	0.724	0.001	O	3	-0.465938
CPI-SC04F2478E9	FN1_a3b1 complex	ENSG00000115414		TRUE	FALSE	FALSE	AEC_AT1	0.654	0.001	O	3	-0.612637
CPI-SC092C3E4DF	FN1_a8b1 complex	ENSG00000115414		TRUE	FALSE	FALSE	AEC_AT1	0.697	0.001	O	3	-0.520769
CPI-SC096929DB0	FN1_aVb1 complex	ENSG00000115414		TRUE	FALSE	FALSE	AEC_AT1	0.579	0.001	O	3	-0.788365
CPI-SC0847A64D2	FN1_aVb5 complex	ENSG00000115414		TRUE	FALSE	FALSE	AEC_AT1	0.435	0.001	O	3	-1.20091
CPI-SC062D34C2A	VCAM1_a9b1 complex	ENSG00000162692		FALSE	FALSE	FALSE	AEC_AT1	0.464	0.001	O	3	-1.1078
CPI-SC0E60FEE99	TGFB1_aVb6 complex	ENSG00000105329		TRUE	FALSE	FALSE	AEC_AT1	0.521	0.001	O	3	-0.940645
CPI-CS067298D94	FLT1 complex_VEGFA		ENSG00000112715	TRUE	TRUE	FALSE	AEC_AT1	1.112	0.001	O	3	0.153157
CPI-CS0D238C22B	PlexinA2_complex1_SEMA3A		ENSG00000075213	TRUE	TRUE	FALSE	AEC_AT1	0.722	0.001	O	3	-0.469929
CPI-CS0AB19226A	PlexinA4_complex1_SEMA3A		ENSG00000075213	TRUE	TRUE	FALSE	AEC_AT1	0.395	0.001	O	3	-1.34008
CPI-CS0DEBE7B69	IL1 receptor_IL1RN		ENSG00000136689	TRUE	TRUE	FALSE	AEC_AT1	0.246	0.001	O	3	-2.02327
CPI-SC0984894BC	TGFB1_TGFbeta receptor2	ENSG00000105329		TRUE	FALSE	TRUE	AEC_AT1	0.541	0.001	O	3	-0.8863
CPI-SS02FBD007E	NECTIN2_NECTIN3	ENSG00000130202	ENSG00000177707	FALSE	TRUE	FALSE	AEC_AT2	0.845	0.001	O	3	-0.242977
CPI-SS0889E281D	CADM1_CADM1	ENSG00000182985	ENSG00000182985	FALSE	FALSE	FALSE	AEC_AT2	1.081	0.001	O	3	0.112367
CPI-SS03DA2A820	FGF2_CD44	ENSG00000138685	ENSG00000026508	TRUE	FALSE	TRUE	AEC_AT2	0.892	0.001	O	3	-0.164884
CPI-SS05A94DE17	FGF2_FGFR2	ENSG00000138685	ENSG00000066468	TRUE	FALSE	TRUE	AEC_AT2	1.718	0.001	O	3	0.78073
CPI-SS06B86672A	CD44_FGFR2	ENSG00000026508	ENSG00000066468	TRUE	TRUE	TRUE	AEC_AT2	1.709	0.001	O	3	0.773152
CPI-SS0348DB5E3	FGFR1_FGFR2	ENSG00000077782	ENSG00000066468	TRUE	TRUE	TRUE	AEC_AT2	1.685	0.001	O	3	0.752749
CPI-SS0D636A374	FGF2_FGFR3	ENSG00000138685	ENSG00000068078	TRUE	FALSE	TRUE	AEC_AT2	0.271	0.001	O	3	-1.88364
CPI-SS09375CA29	ADGRL1_NRG1	ENSG00000072071	ENSG00000157168	TRUE	TRUE	TRUE	AEC_AT2	0.382	0.001	O	3	-1.38836
CPI-SS0302E8E8F	CD74_COPA	ENSG00000019582	ENSG00000122218	TRUE	TRUE	FALSE	AEC_AT2	0.758	0.001	O	3	-0.39973
CPI-SS09808DEAE	CD74_APP	ENSG00000019582	ENSG00000142192	FALSE	TRUE	FALSE	AEC_AT2	1.106	0.001	O	3	0.145351
CPI-SS04F3A1E5C	COPA_SORT1	ENSG00000122218	ENSG00000134243	TRUE	FALSE	TRUE	AEC_AT2	0.658	0.001	O	3	-0.603841
CPI-SS0DEDA3567	TNFSF10_RIPK1	ENSG00000121858	ENSG00000137275	TRUE	FALSE	TRUE	AEC_AT2	0.765	0.001	O	3	-0.386468
CPI-SS0B87FE6E0	NOTCH1_JAG1	ENSG00000148400	ENSG00000101384	FALSE	TRUE	FALSE	AEC_AT2	0.49	0.001	O	3	-1.02915
CPI-SS01A07768A	CD46_JAG1	ENSG00000117335	ENSG00000101384	FALSE	TRUE	FALSE	AEC_AT2	0.731	0.001	O	3	-0.452057
CPI-SS028688B7B	EFNA5_EPHA7	ENSG00000184349	ENSG00000135333	FALSE	FALSE	TRUE	AEC_AT2	0.381	0.001	O	3	-1.39214
CPI-SS0FC01B947	EFNA5_EPHA4	ENSG00000184349	ENSG00000116106	FALSE	FALSE	TRUE	AEC_AT2	0.375	0.001	O	3	-1.41504
CPI-SS087E0E3FB	EFNB2_EPHA4	ENSG00000125266	ENSG00000116106	FALSE	TRUE	TRUE	AEC_AT2	0.984	0.001	O	3	-0.0232698
CPI-SS0D1AE5C79	FGFR3_EPHA4	ENSG00000068078	ENSG00000116106	TRUE	TRUE	TRUE	AEC_AT2	0.29	0.001	O	3	-1.78588
CPI-SS060B82BBC	JAG1_NOTCH2	ENSG00000101384	ENSG00000134250	FALSE	FALSE	TRUE	AEC_AT2	0.47	0.001	O	3	-1.08927
CPI-SS095E52E66	TNFSF10_TNFRSF10D	ENSG00000121858	ENSG00000173530	TRUE	FALSE	TRUE	AEC_AT2	0.788	0.001	O	3	-0.343732
CPI-SS0BD5C2A23	NRG1_ERBB4	ENSG00000157168	ENSG00000178568	TRUE	TRUE	TRUE	AEC_AT2	0.967	0.001	O	3	-0.0484122
CPI-SS0415CC75D	MERTK_GAS6	ENSG00000153208	ENSG00000183087	TRUE	TRUE	FALSE	AEC_AT2	0.337	0.001	O	3	-1.56918
CPI-SS0B337B316	TEK_ANGPT1	ENSG00000120156	ENSG00000154188	TRUE	TRUE	FALSE	AEC_AT2	1.138	0.001	O	3	0.186501
CPI-SC0D19BAF15	FN1_a10b1 complex	ENSG00000115414		TRUE	FALSE	FALSE	AEC_AT2	0.447	0.001	O	3	-1.16165
CPI-SC08938BB1C	COL21A1_a10b1 complex	ENSG00000124749		TRUE	FALSE	FALSE	AEC_AT2	0.289	0.001	O	3	-1.79086
CPI-SC01FFC9392	FN1_a2b1 complex	ENSG00000115414		TRUE	FALSE	FALSE	AEC_AT2	0.61	0.001	O	3	-0.713119
CPI-SC040C26CBD	COL21A1_a2b1 complex	ENSG00000124749		TRUE	FALSE	FALSE	AEC_AT2	0.452	0.001	O	3	-1.14561
CPI-SC04F2478E9	FN1_a3b1 complex	ENSG00000115414		TRUE	FALSE	FALSE	AEC_AT2	0.538	0.001	O	3	-0.894322
CPI-SC092C3E4DF	FN1_a8b1 complex	ENSG00000115414		TRUE	FALSE	FALSE	AEC_AT2	0.529	0.001	O	3	-0.91866
CPI-SC096929DB0	FN1_aVb1 complex	ENSG00000115414		TRUE	FALSE	FALSE	AEC_AT2	0.567	0.001	O	3	-0.818579
CPI-SC062D34C2A	VCAM1_a9b1 complex	ENSG00000162692		FALSE	FALSE	FALSE	AEC_AT2	0.296	0.001	O	3	-1.75633
CPI-SC0E60FEE99	TGFB1_aVb6 complex	ENSG00000105329		TRUE	FALSE	FALSE	AEC_AT2	0.509	0.001	O	3	-0.974262
CPI-CS0D238C22B	PlexinA2_complex1_SEMA3A		ENSG00000075213	TRUE	TRUE	FALSE	AEC_AT2	0.633	0.001	O	3	-0.659723
CPI-CS0AB19226A	PlexinA4_complex1_SEMA3A		ENSG00000075213	TRUE	TRUE	FALSE	AEC_AT2	0.306	0.001	O	3	-1.7084
CPI-SC0984894BC	TGFB1_TGFbeta receptor2	ENSG00000105329		TRUE	FALSE	TRUE	AEC_AT2	0.636	0.001	O	3	-0.652901
CPI-SS03DA2A820	FGF2_CD44	ENSG00000138685	ENSG00000026508	TRUE	FALSE	TRUE	AEC_B	0.677	0.001	O	3	-0.562772
CPI-SS09375CA29	ADGRL1_NRG1	ENSG00000072071	ENSG00000157168	TRUE	TRUE	TRUE	AEC_B	0.496	0.001	O	3	-1.01159
CPI-SS0302E8E8F	CD74_COPA	ENSG00000019582	ENSG00000122218	TRUE	TRUE	FALSE	AEC_B	0.755	0.001	O	3	-0.405451
CPI-SS02A0FF87F	FAM3C_CLEC2D	ENSG00000196937	ENSG00000069493	TRUE	FALSE	TRUE	AEC_B	0.264	0.001	O	3	-1.92139
CPI-SS00D9A0644	FGFR2_CD83	ENSG00000066468	ENSG00000112149	TRUE	TRUE	TRUE	AEC_B	0.674	0.001	O	3	-0.56918
CPI-SS08920B6FF	PODXL_SELL	ENSG00000128567	ENSG00000188404	FALSE	FALSE	FALSE	AEC_B	0.833	0.001	O	3	-0.263612
CPI-SS0A28DCA72	CXCL12_CXCR4	ENSG00000107562	ENSG00000121966	TRUE	FALSE	TRUE	AEC_B	0.513	0.001	O	3	-0.962969
CPI-SS0CBC7840D	PTPRC_CD22	ENSG00000262418	ENSG00000012124	FALSE	FALSE	TRUE	AEC_B	0.705	0.001	O	3	-0.504305
CPI-SS0E0DEA7D5	PECAM1_CD38	ENSG00000261371	ENSG00000004468	FALSE	TRUE	TRUE	AEC_B	1.767	0.001	O	3	0.821302
CPI-SS06CBC985C	LTBR_LTB	ENSG00000111321	ENSG00000204487	FALSE	TRUE	FALSE	AEC_B	0.199	0.001	O	3	-2.32916
CPI-SS0B337B316	TEK_ANGPT1	ENSG00000120156	ENSG00000154188	TRUE	TRUE	FALSE	AEC_B	1.149	0.001	O	3	0.200379
CPI-SC06364D669	FN1_a4b1 complex	ENSG00000115414		TRUE	FALSE	FALSE	AEC_B	0.895	0.001	O	3	-0.16004
CPI-SC0A9EB628A	VCAM1_a4b1 complex	ENSG00000162692		FALSE	FALSE	FALSE	AEC_B	0.662	0.001	O	3	-0.595097
CPI-SC070D5A96F	JAM2_a4b1 complex	ENSG00000154721		FALSE	FALSE	FALSE	AEC_B	1.123	0.001	O	3	0.167358
CPI-SC062D34C2A	VCAM1_a9b1 complex	ENSG00000162692		FALSE	FALSE	FALSE	AEC_B	0.295	0.001	O	3	-1.76121
CPI-SC0B6D68FD5	ICAM1_aMb2 complex	ENSG00000090339		FALSE	TRUE	FALSE	AEC_B	0.381	0.001	O	3	-1.39214
CPI-SC0F9DD28F3	JAM3_aMb2 complex	ENSG00000166086		TRUE	FALSE	FALSE	AEC_B	0.27	0.001	O	3	-1.88897
CPI-SC0A9458008	ICAM1_aXb2 complex	ENSG00000090339		FALSE	TRUE	FALSE	AEC_B	0.381	0.001	O	3	-1.39214
CPI-SC098C06330	TGFB1_TGFbeta receptor1	ENSG00000105329		TRUE	FALSE	TRUE	AEC_B	0.479	0.001	O	3	-1.0619
CPI-SS05A94DE17	FGF2_FGFR2	ENSG00000138685	ENSG00000066468	TRUE	FALSE	TRUE	AEC_CC	0.726	0.001	O	3	-0.461959
CPI-SS0348DB5E3	FGFR1_FGFR2	ENSG00000077782	ENSG00000066468	TRUE	TRUE	TRUE	AEC_CC	0.693	0.001	O	3	-0.529073
CPI-SS09375CA29	ADGRL1_NRG1	ENSG00000072071	ENSG00000157168	TRUE	TRUE	TRUE	AEC_CC	0.464	0.001	O	3	-1.1078
CPI-SS0302E8E8F	CD74_COPA	ENSG00000019582	ENSG00000122218	TRUE	TRUE	FALSE	AEC_CC	0.692	0.001	O	3	-0.531156
CPI-SS0B87FE6E0	NOTCH1_JAG1	ENSG00000148400	ENSG00000101384	FALSE	TRUE	FALSE	AEC_CC	0.507	0.001	O	3	-0.979942
CPI-SS01A07768A	CD46_JAG1	ENSG00000117335	ENSG00000101384	FALSE	TRUE	FALSE	AEC_CC	0.749	0.001	O	3	-0.416962
CPI-SS0B337B316	TEK_ANGPT1	ENSG00000120156	ENSG00000154188	TRUE	TRUE	FALSE	AEC_CC	1.202	0.001	O	3	0.265437
CPI-SC0A9EB628A	VCAM1_a4b1 complex	ENSG00000162692		FALSE	FALSE	FALSE	AEC_CC	0.249	0.007	O	2.1549	-2.00578
CPI-SC070D5A96F	JAM2_a4b1 complex	ENSG00000154721		FALSE	FALSE	FALSE	AEC_CC	0.711	0.001	O	3	-0.492079
CPI-SC096929DB0	FN1_aVb1 complex	ENSG00000115414		TRUE	FALSE	FALSE	AEC_CC	0.598	0.001	O	3	-0.741783
CPI-SC0847A64D2	FN1_aVb5 complex	ENSG00000115414		TRUE	FALSE	FALSE	AEC_CC	0.434	0.001	O	3	-1.20423
CPI-SC0E60FEE99	TGFB1_aVb6 complex	ENSG00000105329		TRUE	FALSE	FALSE	AEC_CC	0.54	0.001	O	3	-0.888969
CPI-CS0D238C22B	PlexinA2_complex1_SEMA3A		ENSG00000075213	TRUE	TRUE	FALSE	AEC_CC	0.562	0.007	O	2.1549	-0.831358
CPI-CS0AB19226A	PlexinA4_complex1_SEMA3A		ENSG00000075213	TRUE	TRUE	FALSE	AEC_CC	0.235	0.001	O	3	-2.08927
CPI-SC0984894BC	TGFB1_TGFbeta receptor2	ENSG00000105329		TRUE	FALSE	TRUE	AEC_CC	0.523	0.007	O	2.1549	-0.935117
CPI-SS01F67987A	FGF2_FGFR1	ENSG00000138685	ENSG00000077782	TRUE	FALSE	TRUE	AEC_CEC	0.337	0.001	O	3	-1.56918
CPI-SS085EE60B1	TGFB1_TGFBR3	ENSG00000105329	ENSG00000069702	TRUE	FALSE	TRUE	AEC_CEC	1.063	0.001	O	3	0.0881416
CPI-SS087B53ABF	JAM2_JAM3	ENSG00000154721	ENSG00000166086	TRUE	FALSE	FALSE	AEC_CEC	0.663	0.001	O	3	-0.592919
CPI-SS0F9D53834	JAM3_JAM3	ENSG00000166086	ENSG00000166086	TRUE	FALSE	FALSE	AEC_CEC	0.264	0.001	O	3	-1.92139
CPI-SS0302E8E8F	CD74_COPA	ENSG00000019582	ENSG00000122218	TRUE	TRUE	FALSE	AEC_CEC	0.75	0.001	O	3	-0.415037
CPI-SS09808DEAE	CD74_APP	ENSG00000019582	ENSG00000142192	FALSE	TRUE	FALSE	AEC_CEC	1.419	0.001	O	3	0.504875
CPI-SS0DEDA3567	TNFSF10_RIPK1	ENSG00000121858	ENSG00000137275	TRUE	FALSE	TRUE	AEC_CEC	0.769	0.001	O	3	-0.378944
CPI-SS0B87FE6E0	NOTCH1_JAG1	ENSG00000148400	ENSG00000101384	FALSE	TRUE	FALSE	AEC_CEC	0.649	0.001	O	3	-0.62371
CPI-SS01A07768A	CD46_JAG1	ENSG00000117335	ENSG00000101384	FALSE	TRUE	FALSE	AEC_CEC	0.891	0.001	O	3	-0.166503
CPI-SS0179FBFD3	TNFRSF10A_TNFSF10	ENSG00000104689	ENSG00000121858	TRUE	TRUE	FALSE	AEC_CEC	0.723	0.001	O	3	-0.467932
CPI-SS0898D7F7F	TNFRSF10B_TNFSF10	ENSG00000120889	ENSG00000121858	TRUE	TRUE	FALSE	AEC_CEC	0.834	0.001	O	3	-0.261881
CPI-SS0BF490275	FGFR1_KL	ENSG00000077782	ENSG00000133116	TRUE	TRUE	FALSE	AEC_CEC	0.224	0.001	O	3	-2.15843
CPI-SS0FC01B947	EFNA5_EPHA4	ENSG00000184349	ENSG00000116106	FALSE	FALSE	TRUE	AEC_CEC	0.393	0.001	O	3	-1.3474
CPI-SS087E0E3FB	EFNB2_EPHA4	ENSG00000125266	ENSG00000116106	FALSE	TRUE	TRUE	AEC_CEC	1.001	0.001	O	3	0.00144197
CPI-SS0D1AE5C79	FGFR3_EPHA4	ENSG00000068078	ENSG00000116106	TRUE	TRUE	TRUE	AEC_CEC	0.307	0.001	O	3	-1.70369
CPI-SS0837E9F59	JAG1_NOTCH4	ENSG00000101384	ENSG00000238196	FALSE	FALSE	TRUE	AEC_CEC	0.412	0.001	O	3	-1.27928
CPI-SS0C03F7CDC	VEGFA_KDR	ENSG00000112715	ENSG00000128052	TRUE	FALSE	TRUE	AEC_CEC	0.507	0.001	O	3	-0.979942
CPI-SS095E52E66	TNFSF10_TNFRSF10D	ENSG00000121858	ENSG00000173530	TRUE	FALSE	TRUE	AEC_CEC	0.899	0.001	O	3	-0.153607
CPI-SS0BAB460FF	ANGPT2_TEK	ENSG00000091879	ENSG00000120156	TRUE	FALSE	TRUE	AEC_CEC	0.975	0.001	O	3	-0.0365259
CPI-SS08D0F9109	EFNB2_EPHB4	ENSG00000125266	ENSG00000196411	FALSE	TRUE	TRUE	AEC_CEC	1.047	0.001	O	3	0.0662614
CPI-SS0BFD8E056	EFNB2_EPHB1	ENSG00000125266	ENSG00000154928	FALSE	TRUE	TRUE	AEC_CEC	0.983	0.001	O	3	-0.0247367
CPI-SS0B9B3870A	VEGFA_FLT1	ENSG00000112715	ENSG00000102755	TRUE	FALSE	TRUE	AEC_CEC	0.917	0.001	O	3	-0.125006
CPI-SS061A7E099	CD55_ADGRE5	ENSG00000196352	ENSG00000123146	TRUE	TRUE	TRUE	AEC_CEC	0.67	0.001	O	3	-0.577767
CPI-SS0273C9AED	KDR_VEGFC	ENSG00000128052	ENSG00000150630	TRUE	TRUE	FALSE	AEC_CEC	0.876	0.001	O	3	-0.190997
CPI-SS0B337B316	TEK_ANGPT1	ENSG00000120156	ENSG00000154188	TRUE	TRUE	FALSE	AEC_CEC	1.152	0.001	O	3	0.204141
CPI-SS04C672963	ESAM_ESAM	ENSG00000149564	ENSG00000149564	FALSE	FALSE	FALSE	AEC_CEC	0.369	0.001	O	3	-1.43831
CPI-SC0D19BAF15	FN1_a10b1 complex	ENSG00000115414		TRUE	FALSE	FALSE	AEC_CEC	0.479	0.001	O	3	-1.0619
CPI-SC08938BB1C	COL21A1_a10b1 complex	ENSG00000124749		TRUE	FALSE	FALSE	AEC_CEC	0.321	0.001	O	3	-1.63935
CPI-SC09C06C70F	COL21A1_a1b1 complex	ENSG00000124749		TRUE	FALSE	FALSE	AEC_CEC	0.415	0.001	O	3	-1.26882
CPI-SC04F2478E9	FN1_a3b1 complex	ENSG00000115414		TRUE	FALSE	FALSE	AEC_CEC	0.465	0.001	O	3	-1.1047
CPI-SC0A9EB628A	VCAM1_a4b1 complex	ENSG00000162692		FALSE	FALSE	FALSE	AEC_CEC	0.214	0.001	O	3	-2.22432
CPI-SC070D5A96F	JAM2_a4b1 complex	ENSG00000154721		FALSE	FALSE	FALSE	AEC_CEC	0.676	0.001	O	3	-0.564905
CPI-SC08B2AD7C6	FN1_a5b1 complex	ENSG00000115414		TRUE	FALSE	FALSE	AEC_CEC	0.517	0.001	O	3	-0.951764
CPI-SC058F72F90	FBN1_a5b1 complex	ENSG00000166147		TRUE	FALSE	FALSE	AEC_CEC	0.468	0.001	O	3	-1.09542
CPI-SC092C3E4DF	FN1_a8b1 complex	ENSG00000115414		TRUE	FALSE	FALSE	AEC_CEC	0.573	0.001	O	3	-0.803393
CPI-SC096929DB0	FN1_aVb1 complex	ENSG00000115414		TRUE	FALSE	FALSE	AEC_CEC	0.533	0.001	O	3	-0.907793
CPI-SC0847A64D2	FN1_aVb5 complex	ENSG00000115414		TRUE	FALSE	FALSE	AEC_CEC	0.438	0.001	O	3	-1.191
CPI-SC0EEF3A379	LAMC1_a6b1 complex	ENSG00000135862		TRUE	FALSE	FALSE	AEC_CEC	0.59	0.001	O	3	-0.761213
CPI-SC062D34C2A	VCAM1_a9b1 complex	ENSG00000162692		FALSE	FALSE	FALSE	AEC_CEC	0.341	0.001	O	3	-1.55216
CPI-CS0C16967C6	ACVR1_BMPR2_BMP6		ENSG00000153162	TRUE	TRUE	FALSE	AEC_CEC	0.681	0.001	O	3	-0.554273
CPI-CS0FFBA02F8	ACVR_1A2A receptor_BMP6		ENSG00000153162	TRUE	TRUE	FALSE	AEC_CEC	0.557	0.001	O	3	-0.844251
CPI-CS0F6CFB979	BMPR1A_BMPR2_BMP6		ENSG00000153162	TRUE	TRUE	FALSE	AEC_CEC	0.557	0.001	O	3	-0.844251
CPI-CS0247DA882	BMR1A_ACR2A_BMP6		ENSG00000153162	TRUE	TRUE	FALSE	AEC_CEC	0.557	0.001	O	3	-0.844251
CPI-SS03DA2A820	FGF2_CD44	ENSG00000138685	ENSG00000026508	TRUE	FALSE	TRUE	AEC_Fib	0.546	0.001	O	3	-0.873027
CPI-SS008FB916C	FGF2_FGFR4	ENSG00000138685	ENSG00000160867	TRUE	FALSE	TRUE	AEC_Fib	0.411	0.001	O	3	-1.28279
CPI-SS044CF7EAE	TNFRSF10A_FGFR4	ENSG00000104689	ENSG00000160867	TRUE	TRUE	TRUE	AEC_Fib	0.336	0.001	O	3	-1.57347
CPI-SS01F67987A	FGF2_FGFR1	ENSG00000138685	ENSG00000077782	TRUE	FALSE	TRUE	AEC_Fib	0.555	0.001	O	3	-0.84944
CPI-SS085EE60B1	TGFB1_TGFBR3	ENSG00000105329	ENSG00000069702	TRUE	FALSE	TRUE	AEC_Fib	1.048	0.001	O	3	0.0676387
CPI-SS087B53ABF	JAM2_JAM3	ENSG00000154721	ENSG00000166086	TRUE	FALSE	FALSE	AEC_Fib	0.644	0.001	O	3	-0.634867
CPI-SS0F9D53834	JAM3_JAM3	ENSG00000166086	ENSG00000166086	TRUE	FALSE	FALSE	AEC_Fib	0.245	0.001	O	3	-2.02915
CPI-SS09375CA29	ADGRL1_NRG1	ENSG00000072071	ENSG00000157168	TRUE	TRUE	TRUE	AEC_Fib	0.396	0.001	O	3	-1.33643
CPI-SS0302E8E8F	CD74_COPA	ENSG00000019582	ENSG00000122218	TRUE	TRUE	FALSE	AEC_Fib	0.781	0.001	O	3	-0.356606
CPI-SS0947A8549	FLT1_VEGFB	ENSG00000102755	ENSG00000173511	TRUE	TRUE	FALSE	AEC_Fib	1.062	0.001	O	3	0.0867838
CPI-SS0DEDA3567	TNFSF10_RIPK1	ENSG00000121858	ENSG00000137275	TRUE	FALSE	TRUE	AEC_Fib	0.748	0.001	O	3	-0.41889
CPI-SS07833475A	FGFR1_FGF7	ENSG00000077782	ENSG00000140285	TRUE	TRUE	FALSE	AEC_Fib	0.564	0.001	O	3	-0.826233
CPI-SS060B82BBC	JAG1_NOTCH2	ENSG00000101384	ENSG00000134250	FALSE	FALSE	TRUE	AEC_Fib	0.567	0.001	O	3	-0.818579
CPI-SS0C85BC9AF	PROS1_AXL	ENSG00000184500	ENSG00000167601	TRUE	FALSE	TRUE	AEC_Fib	0.35	0.001	O	3	-1.51457
CPI-SS07F60834D	MET_HGF	ENSG00000105976	ENSG00000019991	TRUE	TRUE	FALSE	AEC_Fib	0.314	0.001	O	3	-1.67116
CPI-SS0B337B316	TEK_ANGPT1	ENSG00000120156	ENSG00000154188	TRUE	TRUE	FALSE	AEC_Fib	2.182	0.001	O	3	1.12565
CPI-SC04F2478E9	FN1_a3b1 complex	ENSG00000115414		TRUE	FALSE	FALSE	AEC_Fib	0.547	0.001	O	3	-0.870387
CPI-SC092C3E4DF	FN1_a8b1 complex	ENSG00000115414		TRUE	FALSE	FALSE	AEC_Fib	0.555	0.001	O	3	-0.84944
CPI-SC096929DB0	FN1_aVb1 complex	ENSG00000115414		TRUE	FALSE	FALSE	AEC_Fib	0.542	0.001	O	3	-0.883635
CPI-SC0847A64D2	FN1_aVb5 complex	ENSG00000115414		TRUE	FALSE	FALSE	AEC_Fib	0.466	0.001	O	3	-1.1016
CPI-SC062D34C2A	VCAM1_a9b1 complex	ENSG00000162692		FALSE	FALSE	FALSE	AEC_Fib	0.323	0.001	O	3	-1.63039
CPI-CS0E1BF543E	ACVR1_BMPR2_BMP5		ENSG00000112175	TRUE	TRUE	FALSE	AEC_Fib	0.809	0.001	O	3	-0.305788
CPI-CS0EC80CA59	ACVR_1A2A receptor_BMP5		ENSG00000112175	TRUE	TRUE	FALSE	AEC_Fib	0.686	0.001	O	3	-0.54372
CPI-CS046BCFC6F	BMPR1A_BMPR2_BMP5		ENSG00000112175	TRUE	TRUE	FALSE	AEC_Fib	0.686	0.001	O	3	-0.54372
CPI-CS047EE9E03	BMR1A_ACR2A_BMP5		ENSG00000112175	TRUE	TRUE	FALSE	AEC_Fib	0.686	0.001	O	3	-0.54372
CPI-SC098C06330	TGFB1_TGFbeta receptor1	ENSG00000105329		TRUE	FALSE	TRUE	AEC_Fib	0.456	0.007	O	2.1549	-1.13289
CPI-SC0984894BC	TGFB1_TGFbeta receptor2	ENSG00000105329		TRUE	FALSE	TRUE	AEC_Fib	0.497	0.007	O	2.1549	-1.00868
CPI-SS03DA2A820	FGF2_CD44	ENSG00000138685	ENSG00000026508	TRUE	FALSE	TRUE	AEC_IM	1.107	0.001	O	3	0.146655
CPI-SS01F67987A	FGF2_FGFR1	ENSG00000138685	ENSG00000077782	TRUE	FALSE	TRUE	AEC_IM	0.368	0.001	O	3	-1.44222
CPI-SS0DA033F03	TNFRSF1A_GRN	ENSG00000067182	ENSG00000030582	TRUE	TRUE	FALSE	AEC_IM	0.27	0.001	O	3	-1.88897
CPI-SS0C4E86714	TNFRSF1B_GRN	ENSG00000028137	ENSG00000030582	TRUE	TRUE	FALSE	AEC_IM	0.446	0.001	O	3	-1.16488
CPI-SS0302E8E8F	CD74_COPA	ENSG00000019582	ENSG00000122218	TRUE	TRUE	FALSE	AEC_IM	0.733	0.001	O	3	-0.448115
CPI-SS09808DEAE	CD74_APP	ENSG00000019582	ENSG00000142192	FALSE	TRUE	FALSE	AEC_IM	1.03	0.007	O	2.1549	0.0426443
CPI-SS0DEDA3567	TNFSF10_RIPK1	ENSG00000121858	ENSG00000137275	TRUE	FALSE	TRUE	AEC_IM	0.794	0.001	O	3	-0.332789
CPI-SS039799099	FGFR1_NCAM1	ENSG00000077782	ENSG00000149294	TRUE	TRUE	TRUE	AEC_IM	0.642	0.001	O	3	-0.639355
CPI-SS00D9A0644	FGFR2_CD83	ENSG00000066468	ENSG00000112149	TRUE	TRUE	TRUE	AEC_IM	0.599	0.001	O	3	-0.739372
CPI-SS060B82BBC	JAG1_NOTCH2	ENSG00000101384	ENSG00000134250	FALSE	FALSE	TRUE	AEC_IM	0.571	0.001	O	3	-0.808437
CPI-SS095E52E66	TNFSF10_TNFRSF10D	ENSG00000121858	ENSG00000173530	TRUE	FALSE	TRUE	AEC_IM	0.825	0.001	O	3	-0.277534
CPI-SS0C85BC9AF	PROS1_AXL	ENSG00000184500	ENSG00000167601	TRUE	FALSE	TRUE	AEC_IM	0.42	0.001	O	3	-1.25154
CPI-SS0822AEF5F	PTPRC_MRC1	ENSG00000262418	ENSG00000260314	FALSE	FALSE	TRUE	AEC_IM	1.336	0.001	O	3	0.41792
CPI-SS07F60834D	MET_HGF	ENSG00000105976	ENSG00000019991	TRUE	TRUE	FALSE	AEC_IM	0.279	0.001	O	3	-1.84166
CPI-SS01560CA22	CD99_PILRA	ENSG00000002586	ENSG00000085514	TRUE	FALSE	TRUE	AEC_IM	0.559	0.001	O	3	-0.83908
CPI-SS0B337B316	TEK_ANGPT1	ENSG00000120156	ENSG00000154188	TRUE	TRUE	FALSE	AEC_IM	1.153	0.001	O	3	0.205393
CPI-SC06364D669	FN1_a4b1 complex	ENSG00000115414		TRUE	FALSE	FALSE	AEC_IM	0.56	0.001	O	3	-0.836501
CPI-SC0A9EB628A	VCAM1_a4b1 complex	ENSG00000162692		FALSE	FALSE	FALSE	AEC_IM	0.327	0.001	O	3	-1.61264
CPI-SC070D5A96F	JAM2_a4b1 complex	ENSG00000154721		FALSE	FALSE	FALSE	AEC_IM	0.789	0.001	O	3	-0.341903
CPI-SC096929DB0	FN1_aVb1 complex	ENSG00000115414		TRUE	FALSE	FALSE	AEC_IM	0.636	0.001	O	3	-0.652901
CPI-SC0847A64D2	FN1_aVb5 complex	ENSG00000115414		TRUE	FALSE	FALSE	AEC_IM	0.56	0.001	O	3	-0.836501
CPI-SC0E60FEE99	TGFB1_aVb6 complex	ENSG00000105329		TRUE	FALSE	FALSE	AEC_IM	0.578	0.001	O	3	-0.790859
CPI-SC098C06330	TGFB1_TGFbeta receptor1	ENSG00000105329		TRUE	FALSE	TRUE	AEC_IM	0.859	0.001	O	3	-0.21927
CPI-SS01F67987A	FGF2_FGFR1	ENSG00000138685	ENSG00000077782	TRUE	FALSE	TRUE	AEC_LEC	0.404	0.001	O	3	-1.30757
CPI-SS085EE60B1	TGFB1_TGFBR3	ENSG00000105329	ENSG00000069702	TRUE	FALSE	TRUE	AEC_LEC	1.011	0.001	O	3	0.015783
CPI-SS087B53ABF	JAM2_JAM3	ENSG00000154721	ENSG00000166086	TRUE	FALSE	FALSE	AEC_LEC	0.654	0.001	O	3	-0.612637
CPI-SS0F9D53834	JAM3_JAM3	ENSG00000166086	ENSG00000166086	TRUE	FALSE	FALSE	AEC_LEC	0.255	0.001	O	3	-1.97143
CPI-SS0C4E86714	TNFRSF1B_GRN	ENSG00000028137	ENSG00000030582	TRUE	TRUE	FALSE	AEC_LEC	0.361	0.001	O	3	-1.46993
CPI-SS0302E8E8F	CD74_COPA	ENSG00000019582	ENSG00000122218	TRUE	TRUE	FALSE	AEC_LEC	0.738	0.001	O	3	-0.438307
CPI-SS09808DEAE	CD74_APP	ENSG00000019582	ENSG00000142192	FALSE	TRUE	FALSE	AEC_LEC	1.324	0.001	O	3	0.404903
CPI-SS0E61DB5DF	FLT1_PGF	ENSG00000102755	ENSG00000119630	TRUE	TRUE	FALSE	AEC_LEC	1.087	0.001	O	3	0.120352
CPI-SS08083B141	NRP1_SEMA3A	ENSG00000099250	ENSG00000075213	TRUE	TRUE	FALSE	AEC_LEC	1.215	0.001	O	3	0.280956
CPI-SS0B87FE6E0	NOTCH1_JAG1	ENSG00000148400	ENSG00000101384	FALSE	TRUE	FALSE	AEC_LEC	0.47	0.001	O	3	-1.08927
CPI-SS01A07768A	CD46_JAG1	ENSG00000117335	ENSG00000101384	FALSE	TRUE	FALSE	AEC_LEC	0.711	0.001	O	3	-0.492079
CPI-SS038E93B77	FGFR1_FGF9	ENSG00000077782	ENSG00000102678	TRUE	TRUE	FALSE	AEC_LEC	0.272	0.001	O	3	-1.87832
CPI-SS07A9A501C	FGFR3_FGF9	ENSG00000068078	ENSG00000102678	TRUE	TRUE	FALSE	AEC_LEC	0.322	0.001	O	3	-1.63487
CPI-SS095E52E66	TNFSF10_TNFRSF10D	ENSG00000121858	ENSG00000173530	TRUE	FALSE	TRUE	AEC_LEC	0.837	0.001	O	3	-0.2567
CPI-SS08D0F9109	EFNB2_EPHB4	ENSG00000125266	ENSG00000196411	FALSE	TRUE	TRUE	AEC_LEC	1.406	0.001	O	3	0.491597
CPI-SS0BFD8E056	EFNB2_EPHB1	ENSG00000125266	ENSG00000154928	FALSE	TRUE	TRUE	AEC_LEC	1.055	0.001	O	3	0.077243
CPI-SS0415CC75D	MERTK_GAS6	ENSG00000153208	ENSG00000183087	TRUE	TRUE	FALSE	AEC_LEC	0.348	0.001	O	3	-1.52284
CPI-SS0B337B316	TEK_ANGPT1	ENSG00000120156	ENSG00000154188	TRUE	TRUE	FALSE	AEC_LEC	1.196	0.001	O	3	0.258217
CPI-SC08B2AD7C6	FN1_a5b1 complex	ENSG00000115414		TRUE	FALSE	FALSE	AEC_LEC	0.443	0.007	O	2.1549	-1.17462
CPI-SC092C3E4DF	FN1_a8b1 complex	ENSG00000115414		TRUE	FALSE	FALSE	AEC_LEC	0.585	0.007	O	2.1549	-0.773491
CPI-SC062D34C2A	VCAM1_a9b1 complex	ENSG00000162692		FALSE	FALSE	FALSE	AEC_LEC	0.352	0.001	O	3	-1.50635
CPI-CS073D36B1D	FLT1 complex_PGF		ENSG00000119630	TRUE	TRUE	FALSE	AEC_LEC	0.216	0.001	O	3	-2.2109
CPI-CS0D238C22B	PlexinA2_complex1_SEMA3A		ENSG00000075213	TRUE	TRUE	FALSE	AEC_LEC	1.168	0.001	O	3	0.22404
CPI-CS0AB19226A	PlexinA4_complex1_SEMA3A		ENSG00000075213	TRUE	TRUE	FALSE	AEC_LEC	0.842	0.001	O	3	-0.248108
CPI-SC0E5218AA4	NRG1_a6b4 complex	ENSG00000157168		TRUE	TRUE	FALSE	AEC_LEC	0.427	0.001	O	3	-1.22769
CPI-SS01F67987A	FGF2_FGFR1	ENSG00000138685	ENSG00000077782	TRUE	FALSE	TRUE	AEC_Per	0.323	0.001	O	3	-1.63039
CPI-SS087B53ABF	JAM2_JAM3	ENSG00000154721	ENSG00000166086	TRUE	FALSE	FALSE	AEC_Per	0.723	0.001	O	3	-0.467932
CPI-SS0F9D53834	JAM3_JAM3	ENSG00000166086	ENSG00000166086	TRUE	FALSE	FALSE	AEC_Per	0.324	0.001	O	3	-1.62593
CPI-SS0302E8E8F	CD74_COPA	ENSG00000019582	ENSG00000122218	TRUE	TRUE	FALSE	AEC_Per	0.706	0.001	O	3	-0.50226
CPI-SS04F3A1E5C	COPA_SORT1	ENSG00000122218	ENSG00000134243	TRUE	FALSE	TRUE	AEC_Per	0.823	0.001	O	3	-0.281036
CPI-SS060B82BBC	JAG1_NOTCH2	ENSG00000101384	ENSG00000134250	FALSE	FALSE	TRUE	AEC_Per	0.629	0.001	O	3	-0.668868
CPI-SS0B99F22A2	JAG1_NOTCH3	ENSG00000101384	ENSG00000074181	FALSE	FALSE	TRUE	AEC_Per	1.135	0.001	O	3	0.182692
CPI-SS0938C6980	DLL4_NOTCH3	ENSG00000128917	ENSG00000074181	FALSE	FALSE	TRUE	AEC_Per	1.194	0.001	O	3	0.255803
CPI-SS0BD5C2A23	NRG1_ERBB4	ENSG00000157168	ENSG00000178568	TRUE	TRUE	TRUE	AEC_Per	0.824	0.001	O	3	-0.279284
CPI-SS0BFD8E056	EFNB2_EPHB1	ENSG00000125266	ENSG00000154928	FALSE	TRUE	TRUE	AEC_Per	1.127	0.001	O	3	0.172488
CPI-SS0C85BC9AF	PROS1_AXL	ENSG00000184500	ENSG00000167601	TRUE	FALSE	TRUE	AEC_Per	0.446	0.001	O	3	-1.16488
CPI-SS07F60834D	MET_HGF	ENSG00000105976	ENSG00000019991	TRUE	TRUE	FALSE	AEC_Per	0.283	0.001	O	3	-1.82113
CPI-SS0B337B316	TEK_ANGPT1	ENSG00000120156	ENSG00000154188	TRUE	TRUE	FALSE	AEC_Per	1.49	0.001	O	3	0.575312
CPI-SC06364D669	FN1_a4b1 complex	ENSG00000115414		TRUE	FALSE	FALSE	AEC_Per	0.574	0.001	O	3	-0.800877
CPI-SC0A9EB628A	VCAM1_a4b1 complex	ENSG00000162692		FALSE	FALSE	FALSE	AEC_Per	0.341	0.001	O	3	-1.55216
CPI-SC070D5A96F	JAM2_a4b1 complex	ENSG00000154721		FALSE	FALSE	FALSE	AEC_Per	0.803	0.001	O	3	-0.316528
CPI-SC092C3E4DF	FN1_a8b1 complex	ENSG00000115414		TRUE	FALSE	FALSE	AEC_Per	0.561	0.001	O	3	-0.833927
CPI-SC0847A64D2	FN1_aVb5 complex	ENSG00000115414		TRUE	FALSE	FALSE	AEC_Per	0.589	0.001	O	3	-0.76366
CPI-SC062D34C2A	VCAM1_a9b1 complex	ENSG00000162692		FALSE	FALSE	FALSE	AEC_Per	0.329	0.001	O	3	-1.60384
CPI-SS01F67987A	FGF2_FGFR1	ENSG00000138685	ENSG00000077782	TRUE	FALSE	TRUE	AEC_SMC	0.507	0.001	O	3	-0.979942
CPI-SS085EE60B1	TGFB1_TGFBR3	ENSG00000105329	ENSG00000069702	TRUE	FALSE	TRUE	AEC_SMC	1.166	0.001	O	3	0.221568
CPI-SS087B53ABF	JAM2_JAM3	ENSG00000154721	ENSG00000166086	TRUE	FALSE	FALSE	AEC_SMC	0.748	0.001	O	3	-0.41889
CPI-SS0F9D53834	JAM3_JAM3	ENSG00000166086	ENSG00000166086	TRUE	FALSE	FALSE	AEC_SMC	0.349	0.001	O	3	-1.5187
CPI-SS09375CA29	ADGRL1_NRG1	ENSG00000072071	ENSG00000157168	TRUE	TRUE	TRUE	AEC_SMC	0.372	0.001	O	3	-1.42663
CPI-SS0302E8E8F	CD74_COPA	ENSG00000019582	ENSG00000122218	TRUE	TRUE	FALSE	AEC_SMC	0.755	0.001	O	3	-0.405451
CPI-SS0241A1F57	NRP2_SEMA3C	ENSG00000118257	ENSG00000075223	TRUE	TRUE	FALSE	AEC_SMC	0.631	0.001	O	3	-0.664288
CPI-SS04F3A1E5C	COPA_SORT1	ENSG00000122218	ENSG00000134243	TRUE	FALSE	TRUE	AEC_SMC	0.691	0.001	O	3	-0.533242
CPI-SS0B87FE6E0	NOTCH1_JAG1	ENSG00000148400	ENSG00000101384	FALSE	TRUE	FALSE	AEC_SMC	0.533	0.001	O	3	-0.907793
CPI-SS01A07768A	CD46_JAG1	ENSG00000117335	ENSG00000101384	FALSE	TRUE	FALSE	AEC_SMC	0.775	0.001	O	3	-0.367732
CPI-SS07833475A	FGFR1_FGF7	ENSG00000077782	ENSG00000140285	TRUE	TRUE	FALSE	AEC_SMC	0.457	0.001	O	3	-1.12973
CPI-SS060B82BBC	JAG1_NOTCH2	ENSG00000101384	ENSG00000134250	FALSE	FALSE	TRUE	AEC_SMC	0.508	0.001	O	3	-0.9771
CPI-SS0B99F22A2	JAG1_NOTCH3	ENSG00000101384	ENSG00000074181	FALSE	FALSE	TRUE	AEC_SMC	0.391	0.001	O	3	-1.35476
CPI-SS0938C6980	DLL4_NOTCH3	ENSG00000128917	ENSG00000074181	FALSE	FALSE	TRUE	AEC_SMC	0.45	0.001	O	3	-1.152
CPI-SS09E3F5044	EFNA5_EPHA5	ENSG00000184349	ENSG00000145242	FALSE	FALSE	TRUE	AEC_SMC	0.45	0.001	O	3	-1.152
CPI-SS0BD5C2A23	NRG1_ERBB4	ENSG00000157168	ENSG00000178568	TRUE	TRUE	TRUE	AEC_SMC	0.707	0.001	O	3	-0.500218
CPI-SS0C85BC9AF	PROS1_AXL	ENSG00000184500	ENSG00000167601	TRUE	FALSE	TRUE	AEC_SMC	0.318	0.001	O	3	-1.6529
CPI-SS0B337B316	TEK_ANGPT1	ENSG00000120156	ENSG00000154188	TRUE	TRUE	FALSE	AEC_SMC	1.459	0.001	O	3	0.54498
CPI-SS00BBA318F	TEK_ANGPT4	ENSG00000120156	ENSG00000101280	TRUE	TRUE	FALSE	AEC_SMC	1.135	0.001	O	3	0.182692
CPI-SC0D19BAF15	FN1_a10b1 complex	ENSG00000115414		TRUE	FALSE	FALSE	AEC_SMC	0.525	0.001	O	3	-0.929611
CPI-SC08938BB1C	COL21A1_a10b1 complex	ENSG00000124749		TRUE	FALSE	FALSE	AEC_SMC	0.367	0.001	O	3	-1.44615
CPI-SC09C06C70F	COL21A1_a1b1 complex	ENSG00000124749		TRUE	FALSE	FALSE	AEC_SMC	0.505	0.001	O	3	-0.985645
CPI-SC01FFC9392	FN1_a2b1 complex	ENSG00000115414		TRUE	FALSE	FALSE	AEC_SMC	0.507	0.001	O	3	-0.979942
CPI-SC08B2AD7C6	FN1_a5b1 complex	ENSG00000115414		TRUE	FALSE	FALSE	AEC_SMC	0.66	0.001	O	3	-0.599462
CPI-SC058F72F90	FBN1_a5b1 complex	ENSG00000166147		TRUE	FALSE	FALSE	AEC_SMC	0.612	0.001	O	3	-0.708396
CPI-SC092C3E4DF	FN1_a8b1 complex	ENSG00000115414		TRUE	FALSE	FALSE	AEC_SMC	0.663	0.001	O	3	-0.592919
CPI-SC096929DB0	FN1_aVb1 complex	ENSG00000115414		TRUE	FALSE	FALSE	AEC_SMC	0.63	0.001	O	3	-0.666576
CPI-SC0847A64D2	FN1_aVb5 complex	ENSG00000115414		TRUE	FALSE	FALSE	AEC_SMC	0.452	0.001	O	3	-1.14561
CPI-SC062D34C2A	VCAM1_a9b1 complex	ENSG00000162692		FALSE	FALSE	FALSE	AEC_SMC	0.43	0.001	O	3	-1.21759
CPI-SC0E60FEE99	TGFB1_aVb6 complex	ENSG00000105329		TRUE	FALSE	FALSE	AEC_SMC	0.572	0.001	O	3	-0.805913
CPI-SC098C06330	TGFB1_TGFbeta receptor1	ENSG00000105329		TRUE	FALSE	TRUE	AEC_SMC	0.605	0.001	O	3	-0.724993
CPI-SS03DA2A820	FGF2_CD44	ENSG00000138685	ENSG00000026508	TRUE	FALSE	TRUE	AEC_T	0.759	0.001	O	3	-0.397828
CPI-SS0055264F3	EGFR_TGFB1	ENSG00000146648	ENSG00000105329	TRUE	TRUE	FALSE	AEC_T	1.195	0.001	O	3	0.257011
CPI-SS0302E8E8F	CD74_COPA	ENSG00000019582	ENSG00000122218	TRUE	TRUE	FALSE	AEC_T	0.73	0.001	O	3	-0.454032
CPI-SS02A0FF87F	FAM3C_CLEC2D	ENSG00000196937	ENSG00000069493	TRUE	FALSE	TRUE	AEC_T	0.611	0.001	O	3	-0.710756
CPI-SS061A7E099	CD55_ADGRE5	ENSG00000196352	ENSG00000123146	TRUE	TRUE	TRUE	AEC_T	0.946	0.001	O	3	-0.0800879
CPI-SS0E0DEA7D5	PECAM1_CD38	ENSG00000261371	ENSG00000004468	FALSE	TRUE	TRUE	AEC_T	1.715	0.001	O	3	0.778209
CPI-SS0B337B316	TEK_ANGPT1	ENSG00000120156	ENSG00000154188	TRUE	TRUE	FALSE	AEC_T	1.159	0.001	O	3	0.212881
CPI-SS0E9015902	CD47_SIRPG	ENSG00000196776	ENSG00000089012	FALSE	TRUE	FALSE	AEC_T	0.331	0.001	O	3	-1.5951
CPI-SS025C8F785	CLEC2B_KLRF1	ENSG00000110852	ENSG00000150045	FALSE	TRUE	TRUE	AEC_T	0.242	0.001	O	3	-2.04692
CPI-SC06364D669	FN1_a4b1 complex	ENSG00000115414		TRUE	FALSE	FALSE	AEC_T	1.126	0.001	O	3	0.171207
CPI-SC0A9EB628A	VCAM1_a4b1 complex	ENSG00000162692		FALSE	FALSE	FALSE	AEC_T	0.893	0.001	O	3	-0.163268
CPI-SC070D5A96F	JAM2_a4b1 complex	ENSG00000154721		FALSE	FALSE	FALSE	AEC_T	1.355	0.001	O	3	0.438293
CPI-SC062D34C2A	VCAM1_a9b1 complex	ENSG00000162692		FALSE	FALSE	FALSE	AEC_T	0.269	0.001	O	3	-1.89432
CPI-SC0B6D68FD5	ICAM1_aMb2 complex	ENSG00000090339		FALSE	TRUE	FALSE	AEC_T	0.532	0.001	O	3	-0.910502
CPI-SC0F9DD28F3	JAM3_aMb2 complex	ENSG00000166086		TRUE	FALSE	FALSE	AEC_T	0.421	0.001	O	3	-1.24811
CPI-SC0A9458008	ICAM1_aXb2 complex	ENSG00000090339		FALSE	TRUE	FALSE	AEC_T	0.532	0.001	O	3	-0.910502
CPI-SC098C06330	TGFB1_TGFbeta receptor1	ENSG00000105329		TRUE	FALSE	TRUE	AEC_T	0.511	0.001	O	3	-0.968605
CPI-SS03DA2A820	FGF2_CD44	ENSG00000138685	ENSG00000026508	TRUE	FALSE	TRUE	AEC_VCAN	1.02	0.001	O	3	0.0285692
CPI-SS09375CA29	ADGRL1_NRG1	ENSG00000072071	ENSG00000157168	TRUE	TRUE	TRUE	AEC_VCAN	0.479	0.001	O	3	-1.0619
CPI-SS0DA033F03	TNFRSF1A_GRN	ENSG00000067182	ENSG00000030582	TRUE	TRUE	FALSE	AEC_VCAN	0.289	0.001	O	3	-1.79086
CPI-SS0C4E86714	TNFRSF1B_GRN	ENSG00000028137	ENSG00000030582	TRUE	TRUE	FALSE	AEC_VCAN	0.465	0.001	O	3	-1.1047
CPI-SS0302E8E8F	CD74_COPA	ENSG00000019582	ENSG00000122218	TRUE	TRUE	FALSE	AEC_VCAN	0.713	0.001	O	3	-0.488026
CPI-SS09808DEAE	CD74_APP	ENSG00000019582	ENSG00000142192	FALSE	TRUE	FALSE	AEC_VCAN	1.041	0.001	O	3	0.0579701
CPI-SS0DEDA3567	TNFSF10_RIPK1	ENSG00000121858	ENSG00000137275	TRUE	FALSE	TRUE	AEC_VCAN	0.789	0.001	O	3	-0.341903
CPI-SS039799099	FGFR1_NCAM1	ENSG00000077782	ENSG00000149294	TRUE	TRUE	TRUE	AEC_VCAN	0.398	0.001	O	3	-1.32916
CPI-SS060B82BBC	JAG1_NOTCH2	ENSG00000101384	ENSG00000134250	FALSE	FALSE	TRUE	AEC_VCAN	0.595	0.001	O	3	-0.749038
CPI-SS0822AEF5F	PTPRC_MRC1	ENSG00000262418	ENSG00000260314	FALSE	FALSE	TRUE	AEC_VCAN	0.617	0.001	O	3	-0.696658
CPI-SS01560CA22	CD99_PILRA	ENSG00000002586	ENSG00000085514	TRUE	FALSE	TRUE	AEC_VCAN	0.56	0.001	O	3	-0.836501
CPI-SS0B337B316	TEK_ANGPT1	ENSG00000120156	ENSG00000154188	TRUE	TRUE	FALSE	AEC_VCAN	1.229	0.001	O	3	0.297485
CPI-SC06364D669	FN1_a4b1 complex	ENSG00000115414		TRUE	FALSE	FALSE	AEC_VCAN	0.651	0.001	O	3	-0.619271
CPI-SC0A9EB628A	VCAM1_a4b1 complex	ENSG00000162692		FALSE	FALSE	FALSE	AEC_VCAN	0.418	0.001	O	3	-1.25843
CPI-SC070D5A96F	JAM2_a4b1 complex	ENSG00000154721		FALSE	FALSE	FALSE	AEC_VCAN	0.88	0.001	O	3	-0.184425
CPI-SC08B2AD7C6	FN1_a5b1 complex	ENSG00000115414		TRUE	FALSE	FALSE	AEC_VCAN	0.461	0.001	O	3	-1.11716
CPI-SC058F72F90	FBN1_a5b1 complex	ENSG00000166147		TRUE	FALSE	FALSE	AEC_VCAN	0.413	0.001	O	3	-1.27579
CPI-SC096929DB0	FN1_aVb1 complex	ENSG00000115414		TRUE	FALSE	FALSE	AEC_VCAN	0.607	0.001	O	3	-0.720232
CPI-SC0B6D68FD5	ICAM1_aMb2 complex	ENSG00000090339		FALSE	TRUE	FALSE	AEC_VCAN	0.405	0.001	O	3	-1.30401
CPI-SC0F9DD28F3	JAM3_aMb2 complex	ENSG00000166086		TRUE	FALSE	FALSE	AEC_VCAN	0.294	0.001	O	3	-1.76611
CPI-SC0A9458008	ICAM1_aXb2 complex	ENSG00000090339		FALSE	TRUE	FALSE	AEC_VCAN	0.405	0.001	O	3	-1.30401
CPI-SC0E60FEE99	TGFB1_aVb6 complex	ENSG00000105329		TRUE	FALSE	FALSE	AEC_VCAN	0.549	0.001	O	3	-0.865122
CPI-SC098C06330	TGFB1_TGFbeta receptor1	ENSG00000105329		TRUE	FALSE	TRUE	AEC_VCAN	0.563	0.001	O	3	-0.828793
CPI-SS01F67987A	FGF2_FGFR1	ENSG00000138685	ENSG00000077782	TRUE	FALSE	TRUE	AEC_VEC	0.294	0.001	O	3	-1.76611
CPI-SS085EE60B1	TGFB1_TGFBR3	ENSG00000105329	ENSG00000069702	TRUE	FALSE	TRUE	AEC_VEC	1.058	0.001	O	3	0.0813396
CPI-SS087B53ABF	JAM2_JAM3	ENSG00000154721	ENSG00000166086	TRUE	FALSE	FALSE	AEC_VEC	0.688	0.001	O	3	-0.53952
CPI-SS0F9D53834	JAM3_JAM3	ENSG00000166086	ENSG00000166086	TRUE	FALSE	FALSE	AEC_VEC	0.289	0.001	O	3	-1.79086
CPI-SS0302E8E8F	CD74_COPA	ENSG00000019582	ENSG00000122218	TRUE	TRUE	FALSE	AEC_VEC	0.742	0.001	O	3	-0.430509
CPI-SS09808DEAE	CD74_APP	ENSG00000019582	ENSG00000142192	FALSE	TRUE	FALSE	AEC_VEC	1.356	0.001	O	3	0.439357
CPI-SS0DEDA3567	TNFSF10_RIPK1	ENSG00000121858	ENSG00000137275	TRUE	FALSE	TRUE	AEC_VEC	0.775	0.001	O	3	-0.367732
CPI-SS0B87FE6E0	NOTCH1_JAG1	ENSG00000148400	ENSG00000101384	FALSE	TRUE	FALSE	AEC_VEC	0.689	0.001	O	3	-0.537424
CPI-SS01A07768A	CD46_JAG1	ENSG00000117335	ENSG00000101384	FALSE	TRUE	FALSE	AEC_VEC	0.931	0.001	O	3	-0.103147
CPI-SS0179FBFD3	TNFRSF10A_TNFSF10	ENSG00000104689	ENSG00000121858	TRUE	TRUE	FALSE	AEC_VEC	0.607	0.001	O	3	-0.720232
CPI-SS0898D7F7F	TNFRSF10B_TNFSF10	ENSG00000120889	ENSG00000121858	TRUE	TRUE	FALSE	AEC_VEC	0.718	0.001	O	3	-0.477944
CPI-SS0FC01B947	EFNA5_EPHA4	ENSG00000184349	ENSG00000116106	FALSE	FALSE	TRUE	AEC_VEC	0.362	0.001	O	3	-1.46594
CPI-SS087E0E3FB	EFNB2_EPHA4	ENSG00000125266	ENSG00000116106	FALSE	TRUE	TRUE	AEC_VEC	0.971	0.001	O	3	-0.0424568
CPI-SS0D1AE5C79	FGFR3_EPHA4	ENSG00000068078	ENSG00000116106	TRUE	TRUE	TRUE	AEC_VEC	0.277	0.001	O	3	-1.85204
CPI-SS0837E9F59	JAG1_NOTCH4	ENSG00000101384	ENSG00000238196	FALSE	FALSE	TRUE	AEC_VEC	0.414	0.001	O	3	-1.2723
CPI-SS095E52E66	TNFSF10_TNFRSF10D	ENSG00000121858	ENSG00000173530	TRUE	FALSE	TRUE	AEC_VEC	0.997	0.001	O	3	-0.00433459
CPI-SS0BAB460FF	ANGPT2_TEK	ENSG00000091879	ENSG00000120156	TRUE	FALSE	TRUE	AEC_VEC	0.857	0.001	O	3	-0.222633
CPI-SS08D0F9109	EFNB2_EPHB4	ENSG00000125266	ENSG00000196411	FALSE	TRUE	TRUE	AEC_VEC	1.073	0.001	O	3	0.10165
CPI-SS0B9B3870A	VEGFA_FLT1	ENSG00000112715	ENSG00000102755	TRUE	FALSE	TRUE	AEC_VEC	0.898	0.001	O	3	-0.155213
CPI-SS061A7E099	CD55_ADGRE5	ENSG00000196352	ENSG00000123146	TRUE	TRUE	TRUE	AEC_VEC	0.624	0.007	O	2.1549	-0.680382
CPI-SS0273C9AED	KDR_VEGFC	ENSG00000128052	ENSG00000150630	TRUE	TRUE	FALSE	AEC_VEC	0.815	0.001	O	3	-0.295128
CPI-SS0B337B316	TEK_ANGPT1	ENSG00000120156	ENSG00000154188	TRUE	TRUE	FALSE	AEC_VEC	1.151	0.001	O	3	0.202888
CPI-SS04C672963	ESAM_ESAM	ENSG00000149564	ENSG00000149564	FALSE	FALSE	FALSE	AEC_VEC	0.329	0.001	O	3	-1.60384
CPI-SC0D19BAF15	FN1_a10b1 complex	ENSG00000115414		TRUE	FALSE	FALSE	AEC_VEC	0.458	0.001	O	3	-1.12658
CPI-SC08938BB1C	COL21A1_a10b1 complex	ENSG00000124749		TRUE	FALSE	FALSE	AEC_VEC	0.3	0.001	O	3	-1.73697
CPI-SC08B2AD7C6	FN1_a5b1 complex	ENSG00000115414		TRUE	FALSE	FALSE	AEC_VEC	0.517	0.001	O	3	-0.951764
CPI-SC058F72F90	FBN1_a5b1 complex	ENSG00000166147		TRUE	FALSE	FALSE	AEC_VEC	0.469	0.001	O	3	-1.09234
CPI-SC092C3E4DF	FN1_a8b1 complex	ENSG00000115414		TRUE	FALSE	FALSE	AEC_VEC	0.576	0.001	O	3	-0.795859
CPI-SC062D34C2A	VCAM1_a9b1 complex	ENSG00000162692		FALSE	FALSE	FALSE	AEC_VEC	0.343	0.001	O	3	-1.54372
CPI-CS0C16967C6	ACVR1_BMPR2_BMP6		ENSG00000153162	TRUE	TRUE	FALSE	AEC_VEC	0.644	0.001	O	3	-0.634867
CPI-CS0FFBA02F8	ACVR_1A2A receptor_BMP6		ENSG00000153162	TRUE	TRUE	FALSE	AEC_VEC	0.52	0.001	O	3	-0.943416
CPI-CS0F6CFB979	BMPR1A_BMPR2_BMP6		ENSG00000153162	TRUE	TRUE	FALSE	AEC_VEC	0.521	0.001	O	3	-0.940645
CPI-CS0247DA882	BMR1A_ACR2A_BMP6		ENSG00000153162	TRUE	TRUE	FALSE	AEC_VEC	0.52	0.001	O	3	-0.943416
CPI-SS06B86672A	CD44_FGFR2	ENSG00000026508	ENSG00000066468	TRUE	TRUE	TRUE	AM_AEC	1.345	0.001	O	3	0.427606
CPI-SS015819E65	FGF1_FGFR3	ENSG00000113578	ENSG00000068078	TRUE	FALSE	TRUE	AM_AEC	0.235	0.001	O	3	-2.08927
CPI-SS00E68BB92	FGF7_FGFR3	ENSG00000140285	ENSG00000068078	TRUE	FALSE	TRUE	AM_AEC	0.238	0.001	O	3	-2.07097
CPI-SS055E061C9	LAMP1_FAM3C	ENSG00000185896	ENSG00000196937	TRUE	TRUE	FALSE	AM_AEC	0.299	0.001	O	3	-1.74178
CPI-SS02904BE32	GLRA2_FAM3C	ENSG00000101958	ENSG00000196937	TRUE	TRUE	FALSE	AM_AEC	0.159	0.001	O	3	-2.6529
CPI-SS0302E8E8F	CD74_COPA	ENSG00000019582	ENSG00000122218	TRUE	TRUE	FALSE	AM_AEC	1.059	0.001	O	3	0.0827026
CPI-SS09808DEAE	CD74_APP	ENSG00000019582	ENSG00000142192	FALSE	TRUE	FALSE	AM_AEC	1.572	0.001	O	3	0.652601
CPI-SS0E00478B4	NRP2_VEGFA	ENSG00000118257	ENSG00000112715	TRUE	TRUE	FALSE	AM_AEC	0.962	0.001	O	3	-0.0558912
CPI-SS0F15C1AB3	NRP2_SEMA3F	ENSG00000118257	ENSG00000001617	TRUE	TRUE	FALSE	AM_AEC	1.129	0.001	O	3	0.175045
CPI-SS07CCAD9BF	GRN_SORT1	ENSG00000030582	ENSG00000134243	TRUE	FALSE	TRUE	AM_AEC	0.619	0.001	O	3	-0.691989
CPI-SS0F9B3B259	TNFSF13_TNFRSF1A	ENSG00000161955	ENSG00000067182	TRUE	FALSE	TRUE	AM_AEC	0.154	0.001	O	3	-2.699
CPI-SS027CDEA08	NOTCH2_DLL4	ENSG00000134250	ENSG00000128917	FALSE	TRUE	FALSE	AM_AEC	0.789	0.001	O	3	-0.341903
CPI-SS02770D68F	NOTCH2_JAG2	ENSG00000134250	ENSG00000184916	FALSE	TRUE	FALSE	AM_AEC	0.768	0.001	O	3	-0.380822
CPI-SS01A07768A	CD46_JAG1	ENSG00000117335	ENSG00000101384	FALSE	TRUE	FALSE	AM_AEC	0.748	0.001	O	3	-0.41889
CPI-SS0339AE950	SIRPA_CD47	ENSG00000198053	ENSG00000196776	FALSE	TRUE	TRUE	AM_AEC	0.69	0.001	O	3	-0.535332
CPI-SS0179FBFD3	TNFRSF10A_TNFSF10	ENSG00000104689	ENSG00000121858	TRUE	TRUE	FALSE	AM_AEC	0.729	0.001	O	3	-0.456009
CPI-SS0898D7F7F	TNFRSF10B_TNFSF10	ENSG00000120889	ENSG00000121858	TRUE	TRUE	FALSE	AM_AEC	0.926	0.001	O	3	-0.110916
CPI-SS039799099	FGFR1_NCAM1	ENSG00000077782	ENSG00000149294	TRUE	TRUE	TRUE	AM_AEC	0.287	0.001	O	3	-1.80088
CPI-SS0FC01B947	EFNA5_EPHA4	ENSG00000184349	ENSG00000116106	FALSE	FALSE	TRUE	AM_AEC	0.353	0.001	O	3	-1.50226
CPI-SS087E0E3FB	EFNB2_EPHA4	ENSG00000125266	ENSG00000116106	FALSE	TRUE	TRUE	AM_AEC	0.343	0.001	O	3	-1.54372
CPI-SS01469637C	WNT2B_FZD4	ENSG00000134245	ENSG00000174804	TRUE	FALSE	TRUE	AM_AEC	0.189	0.001	O	3	-2.40354
CPI-SS0837E9F59	JAG1_NOTCH4	ENSG00000101384	ENSG00000238196	FALSE	FALSE	TRUE	AM_AEC	0.414	0.001	O	3	-1.2723
CPI-SS0C28FEC7D	TNFSF13_TNFRSF14	ENSG00000161955	ENSG00000157873	TRUE	FALSE	TRUE	AM_AEC	0.206	0.001	O	3	-2.27928
CPI-SS06A999D25	PLD2_ARF1	ENSG00000129219	ENSG00000143761	FALSE	FALSE	FALSE	AM_AEC	0.16	0.001	O	3	-2.64386
CPI-SS0BAB460FF	ANGPT2_TEK	ENSG00000091879	ENSG00000120156	TRUE	FALSE	TRUE	AM_AEC	1.089	0.001	O	3	0.123004
CPI-SS0B9B3870A	VEGFA_FLT1	ENSG00000112715	ENSG00000102755	TRUE	FALSE	TRUE	AM_AEC	1.054	0.001	O	3	0.0758749
CPI-SS079728E8B	ADORA2B_ENTPD1	ENSG00000170425	ENSG00000138185	FALSE	TRUE	FALSE	AM_AEC	0.824	0.001	O	3	-0.279284
CPI-SS061A7E099	CD55_ADGRE5	ENSG00000196352	ENSG00000123146	TRUE	TRUE	TRUE	AM_AEC	0.882	0.001	O	3	-0.181149
CPI-SS0D0252D87	AXL_IL15RA	ENSG00000167601	ENSG00000134470	TRUE	TRUE	TRUE	AM_AEC	0.292	0.001	O	3	-1.77596
CPI-SC0D19BAF15	FN1_a10b1 complex	ENSG00000115414		TRUE	FALSE	FALSE	AM_AEC	0.561	0.001	O	3	-0.833927
CPI-SC09DFB2ACA	COL19A1_a10b1 complex	ENSG00000082293		TRUE	FALSE	FALSE	AM_AEC	0.174	0.007	O	2.1549	-2.52284
CPI-SC01FFC9392	FN1_a2b1 complex	ENSG00000115414		TRUE	FALSE	FALSE	AM_AEC	0.603	0.001	O	3	-0.72977
CPI-SC0D9B795CC	CDH1_a2b1 complex	ENSG00000039068		FALSE	FALSE	FALSE	AM_AEC	1.227	0.001	O	3	0.295135
CPI-SC04F2478E9	FN1_a3b1 complex	ENSG00000115414		TRUE	FALSE	FALSE	AM_AEC	0.557	0.001	O	3	-0.844251
CPI-SC08B2AD7C6	FN1_a5b1 complex	ENSG00000115414		TRUE	FALSE	FALSE	AM_AEC	0.832	0.001	O	3	-0.265345
CPI-SC058F72F90	FBN1_a5b1 complex	ENSG00000166147		TRUE	FALSE	FALSE	AM_AEC	0.635	0.001	O	3	-0.655172
CPI-SC092C3E4DF	FN1_a8b1 complex	ENSG00000115414		TRUE	FALSE	FALSE	AM_AEC	0.653	0.001	O	3	-0.614845
CPI-SC096929DB0	FN1_aVb1 complex	ENSG00000115414		TRUE	FALSE	FALSE	AM_AEC	0.626	0.001	O	3	-0.675765
CPI-SC0847A64D2	FN1_aVb5 complex	ENSG00000115414		TRUE	FALSE	FALSE	AM_AEC	0.67	0.001	O	3	-0.577767
CPI-SC0EEF3A379	LAMC1_a6b1 complex	ENSG00000135862		TRUE	FALSE	FALSE	AM_AEC	0.605	0.001	O	3	-0.724993
CPI-SC0E60FEE99	TGFB1_aVb6 complex	ENSG00000105329		TRUE	FALSE	FALSE	AM_AEC	0.495	0.007	O	2.1549	-1.0145
CPI-SC0984894BC	TGFB1_TGFbeta receptor2	ENSG00000105329		TRUE	FALSE	TRUE	AM_AEC	0.548	0.001	O	3	-0.867752
CPI-SC0E5218AA4	NRG1_a6b4 complex	ENSG00000157168		TRUE	TRUE	FALSE	AM_AEC	0.481	0.001	O	3	-1.05589
CPI-SS06B86672A	CD44_FGFR2	ENSG00000026508	ENSG00000066468	TRUE	TRUE	TRUE	AM_AM	1.295	0.001	O	3	0.372952
CPI-SS055E061C9	LAMP1_FAM3C	ENSG00000185896	ENSG00000196937	TRUE	TRUE	FALSE	AM_AM	0.345	0.001	O	3	-1.53533
CPI-SS02904BE32	GLRA2_FAM3C	ENSG00000101958	ENSG00000196937	TRUE	TRUE	FALSE	AM_AM	0.205	0.001	O	3	-2.2863
CPI-SS0DA033F03	TNFRSF1A_GRN	ENSG00000067182	ENSG00000030582	TRUE	TRUE	FALSE	AM_AM	0.61	0.001	O	3	-0.713119
CPI-SS0C4E86714	TNFRSF1B_GRN	ENSG00000028137	ENSG00000030582	TRUE	TRUE	FALSE	AM_AM	0.787	0.001	O	3	-0.345564
CPI-SS0302E8E8F	CD74_COPA	ENSG00000019582	ENSG00000122218	TRUE	TRUE	FALSE	AM_AM	1.142	0.001	O	3	0.191563
CPI-SS0632A027A	CD44_HBEGF	ENSG00000026508	ENSG00000113070	TRUE	TRUE	TRUE	AM_AM	1.286	0.001	O	3	0.362891
CPI-SS09808DEAE	CD74_APP	ENSG00000019582	ENSG00000142192	FALSE	TRUE	FALSE	AM_AM	1.969	0.001	O	3	0.977463
CPI-SS0E00478B4	NRP2_VEGFA	ENSG00000118257	ENSG00000112715	TRUE	TRUE	FALSE	AM_AM	0.918	0.001	O	3	-0.123434
CPI-SS0241A1F57	NRP2_SEMA3C	ENSG00000118257	ENSG00000075223	TRUE	TRUE	FALSE	AM_AM	1.24	0.001	O	3	0.31034
CPI-SS07CCAD9BF	GRN_SORT1	ENSG00000030582	ENSG00000134243	TRUE	FALSE	TRUE	AM_AM	0.975	0.001	O	3	-0.0365259
CPI-SS04F3A1E5C	COPA_SORT1	ENSG00000122218	ENSG00000134243	TRUE	FALSE	TRUE	AM_AM	0.839	0.001	O	3	-0.253257
CPI-SS0F9B3B259	TNFSF13_TNFRSF1A	ENSG00000161955	ENSG00000067182	TRUE	FALSE	TRUE	AM_AM	0.202	0.001	O	3	-2.30757
CPI-SS01A07768A	CD46_JAG1	ENSG00000117335	ENSG00000101384	FALSE	TRUE	FALSE	AM_AM	0.689	0.001	O	3	-0.537424
CPI-SS0339AE950	SIRPA_CD47	ENSG00000198053	ENSG00000196776	FALSE	TRUE	TRUE	AM_AM	0.732	0.001	O	3	-0.450084
CPI-SS039799099	FGFR1_NCAM1	ENSG00000077782	ENSG00000149294	TRUE	TRUE	TRUE	AM_AM	0.421	0.001	O	3	-1.24811
CPI-SS00D9A0644	FGFR2_CD83	ENSG00000066468	ENSG00000112149	TRUE	TRUE	TRUE	AM_AM	0.632	0.001	O	3	-0.662004
CPI-SS060B82BBC	JAG1_NOTCH2	ENSG00000101384	ENSG00000134250	FALSE	FALSE	TRUE	AM_AM	0.67	0.001	O	3	-0.577767
CPI-SS0C28FEC7D	TNFSF13_TNFRSF14	ENSG00000161955	ENSG00000157873	TRUE	FALSE	TRUE	AM_AM	0.3	0.001	O	3	-1.73697
CPI-SS06A999D25	PLD2_ARF1	ENSG00000129219	ENSG00000143761	FALSE	FALSE	FALSE	AM_AM	0.252	0.001	O	3	-1.9885
CPI-SS079728E8B	ADORA2B_ENTPD1	ENSG00000170425	ENSG00000138185	FALSE	TRUE	FALSE	AM_AM	0.587	0.001	O	3	-0.768568
CPI-SS0C85BC9AF	PROS1_AXL	ENSG00000184500	ENSG00000167601	TRUE	FALSE	TRUE	AM_AM	0.41	0.001	O	3	-1.2863
CPI-SS061A7E099	CD55_ADGRE5	ENSG00000196352	ENSG00000123146	TRUE	TRUE	TRUE	AM_AM	0.799	0.001	O	3	-0.323733
CPI-SS0CBC7840D	PTPRC_CD22	ENSG00000262418	ENSG00000012124	FALSE	FALSE	TRUE	AM_AM	1.159	0.001	O	3	0.212881
CPI-SS0822AEF5F	PTPRC_MRC1	ENSG00000262418	ENSG00000260314	FALSE	FALSE	TRUE	AM_AM	2.104	0.001	O	3	1.07313
CPI-SS080611C5B	ALOX5_ALOX5AP	ENSG00000012779	ENSG00000132965	FALSE	FALSE	FALSE	AM_AM	0.591	0.001	O	3	-0.75877
CPI-SS01560CA22	CD99_PILRA	ENSG00000002586	ENSG00000085514	TRUE	FALSE	TRUE	AM_AM	0.73	0.001	O	3	-0.454032
CPI-SS081AD39D7	PECAM1_CD177	ENSG00000261371	ENSG00000204936	FALSE	TRUE	FALSE	AM_AM	1	0.001	O	3	0
CPI-SS0D0252D87	AXL_IL15RA	ENSG00000167601	ENSG00000134470	TRUE	TRUE	TRUE	AM_AM	0.313	0.001	O	3	-1.67577
CPI-SC04F2478E9	FN1_a3b1 complex	ENSG00000115414		TRUE	FALSE	FALSE	AM_AM	0.514	0.001	O	3	-0.96016
CPI-SC06364D669	FN1_a4b1 complex	ENSG00000115414		TRUE	FALSE	FALSE	AM_AM	0.622	0.001	O	3	-0.685014
CPI-SC0E9C058EB	PLAUR_a4b1 complex	ENSG00000011422		TRUE	TRUE	FALSE	AM_AM	0.374	0.001	O	3	-1.41889
CPI-SC08B2AD7C6	FN1_a5b1 complex	ENSG00000115414		TRUE	FALSE	FALSE	AM_AM	0.607	0.001	O	3	-0.720232
CPI-SC058F72F90	FBN1_a5b1 complex	ENSG00000166147		TRUE	FALSE	FALSE	AM_AM	0.41	0.001	O	3	-1.2863
CPI-SC092C3E4DF	FN1_a8b1 complex	ENSG00000115414		TRUE	FALSE	FALSE	AM_AM	0.656	0.001	O	3	-0.608232
CPI-SC096929DB0	FN1_aVb1 complex	ENSG00000115414		TRUE	FALSE	FALSE	AM_AM	0.981	0.001	O	3	-0.027675
CPI-SC0847A64D2	FN1_aVb5 complex	ENSG00000115414		TRUE	FALSE	FALSE	AM_AM	0.582	0.001	O	3	-0.780909
CPI-SC0B6D68FD5	ICAM1_aMb2 complex	ENSG00000090339		FALSE	TRUE	FALSE	AM_AM	0.248	0.001	O	3	-2.01159
CPI-SC0A9458008	ICAM1_aXb2 complex	ENSG00000090339		FALSE	TRUE	FALSE	AM_AM	0.248	0.001	O	3	-2.01159
CPI-SC0E60FEE99	TGFB1_aVb6 complex	ENSG00000105329		TRUE	FALSE	FALSE	AM_AM	0.85	0.001	O	3	-0.234465
CPI-CS06072FF4E	IL1 receptor_IL1A		ENSG00000115008	TRUE	TRUE	FALSE	AM_AM	0.479	0.001	O	3	-1.0619
CPI-SC098C06330	TGFB1_TGFbeta receptor1	ENSG00000105329		TRUE	FALSE	TRUE	AM_AM	0.796	0.001	O	3	-0.32916
CPI-SC03DD946B2	TGFB2_TGFbeta receptor1	ENSG00000092969		TRUE	FALSE	TRUE	AM_AM	0.546	0.001	O	3	-0.873027
CPI-SC0984894BC	TGFB1_TGFbeta receptor2	ENSG00000105329		TRUE	FALSE	TRUE	AM_AM	0.506	0.001	O	3	-0.982791
CPI-SC0EB8DC52F	CD47_SIRB1 complex	ENSG00000196776		FALSE	TRUE	TRUE	AM_AM	0.397	0.001	O	3	-1.33279
CPI-SS0B84DAE3D	PVR_CD96	ENSG00000073008	ENSG00000153283	TRUE	TRUE	TRUE	AM_AT1	0.162	0.001	O	3	-2.62593
CPI-SS0F1A060D4	PVR_NECTIN3	ENSG00000073008	ENSG00000177707	TRUE	TRUE	FALSE	AM_AT1	0.442	0.001	O	3	-1.17788
CPI-SS0C5E9FBFB	NECTIN1_NECTIN3	ENSG00000110400	ENSG00000177707	TRUE	TRUE	FALSE	AM_AT1	0.421	0.001	O	3	-1.24811
CPI-SS0889E281D	CADM1_CADM1	ENSG00000182985	ENSG00000182985	FALSE	FALSE	FALSE	AM_AT1	1.29	0.001	O	3	0.367371
CPI-SS06B86672A	CD44_FGFR2	ENSG00000026508	ENSG00000066468	TRUE	TRUE	TRUE	AM_AT1	1.402	0.001	O	3	0.487486
CPI-SS015819E65	FGF1_FGFR3	ENSG00000113578	ENSG00000068078	TRUE	FALSE	TRUE	AM_AT1	0.157	0.001	O	3	-2.67116
CPI-SS055E061C9	LAMP1_FAM3C	ENSG00000185896	ENSG00000196937	TRUE	TRUE	FALSE	AM_AT1	0.31	0.001	O	3	-1.68966
CPI-SS02904BE32	GLRA2_FAM3C	ENSG00000101958	ENSG00000196937	TRUE	TRUE	FALSE	AM_AT1	0.17	0.001	O	3	-2.55639
CPI-SS0B02DE712	EGFR_NRG1	ENSG00000146648	ENSG00000157168	TRUE	TRUE	TRUE	AM_AT1	0.917	0.001	O	3	-0.125006
CPI-SS0DA033F03	TNFRSF1A_GRN	ENSG00000067182	ENSG00000030582	TRUE	TRUE	FALSE	AM_AT1	0.195	0.001	O	3	-2.35845
CPI-SS0C4E86714	TNFRSF1B_GRN	ENSG00000028137	ENSG00000030582	TRUE	TRUE	FALSE	AM_AT1	0.371	0.001	O	3	-1.43051
CPI-SS0302E8E8F	CD74_COPA	ENSG00000019582	ENSG00000122218	TRUE	TRUE	FALSE	AM_AT1	1.01	0.001	O	3	0.0143553
CPI-SS0632A027A	CD44_HBEGF	ENSG00000026508	ENSG00000113070	TRUE	TRUE	TRUE	AM_AT1	1.262	0.001	O	3	0.335712
CPI-SS09808DEAE	CD74_APP	ENSG00000019582	ENSG00000142192	FALSE	TRUE	FALSE	AM_AT1	1.442	0.001	O	3	0.528071
CPI-SS0DE0A486F	NRP1_VEGFA	ENSG00000099250	ENSG00000112715	TRUE	TRUE	FALSE	AM_AT1	1.334	0.001	O	3	0.415759
CPI-SS0E00478B4	NRP2_VEGFA	ENSG00000118257	ENSG00000112715	TRUE	TRUE	FALSE	AM_AT1	1.847	0.001	O	3	0.885184
CPI-SS0F15C1AB3	NRP2_SEMA3F	ENSG00000118257	ENSG00000001617	TRUE	TRUE	FALSE	AM_AT1	0.921	0.001	O	3	-0.118727
CPI-SS0241A1F57	NRP2_SEMA3C	ENSG00000118257	ENSG00000075223	TRUE	TRUE	FALSE	AM_AT1	1.029	0.001	O	3	0.041243
CPI-SS07CCAD9BF	GRN_SORT1	ENSG00000030582	ENSG00000134243	TRUE	FALSE	TRUE	AM_AT1	0.655	0.001	O	3	-0.610433
CPI-SS01BCB9360	NCAM1_BDNF	ENSG00000149294	ENSG00000176697	TRUE	TRUE	FALSE	AM_AT1	0.58	0.001	O	3	-0.785875
CPI-SS01A07768A	CD46_JAG1	ENSG00000117335	ENSG00000101384	FALSE	TRUE	FALSE	AM_AT1	0.724	0.001	O	3	-0.465938
CPI-SS0339AE950	SIRPA_CD47	ENSG00000198053	ENSG00000196776	FALSE	TRUE	TRUE	AM_AT1	0.845	0.001	O	3	-0.242977
CPI-SS039799099	FGFR1_NCAM1	ENSG00000077782	ENSG00000149294	TRUE	TRUE	TRUE	AM_AT1	0.263	0.006	O	2.22185	-1.92687
CPI-SS060B82BBC	JAG1_NOTCH2	ENSG00000101384	ENSG00000134250	FALSE	FALSE	TRUE	AM_AT1	0.512	0.001	O	3	-0.965784
CPI-SS0C28FEC7D	TNFSF13_TNFRSF14	ENSG00000161955	ENSG00000157873	TRUE	FALSE	TRUE	AM_AT1	0.213	0.001	O	3	-2.23107
CPI-SS0BD5C2A23	NRG1_ERBB4	ENSG00000157168	ENSG00000178568	TRUE	TRUE	TRUE	AM_AT1	0.735	0.001	O	3	-0.444184
CPI-SS06A999D25	PLD2_ARF1	ENSG00000129219	ENSG00000143761	FALSE	FALSE	FALSE	AM_AT1	0.16	0.001	O	3	-2.64386
CPI-SS0C85BC9AF	PROS1_AXL	ENSG00000184500	ENSG00000167601	TRUE	FALSE	TRUE	AM_AT1	0.402	0.001	O	3	-1.31473
CPI-SS03A4F7DC8	AXL_GAS6	ENSG00000167601	ENSG00000183087	TRUE	TRUE	FALSE	AM_AT1	0.201	0.001	O	3	-2.31473
CPI-SS0415CC75D	MERTK_GAS6	ENSG00000153208	ENSG00000183087	TRUE	TRUE	FALSE	AM_AT1	0.682	0.001	O	3	-0.552156
CPI-SC0545E2502	COL5A2_a1b1 complex	ENSG00000204262		TRUE	FALSE	FALSE	AM_AT1	0.501	0.007	O	2.1549	-0.997117
CPI-SC0F4BC2909	COL6A2_a1b1 complex	ENSG00000142173		TRUE	FALSE	FALSE	AM_AT1	0.444	0.001	O	3	-1.17137
CPI-SC0BD4C290F	COL14A1_a1b1 complex	ENSG00000187955		TRUE	FALSE	FALSE	AM_AT1	0.423	0.001	O	3	-1.24127
CPI-SC0BA41B0D3	COL19A1_a1b1 complex	ENSG00000082293		TRUE	FALSE	FALSE	AM_AT1	0.427	0.001	O	3	-1.22769
CPI-SC02392F4AF	COL4A1_a2b1 complex	ENSG00000187498		TRUE	FALSE	FALSE	AM_AT1	0.738	0.001	O	3	-0.438307
CPI-SC01FFC9392	FN1_a2b1 complex	ENSG00000115414		TRUE	FALSE	FALSE	AM_AT1	1.099	0.001	O	3	0.136191
CPI-SC0CA7B34A5	COL5A2_a2b1 complex	ENSG00000204262		TRUE	FALSE	FALSE	AM_AT1	0.787	0.001	O	3	-0.345564
CPI-SC07222A428	COL4A2_a2b1 complex	ENSG00000134871		TRUE	FALSE	FALSE	AM_AT1	0.801	0.001	O	3	-0.320126
CPI-SC0814068D9	COL6A2_a2b1 complex	ENSG00000142173		TRUE	FALSE	FALSE	AM_AT1	0.73	0.001	O	3	-0.454032
CPI-SC09C0B5D08	COL4A5_a2b1 complex	ENSG00000188153		TRUE	FALSE	FALSE	AM_AT1	0.768	0.001	O	3	-0.380822
CPI-SC052A417CB	COL4A3_a2b1 complex	ENSG00000169031		TRUE	FALSE	FALSE	AM_AT1	0.718	0.001	O	3	-0.477944
CPI-SC0E0C50FCA	COL14A1_a2b1 complex	ENSG00000187955		TRUE	FALSE	FALSE	AM_AT1	0.708	0.001	O	3	-0.498179
CPI-SC0ADD7BEF0	COL19A1_a2b1 complex	ENSG00000082293		TRUE	FALSE	FALSE	AM_AT1	0.713	0.001	O	3	-0.488026
CPI-SC0E3784FFB	LAMC1_a2b1 complex	ENSG00000135862		TRUE	FALSE	FALSE	AM_AT1	0.764	0.001	O	3	-0.388355
CPI-SC0D9B795CC	CDH1_a2b1 complex	ENSG00000039068		FALSE	FALSE	FALSE	AM_AT1	1.723	0.001	O	3	0.784923
CPI-SC04F2478E9	FN1_a3b1 complex	ENSG00000115414		TRUE	FALSE	FALSE	AM_AT1	0.771	0.001	O	3	-0.375197
CPI-SC0ED0520DD	LAMA3_a3b1 complex	ENSG00000053747		TRUE	FALSE	FALSE	AM_AT1	0.529	0.001	O	3	-0.91866
CPI-SC092C3E4DF	FN1_a8b1 complex	ENSG00000115414		TRUE	FALSE	FALSE	AM_AT1	0.813	0.001	O	3	-0.298673
CPI-SC096929DB0	FN1_aVb1 complex	ENSG00000115414		TRUE	FALSE	FALSE	AM_AT1	0.696	0.001	O	3	-0.522841
CPI-SC0847A64D2	FN1_aVb5 complex	ENSG00000115414		TRUE	FALSE	FALSE	AM_AT1	0.552	0.001	O	3	-0.85726
CPI-SC0E60FEE99	TGFB1_aVb6 complex	ENSG00000105329		TRUE	FALSE	FALSE	AM_AT1	0.564	0.001	O	3	-0.826233
CPI-CS0D238C22B	PlexinA2_complex1_SEMA3A		ENSG00000075213	TRUE	TRUE	FALSE	AM_AT1	0.56	0.001	O	3	-0.836501
CPI-CS0DEBE7B69	IL1 receptor_IL1RN		ENSG00000136689	TRUE	TRUE	FALSE	AM_AT1	0.566	0.001	O	3	-0.821126
CPI-SC0984894BC	TGFB1_TGFbeta receptor2	ENSG00000105329		TRUE	FALSE	TRUE	AM_AT1	0.584	0.001	O	3	-0.77596
CPI-SS0F1A060D4	PVR_NECTIN3	ENSG00000073008	ENSG00000177707	TRUE	TRUE	FALSE	AM_AT2	0.592	0.001	O	3	-0.756331
CPI-SS0B990492C	CADM1_NECTIN3	ENSG00000182985	ENSG00000177707	FALSE	FALSE	FALSE	AM_AT2	0.775	0.001	O	3	-0.367732
CPI-SS0C5E9FBFB	NECTIN1_NECTIN3	ENSG00000110400	ENSG00000177707	TRUE	TRUE	FALSE	AM_AT2	0.57	0.001	O	3	-0.810966
CPI-SS02FBD007E	NECTIN2_NECTIN3	ENSG00000130202	ENSG00000177707	FALSE	TRUE	FALSE	AM_AT2	0.694	0.001	O	3	-0.526992
CPI-SS0889E281D	CADM1_CADM1	ENSG00000182985	ENSG00000182985	FALSE	FALSE	FALSE	AM_AT2	1.19	0.001	O	3	0.250962
CPI-SS04A97448D	FGF1_FGFR2	ENSG00000113578	ENSG00000066468	TRUE	FALSE	TRUE	AM_AT2	1.606	0.001	O	3	0.683472
CPI-SS06B86672A	CD44_FGFR2	ENSG00000026508	ENSG00000066468	TRUE	TRUE	TRUE	AM_AT2	2.678	0.001	O	3	1.42116
CPI-SS0E928B8C8	FGF7_FGFR2	ENSG00000140285	ENSG00000066468	TRUE	FALSE	TRUE	AM_AT2	1.608	0.001	O	3	0.685267
CPI-SS0348DB5E3	FGFR1_FGFR2	ENSG00000077782	ENSG00000066468	TRUE	TRUE	TRUE	AM_AT2	1.612	0.001	O	3	0.688852
CPI-SS015819E65	FGF1_FGFR3	ENSG00000113578	ENSG00000068078	TRUE	FALSE	TRUE	AM_AT2	0.158	0.001	O	3	-2.662
CPI-SS055E061C9	LAMP1_FAM3C	ENSG00000185896	ENSG00000196937	TRUE	TRUE	FALSE	AM_AT2	0.291	0.001	O	3	-1.78091
CPI-SS02904BE32	GLRA2_FAM3C	ENSG00000101958	ENSG00000196937	TRUE	TRUE	FALSE	AM_AT2	0.151	0.001	O	3	-2.72738
CPI-SS0302E8E8F	CD74_COPA	ENSG00000019582	ENSG00000122218	TRUE	TRUE	FALSE	AM_AT2	1.047	0.001	O	3	0.0662614
CPI-SS0632A027A	CD44_HBEGF	ENSG00000026508	ENSG00000113070	TRUE	TRUE	TRUE	AM_AT2	1.231	0.001	O	3	0.299831
CPI-SS09808DEAE	CD74_APP	ENSG00000019582	ENSG00000142192	FALSE	TRUE	FALSE	AM_AT2	1.395	0.001	O	3	0.480265
CPI-SS0E00478B4	NRP2_VEGFA	ENSG00000118257	ENSG00000112715	TRUE	TRUE	FALSE	AM_AT2	1.106	0.001	O	3	0.145351
CPI-SS0F15C1AB3	NRP2_SEMA3F	ENSG00000118257	ENSG00000001617	TRUE	TRUE	FALSE	AM_AT2	0.927	0.001	O	3	-0.109359
CPI-SS0241A1F57	NRP2_SEMA3C	ENSG00000118257	ENSG00000075223	TRUE	TRUE	FALSE	AM_AT2	1.054	0.001	O	3	0.0758749
CPI-SS07CCAD9BF	GRN_SORT1	ENSG00000030582	ENSG00000134243	TRUE	FALSE	TRUE	AM_AT2	0.877	0.001	O	3	-0.189351
CPI-SS04F3A1E5C	COPA_SORT1	ENSG00000122218	ENSG00000134243	TRUE	FALSE	TRUE	AM_AT2	0.742	0.001	O	3	-0.430509
CPI-SS0A83A7E30	TNFSF13_FAS	ENSG00000161955	ENSG00000026103	TRUE	FALSE	TRUE	AM_AT2	0.144	0.001	O	3	-2.79586
CPI-SS01A07768A	CD46_JAG1	ENSG00000117335	ENSG00000101384	FALSE	TRUE	FALSE	AM_AT2	0.705	0.001	O	3	-0.504305
CPI-SS0339AE950	SIRPA_CD47	ENSG00000198053	ENSG00000196776	FALSE	TRUE	TRUE	AM_AT2	0.821	0.001	O	3	-0.284546
CPI-SS0C28FEC7D	TNFSF13_TNFRSF14	ENSG00000161955	ENSG00000157873	TRUE	FALSE	TRUE	AM_AT2	0.215	0.001	O	3	-2.21759
CPI-SS0BD5C2A23	NRG1_ERBB4	ENSG00000157168	ENSG00000178568	TRUE	TRUE	TRUE	AM_AT2	0.984	0.001	O	3	-0.0232698
CPI-SS06A999D25	PLD2_ARF1	ENSG00000129219	ENSG00000143761	FALSE	FALSE	FALSE	AM_AT2	0.187	0.001	O	3	-2.41889
CPI-SS0C85BC9AF	PROS1_AXL	ENSG00000184500	ENSG00000167601	TRUE	FALSE	TRUE	AM_AT2	0.338	0.001	O	3	-1.5649
CPI-SS03A4F7DC8	AXL_GAS6	ENSG00000167601	ENSG00000183087	TRUE	TRUE	FALSE	AM_AT2	0.197	0.001	O	3	-2.34373
CPI-SS0415CC75D	MERTK_GAS6	ENSG00000153208	ENSG00000183087	TRUE	TRUE	FALSE	AM_AT2	0.678	0.001	O	3	-0.560643
CPI-SC0D19BAF15	FN1_a10b1 complex	ENSG00000115414		TRUE	FALSE	FALSE	AM_AT2	0.564	0.001	O	3	-0.826233
CPI-SC015980AEB	COL14A1_a10b1 complex	ENSG00000187955		TRUE	FALSE	FALSE	AM_AT2	0.173	0.001	O	3	-2.53116
CPI-SC09DFB2ACA	COL19A1_a10b1 complex	ENSG00000082293		TRUE	FALSE	FALSE	AM_AT2	0.177	0.001	O	3	-2.49818
CPI-SC01FFC9392	FN1_a2b1 complex	ENSG00000115414		TRUE	FALSE	FALSE	AM_AT2	0.727	0.001	O	3	-0.459973
CPI-SC0E0C50FCA	COL14A1_a2b1 complex	ENSG00000187955		TRUE	FALSE	FALSE	AM_AT2	0.337	0.001	O	3	-1.56918
CPI-SC0ADD7BEF0	COL19A1_a2b1 complex	ENSG00000082293		TRUE	FALSE	FALSE	AM_AT2	0.341	0.001	O	3	-1.55216
CPI-SC0D9B795CC	CDH1_a2b1 complex	ENSG00000039068		FALSE	FALSE	FALSE	AM_AT2	1.351	0.001	O	3	0.434028
CPI-SC04F2478E9	FN1_a3b1 complex	ENSG00000115414		TRUE	FALSE	FALSE	AM_AT2	0.655	0.001	O	3	-0.610433
CPI-SC092C3E4DF	FN1_a8b1 complex	ENSG00000115414		TRUE	FALSE	FALSE	AM_AT2	0.645	0.001	O	3	-0.632629
CPI-SC096929DB0	FN1_aVb1 complex	ENSG00000115414		TRUE	FALSE	FALSE	AM_AT2	0.684	0.001	O	3	-0.547932
CPI-SC0E60FEE99	TGFB1_aVb6 complex	ENSG00000105329		TRUE	FALSE	FALSE	AM_AT2	0.552	0.001	O	3	-0.85726
CPI-SC098C06330	TGFB1_TGFbeta receptor1	ENSG00000105329		TRUE	FALSE	TRUE	AM_AT2	0.471	0.001	O	3	-1.0862
CPI-SC0984894BC	TGFB1_TGFbeta receptor2	ENSG00000105329		TRUE	FALSE	TRUE	AM_AT2	0.68	0.001	O	3	-0.556393
CPI-SC032246C72	TGFB2_TGFbeta receptor2	ENSG00000092969		TRUE	FALSE	TRUE	AM_AT2	0.43	0.001	O	3	-1.21759
CPI-SS06B86672A	CD44_FGFR2	ENSG00000026508	ENSG00000066468	TRUE	TRUE	TRUE	AM_B	1.368	0.001	O	3	0.452068
CPI-SS055E061C9	LAMP1_FAM3C	ENSG00000185896	ENSG00000196937	TRUE	TRUE	FALSE	AM_B	0.402	0.001	O	3	-1.31473
CPI-SS02904BE32	GLRA2_FAM3C	ENSG00000101958	ENSG00000196937	TRUE	TRUE	FALSE	AM_B	0.262	0.001	O	3	-1.93236
CPI-SS0302E8E8F	CD74_COPA	ENSG00000019582	ENSG00000122218	TRUE	TRUE	FALSE	AM_B	1.044	0.001	O	3	0.0621217
CPI-SS09808DEAE	CD74_APP	ENSG00000019582	ENSG00000142192	FALSE	TRUE	FALSE	AM_B	1.197	0.001	O	3	0.259423
CPI-SS02A0FF87F	FAM3C_CLEC2D	ENSG00000196937	ENSG00000069493	TRUE	FALSE	TRUE	AM_B	0.31	0.001	O	3	-1.68966
CPI-SS0339AE950	SIRPA_CD47	ENSG00000198053	ENSG00000196776	FALSE	TRUE	TRUE	AM_B	1.001	0.001	O	3	0.00144197
CPI-SS00D9A0644	FGFR2_CD83	ENSG00000066468	ENSG00000112149	TRUE	TRUE	TRUE	AM_B	0.624	0.001	O	3	-0.680382
CPI-SS0C28FEC7D	TNFSF13_TNFRSF14	ENSG00000161955	ENSG00000157873	TRUE	FALSE	TRUE	AM_B	0.221	0.001	O	3	-2.17788
CPI-SS06A999D25	PLD2_ARF1	ENSG00000129219	ENSG00000143761	FALSE	FALSE	FALSE	AM_B	0.179	0.001	O	3	-2.48197
CPI-SS061A7E099	CD55_ADGRE5	ENSG00000196352	ENSG00000123146	TRUE	TRUE	TRUE	AM_B	0.645	0.001	O	3	-0.632629
CPI-SS0CBC7840D	PTPRC_CD22	ENSG00000262418	ENSG00000012124	FALSE	FALSE	TRUE	AM_B	1.633	0.001	O	3	0.707525
CPI-SS0E0DEA7D5	PECAM1_CD38	ENSG00000261371	ENSG00000004468	FALSE	TRUE	TRUE	AM_B	1.188	0.001	O	3	0.248535
CPI-SS06CBC985C	LTBR_LTB	ENSG00000111321	ENSG00000204487	FALSE	TRUE	FALSE	AM_B	0.224	0.001	O	3	-2.15843
CPI-SC06364D669	FN1_a4b1 complex	ENSG00000115414		TRUE	FALSE	FALSE	AM_B	1.012	0.001	O	3	0.0172093
CPI-SC0E9C058EB	PLAUR_a4b1 complex	ENSG00000011422		TRUE	TRUE	FALSE	AM_B	0.764	0.001	O	3	-0.388355
CPI-SC070D5A96F	JAM2_a4b1 complex	ENSG00000154721		FALSE	FALSE	FALSE	AM_B	0.622	0.001	O	3	-0.685014
CPI-SC092C3E4DF	FN1_a8b1 complex	ENSG00000115414		TRUE	FALSE	FALSE	AM_B	0.644	0.001	O	3	-0.634867
CPI-SC0B6D68FD5	ICAM1_aMb2 complex	ENSG00000090339		FALSE	TRUE	FALSE	AM_B	0.237	0.007	O	2.1549	-2.07704
CPI-SC0A9458008	ICAM1_aXb2 complex	ENSG00000090339		FALSE	TRUE	FALSE	AM_B	0.237	0.007	O	2.1549	-2.07704
CPI-SC098C06330	TGFB1_TGFbeta receptor1	ENSG00000105329		TRUE	FALSE	TRUE	AM_B	0.522	0.001	O	3	-0.937878
CPI-SS04A97448D	FGF1_FGFR2	ENSG00000113578	ENSG00000066468	TRUE	FALSE	TRUE	AM_CC	0.613	0.001	O	3	-0.706041
CPI-SS06B86672A	CD44_FGFR2	ENSG00000026508	ENSG00000066468	TRUE	TRUE	TRUE	AM_CC	1.686	0.001	O	3	0.753605
CPI-SS0302E8E8F	CD74_COPA	ENSG00000019582	ENSG00000122218	TRUE	TRUE	FALSE	AM_CC	0.981	0.001	O	3	-0.027675
CPI-SS09808DEAE	CD74_APP	ENSG00000019582	ENSG00000142192	FALSE	TRUE	FALSE	AM_CC	1.292	0.001	O	3	0.369606
CPI-SS0E00478B4	NRP2_VEGFA	ENSG00000118257	ENSG00000112715	TRUE	TRUE	FALSE	AM_CC	1.057	0.001	O	3	0.0799754
CPI-SS0F15C1AB3	NRP2_SEMA3F	ENSG00000118257	ENSG00000001617	TRUE	TRUE	FALSE	AM_CC	0.94	0.001	O	3	-0.0892673
CPI-SS0241A1F57	NRP2_SEMA3C	ENSG00000118257	ENSG00000075223	TRUE	TRUE	FALSE	AM_CC	1.108	0.001	O	3	0.147958
CPI-SS07CCAD9BF	GRN_SORT1	ENSG00000030582	ENSG00000134243	TRUE	FALSE	TRUE	AM_CC	0.662	0.001	O	3	-0.595097
CPI-SS01A07768A	CD46_JAG1	ENSG00000117335	ENSG00000101384	FALSE	TRUE	FALSE	AM_CC	0.723	0.001	O	3	-0.467932
CPI-SS0339AE950	SIRPA_CD47	ENSG00000198053	ENSG00000196776	FALSE	TRUE	TRUE	AM_CC	0.603	0.001	O	3	-0.72977
CPI-SS0C28FEC7D	TNFSF13_TNFRSF14	ENSG00000161955	ENSG00000157873	TRUE	FALSE	TRUE	AM_CC	0.181	0.001	O	3	-2.46594
CPI-SS0822AEF5F	PTPRC_MRC1	ENSG00000262418	ENSG00000260314	FALSE	FALSE	TRUE	AM_CC	1.178	0.001	O	3	0.23634
CPI-SC01FFC9392	FN1_a2b1 complex	ENSG00000115414		TRUE	FALSE	FALSE	AM_CC	0.583	0.001	O	3	-0.778432
CPI-SC0D9B795CC	CDH1_a2b1 complex	ENSG00000039068		FALSE	FALSE	FALSE	AM_CC	1.207	0.001	O	3	0.271426
CPI-SC04F2478E9	FN1_a3b1 complex	ENSG00000115414		TRUE	FALSE	FALSE	AM_CC	0.541	0.001	O	3	-0.8863
CPI-SC06364D669	FN1_a4b1 complex	ENSG00000115414		TRUE	FALSE	FALSE	AM_CC	0.599	0.001	O	3	-0.739372
CPI-SC0E9C058EB	PLAUR_a4b1 complex	ENSG00000011422		TRUE	TRUE	FALSE	AM_CC	0.351	0.001	O	3	-1.51046
CPI-SC092C3E4DF	FN1_a8b1 complex	ENSG00000115414		TRUE	FALSE	FALSE	AM_CC	0.622	0.001	O	3	-0.685014
CPI-SC096929DB0	FN1_aVb1 complex	ENSG00000115414		TRUE	FALSE	FALSE	AM_CC	0.715	0.001	O	3	-0.483985
CPI-SC0847A64D2	FN1_aVb5 complex	ENSG00000115414		TRUE	FALSE	FALSE	AM_CC	0.551	0.001	O	3	-0.859876
CPI-SC0E60FEE99	TGFB1_aVb6 complex	ENSG00000105329		TRUE	FALSE	FALSE	AM_CC	0.584	0.001	O	3	-0.77596
CPI-SC0984894BC	TGFB1_TGFbeta receptor2	ENSG00000105329		TRUE	FALSE	TRUE	AM_CC	0.567	0.001	O	3	-0.818579
CPI-SS0755A26DD	FGF1_FGFR1	ENSG00000113578	ENSG00000077782	TRUE	FALSE	TRUE	AM_CEC	0.224	0.001	O	3	-2.15843
CPI-SS06B86672A	CD44_FGFR2	ENSG00000026508	ENSG00000066468	TRUE	TRUE	TRUE	AM_CEC	1.333	0.001	O	3	0.414677
CPI-SS068C742A1	FGF1_TGFBR3	ENSG00000113578	ENSG00000069702	TRUE	FALSE	TRUE	AM_CEC	0.841	0.001	O	3	-0.249822
CPI-SS085EE60B1	TGFB1_TGFBR3	ENSG00000105329	ENSG00000069702	TRUE	FALSE	TRUE	AM_CEC	1.106	0.001	O	3	0.145351
CPI-SS0178F5C45	TGFB2_TGFBR3	ENSG00000092969	ENSG00000069702	TRUE	FALSE	TRUE	AM_CEC	0.857	0.001	O	3	-0.222633
CPI-SS0302E8E8F	CD74_COPA	ENSG00000019582	ENSG00000122218	TRUE	TRUE	FALSE	AM_CEC	1.039	0.001	O	3	0.0551957
CPI-SS09808DEAE	CD74_APP	ENSG00000019582	ENSG00000142192	FALSE	TRUE	FALSE	AM_CEC	1.707	0.001	O	3	0.771463
CPI-SS0F15C1AB3	NRP2_SEMA3F	ENSG00000118257	ENSG00000001617	TRUE	TRUE	FALSE	AM_CEC	1.025	0.001	O	3	0.0356239
CPI-SS07CCAD9BF	GRN_SORT1	ENSG00000030582	ENSG00000134243	TRUE	FALSE	TRUE	AM_CEC	0.747	0.001	O	3	-0.42082
CPI-SS04F3A1E5C	COPA_SORT1	ENSG00000122218	ENSG00000134243	TRUE	FALSE	TRUE	AM_CEC	0.612	0.001	O	3	-0.708396
CPI-SS0F9B3B259	TNFSF13_TNFRSF1A	ENSG00000161955	ENSG00000067182	TRUE	FALSE	TRUE	AM_CEC	0.174	0.001	O	3	-2.52284
CPI-SS01A07768A	CD46_JAG1	ENSG00000117335	ENSG00000101384	FALSE	TRUE	FALSE	AM_CEC	0.865	0.001	O	3	-0.209228
CPI-SS0339AE950	SIRPA_CD47	ENSG00000198053	ENSG00000196776	FALSE	TRUE	TRUE	AM_CEC	0.664	0.001	O	3	-0.590745
CPI-SS0179FBFD3	TNFRSF10A_TNFSF10	ENSG00000104689	ENSG00000121858	TRUE	TRUE	FALSE	AM_CEC	0.687	0.001	O	3	-0.541618
CPI-SS0898D7F7F	TNFRSF10B_TNFSF10	ENSG00000120889	ENSG00000121858	TRUE	TRUE	FALSE	AM_CEC	0.884	0.001	O	3	-0.177882
CPI-SS01469637C	WNT2B_FZD4	ENSG00000134245	ENSG00000174804	TRUE	FALSE	TRUE	AM_CEC	0.255	0.001	O	3	-1.97143
CPI-SS0837E9F59	JAG1_NOTCH4	ENSG00000101384	ENSG00000238196	FALSE	FALSE	TRUE	AM_CEC	0.353	0.001	O	3	-1.50226
CPI-SS0C03F7CDC	VEGFA_KDR	ENSG00000112715	ENSG00000128052	TRUE	FALSE	TRUE	AM_CEC	0.464	0.001	O	3	-1.1078
CPI-SS0C28FEC7D	TNFSF13_TNFRSF14	ENSG00000161955	ENSG00000157873	TRUE	FALSE	TRUE	AM_CEC	0.204	0.001	O	3	-2.29336
CPI-SS06A999D25	PLD2_ARF1	ENSG00000129219	ENSG00000143761	FALSE	FALSE	FALSE	AM_CEC	0.176	0.001	O	3	-2.50635
CPI-SS0BAB460FF	ANGPT2_TEK	ENSG00000091879	ENSG00000120156	TRUE	FALSE	TRUE	AM_CEC	0.957	0.001	O	3	-0.0634092
CPI-SS079DDF890	TNFSF12_TNFRSF25	ENSG00000239697	ENSG00000215788	TRUE	FALSE	TRUE	AM_CEC	0.141	0.001	O	3	-2.82623
CPI-SS0B9B3870A	VEGFA_FLT1	ENSG00000112715	ENSG00000102755	TRUE	FALSE	TRUE	AM_CEC	0.874	0.001	O	3	-0.194295
CPI-SS079728E8B	ADORA2B_ENTPD1	ENSG00000170425	ENSG00000138185	FALSE	TRUE	FALSE	AM_CEC	0.611	0.001	O	3	-0.710756
CPI-SS061A7E099	CD55_ADGRE5	ENSG00000196352	ENSG00000123146	TRUE	TRUE	TRUE	AM_CEC	0.832	0.001	O	3	-0.265345
CPI-SC0D19BAF15	FN1_a10b1 complex	ENSG00000115414		TRUE	FALSE	FALSE	AM_CEC	0.596	0.001	O	3	-0.746616
CPI-SC015980AEB	COL14A1_a10b1 complex	ENSG00000187955		TRUE	FALSE	FALSE	AM_CEC	0.205	0.001	O	3	-2.2863
CPI-SC09DFB2ACA	COL19A1_a10b1 complex	ENSG00000082293		TRUE	FALSE	FALSE	AM_CEC	0.209	0.001	O	3	-2.25843
CPI-SC01FFC9392	FN1_a2b1 complex	ENSG00000115414		TRUE	FALSE	FALSE	AM_CEC	0.55	0.001	O	3	-0.862496
CPI-SC0D9B795CC	CDH1_a2b1 complex	ENSG00000039068		FALSE	FALSE	FALSE	AM_CEC	1.174	0.001	O	3	0.231432
CPI-SC04F2478E9	FN1_a3b1 complex	ENSG00000115414		TRUE	FALSE	FALSE	AM_CEC	0.582	0.001	O	3	-0.780909
CPI-SC06364D669	FN1_a4b1 complex	ENSG00000115414		TRUE	FALSE	FALSE	AM_CEC	0.564	0.001	O	3	-0.826233
CPI-SC0E9C058EB	PLAUR_a4b1 complex	ENSG00000011422		TRUE	TRUE	FALSE	AM_CEC	0.316	0.001	O	3	-1.662
CPI-SC08B2AD7C6	FN1_a5b1 complex	ENSG00000115414		TRUE	FALSE	FALSE	AM_CEC	0.633	0.001	O	3	-0.659723
CPI-SC058F72F90	FBN1_a5b1 complex	ENSG00000166147		TRUE	FALSE	FALSE	AM_CEC	0.436	0.001	O	3	-1.1976
CPI-SC092C3E4DF	FN1_a8b1 complex	ENSG00000115414		TRUE	FALSE	FALSE	AM_CEC	0.69	0.001	O	3	-0.535332
CPI-SC096929DB0	FN1_aVb1 complex	ENSG00000115414		TRUE	FALSE	FALSE	AM_CEC	0.65	0.001	O	3	-0.621488
CPI-SC0847A64D2	FN1_aVb5 complex	ENSG00000115414		TRUE	FALSE	FALSE	AM_CEC	0.555	0.001	O	3	-0.84944
CPI-SC0EEF3A379	LAMC1_a6b1 complex	ENSG00000135862		TRUE	FALSE	FALSE	AM_CEC	0.579	0.001	O	3	-0.788365
CPI-SC0E60FEE99	TGFB1_aVb6 complex	ENSG00000105329		TRUE	FALSE	FALSE	AM_CEC	0.518	0.001	O	3	-0.948976
CPI-CS0C16967C6	ACVR1_BMPR2_BMP6		ENSG00000153162	TRUE	TRUE	FALSE	AM_CEC	0.638	0.001	O	3	-0.648372
CPI-CS0FFBA02F8	ACVR_1A2A receptor_BMP6		ENSG00000153162	TRUE	TRUE	FALSE	AM_CEC	0.544	0.001	O	3	-0.878321
CPI-CS0F6CFB979	BMPR1A_BMPR2_BMP6		ENSG00000153162	TRUE	TRUE	FALSE	AM_CEC	0.685	0.001	O	3	-0.545824
CPI-CS0247DA882	BMR1A_ACR2A_BMP6		ENSG00000153162	TRUE	TRUE	FALSE	AM_CEC	0.544	0.001	O	3	-0.878321
CPI-SC098C06330	TGFB1_TGFbeta receptor1	ENSG00000105329		TRUE	FALSE	TRUE	AM_CEC	0.45	0.007	O	2.1549	-1.152
CPI-SC0984894BC	TGFB1_TGFbeta receptor2	ENSG00000105329		TRUE	FALSE	TRUE	AM_CEC	0.488	0.007	O	2.1549	-1.03505
CPI-SC0E5218AA4	NRG1_a6b4 complex	ENSG00000157168		TRUE	TRUE	FALSE	AM_CEC	0.353	0.001	O	3	-1.50226
CPI-SS0C5E9FBFB	NECTIN1_NECTIN3	ENSG00000110400	ENSG00000177707	TRUE	TRUE	FALSE	AM_Fib	0.268	0.001	O	3	-1.8997
CPI-SS0D9366D11	FGF1_FGFR4	ENSG00000113578	ENSG00000160867	TRUE	FALSE	TRUE	AM_Fib	0.299	0.001	O	3	-1.74178
CPI-SS044CF7EAE	TNFRSF10A_FGFR4	ENSG00000104689	ENSG00000160867	TRUE	TRUE	TRUE	AM_Fib	0.3	0.001	O	3	-1.73697
CPI-SS0D95D41D6	FGF7_FGFR4	ENSG00000140285	ENSG00000160867	TRUE	FALSE	TRUE	AM_Fib	0.301	0.001	O	3	-1.73216
CPI-SS0755A26DD	FGF1_FGFR1	ENSG00000113578	ENSG00000077782	TRUE	FALSE	TRUE	AM_Fib	0.442	0.001	O	3	-1.17788
CPI-SS06B86672A	CD44_FGFR2	ENSG00000026508	ENSG00000066468	TRUE	TRUE	TRUE	AM_Fib	1.331	0.001	O	3	0.412511
CPI-SS068C742A1	FGF1_TGFBR3	ENSG00000113578	ENSG00000069702	TRUE	FALSE	TRUE	AM_Fib	0.827	0.001	O	3	-0.274041
CPI-SS085EE60B1	TGFB1_TGFBR3	ENSG00000105329	ENSG00000069702	TRUE	FALSE	TRUE	AM_Fib	1.092	0.001	O	3	0.126973
CPI-SS0178F5C45	TGFB2_TGFBR3	ENSG00000092969	ENSG00000069702	TRUE	FALSE	TRUE	AM_Fib	0.843	0.001	O	3	-0.246395
CPI-SS0302E8E8F	CD74_COPA	ENSG00000019582	ENSG00000122218	TRUE	TRUE	FALSE	AM_Fib	1.07	0.001	O	3	0.0976108
CPI-SS09808DEAE	CD74_APP	ENSG00000019582	ENSG00000142192	FALSE	TRUE	FALSE	AM_Fib	1.234	0.001	O	3	0.303342
CPI-SS0241A1F57	NRP2_SEMA3C	ENSG00000118257	ENSG00000075223	TRUE	TRUE	FALSE	AM_Fib	1.088	0.001	O	3	0.121679
CPI-SS07CCAD9BF	GRN_SORT1	ENSG00000030582	ENSG00000134243	TRUE	FALSE	TRUE	AM_Fib	0.698	0.001	O	3	-0.518701
CPI-SS04F3A1E5C	COPA_SORT1	ENSG00000122218	ENSG00000134243	TRUE	FALSE	TRUE	AM_Fib	0.563	0.001	O	3	-0.828793
CPI-SS0A83A7E30	TNFSF13_FAS	ENSG00000161955	ENSG00000026103	TRUE	FALSE	TRUE	AM_Fib	0.233	0.001	O	3	-2.1016
CPI-SS0339AE950	SIRPA_CD47	ENSG00000198053	ENSG00000196776	FALSE	TRUE	TRUE	AM_Fib	0.729	0.001	O	3	-0.456009
CPI-SS07833475A	FGFR1_FGF7	ENSG00000077782	ENSG00000140285	TRUE	TRUE	FALSE	AM_Fib	0.491	0.001	O	3	-1.02621
CPI-SS060B82BBC	JAG1_NOTCH2	ENSG00000101384	ENSG00000134250	FALSE	FALSE	TRUE	AM_Fib	0.507	0.001	O	3	-0.979942
CPI-SS0C28FEC7D	TNFSF13_TNFRSF14	ENSG00000161955	ENSG00000157873	TRUE	FALSE	TRUE	AM_Fib	0.159	0.001	O	3	-2.6529
CPI-SS06A999D25	PLD2_ARF1	ENSG00000129219	ENSG00000143761	FALSE	FALSE	FALSE	AM_Fib	0.177	0.001	O	3	-2.49818
CPI-SS0A915097A	GRIN2D_IL16	ENSG00000105464	ENSG00000172349	TRUE	TRUE	FALSE	AM_Fib	0.459	0.001	O	3	-1.12343
CPI-SS079728E8B	ADORA2B_ENTPD1	ENSG00000170425	ENSG00000138185	FALSE	TRUE	FALSE	AM_Fib	0.383	0.001	O	3	-1.38458
CPI-SS0C85BC9AF	PROS1_AXL	ENSG00000184500	ENSG00000167601	TRUE	FALSE	TRUE	AM_Fib	0.527	0.001	O	3	-0.924125
CPI-SS0D0252D87	AXL_IL15RA	ENSG00000167601	ENSG00000134470	TRUE	TRUE	TRUE	AM_Fib	0.467	0.001	O	3	-1.09851
CPI-SS0B337B316	TEK_ANGPT1	ENSG00000120156	ENSG00000154188	TRUE	TRUE	FALSE	AM_Fib	1.27	0.001	O	3	0.344828
CPI-SC01FFC9392	FN1_a2b1 complex	ENSG00000115414		TRUE	FALSE	FALSE	AM_Fib	0.572	0.001	O	3	-0.805913
CPI-SC0D9B795CC	CDH1_a2b1 complex	ENSG00000039068		FALSE	FALSE	FALSE	AM_Fib	1.196	0.001	O	3	0.258217
CPI-SC04F2478E9	FN1_a3b1 complex	ENSG00000115414		TRUE	FALSE	FALSE	AM_Fib	0.664	0.001	O	3	-0.590745
CPI-SC092C3E4DF	FN1_a8b1 complex	ENSG00000115414		TRUE	FALSE	FALSE	AM_Fib	0.672	0.001	O	3	-0.573467
CPI-SC096929DB0	FN1_aVb1 complex	ENSG00000115414		TRUE	FALSE	FALSE	AM_Fib	0.659	0.001	O	3	-0.60165
CPI-SC0847A64D2	FN1_aVb5 complex	ENSG00000115414		TRUE	FALSE	FALSE	AM_Fib	0.583	0.001	O	3	-0.778432
CPI-SC0E60FEE99	TGFB1_aVb6 complex	ENSG00000105329		TRUE	FALSE	FALSE	AM_Fib	0.528	0.001	O	3	-0.92139
CPI-CS0E1BF543E	ACVR1_BMPR2_BMP5		ENSG00000112175	TRUE	TRUE	FALSE	AM_Fib	0.767	0.001	O	3	-0.382702
CPI-CS0EC80CA59	ACVR_1A2A receptor_BMP5		ENSG00000112175	TRUE	TRUE	FALSE	AM_Fib	0.673	0.001	O	3	-0.571322
CPI-CS046BCFC6F	BMPR1A_BMPR2_BMP5		ENSG00000112175	TRUE	TRUE	FALSE	AM_Fib	0.814	0.001	O	3	-0.296899
CPI-CS047EE9E03	BMR1A_ACR2A_BMP5		ENSG00000112175	TRUE	TRUE	FALSE	AM_Fib	0.673	0.001	O	3	-0.571322
CPI-SC098C06330	TGFB1_TGFbeta receptor1	ENSG00000105329		TRUE	FALSE	TRUE	AM_Fib	0.5	0.001	O	3	-1
CPI-SC0984894BC	TGFB1_TGFbeta receptor2	ENSG00000105329		TRUE	FALSE	TRUE	AM_Fib	0.541	0.001	O	3	-0.8863
CPI-SS0755A26DD	FGF1_FGFR1	ENSG00000113578	ENSG00000077782	TRUE	FALSE	TRUE	AM_IM	0.256	0.001	O	3	-1.96578
CPI-SS06B86672A	CD44_FGFR2	ENSG00000026508	ENSG00000066468	TRUE	TRUE	TRUE	AM_IM	1.316	0.001	O	3	0.396159
CPI-SS055E061C9	LAMP1_FAM3C	ENSG00000185896	ENSG00000196937	TRUE	TRUE	FALSE	AM_IM	0.317	0.001	O	3	-1.65745
CPI-SS02904BE32	GLRA2_FAM3C	ENSG00000101958	ENSG00000196937	TRUE	TRUE	FALSE	AM_IM	0.177	0.001	O	3	-2.49818
CPI-SS0DA033F03	TNFRSF1A_GRN	ENSG00000067182	ENSG00000030582	TRUE	TRUE	FALSE	AM_IM	0.318	0.001	O	3	-1.6529
CPI-SS0C4E86714	TNFRSF1B_GRN	ENSG00000028137	ENSG00000030582	TRUE	TRUE	FALSE	AM_IM	0.495	0.001	O	3	-1.0145
CPI-SS0302E8E8F	CD74_COPA	ENSG00000019582	ENSG00000122218	TRUE	TRUE	FALSE	AM_IM	1.022	0.001	O	3	0.0313952
CPI-SS0632A027A	CD44_HBEGF	ENSG00000026508	ENSG00000113070	TRUE	TRUE	TRUE	AM_IM	1.229	0.001	O	3	0.297485
CPI-SS09808DEAE	CD74_APP	ENSG00000019582	ENSG00000142192	FALSE	TRUE	FALSE	AM_IM	1.319	0.001	O	3	0.399445
CPI-SS0E00478B4	NRP2_VEGFA	ENSG00000118257	ENSG00000112715	TRUE	TRUE	FALSE	AM_IM	0.965	0.001	O	3	-0.0513992
CPI-SS07CCAD9BF	GRN_SORT1	ENSG00000030582	ENSG00000134243	TRUE	FALSE	TRUE	AM_IM	0.736	0.001	O	3	-0.442222
CPI-SS04F3A1E5C	COPA_SORT1	ENSG00000122218	ENSG00000134243	TRUE	FALSE	TRUE	AM_IM	0.601	0.001	O	3	-0.734563
CPI-SS0F9B3B259	TNFSF13_TNFRSF1A	ENSG00000161955	ENSG00000067182	TRUE	FALSE	TRUE	AM_IM	0.221	0.001	O	3	-2.17788
CPI-SS0339AE950	SIRPA_CD47	ENSG00000198053	ENSG00000196776	FALSE	TRUE	TRUE	AM_IM	0.662	0.001	O	3	-0.595097
CPI-SS039799099	FGFR1_NCAM1	ENSG00000077782	ENSG00000149294	TRUE	TRUE	TRUE	AM_IM	0.569	0.001	O	3	-0.813499
CPI-SS00D9A0644	FGFR2_CD83	ENSG00000066468	ENSG00000112149	TRUE	TRUE	TRUE	AM_IM	0.549	0.001	O	3	-0.865122
CPI-SS060B82BBC	JAG1_NOTCH2	ENSG00000101384	ENSG00000134250	FALSE	FALSE	TRUE	AM_IM	0.512	0.001	O	3	-0.965784
CPI-SS0C28FEC7D	TNFSF13_TNFRSF14	ENSG00000161955	ENSG00000157873	TRUE	FALSE	TRUE	AM_IM	0.281	0.001	O	3	-1.83136
CPI-SS06A999D25	PLD2_ARF1	ENSG00000129219	ENSG00000143761	FALSE	FALSE	FALSE	AM_IM	0.194	0.001	O	3	-2.36587
CPI-SS079728E8B	ADORA2B_ENTPD1	ENSG00000170425	ENSG00000138185	FALSE	TRUE	FALSE	AM_IM	0.789	0.001	O	3	-0.341903
CPI-SS0C85BC9AF	PROS1_AXL	ENSG00000184500	ENSG00000167601	TRUE	FALSE	TRUE	AM_IM	0.597	0.001	O	3	-0.744197
CPI-SS061A7E099	CD55_ADGRE5	ENSG00000196352	ENSG00000123146	TRUE	TRUE	TRUE	AM_IM	0.727	0.001	O	3	-0.459973
CPI-SS0822AEF5F	PTPRC_MRC1	ENSG00000262418	ENSG00000260314	FALSE	FALSE	TRUE	AM_IM	2.264	0.001	O	3	1.17887
CPI-SS01560CA22	CD99_PILRA	ENSG00000002586	ENSG00000085514	TRUE	FALSE	TRUE	AM_IM	0.723	0.001	O	3	-0.467932
CPI-SS0D0252D87	AXL_IL15RA	ENSG00000167601	ENSG00000134470	TRUE	TRUE	TRUE	AM_IM	0.274	0.001	O	3	-1.86775
CPI-SC06364D669	FN1_a4b1 complex	ENSG00000115414		TRUE	FALSE	FALSE	AM_IM	0.677	0.001	O	3	-0.562772
CPI-SC0E9C058EB	PLAUR_a4b1 complex	ENSG00000011422		TRUE	TRUE	FALSE	AM_IM	0.429	0.001	O	3	-1.22095
CPI-SC092C3E4DF	FN1_a8b1 complex	ENSG00000115414		TRUE	FALSE	FALSE	AM_IM	0.608	0.001	O	3	-0.717857
CPI-SC096929DB0	FN1_aVb1 complex	ENSG00000115414		TRUE	FALSE	FALSE	AM_IM	0.753	0.001	O	3	-0.409278
CPI-SC0847A64D2	FN1_aVb5 complex	ENSG00000115414		TRUE	FALSE	FALSE	AM_IM	0.676	0.001	O	3	-0.564905
CPI-SC0E60FEE99	TGFB1_aVb6 complex	ENSG00000105329		TRUE	FALSE	FALSE	AM_IM	0.622	0.001	O	3	-0.685014
CPI-SC098C06330	TGFB1_TGFbeta receptor1	ENSG00000105329		TRUE	FALSE	TRUE	AM_IM	0.903	0.001	O	3	-0.147202
CPI-SC03DD946B2	TGFB2_TGFbeta receptor1	ENSG00000092969		TRUE	FALSE	TRUE	AM_IM	0.653	0.001	O	3	-0.614845
CPI-SS06B86672A	CD44_FGFR2	ENSG00000026508	ENSG00000066468	TRUE	TRUE	TRUE	AM_LEC	1.355	0.001	O	3	0.438293
CPI-SS085EE60B1	TGFB1_TGFBR3	ENSG00000105329	ENSG00000069702	TRUE	FALSE	TRUE	AM_LEC	1.054	0.001	O	3	0.0758749
CPI-SS055E061C9	LAMP1_FAM3C	ENSG00000185896	ENSG00000196937	TRUE	TRUE	FALSE	AM_LEC	0.307	0.001	O	3	-1.70369
CPI-SS0DA033F03	TNFRSF1A_GRN	ENSG00000067182	ENSG00000030582	TRUE	TRUE	FALSE	AM_LEC	0.234	0.001	O	3	-2.09542
CPI-SS0C4E86714	TNFRSF1B_GRN	ENSG00000028137	ENSG00000030582	TRUE	TRUE	FALSE	AM_LEC	0.411	0.001	O	3	-1.28279
CPI-SS0302E8E8F	CD74_COPA	ENSG00000019582	ENSG00000122218	TRUE	TRUE	FALSE	AM_LEC	1.027	0.001	O	3	0.0384362
CPI-SS09808DEAE	CD74_APP	ENSG00000019582	ENSG00000142192	FALSE	TRUE	FALSE	AM_LEC	1.613	0.001	O	3	0.689746
CPI-SS0E00478B4	NRP2_VEGFA	ENSG00000118257	ENSG00000112715	TRUE	TRUE	FALSE	AM_LEC	1.008	0.001	O	3	0.0114956
CPI-SS0D22A09AD	NRP2_PGF	ENSG00000118257	ENSG00000119630	TRUE	TRUE	FALSE	AM_LEC	0.951	0.001	O	3	-0.0724828
CPI-SS08083B141	NRP1_SEMA3A	ENSG00000099250	ENSG00000075213	TRUE	TRUE	FALSE	AM_LEC	1.016	0.001	O	3	0.0229004
CPI-SS0241A1F57	NRP2_SEMA3C	ENSG00000118257	ENSG00000075223	TRUE	TRUE	FALSE	AM_LEC	1.193	0.001	O	3	0.254594
CPI-SS0F9B3B259	TNFSF13_TNFRSF1A	ENSG00000161955	ENSG00000067182	TRUE	FALSE	TRUE	AM_LEC	0.153	0.007	O	2.1549	-2.7084
CPI-SS01A07768A	CD46_JAG1	ENSG00000117335	ENSG00000101384	FALSE	TRUE	FALSE	AM_LEC	0.685	0.001	O	3	-0.545824
CPI-SS0339AE950	SIRPA_CD47	ENSG00000198053	ENSG00000196776	FALSE	TRUE	TRUE	AM_LEC	0.762	0.001	O	3	-0.392137
CPI-SS08D0F9109	EFNB2_EPHB4	ENSG00000125266	ENSG00000196411	FALSE	TRUE	TRUE	AM_LEC	0.591	0.001	O	3	-0.75877
CPI-SS0822AEF5F	PTPRC_MRC1	ENSG00000262418	ENSG00000260314	FALSE	FALSE	TRUE	AM_LEC	1.339	0.001	O	3	0.421156
CPI-SS03A4F7DC8	AXL_GAS6	ENSG00000167601	ENSG00000183087	TRUE	TRUE	FALSE	AM_LEC	0.208	0.001	O	3	-2.26534
CPI-SS0415CC75D	MERTK_GAS6	ENSG00000153208	ENSG00000183087	TRUE	TRUE	FALSE	AM_LEC	0.689	0.001	O	3	-0.537424
CPI-SC0D19BAF15	FN1_a10b1 complex	ENSG00000115414		TRUE	FALSE	FALSE	AM_LEC	0.529	0.001	O	3	-0.91866
CPI-SC0D9B795CC	CDH1_a2b1 complex	ENSG00000039068		FALSE	FALSE	FALSE	AM_LEC	1.141	0.001	O	3	0.190299
CPI-SC04F2478E9	FN1_a3b1 complex	ENSG00000115414		TRUE	FALSE	FALSE	AM_LEC	0.553	0.001	O	3	-0.854649
CPI-SC08B2AD7C6	FN1_a5b1 complex	ENSG00000115414		TRUE	FALSE	FALSE	AM_LEC	0.559	0.001	O	3	-0.83908
CPI-SC092C3E4DF	FN1_a8b1 complex	ENSG00000115414		TRUE	FALSE	FALSE	AM_LEC	0.702	0.001	O	3	-0.510457
CPI-SC096929DB0	FN1_aVb1 complex	ENSG00000115414		TRUE	FALSE	FALSE	AM_LEC	0.617	0.001	O	3	-0.696658
CPI-CS0D238C22B	PlexinA2_complex1_SEMA3A		ENSG00000075213	TRUE	TRUE	FALSE	AM_LEC	1.007	0.001	O	3	0.0100637
CPI-SC0E5218AA4	NRG1_a6b4 complex	ENSG00000157168		TRUE	TRUE	FALSE	AM_LEC	0.444	0.001	O	3	-1.17137
CPI-SS06B86672A	CD44_FGFR2	ENSG00000026508	ENSG00000066468	TRUE	TRUE	TRUE	AM_Per	1.293	0.001	O	3	0.370722
CPI-SS055E061C9	LAMP1_FAM3C	ENSG00000185896	ENSG00000196937	TRUE	TRUE	FALSE	AM_Per	0.303	0.001	O	3	-1.72261
CPI-SS02904BE32	GLRA2_FAM3C	ENSG00000101958	ENSG00000196937	TRUE	TRUE	FALSE	AM_Per	0.163	0.001	O	3	-2.61706
CPI-SS0302E8E8F	CD74_COPA	ENSG00000019582	ENSG00000122218	TRUE	TRUE	FALSE	AM_Per	0.995	0.001	O	3	-0.00723157
CPI-SS09808DEAE	CD74_APP	ENSG00000019582	ENSG00000142192	FALSE	TRUE	FALSE	AM_Per	1.251	0.001	O	3	0.323082
CPI-SS0241A1F57	NRP2_SEMA3C	ENSG00000118257	ENSG00000075223	TRUE	TRUE	FALSE	AM_Per	0.955	0.001	O	3	-0.0664274
CPI-SS07CCAD9BF	GRN_SORT1	ENSG00000030582	ENSG00000134243	TRUE	FALSE	TRUE	AM_Per	1.042	0.001	O	3	0.0593553
CPI-SS04F3A1E5C	COPA_SORT1	ENSG00000122218	ENSG00000134243	TRUE	FALSE	TRUE	AM_Per	0.907	0.001	O	3	-0.140826
CPI-SS0339AE950	SIRPA_CD47	ENSG00000198053	ENSG00000196776	FALSE	TRUE	TRUE	AM_Per	0.694	0.001	O	3	-0.526992
CPI-SS060B82BBC	JAG1_NOTCH2	ENSG00000101384	ENSG00000134250	FALSE	FALSE	TRUE	AM_Per	0.57	0.001	O	3	-0.810966
CPI-SS0B99F22A2	JAG1_NOTCH3	ENSG00000101384	ENSG00000074181	FALSE	FALSE	TRUE	AM_Per	1.076	0.001	O	3	0.105678
CPI-SS0BD5C2A23	NRG1_ERBB4	ENSG00000157168	ENSG00000178568	TRUE	TRUE	TRUE	AM_Per	0.841	0.001	O	3	-0.249822
CPI-SS0BFD8E056	EFNB2_EPHB1	ENSG00000125266	ENSG00000154928	FALSE	TRUE	TRUE	AM_Per	0.312	0.001	O	3	-1.68038
CPI-SS0C85BC9AF	PROS1_AXL	ENSG00000184500	ENSG00000167601	TRUE	FALSE	TRUE	AM_Per	0.623	0.001	O	3	-0.682696
CPI-SC01FFC9392	FN1_a2b1 complex	ENSG00000115414		TRUE	FALSE	FALSE	AM_Per	0.569	0.001	O	3	-0.813499
CPI-SC0D9B795CC	CDH1_a2b1 complex	ENSG00000039068		FALSE	FALSE	FALSE	AM_Per	1.193	0.001	O	3	0.254594
CPI-SC06364D669	FN1_a4b1 complex	ENSG00000115414		TRUE	FALSE	FALSE	AM_Per	0.691	0.001	O	3	-0.533242
CPI-SC0E9C058EB	PLAUR_a4b1 complex	ENSG00000011422		TRUE	TRUE	FALSE	AM_Per	0.443	0.001	O	3	-1.17462
CPI-SC092C3E4DF	FN1_a8b1 complex	ENSG00000115414		TRUE	FALSE	FALSE	AM_Per	0.678	0.001	O	3	-0.560643
CPI-SC096929DB0	FN1_aVb1 complex	ENSG00000115414		TRUE	FALSE	FALSE	AM_Per	0.594	0.001	O	3	-0.751465
CPI-SC0847A64D2	FN1_aVb5 complex	ENSG00000115414		TRUE	FALSE	FALSE	AM_Per	0.706	0.001	O	3	-0.50226
CPI-SC098C06330	TGFB1_TGFbeta receptor1	ENSG00000105329		TRUE	FALSE	TRUE	AM_Per	0.49	0.001	O	3	-1.02915
CPI-SS0C5E9FBFB	NECTIN1_NECTIN3	ENSG00000110400	ENSG00000177707	TRUE	TRUE	FALSE	AM_SMC	0.274	0.007	O	2.1549	-1.86775
CPI-SS0755A26DD	FGF1_FGFR1	ENSG00000113578	ENSG00000077782	TRUE	FALSE	TRUE	AM_SMC	0.394	0.001	O	3	-1.34373
CPI-SS06B86672A	CD44_FGFR2	ENSG00000026508	ENSG00000066468	TRUE	TRUE	TRUE	AM_SMC	1.441	0.001	O	3	0.52707
CPI-SS068C742A1	FGF1_TGFBR3	ENSG00000113578	ENSG00000069702	TRUE	FALSE	TRUE	AM_SMC	0.944	0.001	O	3	-0.0831412
CPI-SS085EE60B1	TGFB1_TGFBR3	ENSG00000105329	ENSG00000069702	TRUE	FALSE	TRUE	AM_SMC	1.21	0.001	O	3	0.275007
CPI-SS0178F5C45	TGFB2_TGFBR3	ENSG00000092969	ENSG00000069702	TRUE	FALSE	TRUE	AM_SMC	0.96	0.001	O	3	-0.0588937
CPI-SS0302E8E8F	CD74_COPA	ENSG00000019582	ENSG00000122218	TRUE	TRUE	FALSE	AM_SMC	1.044	0.001	O	3	0.0621217
CPI-SS09808DEAE	CD74_APP	ENSG00000019582	ENSG00000142192	FALSE	TRUE	FALSE	AM_SMC	1.228	0.001	O	3	0.296311
CPI-SS0E00478B4	NRP2_VEGFA	ENSG00000118257	ENSG00000112715	TRUE	TRUE	FALSE	AM_SMC	0.934	0.001	O	3	-0.0985055
CPI-SS0241A1F57	NRP2_SEMA3C	ENSG00000118257	ENSG00000075223	TRUE	TRUE	FALSE	AM_SMC	1.32	0.001	O	3	0.400538
CPI-SS07CCAD9BF	GRN_SORT1	ENSG00000030582	ENSG00000134243	TRUE	FALSE	TRUE	AM_SMC	0.91	0.001	O	3	-0.136062
CPI-SS04F3A1E5C	COPA_SORT1	ENSG00000122218	ENSG00000134243	TRUE	FALSE	TRUE	AM_SMC	0.774	0.001	O	3	-0.369595
CPI-SS0A83A7E30	TNFSF13_FAS	ENSG00000161955	ENSG00000026103	TRUE	FALSE	TRUE	AM_SMC	0.159	0.001	O	3	-2.6529
CPI-SS01A07768A	CD46_JAG1	ENSG00000117335	ENSG00000101384	FALSE	TRUE	FALSE	AM_SMC	0.749	0.001	O	3	-0.416962
CPI-SS0339AE950	SIRPA_CD47	ENSG00000198053	ENSG00000196776	FALSE	TRUE	TRUE	AM_SMC	0.689	0.001	O	3	-0.537424
CPI-SS07833475A	FGFR1_FGF7	ENSG00000077782	ENSG00000140285	TRUE	TRUE	FALSE	AM_SMC	0.384	0.001	O	3	-1.38082
CPI-SS0B99F22A2	JAG1_NOTCH3	ENSG00000101384	ENSG00000074181	FALSE	FALSE	TRUE	AM_SMC	0.332	0.001	O	3	-1.59074
CPI-SS0BD5C2A23	NRG1_ERBB4	ENSG00000157168	ENSG00000178568	TRUE	TRUE	TRUE	AM_SMC	0.724	0.001	O	3	-0.465938
CPI-SS079728E8B	ADORA2B_ENTPD1	ENSG00000170425	ENSG00000138185	FALSE	TRUE	FALSE	AM_SMC	0.421	0.001	O	3	-1.24811
CPI-SS0C85BC9AF	PROS1_AXL	ENSG00000184500	ENSG00000167601	TRUE	FALSE	TRUE	AM_SMC	0.495	0.001	O	3	-1.0145
CPI-SC0D19BAF15	FN1_a10b1 complex	ENSG00000115414		TRUE	FALSE	FALSE	AM_SMC	0.642	0.001	O	3	-0.639355
CPI-SC015980AEB	COL14A1_a10b1 complex	ENSG00000187955		TRUE	FALSE	FALSE	AM_SMC	0.252	0.001	O	3	-1.9885
CPI-SC09DFB2ACA	COL19A1_a10b1 complex	ENSG00000082293		TRUE	FALSE	FALSE	AM_SMC	0.256	0.001	O	3	-1.96578
CPI-SC0BD4C290F	COL14A1_a1b1 complex	ENSG00000187955		TRUE	FALSE	FALSE	AM_SMC	0.389	0.001	O	3	-1.36216
CPI-SC0BA41B0D3	COL19A1_a1b1 complex	ENSG00000082293		TRUE	FALSE	FALSE	AM_SMC	0.393	0.001	O	3	-1.3474
CPI-SC01FFC9392	FN1_a2b1 complex	ENSG00000115414		TRUE	FALSE	FALSE	AM_SMC	0.624	0.001	O	3	-0.680382
CPI-SC0D9B795CC	CDH1_a2b1 complex	ENSG00000039068		FALSE	FALSE	FALSE	AM_SMC	1.248	0.001	O	3	0.319618
CPI-SC04F2478E9	FN1_a3b1 complex	ENSG00000115414		TRUE	FALSE	FALSE	AM_SMC	0.556	0.001	O	3	-0.846843
CPI-SC08B2AD7C6	FN1_a5b1 complex	ENSG00000115414		TRUE	FALSE	FALSE	AM_SMC	0.777	0.001	O	3	-0.364013
CPI-SC058F72F90	FBN1_a5b1 complex	ENSG00000166147		TRUE	FALSE	FALSE	AM_SMC	0.58	0.001	O	3	-0.785875
CPI-SC092C3E4DF	FN1_a8b1 complex	ENSG00000115414		TRUE	FALSE	FALSE	AM_SMC	0.78	0.001	O	3	-0.358454
CPI-SC096929DB0	FN1_aVb1 complex	ENSG00000115414		TRUE	FALSE	FALSE	AM_SMC	0.747	0.001	O	3	-0.42082
CPI-SC0847A64D2	FN1_aVb5 complex	ENSG00000115414		TRUE	FALSE	FALSE	AM_SMC	0.569	0.001	O	3	-0.813499
CPI-SC0E60FEE99	TGFB1_aVb6 complex	ENSG00000105329		TRUE	FALSE	FALSE	AM_SMC	0.615	0.001	O	3	-0.701342
CPI-SC098C06330	TGFB1_TGFbeta receptor1	ENSG00000105329		TRUE	FALSE	TRUE	AM_SMC	0.649	0.001	O	3	-0.62371
CPI-SC03DD946B2	TGFB2_TGFbeta receptor1	ENSG00000092969		TRUE	FALSE	TRUE	AM_SMC	0.4	0.001	O	3	-1.32193
CPI-SC0984894BC	TGFB1_TGFbeta receptor2	ENSG00000105329		TRUE	FALSE	TRUE	AM_SMC	0.534	0.001	O	3	-0.905088
CPI-SS0B84DAE3D	PVR_CD96	ENSG00000073008	ENSG00000153283	TRUE	TRUE	TRUE	AM_T	0.342	0.001	O	3	-1.54793
CPI-SS0A8627ED6	PVR_CD226	ENSG00000073008	ENSG00000150637	TRUE	TRUE	TRUE	AM_T	0.278	0.001	O	3	-1.84684
CPI-SS0CC5DCE80	CDH1_KLRG1	ENSG00000039068	ENSG00000139187	FALSE	FALSE	TRUE	AM_T	1.211	0.001	O	3	0.276199
CPI-SS06B86672A	CD44_FGFR2	ENSG00000026508	ENSG00000066468	TRUE	TRUE	TRUE	AM_T	1.358	0.001	O	3	0.441483
CPI-SS0055264F3	EGFR_TGFB1	ENSG00000146648	ENSG00000105329	TRUE	TRUE	FALSE	AM_T	0.954	0.001	O	3	-0.0679388
CPI-SS0302E8E8F	CD74_COPA	ENSG00000019582	ENSG00000122218	TRUE	TRUE	FALSE	AM_T	1.019	0.001	O	3	0.0271541
CPI-SS09808DEAE	CD74_APP	ENSG00000019582	ENSG00000142192	FALSE	TRUE	FALSE	AM_T	1.126	0.001	O	3	0.171207
CPI-SS07CCAD9BF	GRN_SORT1	ENSG00000030582	ENSG00000134243	TRUE	FALSE	TRUE	AM_T	0.639	0.001	O	3	-0.646112
CPI-SS02A0FF87F	FAM3C_CLEC2D	ENSG00000196937	ENSG00000069493	TRUE	FALSE	TRUE	AM_T	0.657	0.001	O	3	-0.606035
CPI-SS0A83A7E30	TNFSF13_FAS	ENSG00000161955	ENSG00000026103	TRUE	FALSE	TRUE	AM_T	0.201	0.001	O	3	-2.31473
CPI-SS0339AE950	SIRPA_CD47	ENSG00000198053	ENSG00000196776	FALSE	TRUE	TRUE	AM_T	0.754	0.001	O	3	-0.407364
CPI-SS0898D7F7F	TNFRSF10B_TNFSF10	ENSG00000120889	ENSG00000121858	TRUE	TRUE	FALSE	AM_T	0.399	0.001	O	3	-1.32554
CPI-SS0C28FEC7D	TNFSF13_TNFRSF14	ENSG00000161955	ENSG00000157873	TRUE	FALSE	TRUE	AM_T	0.207	0.001	O	3	-2.2723
CPI-SS061A7E099	CD55_ADGRE5	ENSG00000196352	ENSG00000123146	TRUE	TRUE	TRUE	AM_T	1.108	0.001	O	3	0.147958
CPI-SS056FF4363	CD48_CD244	ENSG00000117091	ENSG00000122223	FALSE	FALSE	TRUE	AM_T	0.43	0.001	O	3	-1.21759
CPI-SS0E0DEA7D5	PECAM1_CD38	ENSG00000261371	ENSG00000004468	FALSE	TRUE	TRUE	AM_T	1.136	0.001	O	3	0.183963
CPI-SS0E9015902	CD47_SIRPG	ENSG00000196776	ENSG00000089012	FALSE	TRUE	FALSE	AM_T	0.373	0.001	O	3	-1.42275
CPI-SS025C8F785	CLEC2B_KLRF1	ENSG00000110852	ENSG00000150045	FALSE	TRUE	TRUE	AM_T	0.204	0.001	O	3	-2.29336
CPI-SC06364D669	FN1_a4b1 complex	ENSG00000115414		TRUE	FALSE	FALSE	AM_T	1.243	0.001	O	3	0.313826
CPI-SC0E9C058EB	PLAUR_a4b1 complex	ENSG00000011422		TRUE	TRUE	FALSE	AM_T	0.995	0.001	O	3	-0.00723157
CPI-SC070D5A96F	JAM2_a4b1 complex	ENSG00000154721		FALSE	FALSE	FALSE	AM_T	0.853	0.001	O	3	-0.229382
CPI-SC092C3E4DF	FN1_a8b1 complex	ENSG00000115414		TRUE	FALSE	FALSE	AM_T	0.618	0.001	O	3	-0.694321
CPI-SC096929DB0	FN1_aVb1 complex	ENSG00000115414		TRUE	FALSE	FALSE	AM_T	0.563	0.001	O	3	-0.828793
CPI-SC0B6D68FD5	ICAM1_aMb2 complex	ENSG00000090339		FALSE	TRUE	FALSE	AM_T	0.388	0.001	O	3	-1.36587
CPI-SC0A9458008	ICAM1_aXb2 complex	ENSG00000090339		FALSE	TRUE	FALSE	AM_T	0.388	0.001	O	3	-1.36587
CPI-SC098C06330	TGFB1_TGFbeta receptor1	ENSG00000105329		TRUE	FALSE	TRUE	AM_T	0.555	0.001	O	3	-0.84944
CPI-SC03DD946B2	TGFB2_TGFbeta receptor1	ENSG00000092969		TRUE	FALSE	TRUE	AM_T	0.306	0.001	O	3	-1.7084
CPI-SS06B86672A	CD44_FGFR2	ENSG00000026508	ENSG00000066468	TRUE	TRUE	TRUE	AM_VCAN	1.383	0.001	O	3	0.467801
CPI-SS0DA033F03	TNFRSF1A_GRN	ENSG00000067182	ENSG00000030582	TRUE	TRUE	FALSE	AM_VCAN	0.338	0.001	O	3	-1.5649
CPI-SS0C4E86714	TNFRSF1B_GRN	ENSG00000028137	ENSG00000030582	TRUE	TRUE	FALSE	AM_VCAN	0.514	0.001	O	3	-0.96016
CPI-SS0302E8E8F	CD74_COPA	ENSG00000019582	ENSG00000122218	TRUE	TRUE	FALSE	AM_VCAN	1.001	0.001	O	3	0.00144197
CPI-SS09808DEAE	CD74_APP	ENSG00000019582	ENSG00000142192	FALSE	TRUE	FALSE	AM_VCAN	1.33	0.001	O	3	0.411426
CPI-SS0E00478B4	NRP2_VEGFA	ENSG00000118257	ENSG00000112715	TRUE	TRUE	FALSE	AM_VCAN	0.968	0.001	O	3	-0.046921
CPI-SS0241A1F57	NRP2_SEMA3C	ENSG00000118257	ENSG00000075223	TRUE	TRUE	FALSE	AM_VCAN	0.977	0.001	O	3	-0.0335695
CPI-SS07CCAD9BF	GRN_SORT1	ENSG00000030582	ENSG00000134243	TRUE	FALSE	TRUE	AM_VCAN	0.674	0.001	O	3	-0.56918
CPI-SS0F9B3B259	TNFSF13_TNFRSF1A	ENSG00000161955	ENSG00000067182	TRUE	FALSE	TRUE	AM_VCAN	0.173	0.001	O	3	-2.53116
CPI-SS0339AE950	SIRPA_CD47	ENSG00000198053	ENSG00000196776	FALSE	TRUE	TRUE	AM_VCAN	0.657	0.001	O	3	-0.606035
CPI-SS039799099	FGFR1_NCAM1	ENSG00000077782	ENSG00000149294	TRUE	TRUE	TRUE	AM_VCAN	0.324	0.001	O	3	-1.62593
CPI-SS060B82BBC	JAG1_NOTCH2	ENSG00000101384	ENSG00000134250	FALSE	FALSE	TRUE	AM_VCAN	0.536	0.001	O	3	-0.899695
CPI-SS0C28FEC7D	TNFSF13_TNFRSF14	ENSG00000161955	ENSG00000157873	TRUE	FALSE	TRUE	AM_VCAN	0.238	0.001	O	3	-2.07097
CPI-SS06A999D25	PLD2_ARF1	ENSG00000129219	ENSG00000143761	FALSE	FALSE	FALSE	AM_VCAN	0.18	0.001	O	3	-2.47393
CPI-SS079728E8B	ADORA2B_ENTPD1	ENSG00000170425	ENSG00000138185	FALSE	TRUE	FALSE	AM_VCAN	0.553	0.001	O	3	-0.854649
CPI-SS061A7E099	CD55_ADGRE5	ENSG00000196352	ENSG00000123146	TRUE	TRUE	TRUE	AM_VCAN	0.776	0.001	O	3	-0.365871
CPI-SS0822AEF5F	PTPRC_MRC1	ENSG00000262418	ENSG00000260314	FALSE	FALSE	TRUE	AM_VCAN	1.545	0.001	O	3	0.627607
CPI-SS01560CA22	CD99_PILRA	ENSG00000002586	ENSG00000085514	TRUE	FALSE	TRUE	AM_VCAN	0.725	0.001	O	3	-0.463947
CPI-SC06364D669	FN1_a4b1 complex	ENSG00000115414		TRUE	FALSE	FALSE	AM_VCAN	0.768	0.001	O	3	-0.380822
CPI-SC0E9C058EB	PLAUR_a4b1 complex	ENSG00000011422		TRUE	TRUE	FALSE	AM_VCAN	0.52	0.001	O	3	-0.943416
CPI-SC08B2AD7C6	FN1_a5b1 complex	ENSG00000115414		TRUE	FALSE	FALSE	AM_VCAN	0.578	0.001	O	3	-0.790859
CPI-SC058F72F90	FBN1_a5b1 complex	ENSG00000166147		TRUE	FALSE	FALSE	AM_VCAN	0.381	0.001	O	3	-1.39214
CPI-SC092C3E4DF	FN1_a8b1 complex	ENSG00000115414		TRUE	FALSE	FALSE	AM_VCAN	0.619	0.001	O	3	-0.691989
CPI-SC096929DB0	FN1_aVb1 complex	ENSG00000115414		TRUE	FALSE	FALSE	AM_VCAN	0.724	0.001	O	3	-0.465938
CPI-SC0B6D68FD5	ICAM1_aMb2 complex	ENSG00000090339		FALSE	TRUE	FALSE	AM_VCAN	0.261	0.001	O	3	-1.93788
CPI-SC0A9458008	ICAM1_aXb2 complex	ENSG00000090339		FALSE	TRUE	FALSE	AM_VCAN	0.261	0.001	O	3	-1.93788
CPI-SC0E60FEE99	TGFB1_aVb6 complex	ENSG00000105329		TRUE	FALSE	FALSE	AM_VCAN	0.593	0.001	O	3	-0.753896
CPI-SC098C06330	TGFB1_TGFbeta receptor1	ENSG00000105329		TRUE	FALSE	TRUE	AM_VCAN	0.607	0.001	O	3	-0.720232
CPI-SC03DD946B2	TGFB2_TGFbeta receptor1	ENSG00000092969		TRUE	FALSE	TRUE	AM_VCAN	0.358	0.001	O	3	-1.48197
CPI-SS06B86672A	CD44_FGFR2	ENSG00000026508	ENSG00000066468	TRUE	TRUE	TRUE	AM_VEC	1.35	0.001	O	3	0.432959
CPI-SS068C742A1	FGF1_TGFBR3	ENSG00000113578	ENSG00000069702	TRUE	FALSE	TRUE	AM_VEC	0.836	0.001	O	3	-0.258425
CPI-SS085EE60B1	TGFB1_TGFBR3	ENSG00000105329	ENSG00000069702	TRUE	FALSE	TRUE	AM_VEC	1.101	0.001	O	3	0.138814
CPI-SS0178F5C45	TGFB2_TGFBR3	ENSG00000092969	ENSG00000069702	TRUE	FALSE	TRUE	AM_VEC	0.852	0.001	O	3	-0.231075
CPI-SS055E061C9	LAMP1_FAM3C	ENSG00000185896	ENSG00000196937	TRUE	TRUE	FALSE	AM_VEC	0.305	0.001	O	3	-1.71312
CPI-SS02904BE32	GLRA2_FAM3C	ENSG00000101958	ENSG00000196937	TRUE	TRUE	FALSE	AM_VEC	0.165	0.007	O	2.1549	-2.59946
CPI-SS0302E8E8F	CD74_COPA	ENSG00000019582	ENSG00000122218	TRUE	TRUE	FALSE	AM_VEC	1.031	0.001	O	3	0.0440443
CPI-SS09808DEAE	CD74_APP	ENSG00000019582	ENSG00000142192	FALSE	TRUE	FALSE	AM_VEC	1.644	0.001	O	3	0.71721
CPI-SS0F15C1AB3	NRP2_SEMA3F	ENSG00000118257	ENSG00000001617	TRUE	TRUE	FALSE	AM_VEC	1.043	0.001	O	3	0.0607392
CPI-SS07CCAD9BF	GRN_SORT1	ENSG00000030582	ENSG00000134243	TRUE	FALSE	TRUE	AM_VEC	0.682	0.001	O	3	-0.552156
CPI-SS0F9B3B259	TNFSF13_TNFRSF1A	ENSG00000161955	ENSG00000067182	TRUE	FALSE	TRUE	AM_VEC	0.193	0.001	O	3	-2.37333
CPI-SS01A07768A	CD46_JAG1	ENSG00000117335	ENSG00000101384	FALSE	TRUE	FALSE	AM_VEC	0.905	0.001	O	3	-0.14401
CPI-SS0339AE950	SIRPA_CD47	ENSG00000198053	ENSG00000196776	FALSE	TRUE	TRUE	AM_VEC	0.627	0.001	O	3	-0.673463
CPI-SS0179FBFD3	TNFRSF10A_TNFSF10	ENSG00000104689	ENSG00000121858	TRUE	TRUE	FALSE	AM_VEC	0.571	0.001	O	3	-0.808437
CPI-SS0898D7F7F	TNFRSF10B_TNFSF10	ENSG00000120889	ENSG00000121858	TRUE	TRUE	FALSE	AM_VEC	0.768	0.001	O	3	-0.380822
CPI-SS01469637C	WNT2B_FZD4	ENSG00000134245	ENSG00000174804	TRUE	FALSE	TRUE	AM_VEC	0.25	0.001	O	3	-2
CPI-SS0837E9F59	JAG1_NOTCH4	ENSG00000101384	ENSG00000238196	FALSE	FALSE	TRUE	AM_VEC	0.355	0.001	O	3	-1.49411
CPI-SS0C28FEC7D	TNFSF13_TNFRSF14	ENSG00000161955	ENSG00000157873	TRUE	FALSE	TRUE	AM_VEC	0.243	0.001	O	3	-2.04097
CPI-SS06A999D25	PLD2_ARF1	ENSG00000129219	ENSG00000143761	FALSE	FALSE	FALSE	AM_VEC	0.194	0.001	O	3	-2.36587
CPI-SS0BAB460FF	ANGPT2_TEK	ENSG00000091879	ENSG00000120156	TRUE	FALSE	TRUE	AM_VEC	0.839	0.001	O	3	-0.253257
CPI-SS0B9B3870A	VEGFA_FLT1	ENSG00000112715	ENSG00000102755	TRUE	FALSE	TRUE	AM_VEC	0.855	0.001	O	3	-0.226004
CPI-SS079728E8B	ADORA2B_ENTPD1	ENSG00000170425	ENSG00000138185	FALSE	TRUE	FALSE	AM_VEC	0.55	0.001	O	3	-0.862496
CPI-SS0B01CF3AB	CSF1R_CSF1	ENSG00000182578	ENSG00000184371	TRUE	TRUE	FALSE	AM_VEC	0.275	0.001	O	3	-1.8625
CPI-SS061A7E099	CD55_ADGRE5	ENSG00000196352	ENSG00000123146	TRUE	TRUE	TRUE	AM_VEC	0.786	0.001	O	3	-0.347399
CPI-SS0822AEF5F	PTPRC_MRC1	ENSG00000262418	ENSG00000260314	FALSE	FALSE	TRUE	AM_VEC	1.169	0.001	O	3	0.225275
CPI-SS0D0252D87	AXL_IL15RA	ENSG00000167601	ENSG00000134470	TRUE	TRUE	TRUE	AM_VEC	0.314	0.001	O	3	-1.67116
CPI-SC0D19BAF15	FN1_a10b1 complex	ENSG00000115414		TRUE	FALSE	FALSE	AM_VEC	0.575	0.001	O	3	-0.798366
CPI-SC09DFB2ACA	COL19A1_a10b1 complex	ENSG00000082293		TRUE	FALSE	FALSE	AM_VEC	0.189	0.001	O	3	-2.40354
CPI-SC01FFC9392	FN1_a2b1 complex	ENSG00000115414		TRUE	FALSE	FALSE	AM_VEC	0.569	0.001	O	3	-0.813499
CPI-SC0D9B795CC	CDH1_a2b1 complex	ENSG00000039068		FALSE	FALSE	FALSE	AM_VEC	1.193	0.001	O	3	0.254594
CPI-SC04F2478E9	FN1_a3b1 complex	ENSG00000115414		TRUE	FALSE	FALSE	AM_VEC	0.575	0.001	O	3	-0.798366
CPI-SC08B2AD7C6	FN1_a5b1 complex	ENSG00000115414		TRUE	FALSE	FALSE	AM_VEC	0.634	0.001	O	3	-0.657445
CPI-SC058F72F90	FBN1_a5b1 complex	ENSG00000166147		TRUE	FALSE	FALSE	AM_VEC	0.436	0.001	O	3	-1.1976
CPI-SC092C3E4DF	FN1_a8b1 complex	ENSG00000115414		TRUE	FALSE	FALSE	AM_VEC	0.693	0.001	O	3	-0.529073
CPI-SC096929DB0	FN1_aVb1 complex	ENSG00000115414		TRUE	FALSE	FALSE	AM_VEC	0.627	0.001	O	3	-0.673463
CPI-CS0C16967C6	ACVR1_BMPR2_BMP6		ENSG00000153162	TRUE	TRUE	FALSE	AM_VEC	0.602	0.001	O	3	-0.732165
CPI-CS0FFBA02F8	ACVR_1A2A receptor_BMP6		ENSG00000153162	TRUE	TRUE	FALSE	AM_VEC	0.508	0.001	O	3	-0.9771
CPI-CS0F6CFB979	BMPR1A_BMPR2_BMP6		ENSG00000153162	TRUE	TRUE	FALSE	AM_VEC	0.649	0.001	O	3	-0.62371
CPI-CS0247DA882	BMR1A_ACR2A_BMP6		ENSG00000153162	TRUE	TRUE	FALSE	AM_VEC	0.508	0.001	O	3	-0.9771
CPI-SC098C06330	TGFB1_TGFbeta receptor1	ENSG00000105329		TRUE	FALSE	TRUE	AM_VEC	0.48	0.001	O	3	-1.05889
CPI-SS0F1A060D4	PVR_NECTIN3	ENSG00000073008	ENSG00000177707	TRUE	TRUE	FALSE	AT1_AEC	0.456	0.001	O	3	-1.13289
CPI-SS0B990492C	CADM1_NECTIN3	ENSG00000182985	ENSG00000177707	FALSE	FALSE	FALSE	AT1_AEC	1.165	0.001	O	3	0.22033
CPI-SS0C5E9FBFB	NECTIN1_NECTIN3	ENSG00000110400	ENSG00000177707	TRUE	TRUE	FALSE	AT1_AEC	0.268	0.001	O	3	-1.8997
CPI-SS02FBD007E	NECTIN2_NECTIN3	ENSG00000130202	ENSG00000177707	FALSE	TRUE	FALSE	AT1_AEC	0.66	0.001	O	3	-0.599462
CPI-SS0889E281D	CADM1_CADM1	ENSG00000182985	ENSG00000182985	FALSE	FALSE	FALSE	AT1_AEC	1.181	0.001	O	3	0.240009
CPI-SS015819E65	FGF1_FGFR3	ENSG00000113578	ENSG00000068078	TRUE	FALSE	TRUE	AT1_AEC	0.266	0.001	O	3	-1.9105
CPI-SS02904BE32	GLRA2_FAM3C	ENSG00000101958	ENSG00000196937	TRUE	TRUE	FALSE	AT1_AEC	0.157	0.001	O	3	-2.67116
CPI-SS0B02DE712	EGFR_NRG1	ENSG00000146648	ENSG00000157168	TRUE	TRUE	TRUE	AT1_AEC	1.181	0.001	O	3	0.240009
CPI-SS0BF9FA3F2	ERBB3_NRG1	ENSG00000065361	ENSG00000157168	TRUE	TRUE	TRUE	AT1_AEC	0.484	0.001	O	3	-1.04692
CPI-SS0055264F3	EGFR_TGFB1	ENSG00000146648	ENSG00000105329	TRUE	TRUE	FALSE	AT1_AEC	1.349	0.001	O	3	0.43189
CPI-SS088A0A760	EGFR_COPA	ENSG00000146648	ENSG00000122218	TRUE	TRUE	FALSE	AT1_AEC	1.343	0.001	O	3	0.425459
CPI-SS0F15C1AB3	NRP2_SEMA3F	ENSG00000118257	ENSG00000001617	TRUE	TRUE	FALSE	AT1_AEC	0.576	0.001	O	3	-0.795859
CPI-SS0BA601DC4	BDNF_NTRK2	ENSG00000176697	ENSG00000148053	TRUE	FALSE	TRUE	AT1_AEC	0.395	0.001	O	3	-1.34008
CPI-SS09A36B221	BDNF_SORT1	ENSG00000176697	ENSG00000134243	TRUE	FALSE	TRUE	AT1_AEC	0.351	0.001	O	3	-1.51046
CPI-SS027CDEA08	NOTCH2_DLL4	ENSG00000134250	ENSG00000128917	FALSE	TRUE	FALSE	AT1_AEC	0.63	0.001	O	3	-0.666576
CPI-SS02770D68F	NOTCH2_JAG2	ENSG00000134250	ENSG00000184916	FALSE	TRUE	FALSE	AT1_AEC	0.61	0.001	O	3	-0.713119
CPI-SS06A0B20BD	FGFR2_EPHA4	ENSG00000066468	ENSG00000116106	TRUE	TRUE	TRUE	AT1_AEC	0.557	0.001	O	3	-0.844251
CPI-SS0EBFE1854	EFNA1_EPHA4	ENSG00000169242	ENSG00000116106	TRUE	FALSE	TRUE	AT1_AEC	0.489	0.001	O	3	-1.03209
CPI-SS0FC01B947	EFNA5_EPHA4	ENSG00000184349	ENSG00000116106	FALSE	FALSE	TRUE	AT1_AEC	0.731	0.001	O	3	-0.452057
CPI-SS0D1AE5C79	FGFR3_EPHA4	ENSG00000068078	ENSG00000116106	TRUE	TRUE	TRUE	AT1_AEC	0.385	0.001	O	3	-1.37707
CPI-SS01469637C	WNT2B_FZD4	ENSG00000134245	ENSG00000174804	TRUE	FALSE	TRUE	AT1_AEC	0.192	0.001	O	3	-2.38082
CPI-SS0837E9F59	JAG1_NOTCH4	ENSG00000101384	ENSG00000238196	FALSE	FALSE	TRUE	AT1_AEC	0.449	0.001	O	3	-1.15521
CPI-SS0C03F7CDC	VEGFA_KDR	ENSG00000112715	ENSG00000128052	TRUE	FALSE	TRUE	AT1_AEC	1.112	0.001	O	3	0.153157
CPI-SS0BD5C2A23	NRG1_ERBB4	ENSG00000157168	ENSG00000178568	TRUE	TRUE	TRUE	AT1_AEC	1.112	0.001	O	3	0.153157
CPI-SS0BAB460FF	ANGPT2_TEK	ENSG00000091879	ENSG00000120156	TRUE	FALSE	TRUE	AT1_AEC	1.264	0.001	O	3	0.337996
CPI-SS0B9B3870A	VEGFA_FLT1	ENSG00000112715	ENSG00000102755	TRUE	FALSE	TRUE	AT1_AEC	1.983	0.001	O	3	0.987685
CPI-SS061A7E099	CD55_ADGRE5	ENSG00000196352	ENSG00000123146	TRUE	TRUE	TRUE	AT1_AEC	0.91	0.001	O	3	-0.136062
CPI-SS0D0252D87	AXL_IL15RA	ENSG00000167601	ENSG00000134470	TRUE	TRUE	TRUE	AT1_AEC	0.284	0.001	O	3	-1.81604
CPI-SC0B6F1A278	COL4A1_a10b1 complex	ENSG00000187498		TRUE	FALSE	FALSE	AT1_AEC	0.659	0.001	O	3	-0.60165
CPI-SC0FA79E269	COL4A2_a10b1 complex	ENSG00000134871		TRUE	FALSE	FALSE	AT1_AEC	1.079	0.001	O	3	0.109695
CPI-SC04936738A	COL11A1_a10b1 complex	ENSG00000060718		TRUE	FALSE	FALSE	AT1_AEC	0.197	0.001	O	3	-2.34373
CPI-SC041DEF0FB	COL5A1_a10b1 complex	ENSG00000130635		TRUE	FALSE	FALSE	AT1_AEC	0.237	0.001	O	3	-2.07704
CPI-SC0F8101D41	COL8A1_a10b1 complex	ENSG00000144810		TRUE	FALSE	FALSE	AT1_AEC	0.241	0.001	O	3	-2.05289
CPI-SC087556B01	COL4A5_a10b1 complex	ENSG00000188153		TRUE	FALSE	FALSE	AT1_AEC	0.824	0.001	O	3	-0.279284
CPI-SC00C0800EB	COL4A4_a10b1 complex	ENSG00000081052		TRUE	FALSE	FALSE	AT1_AEC	1.017	0.001	O	3	0.0243197
CPI-SC0A3F146C2	COL4A3_a10b1 complex	ENSG00000169031		TRUE	FALSE	FALSE	AT1_AEC	1.278	0.001	O	3	0.353888
CPI-SC015980AEB	COL14A1_a10b1 complex	ENSG00000187955		TRUE	FALSE	FALSE	AT1_AEC	0.197	0.001	O	3	-2.34373
CPI-SC09DFB2ACA	COL19A1_a10b1 complex	ENSG00000082293		TRUE	FALSE	FALSE	AT1_AEC	0.189	0.001	O	3	-2.40354
CPI-SC02131C05A	COL12A1_a10b1 complex	ENSG00000111799		TRUE	FALSE	FALSE	AT1_AEC	0.814	0.001	O	3	-0.296899
CPI-SC0672FBD31	COL4A1_a1b1 complex	ENSG00000187498		TRUE	FALSE	FALSE	AT1_AEC	0.752	0.001	O	3	-0.411195
CPI-SC0458F68A5	COL4A2_a1b1 complex	ENSG00000134871		TRUE	FALSE	FALSE	AT1_AEC	1.172	0.001	O	3	0.228973
CPI-SC02F06FF62	COL8A1_a1b1 complex	ENSG00000144810		TRUE	FALSE	FALSE	AT1_AEC	0.334	0.001	O	3	-1.58208
CPI-SC0EC572716	COL4A5_a1b1 complex	ENSG00000188153		TRUE	FALSE	FALSE	AT1_AEC	0.917	0.001	O	3	-0.125006
CPI-SC091173D82	COL4A4_a1b1 complex	ENSG00000081052		TRUE	FALSE	FALSE	AT1_AEC	1.109	0.001	O	3	0.149259
CPI-SC07FB88720	COL4A3_a1b1 complex	ENSG00000169031		TRUE	FALSE	FALSE	AT1_AEC	1.371	0.001	O	3	0.455229
CPI-SC004A436C5	COL12A1_a1b1 complex	ENSG00000111799		TRUE	FALSE	FALSE	AT1_AEC	0.907	0.001	O	3	-0.140826
CPI-SC02392F4AF	COL4A1_a2b1 complex	ENSG00000187498		TRUE	FALSE	FALSE	AT1_AEC	0.702	0.001	O	3	-0.510457
CPI-SC07222A428	COL4A2_a2b1 complex	ENSG00000134871		TRUE	FALSE	FALSE	AT1_AEC	1.121	0.001	O	3	0.164786
CPI-SC058845C44	COL8A1_a2b1 complex	ENSG00000144810		TRUE	FALSE	FALSE	AT1_AEC	0.284	0.001	O	3	-1.81604
CPI-SC09C0B5D08	COL4A5_a2b1 complex	ENSG00000188153		TRUE	FALSE	FALSE	AT1_AEC	0.866	0.001	O	3	-0.207561
CPI-SC03DD752AB	COL4A4_a2b1 complex	ENSG00000081052		TRUE	FALSE	FALSE	AT1_AEC	1.059	0.001	O	3	0.0827026
CPI-SC052A417CB	COL4A3_a2b1 complex	ENSG00000169031		TRUE	FALSE	FALSE	AT1_AEC	1.32	0.001	O	3	0.400538
CPI-SC0F300DE24	COL12A1_a2b1 complex	ENSG00000111799		TRUE	FALSE	FALSE	AT1_AEC	0.856	0.001	O	3	-0.224317
CPI-SC0D9B795CC	CDH1_a2b1 complex	ENSG00000039068		FALSE	FALSE	FALSE	AT1_AEC	0.984	0.001	O	3	-0.0232698
CPI-SC0ED0520DD	LAMA3_a3b1 complex	ENSG00000053747		TRUE	FALSE	FALSE	AT1_AEC	1.415	0.001	O	3	0.500802
CPI-SC08B2AD7C6	FN1_a5b1 complex	ENSG00000115414		TRUE	FALSE	FALSE	AT1_AEC	0.581	0.001	O	3	-0.78339
CPI-SC0847A64D2	FN1_aVb5 complex	ENSG00000115414		TRUE	FALSE	FALSE	AT1_AEC	0.419	0.001	O	3	-1.25498
CPI-SC0EEF3A379	LAMC1_a6b1 complex	ENSG00000135862		TRUE	FALSE	FALSE	AT1_AEC	0.807	0.001	O	3	-0.309359
CPI-CS0C16967C6	ACVR1_BMPR2_BMP6		ENSG00000153162	TRUE	TRUE	FALSE	AT1_AEC	0.479	0.001	O	3	-1.0619
CPI-CS0FFBA02F8	ACVR_1A2A receptor_BMP6		ENSG00000153162	TRUE	TRUE	FALSE	AT1_AEC	0.397	0.001	O	3	-1.33279
CPI-CS0F6CFB979	BMPR1A_BMPR2_BMP6		ENSG00000153162	TRUE	TRUE	FALSE	AT1_AEC	0.781	0.001	O	3	-0.356606
CPI-CS0247DA882	BMR1A_ACR2A_BMP6		ENSG00000153162	TRUE	TRUE	FALSE	AT1_AEC	0.397	0.001	O	3	-1.33279
CPI-SC032246C72	TGFB2_TGFbeta receptor2	ENSG00000092969		TRUE	FALSE	TRUE	AT1_AEC	0.401	0.001	O	3	-1.31833
CPI-SC0E5218AA4	NRG1_a6b4 complex	ENSG00000157168		TRUE	TRUE	FALSE	AT1_AEC	1.157	0.001	O	3	0.210389
CPI-SS0F1A060D4	PVR_NECTIN3	ENSG00000073008	ENSG00000177707	TRUE	TRUE	FALSE	AT1_AM	0.357	0.001	O	3	-1.486
CPI-SS0B990492C	CADM1_NECTIN3	ENSG00000182985	ENSG00000177707	FALSE	FALSE	FALSE	AT1_AM	1.066	0.001	O	3	0.0922074
CPI-SS02FBD007E	NECTIN2_NECTIN3	ENSG00000130202	ENSG00000177707	FALSE	TRUE	FALSE	AT1_AM	0.561	0.001	O	3	-0.833927
CPI-SS0889E281D	CADM1_CADM1	ENSG00000182985	ENSG00000182985	FALSE	FALSE	FALSE	AT1_AM	1.29	0.001	O	3	0.367371
CPI-SS02904BE32	GLRA2_FAM3C	ENSG00000101958	ENSG00000196937	TRUE	TRUE	FALSE	AT1_AM	0.202	0.001	O	3	-2.30757
CPI-SS0B02DE712	EGFR_NRG1	ENSG00000146648	ENSG00000157168	TRUE	TRUE	TRUE	AT1_AM	1.198	0.001	O	3	0.260628
CPI-SS0BF9FA3F2	ERBB3_NRG1	ENSG00000065361	ENSG00000157168	TRUE	TRUE	TRUE	AT1_AM	0.501	0.001	O	3	-0.997117
CPI-SS0055264F3	EGFR_TGFB1	ENSG00000146648	ENSG00000105329	TRUE	TRUE	FALSE	AT1_AM	1.393	0.001	O	3	0.478195
CPI-SS08CA619FE	EGFR_GRN	ENSG00000146648	ENSG00000030582	TRUE	TRUE	FALSE	AT1_AM	1.562	0.001	O	3	0.643394
CPI-SS088A0A760	EGFR_COPA	ENSG00000146648	ENSG00000122218	TRUE	TRUE	FALSE	AT1_AM	1.426	0.001	O	3	0.511974
CPI-SS0C10824C7	EGFR_HBEGF	ENSG00000146648	ENSG00000113070	TRUE	TRUE	TRUE	AT1_AM	1.236	0.001	O	3	0.305679
CPI-SS03098AC28	ERBB4_HBEGF	ENSG00000178568	ENSG00000113070	TRUE	TRUE	TRUE	AT1_AM	0.773	0.001	O	3	-0.37146
CPI-SS09808DEAE	CD74_APP	ENSG00000019582	ENSG00000142192	FALSE	TRUE	FALSE	AT1_AM	1.295	0.001	O	3	0.372952
CPI-SS0241A1F57	NRP2_SEMA3C	ENSG00000118257	ENSG00000075223	TRUE	TRUE	FALSE	AT1_AM	0.688	0.001	O	3	-0.53952
CPI-SS09A36B221	BDNF_SORT1	ENSG00000176697	ENSG00000134243	TRUE	FALSE	TRUE	AT1_AM	0.706	0.001	O	3	-0.50226
CPI-SS07CCAD9BF	GRN_SORT1	ENSG00000030582	ENSG00000134243	TRUE	FALSE	TRUE	AT1_AM	0.559	0.001	O	3	-0.83908
CPI-SS04F3A1E5C	COPA_SORT1	ENSG00000122218	ENSG00000134243	TRUE	FALSE	TRUE	AT1_AM	0.706	0.001	O	3	-0.50226
CPI-SS00D9A0644	FGFR2_CD83	ENSG00000066468	ENSG00000112149	TRUE	TRUE	TRUE	AT1_AM	0.738	0.001	O	3	-0.438307
CPI-SS02C29C238	FGFR3_NECTIN1	ENSG00000068078	ENSG00000110400	TRUE	TRUE	TRUE	AT1_AM	0.184	0.001	O	3	-2.44222
CPI-SS03F821467	CD96_NECTIN1	ENSG00000153283	ENSG00000110400	TRUE	TRUE	TRUE	AT1_AM	0.14	0.001	O	3	-2.8365
CPI-SS060B82BBC	JAG1_NOTCH2	ENSG00000101384	ENSG00000134250	FALSE	FALSE	TRUE	AT1_AM	0.705	0.001	O	3	-0.504305
CPI-SS0BD5C2A23	NRG1_ERBB4	ENSG00000157168	ENSG00000178568	TRUE	TRUE	TRUE	AT1_AM	0.982	0.001	O	3	-0.0262051
CPI-SS02572E1EF	NRG1_LGR4	ENSG00000157168	ENSG00000205213	TRUE	TRUE	TRUE	AT1_AM	0.878	0.001	O	3	-0.187707
CPI-SS0B9B3870A	VEGFA_FLT1	ENSG00000112715	ENSG00000102755	TRUE	FALSE	TRUE	AT1_AM	1.104	0.001	O	3	0.14274
CPI-SS061A7E099	CD55_ADGRE5	ENSG00000196352	ENSG00000123146	TRUE	TRUE	TRUE	AT1_AM	0.826	0.001	O	3	-0.275786
CPI-SS0822AEF5F	PTPRC_MRC1	ENSG00000262418	ENSG00000260314	FALSE	FALSE	TRUE	AT1_AM	1.104	0.001	O	3	0.14274
CPI-SS01560CA22	CD99_PILRA	ENSG00000002586	ENSG00000085514	TRUE	FALSE	TRUE	AT1_AM	1.038	0.001	O	3	0.0538064
CPI-SS0412C803A	TNFRSF8_TNFSF8	ENSG00000120949	ENSG00000106952	FALSE	TRUE	FALSE	AT1_AM	0.35	0.001	O	3	-1.51457
CPI-SS0D0252D87	AXL_IL15RA	ENSG00000167601	ENSG00000134470	TRUE	TRUE	TRUE	AT1_AM	0.305	0.001	O	3	-1.71312
CPI-SC0672FBD31	COL4A1_a1b1 complex	ENSG00000187498		TRUE	FALSE	FALSE	AT1_AM	0.755	0.001	O	3	-0.405451
CPI-SC0458F68A5	COL4A2_a1b1 complex	ENSG00000134871		TRUE	FALSE	FALSE	AT1_AM	1.175	0.001	O	3	0.232661
CPI-SC02F06FF62	COL8A1_a1b1 complex	ENSG00000144810		TRUE	FALSE	FALSE	AT1_AM	0.337	0.001	O	3	-1.56918
CPI-SC0EC572716	COL4A5_a1b1 complex	ENSG00000188153		TRUE	FALSE	FALSE	AT1_AM	0.92	0.001	O	3	-0.120294
CPI-SC091173D82	COL4A4_a1b1 complex	ENSG00000081052		TRUE	FALSE	FALSE	AT1_AM	1.112	0.001	O	3	0.153157
CPI-SC07FB88720	COL4A3_a1b1 complex	ENSG00000169031		TRUE	FALSE	FALSE	AT1_AM	1.374	0.001	O	3	0.458382
CPI-SC004A436C5	COL12A1_a1b1 complex	ENSG00000111799		TRUE	FALSE	FALSE	AT1_AM	0.91	0.001	O	3	-0.136062
CPI-SC0ED0520DD	LAMA3_a3b1 complex	ENSG00000053747		TRUE	FALSE	FALSE	AT1_AM	1.372	0.001	O	3	0.45628
CPI-SC096929DB0	FN1_aVb1 complex	ENSG00000115414		TRUE	FALSE	FALSE	AT1_AM	0.73	0.001	O	3	-0.454032
CPI-SC0EEF3A379	LAMC1_a6b1 complex	ENSG00000135862		TRUE	FALSE	FALSE	AT1_AM	0.659	0.001	O	3	-0.60165
CPI-SC0B6D68FD5	ICAM1_aMb2 complex	ENSG00000090339		FALSE	TRUE	FALSE	AT1_AM	0.472	0.001	O	3	-1.08314
CPI-SC0C3E2D267	F10_aMb2 complex	ENSG00000126218		TRUE	FALSE	FALSE	AT1_AM	0.192	0.001	O	3	-2.38082
CPI-SC0A9458008	ICAM1_aXb2 complex	ENSG00000090339		FALSE	TRUE	FALSE	AT1_AM	0.472	0.001	O	3	-1.08314
CPI-SC03DD946B2	TGFB2_TGFbeta receptor1	ENSG00000092969		TRUE	FALSE	TRUE	AT1_AM	0.649	0.001	O	3	-0.62371
CPI-SC032246C72	TGFB2_TGFbeta receptor2	ENSG00000092969		TRUE	FALSE	TRUE	AT1_AM	0.359	0.001	O	3	-1.47794
CPI-SC0EB8DC52F	CD47_SIRB1 complex	ENSG00000196776		FALSE	TRUE	TRUE	AT1_AM	0.51	0.001	O	3	-0.971431
CPI-SS0B84DAE3D	PVR_CD96	ENSG00000073008	ENSG00000153283	TRUE	TRUE	TRUE	AT1_AT1	0.357	0.001	O	3	-1.486
CPI-SS0F1A060D4	PVR_NECTIN3	ENSG00000073008	ENSG00000177707	TRUE	TRUE	FALSE	AT1_AT1	0.637	0.001	O	3	-0.650635
CPI-SS0B990492C	CADM1_NECTIN3	ENSG00000182985	ENSG00000177707	FALSE	FALSE	FALSE	AT1_AT1	1.347	0.001	O	3	0.42975
CPI-SS0C5E9FBFB	NECTIN1_NECTIN3	ENSG00000110400	ENSG00000177707	TRUE	TRUE	FALSE	AT1_AT1	0.45	0.001	O	3	-1.152
CPI-SS02FBD007E	NECTIN2_NECTIN3	ENSG00000130202	ENSG00000177707	FALSE	TRUE	FALSE	AT1_AT1	0.842	0.001	O	3	-0.248108
CPI-SS0889E281D	CADM1_CADM1	ENSG00000182985	ENSG00000182985	FALSE	FALSE	FALSE	AT1_AT1	2.012	0.001	O	3	1.00863
CPI-SS015819E65	FGF1_FGFR3	ENSG00000113578	ENSG00000068078	TRUE	FALSE	TRUE	AT1_AT1	0.188	0.001	O	3	-2.4112
CPI-SS02904BE32	GLRA2_FAM3C	ENSG00000101958	ENSG00000196937	TRUE	TRUE	FALSE	AT1_AT1	0.167	0.001	O	3	-2.58208
CPI-SS0B02DE712	EGFR_NRG1	ENSG00000146648	ENSG00000157168	TRUE	TRUE	TRUE	AT1_AT1	1.874	0.001	O	3	0.906121
CPI-SS09375CA29	ADGRL1_NRG1	ENSG00000072071	ENSG00000157168	TRUE	TRUE	TRUE	AT1_AT1	0.891	0.001	O	3	-0.166503
CPI-SS0BF9FA3F2	ERBB3_NRG1	ENSG00000065361	ENSG00000157168	TRUE	TRUE	TRUE	AT1_AT1	1.177	0.001	O	3	0.235114
CPI-SS08CA619FE	EGFR_GRN	ENSG00000146648	ENSG00000030582	TRUE	TRUE	FALSE	AT1_AT1	1.146	0.001	O	3	0.196607
CPI-SS0A19E9C34	EGFR_BTC	ENSG00000146648	ENSG00000174808	TRUE	TRUE	FALSE	AT1_AT1	1.168	0.001	O	3	0.22404
CPI-SS06BC4D123	ERBB3_BTC	ENSG00000065361	ENSG00000174808	TRUE	TRUE	FALSE	AT1_AT1	0.471	0.001	O	3	-1.0862
CPI-SS088A0A760	EGFR_COPA	ENSG00000146648	ENSG00000122218	TRUE	TRUE	FALSE	AT1_AT1	1.294	0.001	O	3	0.371838
CPI-SS0C10824C7	EGFR_HBEGF	ENSG00000146648	ENSG00000113070	TRUE	TRUE	TRUE	AT1_AT1	1.211	0.001	O	3	0.276199
CPI-SS03098AC28	ERBB4_HBEGF	ENSG00000178568	ENSG00000113070	TRUE	TRUE	TRUE	AT1_AT1	0.748	0.001	O	3	-0.41889
CPI-SS0DE0A486F	NRP1_VEGFA	ENSG00000099250	ENSG00000112715	TRUE	TRUE	FALSE	AT1_AT1	1.259	0.001	O	3	0.332278
CPI-SS0E00478B4	NRP2_VEGFA	ENSG00000118257	ENSG00000112715	TRUE	TRUE	FALSE	AT1_AT1	1.294	0.001	O	3	0.371838
CPI-SS0241A1F57	NRP2_SEMA3C	ENSG00000118257	ENSG00000075223	TRUE	TRUE	FALSE	AT1_AT1	0.477	0.001	O	3	-1.06794
CPI-SS09A36B221	BDNF_SORT1	ENSG00000176697	ENSG00000134243	TRUE	FALSE	TRUE	AT1_AT1	0.386	0.001	O	3	-1.37333
CPI-SS03F0B666C	BDNF_F11R	ENSG00000176697	ENSG00000158769	TRUE	FALSE	TRUE	AT1_AT1	0.29	0.001	O	3	-1.78588
CPI-SS01BCB9360	NCAM1_BDNF	ENSG00000149294	ENSG00000176697	TRUE	TRUE	FALSE	AT1_AT1	0.422	0.001	O	3	-1.24469
CPI-SS07A9A501C	FGFR3_FGF9	ENSG00000068078	ENSG00000102678	TRUE	TRUE	FALSE	AT1_AT1	0.207	0.001	O	3	-2.2723
CPI-SS02C29C238	FGFR3_NECTIN1	ENSG00000068078	ENSG00000110400	TRUE	TRUE	TRUE	AT1_AT1	0.213	0.001	O	3	-2.23107
CPI-SS03F821467	CD96_NECTIN1	ENSG00000153283	ENSG00000110400	TRUE	TRUE	TRUE	AT1_AT1	0.169	0.001	O	3	-2.5649
CPI-SS060B82BBC	JAG1_NOTCH2	ENSG00000101384	ENSG00000134250	FALSE	FALSE	TRUE	AT1_AT1	0.547	0.001	O	3	-0.870387
CPI-SS0F0D7F25C	BTC_ERBB4	ENSG00000174808	ENSG00000178568	TRUE	FALSE	TRUE	AT1_AT1	0.705	0.001	O	3	-0.504305
CPI-SS0BD5C2A23	NRG1_ERBB4	ENSG00000157168	ENSG00000178568	TRUE	TRUE	TRUE	AT1_AT1	1.41	0.001	O	3	0.495695
CPI-SS0708FE6FF	NRG1_LSR	ENSG00000157168	ENSG00000105699	TRUE	TRUE	TRUE	AT1_AT1	0.898	0.001	O	3	-0.155213
CPI-SS0B9B3870A	VEGFA_FLT1	ENSG00000112715	ENSG00000102755	TRUE	FALSE	TRUE	AT1_AT1	1.072	0.001	O	3	0.100305
CPI-SS03A4F7DC8	AXL_GAS6	ENSG00000167601	ENSG00000183087	TRUE	TRUE	FALSE	AT1_AT1	0.194	0.001	O	3	-2.36587
CPI-SC0672FBD31	COL4A1_a1b1 complex	ENSG00000187498		TRUE	FALSE	FALSE	AT1_AT1	0.912	0.001	O	3	-0.132894
CPI-SC0458F68A5	COL4A2_a1b1 complex	ENSG00000134871		TRUE	FALSE	FALSE	AT1_AT1	1.332	0.001	O	3	0.413594
CPI-SC06E5E0C83	COL11A1_a1b1 complex	ENSG00000060718		TRUE	FALSE	FALSE	AT1_AT1	0.45	0.001	O	3	-1.152
CPI-SC05992FDC8	COL5A1_a1b1 complex	ENSG00000130635		TRUE	FALSE	FALSE	AT1_AT1	0.49	0.001	O	3	-1.02915
CPI-SC02F06FF62	COL8A1_a1b1 complex	ENSG00000144810		TRUE	FALSE	FALSE	AT1_AT1	0.494	0.001	O	3	-1.01742
CPI-SC0EC572716	COL4A5_a1b1 complex	ENSG00000188153		TRUE	FALSE	FALSE	AT1_AT1	1.077	0.001	O	3	0.107018
CPI-SC091173D82	COL4A4_a1b1 complex	ENSG00000081052		TRUE	FALSE	FALSE	AT1_AT1	1.269	0.001	O	3	0.343692
CPI-SC07FB88720	COL4A3_a1b1 complex	ENSG00000169031		TRUE	FALSE	FALSE	AT1_AT1	1.531	0.001	O	3	0.614474
CPI-SC0BD4C290F	COL14A1_a1b1 complex	ENSG00000187955		TRUE	FALSE	FALSE	AT1_AT1	0.45	0.001	O	3	-1.152
CPI-SC0DA5EFA18	COL4A6_a1b1 complex	ENSG00000197565		TRUE	FALSE	FALSE	AT1_AT1	0.494	0.001	O	3	-1.01742
CPI-SC0BA41B0D3	COL19A1_a1b1 complex	ENSG00000082293		TRUE	FALSE	FALSE	AT1_AT1	0.442	0.001	O	3	-1.17788
CPI-SC09C06C70F	COL21A1_a1b1 complex	ENSG00000124749		TRUE	FALSE	FALSE	AT1_AT1	0.474	0.001	O	3	-1.07704
CPI-SC004A436C5	COL12A1_a1b1 complex	ENSG00000111799		TRUE	FALSE	FALSE	AT1_AT1	1.067	0.001	O	3	0.0935602
CPI-SC02392F4AF	COL4A1_a2b1 complex	ENSG00000187498		TRUE	FALSE	FALSE	AT1_AT1	1.198	0.001	O	3	0.260628
CPI-SC01FFC9392	FN1_a2b1 complex	ENSG00000115414		TRUE	FALSE	FALSE	AT1_AT1	0.848	0.001	O	3	-0.237864
CPI-SC0CA7B34A5	COL5A2_a2b1 complex	ENSG00000204262		TRUE	FALSE	FALSE	AT1_AT1	0.729	0.001	O	3	-0.456009
CPI-SC07222A428	COL4A2_a2b1 complex	ENSG00000134871		TRUE	FALSE	FALSE	AT1_AT1	1.617	0.001	O	3	0.69332
CPI-SC0FBFA176B	COL11A1_a2b1 complex	ENSG00000060718		TRUE	FALSE	FALSE	AT1_AT1	0.735	0.001	O	3	-0.444184
CPI-SC035134F18	COL5A1_a2b1 complex	ENSG00000130635		TRUE	FALSE	FALSE	AT1_AT1	0.776	0.001	O	3	-0.365871
CPI-SC058845C44	COL8A1_a2b1 complex	ENSG00000144810		TRUE	FALSE	FALSE	AT1_AT1	0.78	0.001	O	3	-0.358454
CPI-SC09C0B5D08	COL4A5_a2b1 complex	ENSG00000188153		TRUE	FALSE	FALSE	AT1_AT1	1.362	0.001	O	3	0.445727
CPI-SC03DD752AB	COL4A4_a2b1 complex	ENSG00000081052		TRUE	FALSE	FALSE	AT1_AT1	1.555	0.001	O	3	0.636915
CPI-SC052A417CB	COL4A3_a2b1 complex	ENSG00000169031		TRUE	FALSE	FALSE	AT1_AT1	1.816	0.001	O	3	0.860764
CPI-SC0E0C50FCA	COL14A1_a2b1 complex	ENSG00000187955		TRUE	FALSE	FALSE	AT1_AT1	0.736	0.001	O	3	-0.442222
CPI-SC061137A41	COL4A6_a2b1 complex	ENSG00000197565		TRUE	FALSE	FALSE	AT1_AT1	0.78	0.001	O	3	-0.358454
CPI-SC0ADD7BEF0	COL19A1_a2b1 complex	ENSG00000082293		TRUE	FALSE	FALSE	AT1_AT1	0.727	0.001	O	3	-0.459973
CPI-SC040C26CBD	COL21A1_a2b1 complex	ENSG00000124749		TRUE	FALSE	FALSE	AT1_AT1	0.759	0.001	O	3	-0.397828
CPI-SC0F300DE24	COL12A1_a2b1 complex	ENSG00000111799		TRUE	FALSE	FALSE	AT1_AT1	1.353	0.001	O	3	0.436162
CPI-SC0E3784FFB	LAMC1_a2b1 complex	ENSG00000135862		TRUE	FALSE	FALSE	AT1_AT1	0.966	0.001	O	3	-0.0499049
CPI-SC0D9B795CC	CDH1_a2b1 complex	ENSG00000039068		FALSE	FALSE	FALSE	AT1_AT1	1.48	0.001	O	3	0.565597
CPI-SC04F2478E9	FN1_a3b1 complex	ENSG00000115414		TRUE	FALSE	FALSE	AT1_AT1	0.52	0.001	O	3	-0.943416
CPI-SC0ED0520DD	LAMA3_a3b1 complex	ENSG00000053747		TRUE	FALSE	FALSE	AT1_AT1	1.628	0.001	O	3	0.703101
CPI-SC092C3E4DF	FN1_a8b1 complex	ENSG00000115414		TRUE	FALSE	FALSE	AT1_AT1	0.562	0.001	O	3	-0.831358
CPI-CS0DEBE7B69	IL1 receptor_IL1RN		ENSG00000136689	TRUE	TRUE	FALSE	AT1_AT1	0.209	0.001	O	3	-2.25843
CPI-SC032246C72	TGFB2_TGFbeta receptor2	ENSG00000092969		TRUE	FALSE	TRUE	AT1_AT1	0.438	0.001	O	3	-1.191
CPI-SC0E5218AA4	NRG1_a6b4 complex	ENSG00000157168		TRUE	TRUE	FALSE	AT1_AT1	0.872	0.001	O	3	-0.1976
CPI-SS0F1A060D4	PVR_NECTIN3	ENSG00000073008	ENSG00000177707	TRUE	TRUE	FALSE	AT1_AT2	0.787	0.001	O	3	-0.345564
CPI-SS0B990492C	CADM1_NECTIN3	ENSG00000182985	ENSG00000177707	FALSE	FALSE	FALSE	AT1_AT2	1.496	0.001	O	3	0.58111
CPI-SS0C5E9FBFB	NECTIN1_NECTIN3	ENSG00000110400	ENSG00000177707	TRUE	TRUE	FALSE	AT1_AT2	0.599	0.001	O	3	-0.739372
CPI-SS02FBD007E	NECTIN2_NECTIN3	ENSG00000130202	ENSG00000177707	FALSE	TRUE	FALSE	AT1_AT2	0.991	0.001	O	3	-0.013043
CPI-SS0889E281D	CADM1_CADM1	ENSG00000182985	ENSG00000182985	FALSE	FALSE	FALSE	AT1_AT2	1.911	0.001	O	3	0.934328
CPI-SS04A97448D	FGF1_FGFR2	ENSG00000113578	ENSG00000066468	TRUE	FALSE	TRUE	AT1_AT2	1.637	0.001	O	3	0.711054
CPI-SS06B86672A	CD44_FGFR2	ENSG00000026508	ENSG00000066468	TRUE	TRUE	TRUE	AT1_AT2	1.655	0.001	O	3	0.726831
CPI-SS015819E65	FGF1_FGFR3	ENSG00000113578	ENSG00000068078	TRUE	FALSE	TRUE	AT1_AT2	0.19	0.001	O	3	-2.39593
CPI-SS02904BE32	GLRA2_FAM3C	ENSG00000101958	ENSG00000196937	TRUE	TRUE	FALSE	AT1_AT2	0.148	0.001	O	3	-2.75633
CPI-SS0B02DE712	EGFR_NRG1	ENSG00000146648	ENSG00000157168	TRUE	TRUE	TRUE	AT1_AT2	1.237	0.001	O	3	0.306846
CPI-SS0BF9FA3F2	ERBB3_NRG1	ENSG00000065361	ENSG00000157168	TRUE	TRUE	TRUE	AT1_AT2	0.54	0.001	O	3	-0.888969
CPI-SS0055264F3	EGFR_TGFB1	ENSG00000146648	ENSG00000105329	TRUE	TRUE	FALSE	AT1_AT2	1.151	0.001	O	3	0.202888
CPI-SS0A19E9C34	EGFR_BTC	ENSG00000146648	ENSG00000174808	TRUE	TRUE	FALSE	AT1_AT2	1.157	0.001	O	3	0.210389
CPI-SS06BC4D123	ERBB3_BTC	ENSG00000065361	ENSG00000174808	TRUE	TRUE	FALSE	AT1_AT2	0.461	0.001	O	3	-1.11716
CPI-SS088A0A760	EGFR_COPA	ENSG00000146648	ENSG00000122218	TRUE	TRUE	FALSE	AT1_AT2	1.331	0.001	O	3	0.412511
CPI-SS0C10824C7	EGFR_HBEGF	ENSG00000146648	ENSG00000113070	TRUE	TRUE	TRUE	AT1_AT2	1.18	0.001	O	3	0.238787
CPI-SS03098AC28	ERBB4_HBEGF	ENSG00000178568	ENSG00000113070	TRUE	TRUE	TRUE	AT1_AT2	0.717	0.001	O	3	-0.479955
CPI-SS0E00478B4	NRP2_VEGFA	ENSG00000118257	ENSG00000112715	TRUE	TRUE	FALSE	AT1_AT2	0.553	0.001	O	3	-0.854649
CPI-SS0241A1F57	NRP2_SEMA3C	ENSG00000118257	ENSG00000075223	TRUE	TRUE	FALSE	AT1_AT2	0.501	0.001	O	3	-0.997117
CPI-SS09A36B221	BDNF_SORT1	ENSG00000176697	ENSG00000134243	TRUE	FALSE	TRUE	AT1_AT2	0.608	0.001	O	3	-0.717857
CPI-SS07CCAD9BF	GRN_SORT1	ENSG00000030582	ENSG00000134243	TRUE	FALSE	TRUE	AT1_AT2	0.462	0.001	O	3	-1.11404
CPI-SS04F3A1E5C	COPA_SORT1	ENSG00000122218	ENSG00000134243	TRUE	FALSE	TRUE	AT1_AT2	0.609	0.001	O	3	-0.715486
CPI-SS03E450F99	EFNA1_EPHA7	ENSG00000169242	ENSG00000135333	TRUE	FALSE	TRUE	AT1_AT2	0.322	0.001	O	3	-1.63487
CPI-SS028688B7B	EFNA5_EPHA7	ENSG00000184349	ENSG00000135333	FALSE	FALSE	TRUE	AT1_AT2	0.563	0.001	O	3	-0.828793
CPI-SS0EBFE1854	EFNA1_EPHA4	ENSG00000169242	ENSG00000116106	TRUE	FALSE	TRUE	AT1_AT2	0.316	0.001	O	3	-1.662
CPI-SS0FC01B947	EFNA5_EPHA4	ENSG00000184349	ENSG00000116106	FALSE	FALSE	TRUE	AT1_AT2	0.557	0.001	O	3	-0.844251
CPI-SS0D1AE5C79	FGFR3_EPHA4	ENSG00000068078	ENSG00000116106	TRUE	TRUE	TRUE	AT1_AT2	0.211	0.001	O	3	-2.24469
CPI-SS060B82BBC	JAG1_NOTCH2	ENSG00000101384	ENSG00000134250	FALSE	FALSE	TRUE	AT1_AT2	0.446	0.001	O	3	-1.16488
CPI-SS046F6F0C1	EFNA1_EPHA2	ENSG00000169242	ENSG00000142627	TRUE	FALSE	TRUE	AT1_AT2	0.41	0.001	O	3	-1.2863
CPI-SS09CA492BA	EFNA1_EPHA3	ENSG00000169242	ENSG00000044524	TRUE	FALSE	TRUE	AT1_AT2	0.475	0.001	O	3	-1.074
CPI-SS0F0D7F25C	BTC_ERBB4	ENSG00000174808	ENSG00000178568	TRUE	FALSE	TRUE	AT1_AT2	0.954	0.001	O	3	-0.0679388
CPI-SS0BD5C2A23	NRG1_ERBB4	ENSG00000157168	ENSG00000178568	TRUE	TRUE	TRUE	AT1_AT2	1.66	0.001	O	3	0.731183
CPI-SS0708FE6FF	NRG1_LSR	ENSG00000157168	ENSG00000105699	TRUE	TRUE	TRUE	AT1_AT2	0.889	0.001	O	3	-0.169745
CPI-SS0B9B3870A	VEGFA_FLT1	ENSG00000112715	ENSG00000102755	TRUE	FALSE	TRUE	AT1_AT2	1.087	0.001	O	3	0.120352
CPI-SS03A4F7DC8	AXL_GAS6	ENSG00000167601	ENSG00000183087	TRUE	TRUE	FALSE	AT1_AT2	0.189	0.001	O	3	-2.40354
CPI-SC0B6F1A278	COL4A1_a10b1 complex	ENSG00000187498		TRUE	FALSE	FALSE	AT1_AT2	0.663	0.001	O	3	-0.592919
CPI-SC0FA79E269	COL4A2_a10b1 complex	ENSG00000134871		TRUE	FALSE	FALSE	AT1_AT2	1.082	0.001	O	3	0.1137
CPI-SC04936738A	COL11A1_a10b1 complex	ENSG00000060718		TRUE	FALSE	FALSE	AT1_AT2	0.2	0.001	O	3	-2.32193
CPI-SC041DEF0FB	COL5A1_a10b1 complex	ENSG00000130635		TRUE	FALSE	FALSE	AT1_AT2	0.24	0.001	O	3	-2.05889
CPI-SC0F8101D41	COL8A1_a10b1 complex	ENSG00000144810		TRUE	FALSE	FALSE	AT1_AT2	0.244	0.001	O	3	-2.03505
CPI-SC087556B01	COL4A5_a10b1 complex	ENSG00000188153		TRUE	FALSE	FALSE	AT1_AT2	0.827	0.001	O	3	-0.274041
CPI-SC00C0800EB	COL4A4_a10b1 complex	ENSG00000081052		TRUE	FALSE	FALSE	AT1_AT2	1.02	0.001	O	3	0.0285692
CPI-SC0A3F146C2	COL4A3_a10b1 complex	ENSG00000169031		TRUE	FALSE	FALSE	AT1_AT2	1.281	0.001	O	3	0.35727
CPI-SC015980AEB	COL14A1_a10b1 complex	ENSG00000187955		TRUE	FALSE	FALSE	AT1_AT2	0.2	0.001	O	3	-2.32193
CPI-SC05565E8CE	COL4A6_a10b1 complex	ENSG00000197565		TRUE	FALSE	FALSE	AT1_AT2	0.244	0.001	O	3	-2.03505
CPI-SC09DFB2ACA	COL19A1_a10b1 complex	ENSG00000082293		TRUE	FALSE	FALSE	AT1_AT2	0.192	0.001	O	3	-2.38082
CPI-SC02131C05A	COL12A1_a10b1 complex	ENSG00000111799		TRUE	FALSE	FALSE	AT1_AT2	0.817	0.001	O	3	-0.291592
CPI-SC0672FBD31	COL4A1_a1b1 complex	ENSG00000187498		TRUE	FALSE	FALSE	AT1_AT2	0.744	0.001	O	3	-0.426625
CPI-SC0458F68A5	COL4A2_a1b1 complex	ENSG00000134871		TRUE	FALSE	FALSE	AT1_AT2	1.164	0.001	O	3	0.219091
CPI-SC02F06FF62	COL8A1_a1b1 complex	ENSG00000144810		TRUE	FALSE	FALSE	AT1_AT2	0.326	0.001	O	3	-1.61706
CPI-SC0EC572716	COL4A5_a1b1 complex	ENSG00000188153		TRUE	FALSE	FALSE	AT1_AT2	0.909	0.001	O	3	-0.137648
CPI-SC091173D82	COL4A4_a1b1 complex	ENSG00000081052		TRUE	FALSE	FALSE	AT1_AT2	1.101	0.001	O	3	0.138814
CPI-SC07FB88720	COL4A3_a1b1 complex	ENSG00000169031		TRUE	FALSE	FALSE	AT1_AT2	1.363	0.001	O	3	0.446786
CPI-SC004A436C5	COL12A1_a1b1 complex	ENSG00000111799		TRUE	FALSE	FALSE	AT1_AT2	0.899	0.001	O	3	-0.153607
CPI-SC02392F4AF	COL4A1_a2b1 complex	ENSG00000187498		TRUE	FALSE	FALSE	AT1_AT2	0.826	0.001	O	3	-0.275786
CPI-SC01FFC9392	FN1_a2b1 complex	ENSG00000115414		TRUE	FALSE	FALSE	AT1_AT2	0.476	0.001	O	3	-1.07097
CPI-SC07222A428	COL4A2_a2b1 complex	ENSG00000134871		TRUE	FALSE	FALSE	AT1_AT2	1.245	0.001	O	3	0.316146
CPI-SC0FBFA176B	COL11A1_a2b1 complex	ENSG00000060718		TRUE	FALSE	FALSE	AT1_AT2	0.363	0.001	O	3	-1.46196
CPI-SC035134F18	COL5A1_a2b1 complex	ENSG00000130635		TRUE	FALSE	FALSE	AT1_AT2	0.404	0.001	O	3	-1.30757
CPI-SC058845C44	COL8A1_a2b1 complex	ENSG00000144810		TRUE	FALSE	FALSE	AT1_AT2	0.408	0.001	O	3	-1.29336
CPI-SC09C0B5D08	COL4A5_a2b1 complex	ENSG00000188153		TRUE	FALSE	FALSE	AT1_AT2	0.99	0.001	O	3	-0.0144996
CPI-SC03DD752AB	COL4A4_a2b1 complex	ENSG00000081052		TRUE	FALSE	FALSE	AT1_AT2	1.183	0.001	O	3	0.24245
CPI-SC052A417CB	COL4A3_a2b1 complex	ENSG00000169031		TRUE	FALSE	FALSE	AT1_AT2	1.444	0.001	O	3	0.530071
CPI-SC0E0C50FCA	COL14A1_a2b1 complex	ENSG00000187955		TRUE	FALSE	FALSE	AT1_AT2	0.364	0.001	O	3	-1.45799
CPI-SC061137A41	COL4A6_a2b1 complex	ENSG00000197565		TRUE	FALSE	FALSE	AT1_AT2	0.408	0.001	O	3	-1.29336
CPI-SC0ADD7BEF0	COL19A1_a2b1 complex	ENSG00000082293		TRUE	FALSE	FALSE	AT1_AT2	0.355	0.001	O	3	-1.49411
CPI-SC040C26CBD	COL21A1_a2b1 complex	ENSG00000124749		TRUE	FALSE	FALSE	AT1_AT2	0.387	0.001	O	3	-1.36959
CPI-SC0F300DE24	COL12A1_a2b1 complex	ENSG00000111799		TRUE	FALSE	FALSE	AT1_AT2	0.981	0.001	O	3	-0.027675
CPI-SC0E3784FFB	LAMC1_a2b1 complex	ENSG00000135862		TRUE	FALSE	FALSE	AT1_AT2	0.594	0.001	O	3	-0.751465
CPI-SC0D9B795CC	CDH1_a2b1 complex	ENSG00000039068		FALSE	FALSE	FALSE	AT1_AT2	1.108	0.001	O	3	0.147958
CPI-SC0ED0520DD	LAMA3_a3b1 complex	ENSG00000053747		TRUE	FALSE	FALSE	AT1_AT2	1.512	0.001	O	3	0.596458
CPI-CS046BCFC6F	BMPR1A_BMPR2_BMP5		ENSG00000112175	TRUE	TRUE	FALSE	AT1_AT2	0.645	0.001	O	3	-0.632629
CPI-SC03DD946B2	TGFB2_TGFbeta receptor1	ENSG00000092969		TRUE	FALSE	TRUE	AT1_AT2	0.324	0.001	O	3	-1.62593
CPI-SC032246C72	TGFB2_TGFbeta receptor2	ENSG00000092969		TRUE	FALSE	TRUE	AT1_AT2	0.533	0.001	O	3	-0.907793
CPI-SC0E5218AA4	NRG1_a6b4 complex	ENSG00000157168		TRUE	TRUE	FALSE	AT1_AT2	0.866	0.001	O	3	-0.207561
CPI-SS0F1A060D4	PVR_NECTIN3	ENSG00000073008	ENSG00000177707	TRUE	TRUE	FALSE	AT1_B	0.401	0.001	O	3	-1.31833
CPI-SS0B990492C	CADM1_NECTIN3	ENSG00000182985	ENSG00000177707	FALSE	FALSE	FALSE	AT1_B	1.111	0.001	O	3	0.151859
CPI-SS02FBD007E	NECTIN2_NECTIN3	ENSG00000130202	ENSG00000177707	FALSE	TRUE	FALSE	AT1_B	0.606	0.001	O	3	-0.72261
CPI-SS0889E281D	CADM1_CADM1	ENSG00000182985	ENSG00000182985	FALSE	FALSE	FALSE	AT1_B	1.229	0.001	O	3	0.297485
CPI-SS02904BE32	GLRA2_FAM3C	ENSG00000101958	ENSG00000196937	TRUE	TRUE	FALSE	AT1_B	0.259	0.001	O	3	-1.94898
CPI-SS0B02DE712	EGFR_NRG1	ENSG00000146648	ENSG00000157168	TRUE	TRUE	TRUE	AT1_B	1.351	0.001	O	3	0.434028
CPI-SS09375CA29	ADGRL1_NRG1	ENSG00000072071	ENSG00000157168	TRUE	TRUE	TRUE	AT1_B	0.369	0.001	O	3	-1.43831
CPI-SS0BF9FA3F2	ERBB3_NRG1	ENSG00000065361	ENSG00000157168	TRUE	TRUE	TRUE	AT1_B	0.654	0.001	O	3	-0.612637
CPI-SS0055264F3	EGFR_TGFB1	ENSG00000146648	ENSG00000105329	TRUE	TRUE	FALSE	AT1_B	1.479	0.001	O	3	0.564622
CPI-SS088A0A760	EGFR_COPA	ENSG00000146648	ENSG00000122218	TRUE	TRUE	FALSE	AT1_B	1.328	0.001	O	3	0.409255
CPI-SS02A0FF87F	FAM3C_CLEC2D	ENSG00000196937	ENSG00000069493	TRUE	FALSE	TRUE	AT1_B	0.275	0.001	O	3	-1.8625
CPI-SS00D9A0644	FGFR2_CD83	ENSG00000066468	ENSG00000112149	TRUE	TRUE	TRUE	AT1_B	0.73	0.001	O	3	-0.454032
CPI-SS0CCCF7C69	PLXNB1_SEMA4D	ENSG00000164050	ENSG00000187764	TRUE	TRUE	TRUE	AT1_B	0.276	0.001	O	3	-1.85726
CPI-SS0BD5C2A23	NRG1_ERBB4	ENSG00000157168	ENSG00000178568	TRUE	TRUE	TRUE	AT1_B	0.995	0.001	O	3	-0.00723157
CPI-SS0A915097A	GRIN2D_IL16	ENSG00000105464	ENSG00000172349	TRUE	TRUE	FALSE	AT1_B	0.18	0.007	O	2.1549	-2.47393
CPI-SS0B9B3870A	VEGFA_FLT1	ENSG00000112715	ENSG00000102755	TRUE	FALSE	TRUE	AT1_B	1.135	0.001	O	3	0.182692
CPI-SS061A7E099	CD55_ADGRE5	ENSG00000196352	ENSG00000123146	TRUE	TRUE	TRUE	AT1_B	0.673	0.001	O	3	-0.571322
CPI-SS0CBC7840D	PTPRC_CD22	ENSG00000262418	ENSG00000012124	FALSE	FALSE	TRUE	AT1_B	0.634	0.001	O	3	-0.657445
CPI-SS06CBC985C	LTBR_LTB	ENSG00000111321	ENSG00000204487	FALSE	TRUE	FALSE	AT1_B	0.21	0.001	O	3	-2.25154
CPI-SC0672FBD31	COL4A1_a1b1 complex	ENSG00000187498		TRUE	FALSE	FALSE	AT1_B	0.743	0.001	O	3	-0.428566
CPI-SC0458F68A5	COL4A2_a1b1 complex	ENSG00000134871		TRUE	FALSE	FALSE	AT1_B	1.163	0.001	O	3	0.217851
CPI-SC02F06FF62	COL8A1_a1b1 complex	ENSG00000144810		TRUE	FALSE	FALSE	AT1_B	0.325	0.001	O	3	-1.62149
CPI-SC0EC572716	COL4A5_a1b1 complex	ENSG00000188153		TRUE	FALSE	FALSE	AT1_B	0.908	0.001	O	3	-0.139236
CPI-SC091173D82	COL4A4_a1b1 complex	ENSG00000081052		TRUE	FALSE	FALSE	AT1_B	1.1	0.001	O	3	0.137504
CPI-SC07FB88720	COL4A3_a1b1 complex	ENSG00000169031		TRUE	FALSE	FALSE	AT1_B	1.362	0.001	O	3	0.445727
CPI-SC004A436C5	COL12A1_a1b1 complex	ENSG00000111799		TRUE	FALSE	FALSE	AT1_B	0.898	0.001	O	3	-0.155213
CPI-SC06364D669	FN1_a4b1 complex	ENSG00000115414		TRUE	FALSE	FALSE	AT1_B	0.76	0.001	O	3	-0.395929
CPI-SC0B6D68FD5	ICAM1_aMb2 complex	ENSG00000090339		FALSE	TRUE	FALSE	AT1_B	0.46	0.001	O	3	-1.12029
CPI-SC0C3E2D267	F10_aMb2 complex	ENSG00000126218		TRUE	FALSE	FALSE	AT1_B	0.181	0.001	O	3	-2.46594
CPI-SC0A9458008	ICAM1_aXb2 complex	ENSG00000090339		FALSE	TRUE	FALSE	AT1_B	0.46	0.001	O	3	-1.12029
CPI-SC03DD946B2	TGFB2_TGFbeta receptor1	ENSG00000092969		TRUE	FALSE	TRUE	AT1_B	0.376	0.001	O	3	-1.4112
CPI-SS0F1A060D4	PVR_NECTIN3	ENSG00000073008	ENSG00000177707	TRUE	TRUE	FALSE	AT1_CC	0.43	0.001	O	3	-1.21759
CPI-SS0B990492C	CADM1_NECTIN3	ENSG00000182985	ENSG00000177707	FALSE	FALSE	FALSE	AT1_CC	1.14	0.001	O	3	0.189034
CPI-SS02FBD007E	NECTIN2_NECTIN3	ENSG00000130202	ENSG00000177707	FALSE	TRUE	FALSE	AT1_CC	0.634	0.001	O	3	-0.657445
CPI-SS0889E281D	CADM1_CADM1	ENSG00000182985	ENSG00000182985	FALSE	FALSE	FALSE	AT1_CC	1.349	0.001	O	3	0.43189
CPI-SS04A97448D	FGF1_FGFR2	ENSG00000113578	ENSG00000066468	TRUE	FALSE	TRUE	AT1_CC	0.644	0.001	O	3	-0.634867
CPI-SS0B02DE712	EGFR_NRG1	ENSG00000146648	ENSG00000157168	TRUE	TRUE	TRUE	AT1_CC	1.319	0.001	O	3	0.399445
CPI-SS0BF9FA3F2	ERBB3_NRG1	ENSG00000065361	ENSG00000157168	TRUE	TRUE	TRUE	AT1_CC	0.622	0.001	O	3	-0.685014
CPI-SS0055264F3	EGFR_TGFB1	ENSG00000146648	ENSG00000105329	TRUE	TRUE	FALSE	AT1_CC	1.206	0.001	O	3	0.27023
CPI-SS088A0A760	EGFR_COPA	ENSG00000146648	ENSG00000122218	TRUE	TRUE	FALSE	AT1_CC	1.265	0.001	O	3	0.339137
CPI-SS0241A1F57	NRP2_SEMA3C	ENSG00000118257	ENSG00000075223	TRUE	TRUE	FALSE	AT1_CC	0.555	0.001	O	3	-0.84944
CPI-SS09A36B221	BDNF_SORT1	ENSG00000176697	ENSG00000134243	TRUE	FALSE	TRUE	AT1_CC	0.393	0.001	O	3	-1.3474
CPI-SS046F6F0C1	EFNA1_EPHA2	ENSG00000169242	ENSG00000142627	TRUE	FALSE	TRUE	AT1_CC	0.31	0.001	O	3	-1.68966
CPI-SS0F0D7F25C	BTC_ERBB4	ENSG00000174808	ENSG00000178568	TRUE	FALSE	TRUE	AT1_CC	0.621	0.001	O	3	-0.687335
CPI-SS0BD5C2A23	NRG1_ERBB4	ENSG00000157168	ENSG00000178568	TRUE	TRUE	TRUE	AT1_CC	1.326	0.001	O	3	0.407081
CPI-SS02572E1EF	NRG1_LGR4	ENSG00000157168	ENSG00000205213	TRUE	TRUE	TRUE	AT1_CC	0.876	0.001	O	3	-0.190997
CPI-SS0B9B3870A	VEGFA_FLT1	ENSG00000112715	ENSG00000102755	TRUE	FALSE	TRUE	AT1_CC	1.131	0.001	O	3	0.177599
CPI-SC0672FBD31	COL4A1_a1b1 complex	ENSG00000187498		TRUE	FALSE	FALSE	AT1_CC	0.721	0.001	O	3	-0.471929
CPI-SC0458F68A5	COL4A2_a1b1 complex	ENSG00000134871		TRUE	FALSE	FALSE	AT1_CC	1.141	0.001	O	3	0.190299
CPI-SC0EC572716	COL4A5_a1b1 complex	ENSG00000188153		TRUE	FALSE	FALSE	AT1_CC	0.886	0.001	O	3	-0.174621
CPI-SC091173D82	COL4A4_a1b1 complex	ENSG00000081052		TRUE	FALSE	FALSE	AT1_CC	1.078	0.001	O	3	0.108357
CPI-SC07FB88720	COL4A3_a1b1 complex	ENSG00000169031		TRUE	FALSE	FALSE	AT1_CC	1.34	0.001	O	3	0.422233
CPI-SC004A436C5	COL12A1_a1b1 complex	ENSG00000111799		TRUE	FALSE	FALSE	AT1_CC	0.876	0.001	O	3	-0.190997
CPI-SC02392F4AF	COL4A1_a2b1 complex	ENSG00000187498		TRUE	FALSE	FALSE	AT1_CC	0.682	0.001	O	3	-0.552156
CPI-SC07222A428	COL4A2_a2b1 complex	ENSG00000134871		TRUE	FALSE	FALSE	AT1_CC	1.102	0.001	O	3	0.140124
CPI-SC09C0B5D08	COL4A5_a2b1 complex	ENSG00000188153		TRUE	FALSE	FALSE	AT1_CC	0.847	0.001	O	3	-0.239566
CPI-SC03DD752AB	COL4A4_a2b1 complex	ENSG00000081052		TRUE	FALSE	FALSE	AT1_CC	1.039	0.001	O	3	0.0551957
CPI-SC052A417CB	COL4A3_a2b1 complex	ENSG00000169031		TRUE	FALSE	FALSE	AT1_CC	1.301	0.001	O	3	0.379621
CPI-SC0F300DE24	COL12A1_a2b1 complex	ENSG00000111799		TRUE	FALSE	FALSE	AT1_CC	0.837	0.001	O	3	-0.2567
CPI-SC0D9B795CC	CDH1_a2b1 complex	ENSG00000039068		FALSE	FALSE	FALSE	AT1_CC	0.965	0.001	O	3	-0.0513992
CPI-SC0ED0520DD	LAMA3_a3b1 complex	ENSG00000053747		TRUE	FALSE	FALSE	AT1_CC	1.398	0.001	O	3	0.483364
CPI-SC032246C72	TGFB2_TGFbeta receptor2	ENSG00000092969		TRUE	FALSE	TRUE	AT1_CC	0.42	0.001	O	3	-1.25154
CPI-SC0E5218AA4	NRG1_a6b4 complex	ENSG00000157168		TRUE	TRUE	FALSE	AT1_CC	0.922	0.001	O	3	-0.117161
CPI-SS0F1A060D4	PVR_NECTIN3	ENSG00000073008	ENSG00000177707	TRUE	TRUE	FALSE	AT1_CEC	0.438	0.001	O	3	-1.191
CPI-SS0B990492C	CADM1_NECTIN3	ENSG00000182985	ENSG00000177707	FALSE	FALSE	FALSE	AT1_CEC	1.148	0.001	O	3	0.199123
CPI-SS0C5E9FBFB	NECTIN1_NECTIN3	ENSG00000110400	ENSG00000177707	TRUE	TRUE	FALSE	AT1_CEC	0.251	0.001	O	3	-1.99424
CPI-SS02FBD007E	NECTIN2_NECTIN3	ENSG00000130202	ENSG00000177707	FALSE	TRUE	FALSE	AT1_CEC	0.643	0.001	O	3	-0.637109
CPI-SS0889E281D	CADM1_CADM1	ENSG00000182985	ENSG00000182985	FALSE	FALSE	FALSE	AT1_CEC	1.253	0.001	O	3	0.325386
CPI-SS0755A26DD	FGF1_FGFR1	ENSG00000113578	ENSG00000077782	TRUE	FALSE	TRUE	AT1_CEC	0.255	0.001	O	3	-1.97143
CPI-SS068C742A1	FGF1_TGFBR3	ENSG00000113578	ENSG00000069702	TRUE	FALSE	TRUE	AT1_CEC	0.872	0.001	O	3	-0.1976
CPI-SS0178F5C45	TGFB2_TGFBR3	ENSG00000092969	ENSG00000069702	TRUE	FALSE	TRUE	AT1_CEC	0.96	0.001	O	3	-0.0588937
CPI-SS0B02DE712	EGFR_NRG1	ENSG00000146648	ENSG00000157168	TRUE	TRUE	TRUE	AT1_CEC	1.161	0.001	O	3	0.215368
CPI-SS0BF9FA3F2	ERBB3_NRG1	ENSG00000065361	ENSG00000157168	TRUE	TRUE	TRUE	AT1_CEC	0.464	0.001	O	3	-1.1078
CPI-SS0055264F3	EGFR_TGFB1	ENSG00000146648	ENSG00000105329	TRUE	TRUE	FALSE	AT1_CEC	1.29	0.001	O	3	0.367371
CPI-SS088A0A760	EGFR_COPA	ENSG00000146648	ENSG00000122218	TRUE	TRUE	FALSE	AT1_CEC	1.323	0.001	O	3	0.403813
CPI-SS09808DEAE	CD74_APP	ENSG00000019582	ENSG00000142192	FALSE	TRUE	FALSE	AT1_CEC	1.034	0.001	O	3	0.0482362
CPI-SS0F15C1AB3	NRP2_SEMA3F	ENSG00000118257	ENSG00000001617	TRUE	TRUE	FALSE	AT1_CEC	0.472	0.001	O	3	-1.08314
CPI-SS0BA601DC4	BDNF_NTRK2	ENSG00000176697	ENSG00000148053	TRUE	FALSE	TRUE	AT1_CEC	0.481	0.001	O	3	-1.05589
CPI-SS09A36B221	BDNF_SORT1	ENSG00000176697	ENSG00000134243	TRUE	FALSE	TRUE	AT1_CEC	0.478	0.001	O	3	-1.06492
CPI-SS07CCAD9BF	GRN_SORT1	ENSG00000030582	ENSG00000134243	TRUE	FALSE	TRUE	AT1_CEC	0.332	0.007	O	2.1549	-1.59074
CPI-SS0EBFE1854	EFNA1_EPHA4	ENSG00000169242	ENSG00000116106	TRUE	FALSE	TRUE	AT1_CEC	0.333	0.001	O	3	-1.58641
CPI-SS0FC01B947	EFNA5_EPHA4	ENSG00000184349	ENSG00000116106	FALSE	FALSE	TRUE	AT1_CEC	0.575	0.001	O	3	-0.798366
CPI-SS0D1AE5C79	FGFR3_EPHA4	ENSG00000068078	ENSG00000116106	TRUE	TRUE	TRUE	AT1_CEC	0.229	0.001	O	3	-2.12658
CPI-SS01469637C	WNT2B_FZD4	ENSG00000134245	ENSG00000174804	TRUE	FALSE	TRUE	AT1_CEC	0.258	0.001	O	3	-1.95456
CPI-SS0837E9F59	JAG1_NOTCH4	ENSG00000101384	ENSG00000238196	FALSE	FALSE	TRUE	AT1_CEC	0.388	0.001	O	3	-1.36587
CPI-SS0C03F7CDC	VEGFA_KDR	ENSG00000112715	ENSG00000128052	TRUE	FALSE	TRUE	AT1_CEC	1.393	0.001	O	3	0.478195
CPI-SS046F6F0C1	EFNA1_EPHA2	ENSG00000169242	ENSG00000142627	TRUE	FALSE	TRUE	AT1_CEC	0.298	0.001	O	3	-1.74662
CPI-SS0BD5C2A23	NRG1_ERBB4	ENSG00000157168	ENSG00000178568	TRUE	TRUE	TRUE	AT1_CEC	1.027	0.001	O	3	0.0384362
CPI-SS0BAB460FF	ANGPT2_TEK	ENSG00000091879	ENSG00000120156	TRUE	FALSE	TRUE	AT1_CEC	1.132	0.001	O	3	0.178874
CPI-SS0B9B3870A	VEGFA_FLT1	ENSG00000112715	ENSG00000102755	TRUE	FALSE	TRUE	AT1_CEC	1.802	0.001	O	3	0.849599
CPI-SS061A7E099	CD55_ADGRE5	ENSG00000196352	ENSG00000123146	TRUE	TRUE	TRUE	AT1_CEC	0.859	0.001	O	3	-0.21927
CPI-SC0B6F1A278	COL4A1_a10b1 complex	ENSG00000187498		TRUE	FALSE	FALSE	AT1_CEC	0.695	0.001	O	3	-0.524915
CPI-SC0FA79E269	COL4A2_a10b1 complex	ENSG00000134871		TRUE	FALSE	FALSE	AT1_CEC	1.114	0.001	O	3	0.155749
CPI-SC04936738A	COL11A1_a10b1 complex	ENSG00000060718		TRUE	FALSE	FALSE	AT1_CEC	0.232	0.001	O	3	-2.1078
CPI-SC041DEF0FB	COL5A1_a10b1 complex	ENSG00000130635		TRUE	FALSE	FALSE	AT1_CEC	0.272	0.001	O	3	-1.87832
CPI-SC0F8101D41	COL8A1_a10b1 complex	ENSG00000144810		TRUE	FALSE	FALSE	AT1_CEC	0.276	0.001	O	3	-1.85726
CPI-SC087556B01	COL4A5_a10b1 complex	ENSG00000188153		TRUE	FALSE	FALSE	AT1_CEC	0.859	0.001	O	3	-0.21927
CPI-SC00C0800EB	COL4A4_a10b1 complex	ENSG00000081052		TRUE	FALSE	FALSE	AT1_CEC	1.052	0.001	O	3	0.0731347
CPI-SC0A3F146C2	COL4A3_a10b1 complex	ENSG00000169031		TRUE	FALSE	FALSE	AT1_CEC	1.313	0.001	O	3	0.392867
CPI-SC015980AEB	COL14A1_a10b1 complex	ENSG00000187955		TRUE	FALSE	FALSE	AT1_CEC	0.232	0.001	O	3	-2.1078
CPI-SC05565E8CE	COL4A6_a10b1 complex	ENSG00000197565		TRUE	FALSE	FALSE	AT1_CEC	0.276	0.001	O	3	-1.85726
CPI-SC09DFB2ACA	COL19A1_a10b1 complex	ENSG00000082293		TRUE	FALSE	FALSE	AT1_CEC	0.224	0.001	O	3	-2.15843
CPI-SC08938BB1C	COL21A1_a10b1 complex	ENSG00000124749		TRUE	FALSE	FALSE	AT1_CEC	0.256	0.001	O	3	-1.96578
CPI-SC02131C05A	COL12A1_a10b1 complex	ENSG00000111799		TRUE	FALSE	FALSE	AT1_CEC	0.849	0.001	O	3	-0.236164
CPI-SC0672FBD31	COL4A1_a1b1 complex	ENSG00000187498		TRUE	FALSE	FALSE	AT1_CEC	0.789	0.001	O	3	-0.341903
CPI-SC0458F68A5	COL4A2_a1b1 complex	ENSG00000134871		TRUE	FALSE	FALSE	AT1_CEC	1.209	0.001	O	3	0.273814
CPI-SC06E5E0C83	COL11A1_a1b1 complex	ENSG00000060718		TRUE	FALSE	FALSE	AT1_CEC	0.327	0.001	O	3	-1.61264
CPI-SC05992FDC8	COL5A1_a1b1 complex	ENSG00000130635		TRUE	FALSE	FALSE	AT1_CEC	0.367	0.001	O	3	-1.44615
CPI-SC02F06FF62	COL8A1_a1b1 complex	ENSG00000144810		TRUE	FALSE	FALSE	AT1_CEC	0.371	0.001	O	3	-1.43051
CPI-SC0EC572716	COL4A5_a1b1 complex	ENSG00000188153		TRUE	FALSE	FALSE	AT1_CEC	0.954	0.001	O	3	-0.0679388
CPI-SC091173D82	COL4A4_a1b1 complex	ENSG00000081052		TRUE	FALSE	FALSE	AT1_CEC	1.146	0.001	O	3	0.196607
CPI-SC07FB88720	COL4A3_a1b1 complex	ENSG00000169031		TRUE	FALSE	FALSE	AT1_CEC	1.408	0.001	O	3	0.493647
CPI-SC0BD4C290F	COL14A1_a1b1 complex	ENSG00000187955		TRUE	FALSE	FALSE	AT1_CEC	0.327	0.001	O	3	-1.61264
CPI-SC0BA41B0D3	COL19A1_a1b1 complex	ENSG00000082293		TRUE	FALSE	FALSE	AT1_CEC	0.318	0.001	O	3	-1.6529
CPI-SC004A436C5	COL12A1_a1b1 complex	ENSG00000111799		TRUE	FALSE	FALSE	AT1_CEC	0.944	0.001	O	3	-0.0831412
CPI-SC02392F4AF	COL4A1_a2b1 complex	ENSG00000187498		TRUE	FALSE	FALSE	AT1_CEC	0.649	0.001	O	3	-0.62371
CPI-SC07222A428	COL4A2_a2b1 complex	ENSG00000134871		TRUE	FALSE	FALSE	AT1_CEC	1.069	0.001	O	3	0.0962619
CPI-SC058845C44	COL8A1_a2b1 complex	ENSG00000144810		TRUE	FALSE	FALSE	AT1_CEC	0.231	0.007	O	2.1549	-2.11404
CPI-SC09C0B5D08	COL4A5_a2b1 complex	ENSG00000188153		TRUE	FALSE	FALSE	AT1_CEC	0.814	0.001	O	3	-0.296899
CPI-SC03DD752AB	COL4A4_a2b1 complex	ENSG00000081052		TRUE	FALSE	FALSE	AT1_CEC	1.006	0.001	O	3	0.00863031
CPI-SC052A417CB	COL4A3_a2b1 complex	ENSG00000169031		TRUE	FALSE	FALSE	AT1_CEC	1.268	0.001	O	3	0.342555
CPI-SC0F300DE24	COL12A1_a2b1 complex	ENSG00000111799		TRUE	FALSE	FALSE	AT1_CEC	0.804	0.001	O	3	-0.314733
CPI-SC0D9B795CC	CDH1_a2b1 complex	ENSG00000039068		FALSE	FALSE	FALSE	AT1_CEC	0.932	0.001	O	3	-0.101598
CPI-SC0ED0520DD	LAMA3_a3b1 complex	ENSG00000053747		TRUE	FALSE	FALSE	AT1_CEC	1.439	0.001	O	3	0.525067
CPI-SC08B2AD7C6	FN1_a5b1 complex	ENSG00000115414		TRUE	FALSE	FALSE	AT1_CEC	0.382	0.001	O	3	-1.38836
CPI-SC0EEF3A379	LAMC1_a6b1 complex	ENSG00000135862		TRUE	FALSE	FALSE	AT1_CEC	0.781	0.001	O	3	-0.356606
CPI-CS0C16967C6	ACVR1_BMPR2_BMP6		ENSG00000153162	TRUE	TRUE	FALSE	AT1_CEC	0.717	0.001	O	3	-0.479955
CPI-CS0FFBA02F8	ACVR_1A2A receptor_BMP6		ENSG00000153162	TRUE	TRUE	FALSE	AT1_CEC	0.635	0.001	O	3	-0.655172
CPI-CS0F6CFB979	BMPR1A_BMPR2_BMP6		ENSG00000153162	TRUE	TRUE	FALSE	AT1_CEC	1.019	0.001	O	3	0.0271541
CPI-CS0247DA882	BMR1A_ACR2A_BMP6		ENSG00000153162	TRUE	TRUE	FALSE	AT1_CEC	0.635	0.001	O	3	-0.655172
CPI-SC03DD946B2	TGFB2_TGFbeta receptor1	ENSG00000092969		TRUE	FALSE	TRUE	AT1_CEC	0.304	0.001	O	3	-1.71786
CPI-SC032246C72	TGFB2_TGFbeta receptor2	ENSG00000092969		TRUE	FALSE	TRUE	AT1_CEC	0.341	0.001	O	3	-1.55216
CPI-SC0E5218AA4	NRG1_a6b4 complex	ENSG00000157168		TRUE	TRUE	FALSE	AT1_CEC	1.029	0.001	O	3	0.041243
CPI-SS0F1A060D4	PVR_NECTIN3	ENSG00000073008	ENSG00000177707	TRUE	TRUE	FALSE	AT1_Fib	0.484	0.001	O	3	-1.04692
CPI-SS0B990492C	CADM1_NECTIN3	ENSG00000182985	ENSG00000177707	FALSE	FALSE	FALSE	AT1_Fib	1.194	0.001	O	3	0.255803
CPI-SS0C5E9FBFB	NECTIN1_NECTIN3	ENSG00000110400	ENSG00000177707	TRUE	TRUE	FALSE	AT1_Fib	0.297	0.001	O	3	-1.75147
CPI-SS02FBD007E	NECTIN2_NECTIN3	ENSG00000130202	ENSG00000177707	FALSE	TRUE	FALSE	AT1_Fib	0.688	0.001	O	3	-0.53952
CPI-SS0889E281D	CADM1_CADM1	ENSG00000182985	ENSG00000182985	FALSE	FALSE	FALSE	AT1_Fib	1.222	0.001	O	3	0.289244
CPI-SS0D9366D11	FGF1_FGFR4	ENSG00000113578	ENSG00000160867	TRUE	FALSE	TRUE	AT1_Fib	0.33	0.001	O	3	-1.59946
CPI-SS0755A26DD	FGF1_FGFR1	ENSG00000113578	ENSG00000077782	TRUE	FALSE	TRUE	AT1_Fib	0.474	0.001	O	3	-1.07704
CPI-SS068C742A1	FGF1_TGFBR3	ENSG00000113578	ENSG00000069702	TRUE	FALSE	TRUE	AT1_Fib	0.858	0.001	O	3	-0.22095
CPI-SS0178F5C45	TGFB2_TGFBR3	ENSG00000092969	ENSG00000069702	TRUE	FALSE	TRUE	AT1_Fib	0.945	0.001	O	3	-0.0816138
CPI-SS0B02DE712	EGFR_NRG1	ENSG00000146648	ENSG00000157168	TRUE	TRUE	TRUE	AT1_Fib	1.25	0.001	O	3	0.321928
CPI-SS0BF9FA3F2	ERBB3_NRG1	ENSG00000065361	ENSG00000157168	TRUE	TRUE	TRUE	AT1_Fib	0.554	0.001	O	3	-0.852042
CPI-SS0055264F3	EGFR_TGFB1	ENSG00000146648	ENSG00000105329	TRUE	TRUE	FALSE	AT1_Fib	1.244	0.001	O	3	0.314986
CPI-SS088A0A760	EGFR_COPA	ENSG00000146648	ENSG00000122218	TRUE	TRUE	FALSE	AT1_Fib	1.354	0.001	O	3	0.437228
CPI-SS0241A1F57	NRP2_SEMA3C	ENSG00000118257	ENSG00000075223	TRUE	TRUE	FALSE	AT1_Fib	0.536	0.001	O	3	-0.899695
CPI-SS09A36B221	BDNF_SORT1	ENSG00000176697	ENSG00000134243	TRUE	FALSE	TRUE	AT1_Fib	0.429	0.001	O	3	-1.22095
CPI-SS0B70EB09E	PDGFA_PDGFRA	ENSG00000197461	ENSG00000134853	TRUE	FALSE	TRUE	AT1_Fib	0.55	0.001	O	3	-0.862496
CPI-SS060B82BBC	JAG1_NOTCH2	ENSG00000101384	ENSG00000134250	FALSE	FALSE	TRUE	AT1_Fib	0.542	0.001	O	3	-0.883635
CPI-SS0C03F7CDC	VEGFA_KDR	ENSG00000112715	ENSG00000128052	TRUE	FALSE	TRUE	AT1_Fib	1.113	0.001	O	3	0.154454
CPI-SS09CA492BA	EFNA1_EPHA3	ENSG00000169242	ENSG00000044524	TRUE	FALSE	TRUE	AT1_Fib	0.523	0.001	O	3	-0.935117
CPI-SS0BD5C2A23	NRG1_ERBB4	ENSG00000157168	ENSG00000178568	TRUE	TRUE	TRUE	AT1_Fib	1.134	0.001	O	3	0.181421
CPI-SS02572E1EF	NRG1_LGR4	ENSG00000157168	ENSG00000205213	TRUE	TRUE	TRUE	AT1_Fib	0.902	0.001	O	3	-0.148801
CPI-SS0A915097A	GRIN2D_IL16	ENSG00000105464	ENSG00000172349	TRUE	TRUE	FALSE	AT1_Fib	0.468	0.001	O	3	-1.09542
CPI-SS0B9B3870A	VEGFA_FLT1	ENSG00000112715	ENSG00000102755	TRUE	FALSE	TRUE	AT1_Fib	1.082	0.001	O	3	0.1137
CPI-SS0D0252D87	AXL_IL15RA	ENSG00000167601	ENSG00000134470	TRUE	TRUE	TRUE	AT1_Fib	0.459	0.001	O	3	-1.12343
CPI-SS0B337B316	TEK_ANGPT1	ENSG00000120156	ENSG00000154188	TRUE	TRUE	FALSE	AT1_Fib	1.267	0.001	O	3	0.341417
CPI-SC0672FBD31	COL4A1_a1b1 complex	ENSG00000187498		TRUE	FALSE	FALSE	AT1_Fib	0.771	0.001	O	3	-0.375197
CPI-SC0458F68A5	COL4A2_a1b1 complex	ENSG00000134871		TRUE	FALSE	FALSE	AT1_Fib	1.191	0.001	O	3	0.252173
CPI-SC06E5E0C83	COL11A1_a1b1 complex	ENSG00000060718		TRUE	FALSE	FALSE	AT1_Fib	0.309	0.001	O	3	-1.69432
CPI-SC02F06FF62	COL8A1_a1b1 complex	ENSG00000144810		TRUE	FALSE	FALSE	AT1_Fib	0.353	0.001	O	3	-1.50226
CPI-SC0EC572716	COL4A5_a1b1 complex	ENSG00000188153		TRUE	FALSE	FALSE	AT1_Fib	0.936	0.001	O	3	-0.0954196
CPI-SC091173D82	COL4A4_a1b1 complex	ENSG00000081052		TRUE	FALSE	FALSE	AT1_Fib	1.128	0.001	O	3	0.173767
CPI-SC07FB88720	COL4A3_a1b1 complex	ENSG00000169031		TRUE	FALSE	FALSE	AT1_Fib	1.39	0.001	O	3	0.475085
CPI-SC004A436C5	COL12A1_a1b1 complex	ENSG00000111799		TRUE	FALSE	FALSE	AT1_Fib	0.926	0.001	O	3	-0.110916
CPI-SC02392F4AF	COL4A1_a2b1 complex	ENSG00000187498		TRUE	FALSE	FALSE	AT1_Fib	0.671	0.001	O	3	-0.575615
CPI-SC07222A428	COL4A2_a2b1 complex	ENSG00000134871		TRUE	FALSE	FALSE	AT1_Fib	1.09	0.001	O	3	0.124328
CPI-SC058845C44	COL8A1_a2b1 complex	ENSG00000144810		TRUE	FALSE	FALSE	AT1_Fib	0.253	0.001	O	3	-1.98279
CPI-SC09C0B5D08	COL4A5_a2b1 complex	ENSG00000188153		TRUE	FALSE	FALSE	AT1_Fib	0.835	0.001	O	3	-0.260152
CPI-SC03DD752AB	COL4A4_a2b1 complex	ENSG00000081052		TRUE	FALSE	FALSE	AT1_Fib	1.028	0.001	O	3	0.0398403
CPI-SC052A417CB	COL4A3_a2b1 complex	ENSG00000169031		TRUE	FALSE	FALSE	AT1_Fib	1.289	0.001	O	3	0.366252
CPI-SC0F300DE24	COL12A1_a2b1 complex	ENSG00000111799		TRUE	FALSE	FALSE	AT1_Fib	0.826	0.001	O	3	-0.275786
CPI-SC0D9B795CC	CDH1_a2b1 complex	ENSG00000039068		FALSE	FALSE	FALSE	AT1_Fib	0.953	0.001	O	3	-0.0694519
CPI-SC0ED0520DD	LAMA3_a3b1 complex	ENSG00000053747		TRUE	FALSE	FALSE	AT1_Fib	1.521	0.001	O	3	0.60502
CPI-CS0E1BF543E	ACVR1_BMPR2_BMP5		ENSG00000112175	TRUE	TRUE	FALSE	AT1_Fib	0.846	0.001	O	3	-0.24127
CPI-CS0EC80CA59	ACVR_1A2A receptor_BMP5		ENSG00000112175	TRUE	TRUE	FALSE	AT1_Fib	0.764	0.001	O	3	-0.388355
CPI-CS046BCFC6F	BMPR1A_BMPR2_BMP5		ENSG00000112175	TRUE	TRUE	FALSE	AT1_Fib	1.148	0.001	O	3	0.199123
CPI-CS047EE9E03	BMR1A_ACR2A_BMP5		ENSG00000112175	TRUE	TRUE	FALSE	AT1_Fib	0.764	0.001	O	3	-0.388355
CPI-CS0C16967C6	ACVR1_BMPR2_BMP6		ENSG00000153162	TRUE	TRUE	FALSE	AT1_Fib	0.445	0.001	O	3	-1.16812
CPI-CS0FFBA02F8	ACVR_1A2A receptor_BMP6		ENSG00000153162	TRUE	TRUE	FALSE	AT1_Fib	0.363	0.001	O	3	-1.46196
CPI-CS0F6CFB979	BMPR1A_BMPR2_BMP6		ENSG00000153162	TRUE	TRUE	FALSE	AT1_Fib	0.747	0.001	O	3	-0.42082
CPI-CS0247DA882	BMR1A_ACR2A_BMP6		ENSG00000153162	TRUE	TRUE	FALSE	AT1_Fib	0.363	0.001	O	3	-1.46196
CPI-SC03DD946B2	TGFB2_TGFbeta receptor1	ENSG00000092969		TRUE	FALSE	TRUE	AT1_Fib	0.353	0.001	O	3	-1.50226
CPI-SC032246C72	TGFB2_TGFbeta receptor2	ENSG00000092969		TRUE	FALSE	TRUE	AT1_Fib	0.394	0.001	O	3	-1.34373
CPI-SS0889E281D	CADM1_CADM1	ENSG00000182985	ENSG00000182985	FALSE	FALSE	FALSE	AT1_IM	1.317	0.001	O	3	0.397255
CPI-SS0755A26DD	FGF1_FGFR1	ENSG00000113578	ENSG00000077782	TRUE	FALSE	TRUE	AT1_IM	0.287	0.001	O	3	-1.80088
CPI-SS02904BE32	GLRA2_FAM3C	ENSG00000101958	ENSG00000196937	TRUE	TRUE	FALSE	AT1_IM	0.174	0.001	O	3	-2.52284
CPI-SS0055264F3	EGFR_TGFB1	ENSG00000146648	ENSG00000105329	TRUE	TRUE	FALSE	AT1_IM	1.478	0.001	O	3	0.563646
CPI-SS08CA619FE	EGFR_GRN	ENSG00000146648	ENSG00000030582	TRUE	TRUE	FALSE	AT1_IM	1.27	0.001	O	3	0.344828
CPI-SS088A0A760	EGFR_COPA	ENSG00000146648	ENSG00000122218	TRUE	TRUE	FALSE	AT1_IM	1.306	0.001	O	3	0.385155
CPI-SS0C10824C7	EGFR_HBEGF	ENSG00000146648	ENSG00000113070	TRUE	TRUE	TRUE	AT1_IM	1.178	0.001	O	3	0.23634
CPI-SS03098AC28	ERBB4_HBEGF	ENSG00000178568	ENSG00000113070	TRUE	TRUE	TRUE	AT1_IM	0.715	0.001	O	3	-0.483985
CPI-SS09A36B221	BDNF_SORT1	ENSG00000176697	ENSG00000134243	TRUE	FALSE	TRUE	AT1_IM	0.467	0.001	O	3	-1.09851
CPI-SS00D9A0644	FGFR2_CD83	ENSG00000066468	ENSG00000112149	TRUE	TRUE	TRUE	AT1_IM	0.656	0.001	O	3	-0.608232
CPI-SS060B82BBC	JAG1_NOTCH2	ENSG00000101384	ENSG00000134250	FALSE	FALSE	TRUE	AT1_IM	0.546	0.001	O	3	-0.873027
CPI-SS0BD5C2A23	NRG1_ERBB4	ENSG00000157168	ENSG00000178568	TRUE	TRUE	TRUE	AT1_IM	0.981	0.001	O	3	-0.027675
CPI-SS0B9B3870A	VEGFA_FLT1	ENSG00000112715	ENSG00000102755	TRUE	FALSE	TRUE	AT1_IM	1.111	0.001	O	3	0.151859
CPI-SS061A7E099	CD55_ADGRE5	ENSG00000196352	ENSG00000123146	TRUE	TRUE	TRUE	AT1_IM	0.754	0.001	O	3	-0.407364
CPI-SS0822AEF5F	PTPRC_MRC1	ENSG00000262418	ENSG00000260314	FALSE	FALSE	TRUE	AT1_IM	1.265	0.001	O	3	0.339137
CPI-SS01560CA22	CD99_PILRA	ENSG00000002586	ENSG00000085514	TRUE	FALSE	TRUE	AT1_IM	1.032	0.001	O	3	0.045443
CPI-SS0412C803A	TNFRSF8_TNFSF8	ENSG00000120949	ENSG00000106952	FALSE	TRUE	FALSE	AT1_IM	0.343	0.001	O	3	-1.54372
CPI-SS0D0252D87	AXL_IL15RA	ENSG00000167601	ENSG00000134470	TRUE	TRUE	TRUE	AT1_IM	0.267	0.007	O	2.1549	-1.90509
CPI-SC0672FBD31	COL4A1_a1b1 complex	ENSG00000187498		TRUE	FALSE	FALSE	AT1_IM	0.707	0.001	O	3	-0.500218
CPI-SC0458F68A5	COL4A2_a1b1 complex	ENSG00000134871		TRUE	FALSE	FALSE	AT1_IM	1.126	0.001	O	3	0.171207
CPI-SC0EC572716	COL4A5_a1b1 complex	ENSG00000188153		TRUE	FALSE	FALSE	AT1_IM	0.871	0.001	O	3	-0.199255
CPI-SC091173D82	COL4A4_a1b1 complex	ENSG00000081052		TRUE	FALSE	FALSE	AT1_IM	1.064	0.001	O	3	0.0894982
CPI-SC07FB88720	COL4A3_a1b1 complex	ENSG00000169031		TRUE	FALSE	FALSE	AT1_IM	1.325	0.001	O	3	0.405992
CPI-SC004A436C5	COL12A1_a1b1 complex	ENSG00000111799		TRUE	FALSE	FALSE	AT1_IM	0.861	0.001	O	3	-0.215915
CPI-SC0847A64D2	FN1_aVb5 complex	ENSG00000115414		TRUE	FALSE	FALSE	AT1_IM	0.425	0.001	O	3	-1.23447
CPI-SC03DD946B2	TGFB2_TGFbeta receptor1	ENSG00000092969		TRUE	FALSE	TRUE	AT1_IM	0.756	0.001	O	3	-0.403542
CPI-SS0F1A060D4	PVR_NECTIN3	ENSG00000073008	ENSG00000177707	TRUE	TRUE	FALSE	AT1_LEC	0.512	0.001	O	3	-0.965784
CPI-SS0B990492C	CADM1_NECTIN3	ENSG00000182985	ENSG00000177707	FALSE	FALSE	FALSE	AT1_LEC	1.222	0.001	O	3	0.289244
CPI-SS02FBD007E	NECTIN2_NECTIN3	ENSG00000130202	ENSG00000177707	FALSE	TRUE	FALSE	AT1_LEC	0.717	0.001	O	3	-0.479955
CPI-SS0889E281D	CADM1_CADM1	ENSG00000182985	ENSG00000182985	FALSE	FALSE	FALSE	AT1_LEC	1.205	0.001	O	3	0.269033
CPI-SS068C742A1	FGF1_TGFBR3	ENSG00000113578	ENSG00000069702	TRUE	FALSE	TRUE	AT1_LEC	0.82	0.001	O	3	-0.286304
CPI-SS0178F5C45	TGFB2_TGFBR3	ENSG00000092969	ENSG00000069702	TRUE	FALSE	TRUE	AT1_LEC	0.908	0.001	O	3	-0.139236
CPI-SS0B02DE712	EGFR_NRG1	ENSG00000146648	ENSG00000157168	TRUE	TRUE	TRUE	AT1_LEC	1.242	0.001	O	3	0.312665
CPI-SS0BF9FA3F2	ERBB3_NRG1	ENSG00000065361	ENSG00000157168	TRUE	TRUE	TRUE	AT1_LEC	0.545	0.001	O	3	-0.875672
CPI-SS0055264F3	EGFR_TGFB1	ENSG00000146648	ENSG00000105329	TRUE	TRUE	FALSE	AT1_LEC	1.214	0.001	O	3	0.279768
CPI-SS08CA619FE	EGFR_GRN	ENSG00000146648	ENSG00000030582	TRUE	TRUE	FALSE	AT1_LEC	1.186	0.001	O	3	0.246104
CPI-SS088A0A760	EGFR_COPA	ENSG00000146648	ENSG00000122218	TRUE	TRUE	FALSE	AT1_LEC	1.311	0.001	O	3	0.390668
CPI-SS0D22A09AD	NRP2_PGF	ENSG00000118257	ENSG00000119630	TRUE	TRUE	FALSE	AT1_LEC	0.398	0.001	O	3	-1.32916
CPI-SS08083B141	NRP1_SEMA3A	ENSG00000099250	ENSG00000075213	TRUE	TRUE	FALSE	AT1_LEC	0.941	0.001	O	3	-0.0877334
CPI-SS0241A1F57	NRP2_SEMA3C	ENSG00000118257	ENSG00000075223	TRUE	TRUE	FALSE	AT1_LEC	0.641	0.001	O	3	-0.641604
CPI-SS07A9A501C	FGFR3_FGF9	ENSG00000068078	ENSG00000102678	TRUE	TRUE	FALSE	AT1_LEC	0.244	0.001	O	3	-2.03505
CPI-SS0CCCF7C69	PLXNB1_SEMA4D	ENSG00000164050	ENSG00000187764	TRUE	TRUE	TRUE	AT1_LEC	0.236	0.001	O	3	-2.08314
CPI-SS0C03F7CDC	VEGFA_KDR	ENSG00000112715	ENSG00000128052	TRUE	FALSE	TRUE	AT1_LEC	1.246	0.001	O	3	0.317304
CPI-SS046F6F0C1	EFNA1_EPHA2	ENSG00000169242	ENSG00000142627	TRUE	FALSE	TRUE	AT1_LEC	0.309	0.001	O	3	-1.69432
CPI-SS0BD5C2A23	NRG1_ERBB4	ENSG00000157168	ENSG00000178568	TRUE	TRUE	TRUE	AT1_LEC	1.11	0.001	O	3	0.15056
CPI-SS0B9B3870A	VEGFA_FLT1	ENSG00000112715	ENSG00000102755	TRUE	FALSE	TRUE	AT1_LEC	1.151	0.001	O	3	0.202888
CPI-SS03A4F7DC8	AXL_GAS6	ENSG00000167601	ENSG00000183087	TRUE	TRUE	FALSE	AT1_LEC	0.201	0.001	O	3	-2.31473
CPI-SC0B6F1A278	COL4A1_a10b1 complex	ENSG00000187498		TRUE	FALSE	FALSE	AT1_LEC	0.628	0.001	O	3	-0.671164
CPI-SC0FA79E269	COL4A2_a10b1 complex	ENSG00000134871		TRUE	FALSE	FALSE	AT1_LEC	1.047	0.001	O	3	0.0662614
CPI-SC0F8101D41	COL8A1_a10b1 complex	ENSG00000144810		TRUE	FALSE	FALSE	AT1_LEC	0.209	0.007	O	2.1549	-2.25843
CPI-SC087556B01	COL4A5_a10b1 complex	ENSG00000188153		TRUE	FALSE	FALSE	AT1_LEC	0.792	0.001	O	3	-0.336428
CPI-SC00C0800EB	COL4A4_a10b1 complex	ENSG00000081052		TRUE	FALSE	FALSE	AT1_LEC	0.985	0.001	O	3	-0.0218044
CPI-SC0A3F146C2	COL4A3_a10b1 complex	ENSG00000169031		TRUE	FALSE	FALSE	AT1_LEC	1.246	0.001	O	3	0.317304
CPI-SC02131C05A	COL12A1_a10b1 complex	ENSG00000111799		TRUE	FALSE	FALSE	AT1_LEC	0.782	0.001	O	3	-0.354759
CPI-SC0672FBD31	COL4A1_a1b1 complex	ENSG00000187498		TRUE	FALSE	FALSE	AT1_LEC	0.801	0.001	O	3	-0.320126
CPI-SC0458F68A5	COL4A2_a1b1 complex	ENSG00000134871		TRUE	FALSE	FALSE	AT1_LEC	1.22	0.001	O	3	0.286881
CPI-SC02F06FF62	COL8A1_a1b1 complex	ENSG00000144810		TRUE	FALSE	FALSE	AT1_LEC	0.382	0.001	O	3	-1.38836
CPI-SC0EC572716	COL4A5_a1b1 complex	ENSG00000188153		TRUE	FALSE	FALSE	AT1_LEC	0.965	0.001	O	3	-0.0513992
CPI-SC091173D82	COL4A4_a1b1 complex	ENSG00000081052		TRUE	FALSE	FALSE	AT1_LEC	1.158	0.001	O	3	0.211635
CPI-SC07FB88720	COL4A3_a1b1 complex	ENSG00000169031		TRUE	FALSE	FALSE	AT1_LEC	1.419	0.001	O	3	0.504875
CPI-SC004A436C5	COL12A1_a1b1 complex	ENSG00000111799		TRUE	FALSE	FALSE	AT1_LEC	0.955	0.001	O	3	-0.0664274
CPI-SC02392F4AF	COL4A1_a2b1 complex	ENSG00000187498		TRUE	FALSE	FALSE	AT1_LEC	0.616	0.001	O	3	-0.698998
CPI-SC07222A428	COL4A2_a2b1 complex	ENSG00000134871		TRUE	FALSE	FALSE	AT1_LEC	1.036	0.001	O	3	0.051024
CPI-SC09C0B5D08	COL4A5_a2b1 complex	ENSG00000188153		TRUE	FALSE	FALSE	AT1_LEC	0.781	0.001	O	3	-0.356606
CPI-SC03DD752AB	COL4A4_a2b1 complex	ENSG00000081052		TRUE	FALSE	FALSE	AT1_LEC	0.973	0.001	O	3	-0.0394883
CPI-SC052A417CB	COL4A3_a2b1 complex	ENSG00000169031		TRUE	FALSE	FALSE	AT1_LEC	1.235	0.001	O	3	0.304511
CPI-SC0F300DE24	COL12A1_a2b1 complex	ENSG00000111799		TRUE	FALSE	FALSE	AT1_LEC	0.771	0.001	O	3	-0.375197
CPI-SC0D9B795CC	CDH1_a2b1 complex	ENSG00000039068		FALSE	FALSE	FALSE	AT1_LEC	0.899	0.001	O	3	-0.153607
CPI-SC0ED0520DD	LAMA3_a3b1 complex	ENSG00000053747		TRUE	FALSE	FALSE	AT1_LEC	1.41	0.001	O	3	0.495695
CPI-SC0EEF3A379	LAMC1_a6b1 complex	ENSG00000135862		TRUE	FALSE	FALSE	AT1_LEC	0.752	0.001	O	3	-0.411195
CPI-CS0F6CFB979	BMPR1A_BMPR2_BMP6		ENSG00000153162	TRUE	TRUE	FALSE	AT1_LEC	0.674	0.001	O	3	-0.56918
CPI-CS0D238C22B	PlexinA2_complex1_SEMA3A		ENSG00000075213	TRUE	TRUE	FALSE	AT1_LEC	0.784	0.001	O	3	-0.351074
CPI-SC0E5218AA4	NRG1_a6b4 complex	ENSG00000157168		TRUE	TRUE	FALSE	AT1_LEC	1.12	0.001	O	3	0.163499
CPI-SS0F1A060D4	PVR_NECTIN3	ENSG00000073008	ENSG00000177707	TRUE	TRUE	FALSE	AT1_Per	0.462	0.001	O	3	-1.11404
CPI-SS0B990492C	CADM1_NECTIN3	ENSG00000182985	ENSG00000177707	FALSE	FALSE	FALSE	AT1_Per	1.172	0.001	O	3	0.228973
CPI-SS0C5E9FBFB	NECTIN1_NECTIN3	ENSG00000110400	ENSG00000177707	TRUE	TRUE	FALSE	AT1_Per	0.274	0.001	O	3	-1.86775
CPI-SS02FBD007E	NECTIN2_NECTIN3	ENSG00000130202	ENSG00000177707	FALSE	TRUE	FALSE	AT1_Per	0.666	0.001	O	3	-0.586406
CPI-SS0889E281D	CADM1_CADM1	ENSG00000182985	ENSG00000182985	FALSE	FALSE	FALSE	AT1_Per	1.589	0.001	O	3	0.668119
CPI-SS0755A26DD	FGF1_FGFR1	ENSG00000113578	ENSG00000077782	TRUE	FALSE	TRUE	AT1_Per	0.242	0.001	O	3	-2.04692
CPI-SS02904BE32	GLRA2_FAM3C	ENSG00000101958	ENSG00000196937	TRUE	TRUE	FALSE	AT1_Per	0.16	0.001	O	3	-2.64386
CPI-SS0B02DE712	EGFR_NRG1	ENSG00000146648	ENSG00000157168	TRUE	TRUE	TRUE	AT1_Per	1.165	0.001	O	3	0.22033
CPI-SS0BF9FA3F2	ERBB3_NRG1	ENSG00000065361	ENSG00000157168	TRUE	TRUE	TRUE	AT1_Per	0.469	0.001	O	3	-1.09234
CPI-SS0055264F3	EGFR_TGFB1	ENSG00000146648	ENSG00000105329	TRUE	TRUE	FALSE	AT1_Per	1.225	0.001	O	3	0.292782
CPI-SS088A0A760	EGFR_COPA	ENSG00000146648	ENSG00000122218	TRUE	TRUE	FALSE	AT1_Per	1.279	0.001	O	3	0.355016
CPI-SS09A36B221	BDNF_SORT1	ENSG00000176697	ENSG00000134243	TRUE	FALSE	TRUE	AT1_Per	0.773	0.001	O	3	-0.37146
CPI-SS07CCAD9BF	GRN_SORT1	ENSG00000030582	ENSG00000134243	TRUE	FALSE	TRUE	AT1_Per	0.626	0.001	O	3	-0.675765
CPI-SS04F3A1E5C	COPA_SORT1	ENSG00000122218	ENSG00000134243	TRUE	FALSE	TRUE	AT1_Per	0.774	0.001	O	3	-0.369595
CPI-SS060B82BBC	JAG1_NOTCH2	ENSG00000101384	ENSG00000134250	FALSE	FALSE	TRUE	AT1_Per	0.605	0.001	O	3	-0.724993
CPI-SS0B99F22A2	JAG1_NOTCH3	ENSG00000101384	ENSG00000074181	FALSE	FALSE	TRUE	AT1_Per	1.11	0.001	O	3	0.15056
CPI-SS09CA492BA	EFNA1_EPHA3	ENSG00000169242	ENSG00000044524	TRUE	FALSE	TRUE	AT1_Per	0.68	0.001	O	3	-0.556393
CPI-SS0F0D7F25C	BTC_ERBB4	ENSG00000174808	ENSG00000178568	TRUE	FALSE	TRUE	AT1_Per	0.812	0.001	O	3	-0.300448
CPI-SS0BD5C2A23	NRG1_ERBB4	ENSG00000157168	ENSG00000178568	TRUE	TRUE	TRUE	AT1_Per	1.517	0.001	O	3	0.601221
CPI-SS0B9B3870A	VEGFA_FLT1	ENSG00000112715	ENSG00000102755	TRUE	FALSE	TRUE	AT1_Per	1.089	0.001	O	3	0.123004
CPI-SC0672FBD31	COL4A1_a1b1 complex	ENSG00000187498		TRUE	FALSE	FALSE	AT1_Per	0.777	0.001	O	3	-0.364013
CPI-SC0458F68A5	COL4A2_a1b1 complex	ENSG00000134871		TRUE	FALSE	FALSE	AT1_Per	1.197	0.001	O	3	0.259423
CPI-SC06E5E0C83	COL11A1_a1b1 complex	ENSG00000060718		TRUE	FALSE	FALSE	AT1_Per	0.315	0.001	O	3	-1.66658
CPI-SC02F06FF62	COL8A1_a1b1 complex	ENSG00000144810		TRUE	FALSE	FALSE	AT1_Per	0.359	0.001	O	3	-1.47794
CPI-SC0EC572716	COL4A5_a1b1 complex	ENSG00000188153		TRUE	FALSE	FALSE	AT1_Per	0.942	0.001	O	3	-0.086201
CPI-SC091173D82	COL4A4_a1b1 complex	ENSG00000081052		TRUE	FALSE	FALSE	AT1_Per	1.134	0.001	O	3	0.181421
CPI-SC07FB88720	COL4A3_a1b1 complex	ENSG00000169031		TRUE	FALSE	FALSE	AT1_Per	1.396	0.001	O	3	0.481299
CPI-SC004A436C5	COL12A1_a1b1 complex	ENSG00000111799		TRUE	FALSE	FALSE	AT1_Per	0.932	0.001	O	3	-0.101598
CPI-SC02392F4AF	COL4A1_a2b1 complex	ENSG00000187498		TRUE	FALSE	FALSE	AT1_Per	0.668	0.001	O	3	-0.58208
CPI-SC07222A428	COL4A2_a2b1 complex	ENSG00000134871		TRUE	FALSE	FALSE	AT1_Per	1.088	0.001	O	3	0.121679
CPI-SC058845C44	COL8A1_a2b1 complex	ENSG00000144810		TRUE	FALSE	FALSE	AT1_Per	0.25	0.001	O	3	-2
CPI-SC09C0B5D08	COL4A5_a2b1 complex	ENSG00000188153		TRUE	FALSE	FALSE	AT1_Per	0.833	0.001	O	3	-0.263612
CPI-SC03DD752AB	COL4A4_a2b1 complex	ENSG00000081052		TRUE	FALSE	FALSE	AT1_Per	1.025	0.001	O	3	0.0356239
CPI-SC052A417CB	COL4A3_a2b1 complex	ENSG00000169031		TRUE	FALSE	FALSE	AT1_Per	1.287	0.001	O	3	0.364012
CPI-SC0F300DE24	COL12A1_a2b1 complex	ENSG00000111799		TRUE	FALSE	FALSE	AT1_Per	0.823	0.001	O	3	-0.281036
CPI-SC0D9B795CC	CDH1_a2b1 complex	ENSG00000039068		FALSE	FALSE	FALSE	AT1_Per	0.951	0.001	O	3	-0.0724828
CPI-SC0847A64D2	FN1_aVb5 complex	ENSG00000115414		TRUE	FALSE	FALSE	AT1_Per	0.455	0.001	O	3	-1.13606
CPI-SC03DD946B2	TGFB2_TGFbeta receptor1	ENSG00000092969		TRUE	FALSE	TRUE	AT1_Per	0.344	0.001	O	3	-1.53952
CPI-SS0F1A060D4	PVR_NECTIN3	ENSG00000073008	ENSG00000177707	TRUE	TRUE	FALSE	AT1_SMC	0.49	0.001	O	3	-1.02915
CPI-SS0B990492C	CADM1_NECTIN3	ENSG00000182985	ENSG00000177707	FALSE	FALSE	FALSE	AT1_SMC	1.2	0.001	O	3	0.263034
CPI-SS0C5E9FBFB	NECTIN1_NECTIN3	ENSG00000110400	ENSG00000177707	TRUE	TRUE	FALSE	AT1_SMC	0.303	0.001	O	3	-1.72261
CPI-SS02FBD007E	NECTIN2_NECTIN3	ENSG00000130202	ENSG00000177707	FALSE	TRUE	FALSE	AT1_SMC	0.694	0.001	O	3	-0.526992
CPI-SS0889E281D	CADM1_CADM1	ENSG00000182985	ENSG00000182985	FALSE	FALSE	FALSE	AT1_SMC	1.22	0.001	O	3	0.286881
CPI-SS0755A26DD	FGF1_FGFR1	ENSG00000113578	ENSG00000077782	TRUE	FALSE	TRUE	AT1_SMC	0.425	0.001	O	3	-1.23447
CPI-SS068C742A1	FGF1_TGFBR3	ENSG00000113578	ENSG00000069702	TRUE	FALSE	TRUE	AT1_SMC	0.975	0.001	O	3	-0.0365259
CPI-SS0178F5C45	TGFB2_TGFBR3	ENSG00000092969	ENSG00000069702	TRUE	FALSE	TRUE	AT1_SMC	1.063	0.001	O	3	0.0881416
CPI-SS0B02DE712	EGFR_NRG1	ENSG00000146648	ENSG00000157168	TRUE	TRUE	TRUE	AT1_SMC	1.227	0.001	O	3	0.295135
CPI-SS0BF9FA3F2	ERBB3_NRG1	ENSG00000065361	ENSG00000157168	TRUE	TRUE	TRUE	AT1_SMC	0.53	0.001	O	3	-0.915936
CPI-SS0055264F3	EGFR_TGFB1	ENSG00000146648	ENSG00000105329	TRUE	TRUE	FALSE	AT1_SMC	1.263	0.001	O	3	0.336855
CPI-SS088A0A760	EGFR_COPA	ENSG00000146648	ENSG00000122218	TRUE	TRUE	FALSE	AT1_SMC	1.328	0.001	O	3	0.409255
CPI-SS0241A1F57	NRP2_SEMA3C	ENSG00000118257	ENSG00000075223	TRUE	TRUE	FALSE	AT1_SMC	0.767	0.001	O	3	-0.382702
CPI-SS09A36B221	BDNF_SORT1	ENSG00000176697	ENSG00000134243	TRUE	FALSE	TRUE	AT1_SMC	0.641	0.001	O	3	-0.641604
CPI-SS07CCAD9BF	GRN_SORT1	ENSG00000030582	ENSG00000134243	TRUE	FALSE	TRUE	AT1_SMC	0.494	0.001	O	3	-1.01742
CPI-SS04F3A1E5C	COPA_SORT1	ENSG00000122218	ENSG00000134243	TRUE	FALSE	TRUE	AT1_SMC	0.642	0.001	O	3	-0.639355
CPI-SS060B82BBC	JAG1_NOTCH2	ENSG00000101384	ENSG00000134250	FALSE	FALSE	TRUE	AT1_SMC	0.484	0.001	O	3	-1.04692
CPI-SS0B99F22A2	JAG1_NOTCH3	ENSG00000101384	ENSG00000074181	FALSE	FALSE	TRUE	AT1_SMC	0.367	0.001	O	3	-1.44615
CPI-SS0C03F7CDC	VEGFA_KDR	ENSG00000112715	ENSG00000128052	TRUE	FALSE	TRUE	AT1_SMC	1.106	0.001	O	3	0.145351
CPI-SS09CA492BA	EFNA1_EPHA3	ENSG00000169242	ENSG00000044524	TRUE	FALSE	TRUE	AT1_SMC	0.506	0.001	O	3	-0.982791
CPI-SS0762B455F	EFNA1_EPHA5	ENSG00000169242	ENSG00000145242	TRUE	FALSE	TRUE	AT1_SMC	0.39	0.001	O	3	-1.35845
CPI-SS09E3F5044	EFNA5_EPHA5	ENSG00000184349	ENSG00000145242	FALSE	FALSE	TRUE	AT1_SMC	0.631	0.001	O	3	-0.664288
CPI-SS0F0D7F25C	BTC_ERBB4	ENSG00000174808	ENSG00000178568	TRUE	FALSE	TRUE	AT1_SMC	0.695	0.001	O	3	-0.524915
CPI-SS0BD5C2A23	NRG1_ERBB4	ENSG00000157168	ENSG00000178568	TRUE	TRUE	TRUE	AT1_SMC	1.4	0.001	O	3	0.485427
CPI-SS0B9B3870A	VEGFA_FLT1	ENSG00000112715	ENSG00000102755	TRUE	FALSE	TRUE	AT1_SMC	1.12	0.001	O	3	0.163499
CPI-SC0B6F1A278	COL4A1_a10b1 complex	ENSG00000187498		TRUE	FALSE	FALSE	AT1_SMC	0.741	0.001	O	3	-0.432455
CPI-SC0D19BAF15	FN1_a10b1 complex	ENSG00000115414		TRUE	FALSE	FALSE	AT1_SMC	0.391	0.001	O	3	-1.35476
CPI-SC0FA79E269	COL4A2_a10b1 complex	ENSG00000134871		TRUE	FALSE	FALSE	AT1_SMC	1.161	0.001	O	3	0.215368
CPI-SC04936738A	COL11A1_a10b1 complex	ENSG00000060718		TRUE	FALSE	FALSE	AT1_SMC	0.279	0.001	O	3	-1.84166
CPI-SC041DEF0FB	COL5A1_a10b1 complex	ENSG00000130635		TRUE	FALSE	FALSE	AT1_SMC	0.319	0.001	O	3	-1.64837
CPI-SC0F8101D41	COL8A1_a10b1 complex	ENSG00000144810		TRUE	FALSE	FALSE	AT1_SMC	0.323	0.001	O	3	-1.63039
CPI-SC087556B01	COL4A5_a10b1 complex	ENSG00000188153		TRUE	FALSE	FALSE	AT1_SMC	0.906	0.001	O	3	-0.142417
CPI-SC00C0800EB	COL4A4_a10b1 complex	ENSG00000081052		TRUE	FALSE	FALSE	AT1_SMC	1.098	0.001	O	3	0.134878
CPI-SC0A3F146C2	COL4A3_a10b1 complex	ENSG00000169031		TRUE	FALSE	FALSE	AT1_SMC	1.36	0.001	O	3	0.443607
CPI-SC015980AEB	COL14A1_a10b1 complex	ENSG00000187955		TRUE	FALSE	FALSE	AT1_SMC	0.279	0.001	O	3	-1.84166
CPI-SC05565E8CE	COL4A6_a10b1 complex	ENSG00000197565		TRUE	FALSE	FALSE	AT1_SMC	0.323	0.001	O	3	-1.63039
CPI-SC09DFB2ACA	COL19A1_a10b1 complex	ENSG00000082293		TRUE	FALSE	FALSE	AT1_SMC	0.27	0.001	O	3	-1.88897
CPI-SC08938BB1C	COL21A1_a10b1 complex	ENSG00000124749		TRUE	FALSE	FALSE	AT1_SMC	0.303	0.001	O	3	-1.72261
CPI-SC02131C05A	COL12A1_a10b1 complex	ENSG00000111799		TRUE	FALSE	FALSE	AT1_SMC	0.896	0.001	O	3	-0.158429
CPI-SC0672FBD31	COL4A1_a1b1 complex	ENSG00000187498		TRUE	FALSE	FALSE	AT1_SMC	0.879	0.001	O	3	-0.186065
CPI-SC0458F68A5	COL4A2_a1b1 complex	ENSG00000134871		TRUE	FALSE	FALSE	AT1_SMC	1.298	0.001	O	3	0.37629
CPI-SC06E5E0C83	COL11A1_a1b1 complex	ENSG00000060718		TRUE	FALSE	FALSE	AT1_SMC	0.416	0.001	O	3	-1.26534
CPI-SC05992FDC8	COL5A1_a1b1 complex	ENSG00000130635		TRUE	FALSE	FALSE	AT1_SMC	0.456	0.001	O	3	-1.13289
CPI-SC02F06FF62	COL8A1_a1b1 complex	ENSG00000144810		TRUE	FALSE	FALSE	AT1_SMC	0.46	0.001	O	3	-1.12029
CPI-SC0EC572716	COL4A5_a1b1 complex	ENSG00000188153		TRUE	FALSE	FALSE	AT1_SMC	1.043	0.001	O	3	0.0607392
CPI-SC091173D82	COL4A4_a1b1 complex	ENSG00000081052		TRUE	FALSE	FALSE	AT1_SMC	1.236	0.001	O	3	0.305679
CPI-SC07FB88720	COL4A3_a1b1 complex	ENSG00000169031		TRUE	FALSE	FALSE	AT1_SMC	1.497	0.001	O	3	0.582074
CPI-SC0BD4C290F	COL14A1_a1b1 complex	ENSG00000187955		TRUE	FALSE	FALSE	AT1_SMC	0.416	0.001	O	3	-1.26534
CPI-SC0DA5EFA18	COL4A6_a1b1 complex	ENSG00000197565		TRUE	FALSE	FALSE	AT1_SMC	0.46	0.001	O	3	-1.12029
CPI-SC0BA41B0D3	COL19A1_a1b1 complex	ENSG00000082293		TRUE	FALSE	FALSE	AT1_SMC	0.408	0.001	O	3	-1.29336
CPI-SC09C06C70F	COL21A1_a1b1 complex	ENSG00000124749		TRUE	FALSE	FALSE	AT1_SMC	0.44	0.001	O	3	-1.18442
CPI-SC004A436C5	COL12A1_a1b1 complex	ENSG00000111799		TRUE	FALSE	FALSE	AT1_SMC	1.033	0.001	O	3	0.0468403
CPI-SC02392F4AF	COL4A1_a2b1 complex	ENSG00000187498		TRUE	FALSE	FALSE	AT1_SMC	0.723	0.001	O	3	-0.467932
CPI-SC07222A428	COL4A2_a2b1 complex	ENSG00000134871		TRUE	FALSE	FALSE	AT1_SMC	1.142	0.001	O	3	0.191563
CPI-SC058845C44	COL8A1_a2b1 complex	ENSG00000144810		TRUE	FALSE	FALSE	AT1_SMC	0.304	0.001	O	3	-1.71786
CPI-SC09C0B5D08	COL4A5_a2b1 complex	ENSG00000188153		TRUE	FALSE	FALSE	AT1_SMC	0.887	0.001	O	3	-0.172994
CPI-SC03DD752AB	COL4A4_a2b1 complex	ENSG00000081052		TRUE	FALSE	FALSE	AT1_SMC	1.08	0.001	O	3	0.111031
CPI-SC052A417CB	COL4A3_a2b1 complex	ENSG00000169031		TRUE	FALSE	FALSE	AT1_SMC	1.341	0.001	O	3	0.423309
CPI-SC0F300DE24	COL12A1_a2b1 complex	ENSG00000111799		TRUE	FALSE	FALSE	AT1_SMC	0.877	0.001	O	3	-0.189351
CPI-SC0D9B795CC	CDH1_a2b1 complex	ENSG00000039068		FALSE	FALSE	FALSE	AT1_SMC	1.005	0.001	O	3	0.0071955
CPI-SC0ED0520DD	LAMA3_a3b1 complex	ENSG00000053747		TRUE	FALSE	FALSE	AT1_SMC	1.413	0.001	O	3	0.498761
CPI-SC08B2AD7C6	FN1_a5b1 complex	ENSG00000115414		TRUE	FALSE	FALSE	AT1_SMC	0.526	0.001	O	3	-0.926865
CPI-SC03DD946B2	TGFB2_TGFbeta receptor1	ENSG00000092969		TRUE	FALSE	TRUE	AT1_SMC	0.503	0.001	O	3	-0.99137
CPI-SC032246C72	TGFB2_TGFbeta receptor2	ENSG00000092969		TRUE	FALSE	TRUE	AT1_SMC	0.388	0.001	O	3	-1.36587
CPI-SS0B84DAE3D	PVR_CD96	ENSG00000073008	ENSG00000153283	TRUE	TRUE	TRUE	AT1_T	0.537	0.001	O	3	-0.897006
CPI-SS0A8627ED6	PVR_CD226	ENSG00000073008	ENSG00000150637	TRUE	TRUE	TRUE	AT1_T	0.472	0.001	O	3	-1.08314
CPI-SS0889E281D	CADM1_CADM1	ENSG00000182985	ENSG00000182985	FALSE	FALSE	FALSE	AT1_T	1.182	0.001	O	3	0.24123
CPI-SS0CC5DCE80	CDH1_KLRG1	ENSG00000039068	ENSG00000139187	FALSE	FALSE	TRUE	AT1_T	0.968	0.001	O	3	-0.046921
CPI-SS0055264F3	EGFR_TGFB1	ENSG00000146648	ENSG00000105329	TRUE	TRUE	FALSE	AT1_T	1.91	0.001	O	3	0.933573
CPI-SS088A0A760	EGFR_COPA	ENSG00000146648	ENSG00000122218	TRUE	TRUE	FALSE	AT1_T	1.303	0.001	O	3	0.381837
CPI-SS09A36B221	BDNF_SORT1	ENSG00000176697	ENSG00000134243	TRUE	FALSE	TRUE	AT1_T	0.37	0.001	O	3	-1.4344
CPI-SS02A0FF87F	FAM3C_CLEC2D	ENSG00000196937	ENSG00000069493	TRUE	FALSE	TRUE	AT1_T	0.622	0.001	O	3	-0.685014
CPI-SS0CCCF7C69	PLXNB1_SEMA4D	ENSG00000164050	ENSG00000187764	TRUE	TRUE	TRUE	AT1_T	0.499	0.001	O	3	-1.00289
CPI-SS0BD5C2A23	NRG1_ERBB4	ENSG00000157168	ENSG00000178568	TRUE	TRUE	TRUE	AT1_T	1.022	0.001	O	3	0.0313952
CPI-SS0B9B3870A	VEGFA_FLT1	ENSG00000112715	ENSG00000102755	TRUE	FALSE	TRUE	AT1_T	1.132	0.001	O	3	0.178874
CPI-SS061A7E099	CD55_ADGRE5	ENSG00000196352	ENSG00000123146	TRUE	TRUE	TRUE	AT1_T	1.136	0.001	O	3	0.183963
CPI-SS0E9015902	CD47_SIRPG	ENSG00000196776	ENSG00000089012	FALSE	TRUE	FALSE	AT1_T	0.486	0.001	O	3	-1.04097
CPI-SC0672FBD31	COL4A1_a1b1 complex	ENSG00000187498		TRUE	FALSE	FALSE	AT1_T	0.717	0.001	O	3	-0.479955
CPI-SC0458F68A5	COL4A2_a1b1 complex	ENSG00000134871		TRUE	FALSE	FALSE	AT1_T	1.137	0.001	O	3	0.185232
CPI-SC02F06FF62	COL8A1_a1b1 complex	ENSG00000144810		TRUE	FALSE	FALSE	AT1_T	0.299	0.001	O	3	-1.74178
CPI-SC0EC572716	COL4A5_a1b1 complex	ENSG00000188153		TRUE	FALSE	FALSE	AT1_T	0.882	0.001	O	3	-0.181149
CPI-SC091173D82	COL4A4_a1b1 complex	ENSG00000081052		TRUE	FALSE	FALSE	AT1_T	1.074	0.001	O	3	0.102994
CPI-SC07FB88720	COL4A3_a1b1 complex	ENSG00000169031		TRUE	FALSE	FALSE	AT1_T	1.336	0.001	O	3	0.41792
CPI-SC004A436C5	COL12A1_a1b1 complex	ENSG00000111799		TRUE	FALSE	FALSE	AT1_T	0.872	0.001	O	3	-0.1976
CPI-SC06364D669	FN1_a4b1 complex	ENSG00000115414		TRUE	FALSE	FALSE	AT1_T	0.992	0.001	O	3	-0.011588
CPI-SC0EEF3A379	LAMC1_a6b1 complex	ENSG00000135862		TRUE	FALSE	FALSE	AT1_T	0.514	0.007	O	2.1549	-0.96016
CPI-SC0B6D68FD5	ICAM1_aMb2 complex	ENSG00000090339		FALSE	TRUE	FALSE	AT1_T	0.611	0.001	O	3	-0.710756
CPI-SC0C3E2D267	F10_aMb2 complex	ENSG00000126218		TRUE	FALSE	FALSE	AT1_T	0.332	0.001	O	3	-1.59074
CPI-SC0A9458008	ICAM1_aXb2 complex	ENSG00000090339		FALSE	TRUE	FALSE	AT1_T	0.611	0.001	O	3	-0.710756
CPI-SC03DD946B2	TGFB2_TGFbeta receptor1	ENSG00000092969		TRUE	FALSE	TRUE	AT1_T	0.409	0.001	O	3	-1.28983
CPI-SS0889E281D	CADM1_CADM1	ENSG00000182985	ENSG00000182985	FALSE	FALSE	FALSE	AT1_VCAN	1.227	0.001	O	3	0.295135
CPI-SS0B02DE712	EGFR_NRG1	ENSG00000146648	ENSG00000157168	TRUE	TRUE	TRUE	AT1_VCAN	1.334	0.001	O	3	0.415759
CPI-SS09375CA29	ADGRL1_NRG1	ENSG00000072071	ENSG00000157168	TRUE	TRUE	TRUE	AT1_VCAN	0.352	0.001	O	3	-1.50635
CPI-SS0BF9FA3F2	ERBB3_NRG1	ENSG00000065361	ENSG00000157168	TRUE	TRUE	TRUE	AT1_VCAN	0.637	0.001	O	3	-0.650635
CPI-SS0055264F3	EGFR_TGFB1	ENSG00000146648	ENSG00000105329	TRUE	TRUE	FALSE	AT1_VCAN	1.321	0.001	O	3	0.40163
CPI-SS08CA619FE	EGFR_GRN	ENSG00000146648	ENSG00000030582	TRUE	TRUE	FALSE	AT1_VCAN	1.289	0.001	O	3	0.366252
CPI-SS088A0A760	EGFR_COPA	ENSG00000146648	ENSG00000122218	TRUE	TRUE	FALSE	AT1_VCAN	1.285	0.001	O	3	0.361768
CPI-SS09A36B221	BDNF_SORT1	ENSG00000176697	ENSG00000134243	TRUE	FALSE	TRUE	AT1_VCAN	0.405	0.001	O	3	-1.30401
CPI-SS00D9A0644	FGFR2_CD83	ENSG00000066468	ENSG00000112149	TRUE	TRUE	TRUE	AT1_VCAN	0.519	0.001	O	3	-0.946194
CPI-SS060B82BBC	JAG1_NOTCH2	ENSG00000101384	ENSG00000134250	FALSE	FALSE	TRUE	AT1_VCAN	0.571	0.001	O	3	-0.808437
CPI-SS0BD5C2A23	NRG1_ERBB4	ENSG00000157168	ENSG00000178568	TRUE	TRUE	TRUE	AT1_VCAN	1.039	0.001	O	3	0.0551957
CPI-SS0B9B3870A	VEGFA_FLT1	ENSG00000112715	ENSG00000102755	TRUE	FALSE	TRUE	AT1_VCAN	1.114	0.001	O	3	0.155749
CPI-SS061A7E099	CD55_ADGRE5	ENSG00000196352	ENSG00000123146	TRUE	TRUE	TRUE	AT1_VCAN	0.803	0.001	O	3	-0.316528
CPI-SS0822AEF5F	PTPRC_MRC1	ENSG00000262418	ENSG00000260314	FALSE	FALSE	TRUE	AT1_VCAN	0.545	0.001	O	3	-0.875672
CPI-SS01560CA22	CD99_PILRA	ENSG00000002586	ENSG00000085514	TRUE	FALSE	TRUE	AT1_VCAN	1.033	0.001	O	3	0.0468403
CPI-SS0412C803A	TNFRSF8_TNFSF8	ENSG00000120949	ENSG00000106952	FALSE	TRUE	FALSE	AT1_VCAN	0.258	0.001	O	3	-1.95456
CPI-SC0672FBD31	COL4A1_a1b1 complex	ENSG00000187498		TRUE	FALSE	FALSE	AT1_VCAN	0.718	0.001	O	3	-0.477944
CPI-SC0458F68A5	COL4A2_a1b1 complex	ENSG00000134871		TRUE	FALSE	FALSE	AT1_VCAN	1.137	0.001	O	3	0.185232
CPI-SC0EC572716	COL4A5_a1b1 complex	ENSG00000188153		TRUE	FALSE	FALSE	AT1_VCAN	0.882	0.001	O	3	-0.181149
CPI-SC091173D82	COL4A4_a1b1 complex	ENSG00000081052		TRUE	FALSE	FALSE	AT1_VCAN	1.075	0.001	O	3	0.104337
CPI-SC07FB88720	COL4A3_a1b1 complex	ENSG00000169031		TRUE	FALSE	FALSE	AT1_VCAN	1.337	0.001	O	3	0.418999
CPI-SC004A436C5	COL12A1_a1b1 complex	ENSG00000111799		TRUE	FALSE	FALSE	AT1_VCAN	0.873	0.001	O	3	-0.195946
CPI-SC06364D669	FN1_a4b1 complex	ENSG00000115414		TRUE	FALSE	FALSE	AT1_VCAN	0.517	0.001	O	3	-0.951764
CPI-SC0B6D68FD5	ICAM1_aMb2 complex	ENSG00000090339		FALSE	TRUE	FALSE	AT1_VCAN	0.484	0.001	O	3	-1.04692
CPI-SC0C3E2D267	F10_aMb2 complex	ENSG00000126218		TRUE	FALSE	FALSE	AT1_VCAN	0.205	0.001	O	3	-2.2863
CPI-SC0A9458008	ICAM1_aXb2 complex	ENSG00000090339		FALSE	TRUE	FALSE	AT1_VCAN	0.484	0.001	O	3	-1.04692
CPI-SC03DD946B2	TGFB2_TGFbeta receptor1	ENSG00000092969		TRUE	FALSE	TRUE	AT1_VCAN	0.461	0.001	O	3	-1.11716
CPI-SS0F1A060D4	PVR_NECTIN3	ENSG00000073008	ENSG00000177707	TRUE	TRUE	FALSE	AT1_VEC	0.425	0.001	O	3	-1.23447
CPI-SS0B990492C	CADM1_NECTIN3	ENSG00000182985	ENSG00000177707	FALSE	FALSE	FALSE	AT1_VEC	1.134	0.001	O	3	0.181421
CPI-SS02FBD007E	NECTIN2_NECTIN3	ENSG00000130202	ENSG00000177707	FALSE	TRUE	FALSE	AT1_VEC	0.629	0.001	O	3	-0.668868
CPI-SS0889E281D	CADM1_CADM1	ENSG00000182985	ENSG00000182985	FALSE	FALSE	FALSE	AT1_VEC	1.273	0.001	O	3	0.348232
CPI-SS068C742A1	FGF1_TGFBR3	ENSG00000113578	ENSG00000069702	TRUE	FALSE	TRUE	AT1_VEC	0.867	0.001	O	3	-0.205896
CPI-SS0178F5C45	TGFB2_TGFBR3	ENSG00000092969	ENSG00000069702	TRUE	FALSE	TRUE	AT1_VEC	0.955	0.001	O	3	-0.0664274
CPI-SS02904BE32	GLRA2_FAM3C	ENSG00000101958	ENSG00000196937	TRUE	TRUE	FALSE	AT1_VEC	0.162	0.007	O	2.1549	-2.62593
CPI-SS0055264F3	EGFR_TGFB1	ENSG00000146648	ENSG00000105329	TRUE	TRUE	FALSE	AT1_VEC	1.299	0.001	O	3	0.377401
CPI-SS088A0A760	EGFR_COPA	ENSG00000146648	ENSG00000122218	TRUE	TRUE	FALSE	AT1_VEC	1.315	0.001	O	3	0.395063
CPI-SS0F15C1AB3	NRP2_SEMA3F	ENSG00000118257	ENSG00000001617	TRUE	TRUE	FALSE	AT1_VEC	0.49	0.001	O	3	-1.02915
CPI-SS0BA601DC4	BDNF_NTRK2	ENSG00000176697	ENSG00000148053	TRUE	FALSE	TRUE	AT1_VEC	0.374	0.001	O	3	-1.41889
CPI-SS09A36B221	BDNF_SORT1	ENSG00000176697	ENSG00000134243	TRUE	FALSE	TRUE	AT1_VEC	0.413	0.001	O	3	-1.27579
CPI-SS03F0B666C	BDNF_F11R	ENSG00000176697	ENSG00000158769	TRUE	FALSE	TRUE	AT1_VEC	0.312	0.001	O	3	-1.68038
CPI-SS0EBFE1854	EFNA1_EPHA4	ENSG00000169242	ENSG00000116106	TRUE	FALSE	TRUE	AT1_VEC	0.303	0.001	O	3	-1.72261
CPI-SS0FC01B947	EFNA5_EPHA4	ENSG00000184349	ENSG00000116106	FALSE	FALSE	TRUE	AT1_VEC	0.544	0.001	O	3	-0.878321
CPI-SS0D1AE5C79	FGFR3_EPHA4	ENSG00000068078	ENSG00000116106	TRUE	TRUE	TRUE	AT1_VEC	0.199	0.001	O	3	-2.32916
CPI-SS01469637C	WNT2B_FZD4	ENSG00000134245	ENSG00000174804	TRUE	FALSE	TRUE	AT1_VEC	0.253	0.001	O	3	-1.98279
CPI-SS0837E9F59	JAG1_NOTCH4	ENSG00000101384	ENSG00000238196	FALSE	FALSE	TRUE	AT1_VEC	0.39	0.001	O	3	-1.35845
CPI-SS0C03F7CDC	VEGFA_KDR	ENSG00000112715	ENSG00000128052	TRUE	FALSE	TRUE	AT1_VEC	1.253	0.001	O	3	0.325386
CPI-SS046F6F0C1	EFNA1_EPHA2	ENSG00000169242	ENSG00000142627	TRUE	FALSE	TRUE	AT1_VEC	0.395	0.001	O	3	-1.34008
CPI-SS0BD5C2A23	NRG1_ERBB4	ENSG00000157168	ENSG00000178568	TRUE	TRUE	TRUE	AT1_VEC	1.07	0.001	O	3	0.0976108
CPI-SS0BAB460FF	ANGPT2_TEK	ENSG00000091879	ENSG00000120156	TRUE	FALSE	TRUE	AT1_VEC	1.014	0.001	O	3	0.0200577
CPI-SS0B9B3870A	VEGFA_FLT1	ENSG00000112715	ENSG00000102755	TRUE	FALSE	TRUE	AT1_VEC	1.783	0.001	O	3	0.834307
CPI-SS061A7E099	CD55_ADGRE5	ENSG00000196352	ENSG00000123146	TRUE	TRUE	TRUE	AT1_VEC	0.814	0.001	O	3	-0.296899
CPI-SS0D0252D87	AXL_IL15RA	ENSG00000167601	ENSG00000134470	TRUE	TRUE	TRUE	AT1_VEC	0.306	0.001	O	3	-1.7084
CPI-SC0B6F1A278	COL4A1_a10b1 complex	ENSG00000187498		TRUE	FALSE	FALSE	AT1_VEC	0.674	0.001	O	3	-0.56918
CPI-SC0FA79E269	COL4A2_a10b1 complex	ENSG00000134871		TRUE	FALSE	FALSE	AT1_VEC	1.093	0.001	O	3	0.128293
CPI-SC04936738A	COL11A1_a10b1 complex	ENSG00000060718		TRUE	FALSE	FALSE	AT1_VEC	0.211	0.001	O	3	-2.24469
CPI-SC041DEF0FB	COL5A1_a10b1 complex	ENSG00000130635		TRUE	FALSE	FALSE	AT1_VEC	0.251	0.001	O	3	-1.99424
CPI-SC0F8101D41	COL8A1_a10b1 complex	ENSG00000144810		TRUE	FALSE	FALSE	AT1_VEC	0.256	0.001	O	3	-1.96578
CPI-SC087556B01	COL4A5_a10b1 complex	ENSG00000188153		TRUE	FALSE	FALSE	AT1_VEC	0.838	0.001	O	3	-0.254978
CPI-SC00C0800EB	COL4A4_a10b1 complex	ENSG00000081052		TRUE	FALSE	FALSE	AT1_VEC	1.031	0.001	O	3	0.0440443
CPI-SC0A3F146C2	COL4A3_a10b1 complex	ENSG00000169031		TRUE	FALSE	FALSE	AT1_VEC	1.292	0.001	O	3	0.369606
CPI-SC015980AEB	COL14A1_a10b1 complex	ENSG00000187955		TRUE	FALSE	FALSE	AT1_VEC	0.211	0.001	O	3	-2.24469
CPI-SC05565E8CE	COL4A6_a10b1 complex	ENSG00000197565		TRUE	FALSE	FALSE	AT1_VEC	0.256	0.001	O	3	-1.96578
CPI-SC09DFB2ACA	COL19A1_a10b1 complex	ENSG00000082293		TRUE	FALSE	FALSE	AT1_VEC	0.203	0.001	O	3	-2.30045
CPI-SC02131C05A	COL12A1_a10b1 complex	ENSG00000111799		TRUE	FALSE	FALSE	AT1_VEC	0.828	0.001	O	3	-0.272297
CPI-SC0672FBD31	COL4A1_a1b1 complex	ENSG00000187498		TRUE	FALSE	FALSE	AT1_VEC	0.792	0.001	O	3	-0.336428
CPI-SC0458F68A5	COL4A2_a1b1 complex	ENSG00000134871		TRUE	FALSE	FALSE	AT1_VEC	1.211	0.001	O	3	0.276199
CPI-SC06E5E0C83	COL11A1_a1b1 complex	ENSG00000060718		TRUE	FALSE	FALSE	AT1_VEC	0.329	0.001	O	3	-1.60384
CPI-SC02F06FF62	COL8A1_a1b1 complex	ENSG00000144810		TRUE	FALSE	FALSE	AT1_VEC	0.374	0.001	O	3	-1.41889
CPI-SC0EC572716	COL4A5_a1b1 complex	ENSG00000188153		TRUE	FALSE	FALSE	AT1_VEC	0.956	0.001	O	3	-0.0649175
CPI-SC091173D82	COL4A4_a1b1 complex	ENSG00000081052		TRUE	FALSE	FALSE	AT1_VEC	1.149	0.001	O	3	0.200379
CPI-SC07FB88720	COL4A3_a1b1 complex	ENSG00000169031		TRUE	FALSE	FALSE	AT1_VEC	1.41	0.001	O	3	0.495695
CPI-SC004A436C5	COL12A1_a1b1 complex	ENSG00000111799		TRUE	FALSE	FALSE	AT1_VEC	0.947	0.001	O	3	-0.0785637
CPI-SC02392F4AF	COL4A1_a2b1 complex	ENSG00000187498		TRUE	FALSE	FALSE	AT1_VEC	0.668	0.001	O	3	-0.58208
CPI-SC07222A428	COL4A2_a2b1 complex	ENSG00000134871		TRUE	FALSE	FALSE	AT1_VEC	1.088	0.001	O	3	0.121679
CPI-SC09C0B5D08	COL4A5_a2b1 complex	ENSG00000188153		TRUE	FALSE	FALSE	AT1_VEC	0.833	0.001	O	3	-0.263612
CPI-SC03DD752AB	COL4A4_a2b1 complex	ENSG00000081052		TRUE	FALSE	FALSE	AT1_VEC	1.025	0.001	O	3	0.0356239
CPI-SC052A417CB	COL4A3_a2b1 complex	ENSG00000169031		TRUE	FALSE	FALSE	AT1_VEC	1.287	0.001	O	3	0.364012
CPI-SC0F300DE24	COL12A1_a2b1 complex	ENSG00000111799		TRUE	FALSE	FALSE	AT1_VEC	0.823	0.001	O	3	-0.281036
CPI-SC0D9B795CC	CDH1_a2b1 complex	ENSG00000039068		FALSE	FALSE	FALSE	AT1_VEC	0.951	0.001	O	3	-0.0724828
CPI-SC0ED0520DD	LAMA3_a3b1 complex	ENSG00000053747		TRUE	FALSE	FALSE	AT1_VEC	1.432	0.001	O	3	0.518031
CPI-SC0EEF3A379	LAMC1_a6b1 complex	ENSG00000135862		TRUE	FALSE	FALSE	AT1_VEC	0.717	0.001	O	3	-0.479955
CPI-CS0C16967C6	ACVR1_BMPR2_BMP6		ENSG00000153162	TRUE	TRUE	FALSE	AT1_VEC	0.68	0.001	O	3	-0.556393
CPI-CS0FFBA02F8	ACVR_1A2A receptor_BMP6		ENSG00000153162	TRUE	TRUE	FALSE	AT1_VEC	0.598	0.001	O	3	-0.741783
CPI-CS0F6CFB979	BMPR1A_BMPR2_BMP6		ENSG00000153162	TRUE	TRUE	FALSE	AT1_VEC	0.983	0.001	O	3	-0.0247367
CPI-CS0247DA882	BMR1A_ACR2A_BMP6		ENSG00000153162	TRUE	TRUE	FALSE	AT1_VEC	0.598	0.001	O	3	-0.741783
CPI-SC03DD946B2	TGFB2_TGFbeta receptor1	ENSG00000092969		TRUE	FALSE	TRUE	AT1_VEC	0.334	0.001	O	3	-1.58208
CPI-SC0E5218AA4	NRG1_a6b4 complex	ENSG00000157168		TRUE	TRUE	FALSE	AT1_VEC	1.025	0.001	O	3	0.0356239
CPI-SS0B990492C	CADM1_NECTIN3	ENSG00000182985	ENSG00000177707	FALSE	FALSE	FALSE	AT2_AEC	1.065	0.001	O	3	0.0908534
CPI-SS02FBD007E	NECTIN2_NECTIN3	ENSG00000130202	ENSG00000177707	FALSE	TRUE	FALSE	AT2_AEC	0.615	0.001	O	3	-0.701342
CPI-SS0889E281D	CADM1_CADM1	ENSG00000182985	ENSG00000182985	FALSE	FALSE	FALSE	AT2_AEC	1.081	0.001	O	3	0.112367
CPI-SS06B86672A	CD44_FGFR2	ENSG00000026508	ENSG00000066468	TRUE	TRUE	TRUE	AT2_AEC	0.946	0.001	O	3	-0.0800879
CPI-SS0DC322B61	ROS1_FGFR2	ENSG00000047936	ENSG00000066468	TRUE	TRUE	TRUE	AT2_AEC	0.904	0.001	O	3	-0.145605
CPI-SS0BF3ED143	FGFR2_FGFR3	ENSG00000066468	ENSG00000068078	TRUE	TRUE	TRUE	AT2_AEC	1.735	0.001	O	3	0.794936
CPI-SS087B53ABF	JAM2_JAM3	ENSG00000154721	ENSG00000166086	TRUE	FALSE	FALSE	AT2_AEC	0.315	0.001	O	3	-1.66658
CPI-SS02904BE32	GLRA2_FAM3C	ENSG00000101958	ENSG00000196937	TRUE	TRUE	FALSE	AT2_AEC	0.151	0.001	O	3	-2.72738
CPI-SS0B02DE712	EGFR_NRG1	ENSG00000146648	ENSG00000157168	TRUE	TRUE	TRUE	AT2_AEC	0.812	0.001	O	3	-0.300448
CPI-SS0BF9FA3F2	ERBB3_NRG1	ENSG00000065361	ENSG00000157168	TRUE	TRUE	TRUE	AT2_AEC	0.429	0.001	O	3	-1.22095
CPI-SS0055264F3	EGFR_TGFB1	ENSG00000146648	ENSG00000105329	TRUE	TRUE	FALSE	AT2_AEC	0.981	0.001	O	3	-0.027675
CPI-SS088A0A760	EGFR_COPA	ENSG00000146648	ENSG00000122218	TRUE	TRUE	FALSE	AT2_AEC	0.974	0.001	O	3	-0.0380063
CPI-SS09808DEAE	CD74_APP	ENSG00000019582	ENSG00000142192	FALSE	TRUE	FALSE	AT2_AEC	0.997	0.007	O	2.1549	-0.00433459
CPI-SS0DE0A486F	NRP1_VEGFA	ENSG00000099250	ENSG00000112715	TRUE	TRUE	FALSE	AT2_AEC	0.982	0.001	O	3	-0.0262051
CPI-SS08083B141	NRP1_SEMA3A	ENSG00000099250	ENSG00000075213	TRUE	TRUE	FALSE	AT2_AEC	0.943	0.001	O	3	-0.0846703
CPI-SS0F15C1AB3	NRP2_SEMA3F	ENSG00000118257	ENSG00000001617	TRUE	TRUE	FALSE	AT2_AEC	0.671	0.001	O	3	-0.575615
CPI-SS0DBA4D668	DPP4_CXCL12	ENSG00000197635	ENSG00000107562	TRUE	TRUE	FALSE	AT2_AEC	0.53	0.001	O	3	-0.915936
CPI-SS027CDEA08	NOTCH2_DLL4	ENSG00000134250	ENSG00000128917	FALSE	TRUE	FALSE	AT2_AEC	0.529	0.001	O	3	-0.91866
CPI-SS02770D68F	NOTCH2_JAG2	ENSG00000134250	ENSG00000184916	FALSE	TRUE	FALSE	AT2_AEC	0.508	0.001	O	3	-0.9771
CPI-SS062DED513	ADCYAP1_VIPR1	ENSG00000141433	ENSG00000114812	TRUE	FALSE	TRUE	AT2_AEC	0.55	0.001	O	3	-0.862496
CPI-SS0098B5107	ADCYAP1_SCTR	ENSG00000141433	ENSG00000080293	TRUE	FALSE	TRUE	AT2_AEC	0.297	0.001	O	3	-1.75147
CPI-SS0898D7F7F	TNFRSF10B_TNFSF10	ENSG00000120889	ENSG00000121858	TRUE	TRUE	FALSE	AT2_AEC	0.754	0.001	O	3	-0.407364
CPI-SS06A0B20BD	FGFR2_EPHA4	ENSG00000066468	ENSG00000116106	TRUE	TRUE	TRUE	AT2_AEC	1.834	0.001	O	3	0.874994
CPI-SS0EBFE1854	EFNA1_EPHA4	ENSG00000169242	ENSG00000116106	TRUE	FALSE	TRUE	AT2_AEC	0.365	0.001	O	3	-1.45403
CPI-SS0FC01B947	EFNA5_EPHA4	ENSG00000184349	ENSG00000116106	FALSE	FALSE	TRUE	AT2_AEC	0.729	0.001	O	3	-0.456009
CPI-SS0D1AE5C79	FGFR3_EPHA4	ENSG00000068078	ENSG00000116106	TRUE	TRUE	TRUE	AT2_AEC	0.387	0.001	O	3	-1.36959
CPI-SS098F416C1	FGFR2_XPR1	ENSG00000066468	ENSG00000143324	TRUE	TRUE	TRUE	AT2_AEC	1.776	0.001	O	3	0.828632
CPI-SS0837E9F59	JAG1_NOTCH4	ENSG00000101384	ENSG00000238196	FALSE	FALSE	TRUE	AT2_AEC	0.43	0.001	O	3	-1.21759
CPI-SS095E52E66	TNFSF10_TNFRSF10D	ENSG00000121858	ENSG00000173530	TRUE	FALSE	TRUE	AT2_AEC	0.436	0.001	O	3	-1.1976
CPI-SS0BAB460FF	ANGPT2_TEK	ENSG00000091879	ENSG00000120156	TRUE	FALSE	TRUE	AT2_AEC	1.124	0.001	O	3	0.168642
CPI-SS02AFCED82	EPHA2_EFNA5	ENSG00000142627	ENSG00000184349	FALSE	TRUE	FALSE	AT2_AEC	0.469	0.001	O	3	-1.09234
CPI-SS0BEAB521F	EPHA3_EFNA5	ENSG00000044524	ENSG00000184349	TRUE	TRUE	FALSE	AT2_AEC	0.535	0.001	O	3	-0.902389
CPI-SS0B9B3870A	VEGFA_FLT1	ENSG00000112715	ENSG00000102755	TRUE	FALSE	TRUE	AT2_AEC	1.242	0.001	O	3	0.312665
CPI-SS079728E8B	ADORA2B_ENTPD1	ENSG00000170425	ENSG00000138185	FALSE	TRUE	FALSE	AT2_AEC	0.793	0.001	O	3	-0.334607
CPI-SS061A7E099	CD55_ADGRE5	ENSG00000196352	ENSG00000123146	TRUE	TRUE	TRUE	AT2_AEC	1.125	0.001	O	3	0.169925
CPI-SC087556B01	COL4A5_a10b1 complex	ENSG00000188153		TRUE	FALSE	FALSE	AT2_AEC	1.128	0.001	O	3	0.173767
CPI-SC00C0800EB	COL4A4_a10b1 complex	ENSG00000081052		TRUE	FALSE	FALSE	AT2_AEC	0.405	0.001	O	3	-1.30401
CPI-SC0A3F146C2	COL4A3_a10b1 complex	ENSG00000169031		TRUE	FALSE	FALSE	AT2_AEC	0.608	0.001	O	3	-0.717857
CPI-SC015980AEB	COL14A1_a10b1 complex	ENSG00000187955		TRUE	FALSE	FALSE	AT2_AEC	0.191	0.001	O	3	-2.38836
CPI-SC05565E8CE	COL4A6_a10b1 complex	ENSG00000197565		TRUE	FALSE	FALSE	AT2_AEC	0.65	0.001	O	3	-0.621488
CPI-SC09DFB2ACA	COL19A1_a10b1 complex	ENSG00000082293		TRUE	FALSE	FALSE	AT2_AEC	0.191	0.001	O	3	-2.38836
CPI-SC08938BB1C	COL21A1_a10b1 complex	ENSG00000124749		TRUE	FALSE	FALSE	AT2_AEC	0.27	0.001	O	3	-1.88897
CPI-SC0EC572716	COL4A5_a1b1 complex	ENSG00000188153		TRUE	FALSE	FALSE	AT2_AEC	1.221	0.001	O	3	0.288063
CPI-SC091173D82	COL4A4_a1b1 complex	ENSG00000081052		TRUE	FALSE	FALSE	AT2_AEC	0.498	0.001	O	3	-1.00578
CPI-SC07FB88720	COL4A3_a1b1 complex	ENSG00000169031		TRUE	FALSE	FALSE	AT2_AEC	0.701	0.001	O	3	-0.512514
CPI-SC0DA5EFA18	COL4A6_a1b1 complex	ENSG00000197565		TRUE	FALSE	FALSE	AT2_AEC	0.743	0.001	O	3	-0.428566
CPI-SC09C0B5D08	COL4A5_a2b1 complex	ENSG00000188153		TRUE	FALSE	FALSE	AT2_AEC	1.17	0.001	O	3	0.226509
CPI-SC03DD752AB	COL4A4_a2b1 complex	ENSG00000081052		TRUE	FALSE	FALSE	AT2_AEC	0.448	0.001	O	3	-1.15843
CPI-SC052A417CB	COL4A3_a2b1 complex	ENSG00000169031		TRUE	FALSE	FALSE	AT2_AEC	0.65	0.001	O	3	-0.621488
CPI-SC061137A41	COL4A6_a2b1 complex	ENSG00000197565		TRUE	FALSE	FALSE	AT2_AEC	0.693	0.001	O	3	-0.529073
CPI-SC0D9B795CC	CDH1_a2b1 complex	ENSG00000039068		FALSE	FALSE	FALSE	AT2_AEC	0.901	0.001	O	3	-0.150401
CPI-SC0ED0520DD	LAMA3_a3b1 complex	ENSG00000053747		TRUE	FALSE	FALSE	AT2_AEC	0.698	0.001	O	3	-0.518701
CPI-SC08B2AD7C6	FN1_a5b1 complex	ENSG00000115414		TRUE	FALSE	FALSE	AT2_AEC	0.482	0.001	O	3	-1.05289
CPI-SC0EEF3A379	LAMC1_a6b1 complex	ENSG00000135862		TRUE	FALSE	FALSE	AT2_AEC	0.702	0.001	O	3	-0.510457
CPI-CS0C16967C6	ACVR1_BMPR2_BMP6		ENSG00000153162	TRUE	TRUE	FALSE	AT2_AEC	0.574	0.001	O	3	-0.800877
CPI-CS0F6CFB979	BMPR1A_BMPR2_BMP6		ENSG00000153162	TRUE	TRUE	FALSE	AT2_AEC	0.602	0.001	O	3	-0.732165
CPI-CS0D238C22B	PlexinA2_complex1_SEMA3A		ENSG00000075213	TRUE	TRUE	FALSE	AT2_AEC	0.837	0.001	O	3	-0.2567
CPI-SC032246C72	TGFB2_TGFbeta receptor2	ENSG00000092969		TRUE	FALSE	TRUE	AT2_AEC	0.383	0.001	O	3	-1.38458
CPI-SC0E5218AA4	NRG1_a6b4 complex	ENSG00000157168		TRUE	TRUE	FALSE	AT2_AEC	0.521	0.001	O	3	-0.940645
CPI-SS0B990492C	CADM1_NECTIN3	ENSG00000182985	ENSG00000177707	FALSE	FALSE	FALSE	AT2_AM	0.966	0.001	O	3	-0.0499049
CPI-SS0889E281D	CADM1_CADM1	ENSG00000182985	ENSG00000182985	FALSE	FALSE	FALSE	AT2_AM	1.19	0.001	O	3	0.250962
CPI-SS06B86672A	CD44_FGFR2	ENSG00000026508	ENSG00000066468	TRUE	TRUE	TRUE	AT2_AM	0.896	0.001	O	3	-0.158429
CPI-SS0DC322B61	ROS1_FGFR2	ENSG00000047936	ENSG00000066468	TRUE	TRUE	TRUE	AT2_AM	0.855	0.001	O	3	-0.226004
CPI-SS02904BE32	GLRA2_FAM3C	ENSG00000101958	ENSG00000196937	TRUE	TRUE	FALSE	AT2_AM	0.196	0.001	O	3	-2.35107
CPI-SS0B02DE712	EGFR_NRG1	ENSG00000146648	ENSG00000157168	TRUE	TRUE	TRUE	AT2_AM	0.829	0.001	O	3	-0.270556
CPI-SS0BF9FA3F2	ERBB3_NRG1	ENSG00000065361	ENSG00000157168	TRUE	TRUE	TRUE	AT2_AM	0.446	0.001	O	3	-1.16488
CPI-SS0055264F3	EGFR_TGFB1	ENSG00000146648	ENSG00000105329	TRUE	TRUE	FALSE	AT2_AM	1.024	0.001	O	3	0.0342157
CPI-SS08CA619FE	EGFR_GRN	ENSG00000146648	ENSG00000030582	TRUE	TRUE	FALSE	AT2_AM	1.193	0.001	O	3	0.254594
CPI-SS088A0A760	EGFR_COPA	ENSG00000146648	ENSG00000122218	TRUE	TRUE	FALSE	AT2_AM	1.058	0.001	O	3	0.0813396
CPI-SS0C10824C7	EGFR_HBEGF	ENSG00000146648	ENSG00000113070	TRUE	TRUE	TRUE	AT2_AM	0.867	0.001	O	3	-0.205896
CPI-SS0632A027A	CD44_HBEGF	ENSG00000026508	ENSG00000113070	TRUE	TRUE	TRUE	AT2_AM	0.887	0.001	O	3	-0.172994
CPI-SS03098AC28	ERBB4_HBEGF	ENSG00000178568	ENSG00000113070	TRUE	TRUE	TRUE	AT2_AM	1.022	0.001	O	3	0.0313952
CPI-SS09808DEAE	CD74_APP	ENSG00000019582	ENSG00000142192	FALSE	TRUE	FALSE	AT2_AM	1.394	0.001	O	3	0.479231
CPI-SS0DE0A486F	NRP1_VEGFA	ENSG00000099250	ENSG00000112715	TRUE	TRUE	FALSE	AT2_AM	0.938	0.001	O	3	-0.0923402
CPI-SS033E6DE7E	NRP1_VEGFB	ENSG00000099250	ENSG00000173511	TRUE	TRUE	FALSE	AT2_AM	0.998	0.001	O	3	-0.00288828
CPI-SS08083B141	NRP1_SEMA3A	ENSG00000099250	ENSG00000075213	TRUE	TRUE	FALSE	AT2_AM	0.945	0.001	O	3	-0.0816138
CPI-SS0241A1F57	NRP2_SEMA3C	ENSG00000118257	ENSG00000075223	TRUE	TRUE	FALSE	AT2_AM	0.783	0.001	O	3	-0.352916
CPI-SS04F3A1E5C	COPA_SORT1	ENSG00000122218	ENSG00000134243	TRUE	FALSE	TRUE	AT2_AM	0.743	0.001	O	3	-0.428566
CPI-SS00D9A0644	FGFR2_CD83	ENSG00000066468	ENSG00000112149	TRUE	TRUE	TRUE	AT2_AM	2.015	0.001	O	3	1.01078
CPI-SS02E314589	FGFR2_NECTIN1	ENSG00000066468	ENSG00000110400	TRUE	TRUE	TRUE	AT2_AM	1.633	0.001	O	3	0.707525
CPI-SS02C29C238	FGFR3_NECTIN1	ENSG00000068078	ENSG00000110400	TRUE	TRUE	TRUE	AT2_AM	0.186	0.001	O	3	-2.42663
CPI-SS098F416C1	FGFR2_XPR1	ENSG00000066468	ENSG00000143324	TRUE	TRUE	TRUE	AT2_AM	1.832	0.001	O	3	0.87342
CPI-SS060B82BBC	JAG1_NOTCH2	ENSG00000101384	ENSG00000134250	FALSE	FALSE	TRUE	AT2_AM	0.686	0.001	O	3	-0.54372
CPI-SS079728E8B	ADORA2B_ENTPD1	ENSG00000170425	ENSG00000138185	FALSE	TRUE	FALSE	AT2_AM	0.556	0.001	O	3	-0.846843
CPI-SS061A7E099	CD55_ADGRE5	ENSG00000196352	ENSG00000123146	TRUE	TRUE	TRUE	AT2_AM	1.041	0.001	O	3	0.0579701
CPI-SS0822AEF5F	PTPRC_MRC1	ENSG00000262418	ENSG00000260314	FALSE	FALSE	TRUE	AT2_AM	1.16	0.001	O	3	0.214125
CPI-SS01560CA22	CD99_PILRA	ENSG00000002586	ENSG00000085514	TRUE	FALSE	TRUE	AT2_AM	0.501	0.001	O	3	-0.997117
CPI-SC0EC572716	COL4A5_a1b1 complex	ENSG00000188153		TRUE	FALSE	FALSE	AT2_AM	1.224	0.001	O	3	0.291604
CPI-SC091173D82	COL4A4_a1b1 complex	ENSG00000081052		TRUE	FALSE	FALSE	AT2_AM	0.501	0.001	O	3	-0.997117
CPI-SC07FB88720	COL4A3_a1b1 complex	ENSG00000169031		TRUE	FALSE	FALSE	AT2_AM	0.704	0.001	O	3	-0.506353
CPI-SC0DA5EFA18	COL4A6_a1b1 complex	ENSG00000197565		TRUE	FALSE	FALSE	AT2_AM	0.746	0.001	O	3	-0.422752
CPI-SC0ED0520DD	LAMA3_a3b1 complex	ENSG00000053747		TRUE	FALSE	FALSE	AT2_AM	0.655	0.001	O	3	-0.610433
CPI-SC096929DB0	FN1_aVb1 complex	ENSG00000115414		TRUE	FALSE	FALSE	AT2_AM	0.63	0.001	O	3	-0.666576
CPI-SC0EEF3A379	LAMC1_a6b1 complex	ENSG00000135862		TRUE	FALSE	FALSE	AT2_AM	0.554	0.001	O	3	-0.852042
CPI-SC0B6D68FD5	ICAM1_aMb2 complex	ENSG00000090339		FALSE	TRUE	FALSE	AT2_AM	0.233	0.001	O	3	-2.1016
CPI-SC0527EEE7A	C3_aMb2 complex	ENSG00000125730		TRUE	FALSE	FALSE	AT2_AM	0.334	0.001	O	3	-1.58208
CPI-SC0A9458008	ICAM1_aXb2 complex	ENSG00000090339		FALSE	TRUE	FALSE	AT2_AM	0.233	0.001	O	3	-2.1016
CPI-SC0E60FEE99	TGFB1_aVb6 complex	ENSG00000105329		TRUE	FALSE	FALSE	AT2_AM	0.608	0.001	O	3	-0.717857
CPI-CS0D238C22B	PlexinA2_complex1_SEMA3A		ENSG00000075213	TRUE	TRUE	FALSE	AT2_AM	0.839	0.001	O	3	-0.253257
CPI-CS06072FF4E	IL1 receptor_IL1A		ENSG00000115008	TRUE	TRUE	FALSE	AT2_AM	0.242	0.001	O	3	-2.04692
CPI-SC098C06330	TGFB1_TGFbeta receptor1	ENSG00000105329		TRUE	FALSE	TRUE	AT2_AM	0.554	0.001	O	3	-0.852042
CPI-SC03DD946B2	TGFB2_TGFbeta receptor1	ENSG00000092969		TRUE	FALSE	TRUE	AT2_AM	0.631	0.001	O	3	-0.664288
CPI-SC032246C72	TGFB2_TGFbeta receptor2	ENSG00000092969		TRUE	FALSE	TRUE	AT2_AM	0.341	0.007	O	2.1549	-1.55216
CPI-SC0EB8DC52F	CD47_SIRB1 complex	ENSG00000196776		FALSE	TRUE	TRUE	AT2_AM	0.486	0.001	O	3	-1.04097
CPI-SS0B84DAE3D	PVR_CD96	ENSG00000073008	ENSG00000153283	TRUE	TRUE	TRUE	AT2_AT1	0.209	0.001	O	3	-2.25843
CPI-SS0F1A060D4	PVR_NECTIN3	ENSG00000073008	ENSG00000177707	TRUE	TRUE	FALSE	AT2_AT1	0.489	0.001	O	3	-1.03209
CPI-SS0B990492C	CADM1_NECTIN3	ENSG00000182985	ENSG00000177707	FALSE	FALSE	FALSE	AT2_AT1	1.246	0.001	O	3	0.317304
CPI-SS02FBD007E	NECTIN2_NECTIN3	ENSG00000130202	ENSG00000177707	FALSE	TRUE	FALSE	AT2_AT1	0.797	0.001	O	3	-0.327348
CPI-SS0889E281D	CADM1_CADM1	ENSG00000182985	ENSG00000182985	FALSE	FALSE	FALSE	AT2_AT1	1.911	0.001	O	3	0.934328
CPI-SS06B86672A	CD44_FGFR2	ENSG00000026508	ENSG00000066468	TRUE	TRUE	TRUE	AT2_AT1	1.003	0.001	O	3	0.00432161
CPI-SS0DC322B61	ROS1_FGFR2	ENSG00000047936	ENSG00000066468	TRUE	TRUE	TRUE	AT2_AT1	0.961	0.001	O	3	-0.0573917
CPI-SS0BF3ED143	FGFR2_FGFR3	ENSG00000066468	ENSG00000068078	TRUE	TRUE	TRUE	AT2_AT1	1.657	0.001	O	3	0.728574
CPI-SS02904BE32	GLRA2_FAM3C	ENSG00000101958	ENSG00000196937	TRUE	TRUE	FALSE	AT2_AT1	0.161	0.001	O	3	-2.63487
CPI-SS0B02DE712	EGFR_NRG1	ENSG00000146648	ENSG00000157168	TRUE	TRUE	TRUE	AT2_AT1	1.505	0.001	O	3	0.589763
CPI-SS09375CA29	ADGRL1_NRG1	ENSG00000072071	ENSG00000157168	TRUE	TRUE	TRUE	AT2_AT1	0.891	0.001	O	3	-0.166503
CPI-SS0BF9FA3F2	ERBB3_NRG1	ENSG00000065361	ENSG00000157168	TRUE	TRUE	TRUE	AT2_AT1	1.122	0.001	O	3	0.166073
CPI-SS08CA619FE	EGFR_GRN	ENSG00000146648	ENSG00000030582	TRUE	TRUE	FALSE	AT2_AT1	0.777	0.001	O	3	-0.364013
CPI-SS0A19E9C34	EGFR_BTC	ENSG00000146648	ENSG00000174808	TRUE	TRUE	FALSE	AT2_AT1	0.799	0.001	O	3	-0.323733
CPI-SS06BC4D123	ERBB3_BTC	ENSG00000065361	ENSG00000174808	TRUE	TRUE	FALSE	AT2_AT1	0.417	0.001	O	3	-1.26188
CPI-SS088A0A760	EGFR_COPA	ENSG00000146648	ENSG00000122218	TRUE	TRUE	FALSE	AT2_AT1	0.925	0.001	O	3	-0.112475
CPI-SS0C10824C7	EGFR_HBEGF	ENSG00000146648	ENSG00000113070	TRUE	TRUE	TRUE	AT2_AT1	0.843	0.001	O	3	-0.246395
CPI-SS0632A027A	CD44_HBEGF	ENSG00000026508	ENSG00000113070	TRUE	TRUE	TRUE	AT2_AT1	0.863	0.001	O	3	-0.212568
CPI-SS03098AC28	ERBB4_HBEGF	ENSG00000178568	ENSG00000113070	TRUE	TRUE	TRUE	AT2_AT1	0.998	0.001	O	3	-0.00288828
CPI-SS0DE0A486F	NRP1_VEGFA	ENSG00000099250	ENSG00000112715	TRUE	TRUE	FALSE	AT2_AT1	1.867	0.001	O	3	0.900722
CPI-SS0E00478B4	NRP2_VEGFA	ENSG00000118257	ENSG00000112715	TRUE	TRUE	FALSE	AT2_AT1	1.39	0.001	O	3	0.475085
CPI-SS08083B141	NRP1_SEMA3A	ENSG00000099250	ENSG00000075213	TRUE	TRUE	FALSE	AT2_AT1	1.102	0.001	O	3	0.140124
CPI-SS0F15C1AB3	NRP2_SEMA3F	ENSG00000118257	ENSG00000001617	TRUE	TRUE	FALSE	AT2_AT1	0.464	0.001	O	3	-1.1078
CPI-SS0241A1F57	NRP2_SEMA3C	ENSG00000118257	ENSG00000075223	TRUE	TRUE	FALSE	AT2_AT1	0.572	0.001	O	3	-0.805913
CPI-SS0907A7598	FGFR2_FGF9	ENSG00000066468	ENSG00000102678	TRUE	TRUE	FALSE	AT2_AT1	1.656	0.001	O	3	0.727703
CPI-SS07A9A501C	FGFR3_FGF9	ENSG00000068078	ENSG00000102678	TRUE	TRUE	FALSE	AT2_AT1	0.209	0.001	O	3	-2.25843
CPI-SS02E314589	FGFR2_NECTIN1	ENSG00000066468	ENSG00000110400	TRUE	TRUE	TRUE	AT2_AT1	1.662	0.001	O	3	0.73292
CPI-SS02C29C238	FGFR3_NECTIN1	ENSG00000068078	ENSG00000110400	TRUE	TRUE	TRUE	AT2_AT1	0.215	0.001	O	3	-2.21759
CPI-SS098F416C1	FGFR2_XPR1	ENSG00000066468	ENSG00000143324	TRUE	TRUE	TRUE	AT2_AT1	1.643	0.001	O	3	0.716332
CPI-SS060B82BBC	JAG1_NOTCH2	ENSG00000101384	ENSG00000134250	FALSE	FALSE	TRUE	AT2_AT1	0.528	0.001	O	3	-0.92139
CPI-SS0F0D7F25C	BTC_ERBB4	ENSG00000174808	ENSG00000178568	TRUE	FALSE	TRUE	AT2_AT1	0.694	0.001	O	3	-0.526992
CPI-SS0BD5C2A23	NRG1_ERBB4	ENSG00000157168	ENSG00000178568	TRUE	TRUE	TRUE	AT2_AT1	0.774	0.001	O	3	-0.369595
CPI-SS0708FE6FF	NRG1_LSR	ENSG00000157168	ENSG00000105699	TRUE	TRUE	TRUE	AT2_AT1	0.261	0.001	O	3	-1.93788
CPI-SS02AFCED82	EPHA2_EFNA5	ENSG00000142627	ENSG00000184349	FALSE	TRUE	FALSE	AT2_AT1	0.651	0.001	O	3	-0.619271
CPI-SS0BEAB521F	EPHA3_EFNA5	ENSG00000044524	ENSG00000184349	TRUE	TRUE	FALSE	AT2_AT1	0.717	0.001	O	3	-0.479955
CPI-SS061A7E099	CD55_ADGRE5	ENSG00000196352	ENSG00000123146	TRUE	TRUE	TRUE	AT2_AT1	0.59	0.001	O	3	-0.761213
CPI-SC0EC572716	COL4A5_a1b1 complex	ENSG00000188153		TRUE	FALSE	FALSE	AT2_AT1	1.381	0.001	O	3	0.465713
CPI-SC091173D82	COL4A4_a1b1 complex	ENSG00000081052		TRUE	FALSE	FALSE	AT2_AT1	0.658	0.001	O	3	-0.603841
CPI-SC07FB88720	COL4A3_a1b1 complex	ENSG00000169031		TRUE	FALSE	FALSE	AT2_AT1	0.861	0.001	O	3	-0.215915
CPI-SC0BD4C290F	COL14A1_a1b1 complex	ENSG00000187955		TRUE	FALSE	FALSE	AT2_AT1	0.444	0.001	O	3	-1.17137
CPI-SC0DA5EFA18	COL4A6_a1b1 complex	ENSG00000197565		TRUE	FALSE	FALSE	AT2_AT1	0.903	0.001	O	3	-0.147202
CPI-SC0BA41B0D3	COL19A1_a1b1 complex	ENSG00000082293		TRUE	FALSE	FALSE	AT2_AT1	0.444	0.001	O	3	-1.17137
CPI-SC09C06C70F	COL21A1_a1b1 complex	ENSG00000124749		TRUE	FALSE	FALSE	AT2_AT1	0.522	0.001	O	3	-0.937878
CPI-SC02392F4AF	COL4A1_a2b1 complex	ENSG00000187498		TRUE	FALSE	FALSE	AT2_AT1	0.739	0.001	O	3	-0.436354
CPI-SC01FFC9392	FN1_a2b1 complex	ENSG00000115414		TRUE	FALSE	FALSE	AT2_AT1	0.748	0.001	O	3	-0.41889
CPI-SC0CA7B34A5	COL5A2_a2b1 complex	ENSG00000204262		TRUE	FALSE	FALSE	AT2_AT1	0.746	0.001	O	3	-0.422752
CPI-SC07222A428	COL4A2_a2b1 complex	ENSG00000134871		TRUE	FALSE	FALSE	AT2_AT1	0.854	0.001	O	3	-0.227692
CPI-SC09C0B5D08	COL4A5_a2b1 complex	ENSG00000188153		TRUE	FALSE	FALSE	AT2_AT1	1.666	0.001	O	3	0.736388
CPI-SC03DD752AB	COL4A4_a2b1 complex	ENSG00000081052		TRUE	FALSE	FALSE	AT2_AT1	0.944	0.001	O	3	-0.0831412
CPI-SC052A417CB	COL4A3_a2b1 complex	ENSG00000169031		TRUE	FALSE	FALSE	AT2_AT1	1.146	0.001	O	3	0.196607
CPI-SC0E0C50FCA	COL14A1_a2b1 complex	ENSG00000187955		TRUE	FALSE	FALSE	AT2_AT1	0.73	0.001	O	3	-0.454032
CPI-SC061137A41	COL4A6_a2b1 complex	ENSG00000197565		TRUE	FALSE	FALSE	AT2_AT1	1.189	0.001	O	3	0.249749
CPI-SC0ADD7BEF0	COL19A1_a2b1 complex	ENSG00000082293		TRUE	FALSE	FALSE	AT2_AT1	0.729	0.001	O	3	-0.456009
CPI-SC040C26CBD	COL21A1_a2b1 complex	ENSG00000124749		TRUE	FALSE	FALSE	AT2_AT1	0.808	0.001	O	3	-0.307573
CPI-SC0E3784FFB	LAMC1_a2b1 complex	ENSG00000135862		TRUE	FALSE	FALSE	AT2_AT1	0.861	0.001	O	3	-0.215915
CPI-SC0D9B795CC	CDH1_a2b1 complex	ENSG00000039068		FALSE	FALSE	FALSE	AT2_AT1	1.397	0.001	O	3	0.482332
CPI-SC0ED0520DD	LAMA3_a3b1 complex	ENSG00000053747		TRUE	FALSE	FALSE	AT2_AT1	0.911	0.001	O	3	-0.134477
CPI-CS0D238C22B	PlexinA2_complex1_SEMA3A		ENSG00000075213	TRUE	TRUE	FALSE	AT2_AT1	0.996	0.001	O	3	-0.00578235
CPI-CS0DEBE7B69	IL1 receptor_IL1RN		ENSG00000136689	TRUE	TRUE	FALSE	AT2_AT1	0.328	0.001	O	3	-1.60823
CPI-SC032246C72	TGFB2_TGFbeta receptor2	ENSG00000092969		TRUE	FALSE	TRUE	AT2_AT1	0.419	0.001	O	3	-1.25498
CPI-SS0F1A060D4	PVR_NECTIN3	ENSG00000073008	ENSG00000177707	TRUE	TRUE	FALSE	AT2_AT2	0.639	0.001	O	3	-0.646112
CPI-SS0B990492C	CADM1_NECTIN3	ENSG00000182985	ENSG00000177707	FALSE	FALSE	FALSE	AT2_AT2	1.396	0.001	O	3	0.481299
CPI-SS02FBD007E	NECTIN2_NECTIN3	ENSG00000130202	ENSG00000177707	FALSE	TRUE	FALSE	AT2_AT2	0.946	0.001	O	3	-0.0800879
CPI-SS0889E281D	CADM1_CADM1	ENSG00000182985	ENSG00000182985	FALSE	FALSE	FALSE	AT2_AT2	1.811	0.001	O	3	0.856787
CPI-SS06B86672A	CD44_FGFR2	ENSG00000026508	ENSG00000066468	TRUE	TRUE	TRUE	AT2_AT2	2.279	0.001	O	3	1.1884
CPI-SS0DC322B61	ROS1_FGFR2	ENSG00000047936	ENSG00000066468	TRUE	TRUE	TRUE	AT2_AT2	2.238	0.001	O	3	1.16221
CPI-SS0BF3ED143	FGFR2_FGFR3	ENSG00000066468	ENSG00000068078	TRUE	TRUE	TRUE	AT2_AT2	1.659	0.001	O	3	0.730314
CPI-SS02904BE32	GLRA2_FAM3C	ENSG00000101958	ENSG00000196937	TRUE	TRUE	FALSE	AT2_AT2	0.142	0.001	O	3	-2.81604
CPI-SS0B02DE712	EGFR_NRG1	ENSG00000146648	ENSG00000157168	TRUE	TRUE	TRUE	AT2_AT2	0.868	0.001	O	3	-0.204233
CPI-SS0BF9FA3F2	ERBB3_NRG1	ENSG00000065361	ENSG00000157168	TRUE	TRUE	TRUE	AT2_AT2	0.486	0.001	O	3	-1.04097
CPI-SS0055264F3	EGFR_TGFB1	ENSG00000146648	ENSG00000105329	TRUE	TRUE	FALSE	AT2_AT2	0.783	0.001	O	3	-0.352916
CPI-SS0A19E9C34	EGFR_BTC	ENSG00000146648	ENSG00000174808	TRUE	TRUE	FALSE	AT2_AT2	0.789	0.001	O	3	-0.341903
CPI-SS06BC4D123	ERBB3_BTC	ENSG00000065361	ENSG00000174808	TRUE	TRUE	FALSE	AT2_AT2	0.406	0.001	O	3	-1.30045
CPI-SS088A0A760	EGFR_COPA	ENSG00000146648	ENSG00000122218	TRUE	TRUE	FALSE	AT2_AT2	0.962	0.001	O	3	-0.0558912
CPI-SS0C10824C7	EGFR_HBEGF	ENSG00000146648	ENSG00000113070	TRUE	TRUE	TRUE	AT2_AT2	0.812	0.001	O	3	-0.300448
CPI-SS0632A027A	CD44_HBEGF	ENSG00000026508	ENSG00000113070	TRUE	TRUE	TRUE	AT2_AT2	0.832	0.001	O	3	-0.265345
CPI-SS03098AC28	ERBB4_HBEGF	ENSG00000178568	ENSG00000113070	TRUE	TRUE	TRUE	AT2_AT2	0.966	0.001	O	3	-0.0499049
CPI-SS0DE0A486F	NRP1_VEGFA	ENSG00000099250	ENSG00000112715	TRUE	TRUE	FALSE	AT2_AT2	1.126	0.001	O	3	0.171207
CPI-SS0E00478B4	NRP2_VEGFA	ENSG00000118257	ENSG00000112715	TRUE	TRUE	FALSE	AT2_AT2	0.649	0.001	O	3	-0.62371
CPI-SS08083B141	NRP1_SEMA3A	ENSG00000099250	ENSG00000075213	TRUE	TRUE	FALSE	AT2_AT2	1.013	0.001	O	3	0.0186342
CPI-SS0F15C1AB3	NRP2_SEMA3F	ENSG00000118257	ENSG00000001617	TRUE	TRUE	FALSE	AT2_AT2	0.47	0.001	O	3	-1.08927
CPI-SS0241A1F57	NRP2_SEMA3C	ENSG00000118257	ENSG00000075223	TRUE	TRUE	FALSE	AT2_AT2	0.597	0.001	O	3	-0.744197
CPI-SS04F3A1E5C	COPA_SORT1	ENSG00000122218	ENSG00000134243	TRUE	FALSE	TRUE	AT2_AT2	0.646	0.001	O	3	-0.630394
CPI-SS0D377BBBF	ADCYAP1_DPP4	ENSG00000141433	ENSG00000197635	TRUE	FALSE	TRUE	AT2_AT2	0.222	0.001	O	3	-2.17137
CPI-SS0098B5107	ADCYAP1_SCTR	ENSG00000141433	ENSG00000080293	TRUE	FALSE	TRUE	AT2_AT2	0.215	0.001	O	3	-2.21759
CPI-SS03E450F99	EFNA1_EPHA7	ENSG00000169242	ENSG00000135333	TRUE	FALSE	TRUE	AT2_AT2	0.198	0.001	O	3	-2.33643
CPI-SS028688B7B	EFNA5_EPHA7	ENSG00000184349	ENSG00000135333	FALSE	FALSE	TRUE	AT2_AT2	0.561	0.001	O	3	-0.833927
CPI-SS06A0B20BD	FGFR2_EPHA4	ENSG00000066468	ENSG00000116106	TRUE	TRUE	TRUE	AT2_AT2	1.66	0.001	O	3	0.731183
CPI-SS0EBFE1854	EFNA1_EPHA4	ENSG00000169242	ENSG00000116106	TRUE	FALSE	TRUE	AT2_AT2	0.192	0.001	O	3	-2.38082
CPI-SS0FC01B947	EFNA5_EPHA4	ENSG00000184349	ENSG00000116106	FALSE	FALSE	TRUE	AT2_AT2	0.555	0.001	O	3	-0.84944
CPI-SS0D1AE5C79	FGFR3_EPHA4	ENSG00000068078	ENSG00000116106	TRUE	TRUE	TRUE	AT2_AT2	0.213	0.001	O	3	-2.23107
CPI-SS098F416C1	FGFR2_XPR1	ENSG00000066468	ENSG00000143324	TRUE	TRUE	TRUE	AT2_AT2	1.82	0.001	O	3	0.863938
CPI-SS060B82BBC	JAG1_NOTCH2	ENSG00000101384	ENSG00000134250	FALSE	FALSE	TRUE	AT2_AT2	0.427	0.001	O	3	-1.22769
CPI-SS046F6F0C1	EFNA1_EPHA2	ENSG00000169242	ENSG00000142627	TRUE	FALSE	TRUE	AT2_AT2	0.286	0.001	O	3	-1.80591
CPI-SS09CA492BA	EFNA1_EPHA3	ENSG00000169242	ENSG00000044524	TRUE	FALSE	TRUE	AT2_AT2	0.351	0.001	O	3	-1.51046
CPI-SS0F0D7F25C	BTC_ERBB4	ENSG00000174808	ENSG00000178568	TRUE	FALSE	TRUE	AT2_AT2	0.944	0.001	O	3	-0.0831412
CPI-SS0BD5C2A23	NRG1_ERBB4	ENSG00000157168	ENSG00000178568	TRUE	TRUE	TRUE	AT2_AT2	1.023	0.001	O	3	0.0328061
CPI-SS02AFCED82	EPHA2_EFNA5	ENSG00000142627	ENSG00000184349	FALSE	TRUE	FALSE	AT2_AT2	0.649	0.001	O	3	-0.62371
CPI-SS0BEAB521F	EPHA3_EFNA5	ENSG00000044524	ENSG00000184349	TRUE	TRUE	FALSE	AT2_AT2	0.715	0.001	O	3	-0.483985
CPI-SS061A7E099	CD55_ADGRE5	ENSG00000196352	ENSG00000123146	TRUE	TRUE	TRUE	AT2_AT2	0.634	0.001	O	3	-0.657445
CPI-SC087556B01	COL4A5_a10b1 complex	ENSG00000188153		TRUE	FALSE	FALSE	AT2_AT2	1.131	0.001	O	3	0.177599
CPI-SC00C0800EB	COL4A4_a10b1 complex	ENSG00000081052		TRUE	FALSE	FALSE	AT2_AT2	0.408	0.001	O	3	-1.29336
CPI-SC0A3F146C2	COL4A3_a10b1 complex	ENSG00000169031		TRUE	FALSE	FALSE	AT2_AT2	0.611	0.001	O	3	-0.710756
CPI-SC015980AEB	COL14A1_a10b1 complex	ENSG00000187955		TRUE	FALSE	FALSE	AT2_AT2	0.194	0.001	O	3	-2.36587
CPI-SC05565E8CE	COL4A6_a10b1 complex	ENSG00000197565		TRUE	FALSE	FALSE	AT2_AT2	0.653	0.001	O	3	-0.614845
CPI-SC09DFB2ACA	COL19A1_a10b1 complex	ENSG00000082293		TRUE	FALSE	FALSE	AT2_AT2	0.194	0.001	O	3	-2.36587
CPI-SC08938BB1C	COL21A1_a10b1 complex	ENSG00000124749		TRUE	FALSE	FALSE	AT2_AT2	0.273	0.001	O	3	-1.87303
CPI-SC0EC572716	COL4A5_a1b1 complex	ENSG00000188153		TRUE	FALSE	FALSE	AT2_AT2	1.213	0.001	O	3	0.27858
CPI-SC091173D82	COL4A4_a1b1 complex	ENSG00000081052		TRUE	FALSE	FALSE	AT2_AT2	0.49	0.001	O	3	-1.02915
CPI-SC07FB88720	COL4A3_a1b1 complex	ENSG00000169031		TRUE	FALSE	FALSE	AT2_AT2	0.693	0.001	O	3	-0.529073
CPI-SC0DA5EFA18	COL4A6_a1b1 complex	ENSG00000197565		TRUE	FALSE	FALSE	AT2_AT2	0.735	0.001	O	3	-0.444184
CPI-SC09C0B5D08	COL4A5_a2b1 complex	ENSG00000188153		TRUE	FALSE	FALSE	AT2_AT2	1.294	0.001	O	3	0.371838
CPI-SC03DD752AB	COL4A4_a2b1 complex	ENSG00000081052		TRUE	FALSE	FALSE	AT2_AT2	0.572	0.001	O	3	-0.805913
CPI-SC052A417CB	COL4A3_a2b1 complex	ENSG00000169031		TRUE	FALSE	FALSE	AT2_AT2	0.775	0.001	O	3	-0.367732
CPI-SC0E0C50FCA	COL14A1_a2b1 complex	ENSG00000187955		TRUE	FALSE	FALSE	AT2_AT2	0.358	0.001	O	3	-1.48197
CPI-SC061137A41	COL4A6_a2b1 complex	ENSG00000197565		TRUE	FALSE	FALSE	AT2_AT2	0.817	0.001	O	3	-0.291592
CPI-SC0ADD7BEF0	COL19A1_a2b1 complex	ENSG00000082293		TRUE	FALSE	FALSE	AT2_AT2	0.357	0.001	O	3	-1.486
CPI-SC040C26CBD	COL21A1_a2b1 complex	ENSG00000124749		TRUE	FALSE	FALSE	AT2_AT2	0.436	0.001	O	3	-1.1976
CPI-SC0E3784FFB	LAMC1_a2b1 complex	ENSG00000135862		TRUE	FALSE	FALSE	AT2_AT2	0.489	0.001	O	3	-1.03209
CPI-SC0D9B795CC	CDH1_a2b1 complex	ENSG00000039068		FALSE	FALSE	FALSE	AT2_AT2	1.025	0.001	O	3	0.0356239
CPI-SC0ED0520DD	LAMA3_a3b1 complex	ENSG00000053747		TRUE	FALSE	FALSE	AT2_AT2	0.795	0.001	O	3	-0.330973
CPI-CS0E1BF543E	ACVR1_BMPR2_BMP5		ENSG00000112175	TRUE	TRUE	FALSE	AT2_AT2	0.438	0.001	O	3	-1.191
CPI-CS046BCFC6F	BMPR1A_BMPR2_BMP5		ENSG00000112175	TRUE	TRUE	FALSE	AT2_AT2	0.467	0.001	O	3	-1.09851
CPI-CS0D238C22B	PlexinA2_complex1_SEMA3A		ENSG00000075213	TRUE	TRUE	FALSE	AT2_AT2	0.907	0.001	O	3	-0.140826
CPI-SC03DD946B2	TGFB2_TGFbeta receptor1	ENSG00000092969		TRUE	FALSE	TRUE	AT2_AT2	0.306	0.001	O	3	-1.7084
CPI-SC032246C72	TGFB2_TGFbeta receptor2	ENSG00000092969		TRUE	FALSE	TRUE	AT2_AT2	0.515	0.001	O	3	-0.957356
CPI-SS0B990492C	CADM1_NECTIN3	ENSG00000182985	ENSG00000177707	FALSE	FALSE	FALSE	AT2_B	1.011	0.001	O	3	0.015783
CPI-SS02FBD007E	NECTIN2_NECTIN3	ENSG00000130202	ENSG00000177707	FALSE	TRUE	FALSE	AT2_B	0.561	0.007	O	2.1549	-0.833927
CPI-SS0889E281D	CADM1_CADM1	ENSG00000182985	ENSG00000182985	FALSE	FALSE	FALSE	AT2_B	1.129	0.001	O	3	0.175045
CPI-SS06B86672A	CD44_FGFR2	ENSG00000026508	ENSG00000066468	TRUE	TRUE	TRUE	AT2_B	0.969	0.001	O	3	-0.0454314
CPI-SS0DC322B61	ROS1_FGFR2	ENSG00000047936	ENSG00000066468	TRUE	TRUE	TRUE	AT2_B	0.927	0.001	O	3	-0.109359
CPI-SS02904BE32	GLRA2_FAM3C	ENSG00000101958	ENSG00000196937	TRUE	TRUE	FALSE	AT2_B	0.254	0.001	O	3	-1.9771
CPI-SS0B02DE712	EGFR_NRG1	ENSG00000146648	ENSG00000157168	TRUE	TRUE	TRUE	AT2_B	0.982	0.001	O	3	-0.0262051
CPI-SS09375CA29	ADGRL1_NRG1	ENSG00000072071	ENSG00000157168	TRUE	TRUE	TRUE	AT2_B	0.368	0.001	O	3	-1.44222
CPI-SS0BF9FA3F2	ERBB3_NRG1	ENSG00000065361	ENSG00000157168	TRUE	TRUE	TRUE	AT2_B	0.599	0.001	O	3	-0.739372
CPI-SS0055264F3	EGFR_TGFB1	ENSG00000146648	ENSG00000105329	TRUE	TRUE	FALSE	AT2_B	1.11	0.001	O	3	0.15056
CPI-SS088A0A760	EGFR_COPA	ENSG00000146648	ENSG00000122218	TRUE	TRUE	FALSE	AT2_B	0.959	0.001	O	3	-0.0603973
CPI-SS02A0FF87F	FAM3C_CLEC2D	ENSG00000196937	ENSG00000069493	TRUE	FALSE	TRUE	AT2_B	0.256	0.001	O	3	-1.96578
CPI-SS00D9A0644	FGFR2_CD83	ENSG00000066468	ENSG00000112149	TRUE	TRUE	TRUE	AT2_B	2.007	0.001	O	3	1.00504
CPI-SS098F416C1	FGFR2_XPR1	ENSG00000066468	ENSG00000143324	TRUE	TRUE	TRUE	AT2_B	1.68	0.001	O	3	0.748461
CPI-SS0CCCF7C69	PLXNB1_SEMA4D	ENSG00000164050	ENSG00000187764	TRUE	TRUE	TRUE	AT2_B	0.269	0.001	O	3	-1.89432
CPI-SS061A7E099	CD55_ADGRE5	ENSG00000196352	ENSG00000123146	TRUE	TRUE	TRUE	AT2_B	0.888	0.001	O	3	-0.171368
CPI-SS0CBC7840D	PTPRC_CD22	ENSG00000262418	ENSG00000012124	FALSE	FALSE	TRUE	AT2_B	0.689	0.001	O	3	-0.537424
CPI-SS06CBC985C	LTBR_LTB	ENSG00000111321	ENSG00000204487	FALSE	TRUE	FALSE	AT2_B	0.217	0.001	O	3	-2.20423
CPI-SC0EC572716	COL4A5_a1b1 complex	ENSG00000188153		TRUE	FALSE	FALSE	AT2_B	1.212	0.001	O	3	0.27739
CPI-SC091173D82	COL4A4_a1b1 complex	ENSG00000081052		TRUE	FALSE	FALSE	AT2_B	0.489	0.001	O	3	-1.03209
CPI-SC07FB88720	COL4A3_a1b1 complex	ENSG00000169031		TRUE	FALSE	FALSE	AT2_B	0.692	0.001	O	3	-0.531156
CPI-SC0DA5EFA18	COL4A6_a1b1 complex	ENSG00000197565		TRUE	FALSE	FALSE	AT2_B	0.734	0.001	O	3	-0.446148
CPI-SC06364D669	FN1_a4b1 complex	ENSG00000115414		TRUE	FALSE	FALSE	AT2_B	0.661	0.001	O	3	-0.597278
CPI-SC070D5A96F	JAM2_a4b1 complex	ENSG00000154721		FALSE	FALSE	FALSE	AT2_B	0.716	0.001	O	3	-0.481969
CPI-SC0527EEE7A	C3_aMb2 complex	ENSG00000125730		TRUE	FALSE	FALSE	AT2_B	0.323	0.001	O	3	-1.63039
CPI-SC03DD946B2	TGFB2_TGFbeta receptor1	ENSG00000092969		TRUE	FALSE	TRUE	AT2_B	0.357	0.001	O	3	-1.486
CPI-SS0B990492C	CADM1_NECTIN3	ENSG00000182985	ENSG00000177707	FALSE	FALSE	FALSE	AT2_CC	1.039	0.001	O	3	0.0551957
CPI-SS02FBD007E	NECTIN2_NECTIN3	ENSG00000130202	ENSG00000177707	FALSE	TRUE	FALSE	AT2_CC	0.589	0.006	O	2.22185	-0.76366
CPI-SS0889E281D	CADM1_CADM1	ENSG00000182985	ENSG00000182985	FALSE	FALSE	FALSE	AT2_CC	1.248	0.001	O	3	0.319618
CPI-SS06B86672A	CD44_FGFR2	ENSG00000026508	ENSG00000066468	TRUE	TRUE	TRUE	AT2_CC	1.287	0.001	O	3	0.364012
CPI-SS0DC322B61	ROS1_FGFR2	ENSG00000047936	ENSG00000066468	TRUE	TRUE	TRUE	AT2_CC	1.245	0.001	O	3	0.316146
CPI-SS0B02DE712	EGFR_NRG1	ENSG00000146648	ENSG00000157168	TRUE	TRUE	TRUE	AT2_CC	0.95	0.001	O	3	-0.0740006
CPI-SS0BF9FA3F2	ERBB3_NRG1	ENSG00000065361	ENSG00000157168	TRUE	TRUE	TRUE	AT2_CC	0.568	0.001	O	3	-0.816037
CPI-SS0055264F3	EGFR_TGFB1	ENSG00000146648	ENSG00000105329	TRUE	TRUE	FALSE	AT2_CC	0.838	0.001	O	3	-0.254978
CPI-SS088A0A760	EGFR_COPA	ENSG00000146648	ENSG00000122218	TRUE	TRUE	FALSE	AT2_CC	0.896	0.001	O	3	-0.158429
CPI-SS0DE0A486F	NRP1_VEGFA	ENSG00000099250	ENSG00000112715	TRUE	TRUE	FALSE	AT2_CC	1.077	0.001	O	3	0.107018
CPI-SS0E00478B4	NRP2_VEGFA	ENSG00000118257	ENSG00000112715	TRUE	TRUE	FALSE	AT2_CC	0.6	0.001	O	3	-0.736966
CPI-SS08083B141	NRP1_SEMA3A	ENSG00000099250	ENSG00000075213	TRUE	TRUE	FALSE	AT2_CC	0.942	0.001	O	3	-0.086201
CPI-SS0F15C1AB3	NRP2_SEMA3F	ENSG00000118257	ENSG00000001617	TRUE	TRUE	FALSE	AT2_CC	0.482	0.001	O	3	-1.05289
CPI-SS0241A1F57	NRP2_SEMA3C	ENSG00000118257	ENSG00000075223	TRUE	TRUE	FALSE	AT2_CC	0.651	0.001	O	3	-0.619271
CPI-SS098F416C1	FGFR2_XPR1	ENSG00000066468	ENSG00000143324	TRUE	TRUE	TRUE	AT2_CC	1.713	0.001	O	3	0.776525
CPI-SS046F6F0C1	EFNA1_EPHA2	ENSG00000169242	ENSG00000142627	TRUE	FALSE	TRUE	AT2_CC	0.186	0.001	O	3	-2.42663
CPI-SS0F0D7F25C	BTC_ERBB4	ENSG00000174808	ENSG00000178568	TRUE	FALSE	TRUE	AT2_CC	0.61	0.001	O	3	-0.713119
CPI-SS0BD5C2A23	NRG1_ERBB4	ENSG00000157168	ENSG00000178568	TRUE	TRUE	TRUE	AT2_CC	0.69	0.007	O	2.1549	-0.535332
CPI-SS02AFCED82	EPHA2_EFNA5	ENSG00000142627	ENSG00000184349	FALSE	TRUE	FALSE	AT2_CC	0.601	0.001	O	3	-0.734563
CPI-SS0BEAB521F	EPHA3_EFNA5	ENSG00000044524	ENSG00000184349	TRUE	TRUE	FALSE	AT2_CC	0.666	0.001	O	3	-0.586406
CPI-SS061A7E099	CD55_ADGRE5	ENSG00000196352	ENSG00000123146	TRUE	TRUE	TRUE	AT2_CC	0.815	0.001	O	3	-0.295128
CPI-SC0EC572716	COL4A5_a1b1 complex	ENSG00000188153		TRUE	FALSE	FALSE	AT2_CC	1.19	0.001	O	3	0.250962
CPI-SC091173D82	COL4A4_a1b1 complex	ENSG00000081052		TRUE	FALSE	FALSE	AT2_CC	0.467	0.007	O	2.1549	-1.09851
CPI-SC07FB88720	COL4A3_a1b1 complex	ENSG00000169031		TRUE	FALSE	FALSE	AT2_CC	0.67	0.001	O	3	-0.577767
CPI-SC0DA5EFA18	COL4A6_a1b1 complex	ENSG00000197565		TRUE	FALSE	FALSE	AT2_CC	0.712	0.001	O	3	-0.490051
CPI-SC09C0B5D08	COL4A5_a2b1 complex	ENSG00000188153		TRUE	FALSE	FALSE	AT2_CC	1.15	0.001	O	3	0.201634
CPI-SC03DD752AB	COL4A4_a2b1 complex	ENSG00000081052		TRUE	FALSE	FALSE	AT2_CC	0.428	0.001	O	3	-1.22432
CPI-SC052A417CB	COL4A3_a2b1 complex	ENSG00000169031		TRUE	FALSE	FALSE	AT2_CC	0.631	0.001	O	3	-0.664288
CPI-SC061137A41	COL4A6_a2b1 complex	ENSG00000197565		TRUE	FALSE	FALSE	AT2_CC	0.673	0.001	O	3	-0.571322
CPI-SC0D9B795CC	CDH1_a2b1 complex	ENSG00000039068		FALSE	FALSE	FALSE	AT2_CC	0.881	0.001	O	3	-0.182786
CPI-SC0ED0520DD	LAMA3_a3b1 complex	ENSG00000053747		TRUE	FALSE	FALSE	AT2_CC	0.681	0.001	O	3	-0.554273
CPI-CS0D238C22B	PlexinA2_complex1_SEMA3A		ENSG00000075213	TRUE	TRUE	FALSE	AT2_CC	0.836	0.001	O	3	-0.258425
CPI-SC032246C72	TGFB2_TGFbeta receptor2	ENSG00000092969		TRUE	FALSE	TRUE	AT2_CC	0.402	0.001	O	3	-1.31473
CPI-SS0B990492C	CADM1_NECTIN3	ENSG00000182985	ENSG00000177707	FALSE	FALSE	FALSE	AT2_CEC	1.048	0.001	O	3	0.0676387
CPI-SS02FBD007E	NECTIN2_NECTIN3	ENSG00000130202	ENSG00000177707	FALSE	TRUE	FALSE	AT2_CEC	0.598	0.001	O	3	-0.741783
CPI-SS0889E281D	CADM1_CADM1	ENSG00000182985	ENSG00000182985	FALSE	FALSE	FALSE	AT2_CEC	1.153	0.001	O	3	0.205393
CPI-SS06B86672A	CD44_FGFR2	ENSG00000026508	ENSG00000066468	TRUE	TRUE	TRUE	AT2_CEC	0.934	0.001	O	3	-0.0985055
CPI-SS0DC322B61	ROS1_FGFR2	ENSG00000047936	ENSG00000066468	TRUE	TRUE	TRUE	AT2_CEC	0.892	0.001	O	3	-0.164884
CPI-SS0178F5C45	TGFB2_TGFBR3	ENSG00000092969	ENSG00000069702	TRUE	FALSE	TRUE	AT2_CEC	0.941	0.001	O	3	-0.0877334
CPI-SS0B02DE712	EGFR_NRG1	ENSG00000146648	ENSG00000157168	TRUE	TRUE	TRUE	AT2_CEC	0.792	0.001	O	3	-0.336428
CPI-SS0BF9FA3F2	ERBB3_NRG1	ENSG00000065361	ENSG00000157168	TRUE	TRUE	TRUE	AT2_CEC	0.41	0.001	O	3	-1.2863
CPI-SS0055264F3	EGFR_TGFB1	ENSG00000146648	ENSG00000105329	TRUE	TRUE	FALSE	AT2_CEC	0.921	0.001	O	3	-0.118727
CPI-SS088A0A760	EGFR_COPA	ENSG00000146648	ENSG00000122218	TRUE	TRUE	FALSE	AT2_CEC	0.954	0.001	O	3	-0.0679388
[truncated: 11,931 more rows]

## Sheet: Interaction pairs of ACE2+ cell
Interaction pairs between alveolar macrophages and ACE2-positive alveolar epithelial cells of monkey lung in the young and old groups
id_cp_interaction	interacting_pair	gene_a	gene_b	secreted	receptor_a	receptor_b	cell_pair	mean	pvalue	Age	log10P	logmean
CPI-SS0F1A060D4	PVR_NECTIN3	ENSG00000073008	ENSG00000177707	TRUE	TRUE	FALSE	AM_AM	0.182	0.001	O	3	-2.45799
CPI-SS0C5E9FBFB	NECTIN1_NECTIN3	ENSG00000110400	ENSG00000177707	TRUE	TRUE	FALSE	AM_AM	0.177	0.001	O	3	-2.49818
CPI-SS0889E281D	CADM1_CADM1	ENSG00000182985	ENSG00000182985	FALSE	FALSE	FALSE	AM_AM	0.538	0.001	O	3	-0.894322
CPI-SS06B86672A	CD44_FGFR2	ENSG00000026508	ENSG00000066468	TRUE	TRUE	TRUE	AM_AM	1.286	0.001	O	3	0.362891
CPI-SS055E061C9	LAMP1_FAM3C	ENSG00000185896	ENSG00000196937	TRUE	TRUE	FALSE	AM_AM	0.287	0.001	O	3	-1.80088
CPI-SS02904BE32	GLRA2_FAM3C	ENSG00000101958	ENSG00000196937	TRUE	TRUE	FALSE	AM_AM	0.185	0.001	O	3	-2.4344
CPI-SS08CA619FE	EGFR_GRN	ENSG00000146648	ENSG00000030582	TRUE	TRUE	FALSE	AM_AM	0.565	0.001	O	3	-0.823677
CPI-SS0DA033F03	TNFRSF1A_GRN	ENSG00000067182	ENSG00000030582	TRUE	TRUE	FALSE	AM_AM	0.548	0.001	O	3	-0.867752
CPI-SS0C4E86714	TNFRSF1B_GRN	ENSG00000028137	ENSG00000030582	TRUE	TRUE	FALSE	AM_AM	0.735	0.001	O	3	-0.444184
CPI-SS088A0A760	EGFR_COPA	ENSG00000146648	ENSG00000122218	TRUE	TRUE	FALSE	AM_AM	0.447	0.001	O	3	-1.16165
CPI-SS0302E8E8F	CD74_COPA	ENSG00000019582	ENSG00000122218	TRUE	TRUE	FALSE	AM_AM	1.086	0.001	O	3	0.119024
CPI-SS0C10824C7	EGFR_HBEGF	ENSG00000146648	ENSG00000113070	TRUE	TRUE	TRUE	AM_AM	0.263	0.001	O	3	-1.92687
CPI-SS0632A027A	CD44_HBEGF	ENSG00000026508	ENSG00000113070	TRUE	TRUE	TRUE	AM_AM	1.215	0.001	O	3	0.280956
CPI-SS03098AC28	ERBB4_HBEGF	ENSG00000178568	ENSG00000113070	TRUE	TRUE	TRUE	AM_AM	0.321	0.001	O	3	-1.63935
CPI-SS09808DEAE	CD74_APP	ENSG00000019582	ENSG00000142192	FALSE	TRUE	FALSE	AM_AM	1.958	0.001	O	3	0.969381
CPI-SS033E6DE7E	NRP1_VEGFB	ENSG00000099250	ENSG00000173511	TRUE	TRUE	FALSE	AM_AM	0.472	0.001	O	3	-1.08314
CPI-SS0947A8549	FLT1_VEGFB	ENSG00000102755	ENSG00000173511	TRUE	TRUE	FALSE	AM_AM	0.246	0.001	O	3	-2.02327
CPI-SS08083B141	NRP1_SEMA3A	ENSG00000099250	ENSG00000075213	TRUE	TRUE	FALSE	AM_AM	0.422	0.001	O	3	-1.24469
CPI-SS0241A1F57	NRP2_SEMA3C	ENSG00000118257	ENSG00000075223	TRUE	TRUE	FALSE	AM_AM	1.154	0.001	O	3	0.206643
CPI-SS07CCAD9BF	GRN_SORT1	ENSG00000030582	ENSG00000134243	TRUE	FALSE	TRUE	AM_AM	0.95	0.001	O	3	-0.0740006
CPI-SS04F3A1E5C	COPA_SORT1	ENSG00000122218	ENSG00000134243	TRUE	FALSE	TRUE	AM_AM	0.832	0.001	O	3	-0.265345
CPI-SS0F9B3B259	TNFSF13_TNFRSF1A	ENSG00000161955	ENSG00000067182	TRUE	FALSE	TRUE	AM_AM	0.21	0.001	O	3	-2.25154
CPI-SS0DEDA3567	TNFSF10_RIPK1	ENSG00000121858	ENSG00000137275	TRUE	FALSE	TRUE	AM_AM	0.27	0.001	O	3	-1.88897
CPI-SS01A07768A	CD46_JAG1	ENSG00000117335	ENSG00000101384	FALSE	TRUE	FALSE	AM_AM	0.661	0.001	O	3	-0.597278
CPI-SS0339AE950	SIRPA_CD47	ENSG00000198053	ENSG00000196776	FALSE	TRUE	TRUE	AM_AM	0.684	0.001	O	3	-0.547932
CPI-SS0898D7F7F	TNFRSF10B_TNFSF10	ENSG00000120889	ENSG00000121858	TRUE	TRUE	FALSE	AM_AM	0.308	0.001	O	3	-1.699
CPI-SS00D9A0644	FGFR2_CD83	ENSG00000066468	ENSG00000112149	TRUE	TRUE	TRUE	AM_AM	0.597	0.001	O	3	-0.744197
CPI-SS060B82BBC	JAG1_NOTCH2	ENSG00000101384	ENSG00000134250	FALSE	FALSE	TRUE	AM_AM	0.691	0.001	O	3	-0.533242
CPI-SS0C28FEC7D	TNFSF13_TNFRSF14	ENSG00000161955	ENSG00000157873	TRUE	FALSE	TRUE	AM_AM	0.328	0.001	O	3	-1.60823
CPI-SS02572E1EF	NRG1_LGR4	ENSG00000157168	ENSG00000205213	TRUE	TRUE	TRUE	AM_AM	0.233	0.001	O	3	-2.1016
CPI-SS06A999D25	PLD2_ARF1	ENSG00000129219	ENSG00000143761	FALSE	FALSE	FALSE	AM_AM	0.243	0.001	O	3	-2.04097
CPI-SS079728E8B	ADORA2B_ENTPD1	ENSG00000170425	ENSG00000138185	FALSE	TRUE	FALSE	AM_AM	0.48	0.001	O	3	-1.05889
CPI-SS0C85BC9AF	PROS1_AXL	ENSG00000184500	ENSG00000167601	TRUE	FALSE	TRUE	AM_AM	0.435	0.001	O	3	-1.20091
CPI-SS0822AEF5F	PTPRC_MRC1	ENSG00000262418	ENSG00000260314	FALSE	FALSE	TRUE	AM_AM	2.197	0.001	O	3	1.13553
CPI-SS080611C5B	ALOX5_ALOX5AP	ENSG00000012779	ENSG00000132965	FALSE	FALSE	FALSE	AM_AM	0.718	0.001	O	3	-0.477944
CPI-SS01560CA22	CD99_PILRA	ENSG00000002586	ENSG00000085514	TRUE	FALSE	TRUE	AM_AM	0.709	0.001	O	3	-0.496142
CPI-SS081AD39D7	PECAM1_CD177	ENSG00000261371	ENSG00000204936	FALSE	TRUE	FALSE	AM_AM	1.221	0.001	O	3	0.288063
CPI-SS0D0252D87	AXL_IL15RA	ENSG00000167601	ENSG00000134470	TRUE	TRUE	TRUE	AM_AM	0.344	0.001	O	3	-1.53952
CPI-SC0545E2502	COL5A2_a1b1 complex	ENSG00000204262		TRUE	FALSE	FALSE	AM_AM	0.298	0.001	O	3	-1.74662
CPI-SC0F4BC2909	COL6A2_a1b1 complex	ENSG00000142173		TRUE	FALSE	FALSE	AM_AM	0.259	0.001	O	3	-1.94898
CPI-SC0BA41B0D3	COL19A1_a1b1 complex	ENSG00000082293		TRUE	FALSE	FALSE	AM_AM	0.256	0.001	O	3	-1.96578
CPI-SC06364D669	FN1_a4b1 complex	ENSG00000115414		TRUE	FALSE	FALSE	AM_AM	0.642	0.001	O	3	-0.639355
CPI-SC0E9C058EB	PLAUR_a4b1 complex	ENSG00000011422		TRUE	TRUE	FALSE	AM_AM	0.396	0.001	O	3	-1.33643
CPI-SC08B2AD7C6	FN1_a5b1 complex	ENSG00000115414		TRUE	FALSE	FALSE	AM_AM	0.589	0.001	O	3	-0.76366
CPI-SC058F72F90	FBN1_a5b1 complex	ENSG00000166147		TRUE	FALSE	FALSE	AM_AM	0.379	0.001	O	3	-1.39973
CPI-SC092C3E4DF	FN1_a8b1 complex	ENSG00000115414		TRUE	FALSE	FALSE	AM_AM	0.642	0.001	O	3	-0.639355
CPI-SC096929DB0	FN1_aVb1 complex	ENSG00000115414		TRUE	FALSE	FALSE	AM_AM	0.642	0.001	O	3	-0.639355
CPI-SC0847A64D2	FN1_aVb5 complex	ENSG00000115414		TRUE	FALSE	FALSE	AM_AM	0.544	0.001	O	3	-0.878321
CPI-SC0EEF3A379	LAMC1_a6b1 complex	ENSG00000135862		TRUE	FALSE	FALSE	AM_AM	0.297	0.005	O	2.30103	-1.75147
CPI-CS0D238C22B	PlexinA2_complex1_SEMA3A		ENSG00000075213	TRUE	TRUE	FALSE	AM_AM	0.32	0.001	O	3	-1.64386
CPI-SC0EB8DC52F	CD47_SIRB1 complex	ENSG00000196776		FALSE	TRUE	TRUE	AM_AM	0.408	0.001	O	3	-1.29336
CPI-SS0F1A060D4	PVR_NECTIN3	ENSG00000073008	ENSG00000177707	TRUE	TRUE	FALSE	AM_AT1	0.436	0.001	O	3	-1.1976
CPI-SS0B990492C	CADM1_NECTIN3	ENSG00000182985	ENSG00000177707	FALSE	FALSE	FALSE	AM_AT1	0.587	0.001	O	3	-0.768568
CPI-SS0C5E9FBFB	NECTIN1_NECTIN3	ENSG00000110400	ENSG00000177707	TRUE	TRUE	FALSE	AM_AT1	0.432	0.001	O	3	-1.2109
CPI-SS02FBD007E	NECTIN2_NECTIN3	ENSG00000130202	ENSG00000177707	FALSE	TRUE	FALSE	AM_AT1	0.498	0.001	O	3	-1.00578
CPI-SS0889E281D	CADM1_CADM1	ENSG00000182985	ENSG00000182985	FALSE	FALSE	FALSE	AM_AT1	1.285	0.001	O	3	0.361768
CPI-SS06B86672A	CD44_FGFR2	ENSG00000026508	ENSG00000066468	TRUE	TRUE	TRUE	AM_AT1	1.482	0.001	O	3	0.567545
CPI-SS0B02DE712	EGFR_NRG1	ENSG00000146648	ENSG00000157168	TRUE	TRUE	TRUE	AM_AT1	0.988	0.001	O	3	-0.0174171
CPI-SS0302E8E8F	CD74_COPA	ENSG00000019582	ENSG00000122218	TRUE	TRUE	FALSE	AM_AT1	1.003	0.001	O	3	0.00432161
CPI-SS0632A027A	CD44_HBEGF	ENSG00000026508	ENSG00000113070	TRUE	TRUE	TRUE	AM_AT1	1.185	0.001	O	3	0.244887
CPI-SS09808DEAE	CD74_APP	ENSG00000019582	ENSG00000142192	FALSE	TRUE	FALSE	AM_AT1	1.491	0.001	O	3	0.57628
CPI-SS0DE0A486F	NRP1_VEGFA	ENSG00000099250	ENSG00000112715	TRUE	TRUE	FALSE	AM_AT1	1.355	0.001	O	3	0.438293
CPI-SS0E00478B4	NRP2_VEGFA	ENSG00000118257	ENSG00000112715	TRUE	TRUE	FALSE	AM_AT1	1.788	0.001	O	3	0.838347
CPI-SS08083B141	NRP1_SEMA3A	ENSG00000099250	ENSG00000075213	TRUE	TRUE	FALSE	AM_AT1	0.598	0.001	O	3	-0.741783
CPI-SS0F15C1AB3	NRP2_SEMA3F	ENSG00000118257	ENSG00000001617	TRUE	TRUE	FALSE	AM_AT1	0.869	0.001	O	3	-0.202572
CPI-SS0241A1F57	NRP2_SEMA3C	ENSG00000118257	ENSG00000075223	TRUE	TRUE	FALSE	AM_AT1	0.963	0.001	O	3	-0.0543923
CPI-SS07CCAD9BF	GRN_SORT1	ENSG00000030582	ENSG00000134243	TRUE	FALSE	TRUE	AM_AT1	0.659	0.001	O	3	-0.60165
CPI-SS01BCB9360	NCAM1_BDNF	ENSG00000149294	ENSG00000176697	TRUE	TRUE	FALSE	AM_AT1	0.453	0.001	O	3	-1.14242
CPI-SS01A07768A	CD46_JAG1	ENSG00000117335	ENSG00000101384	FALSE	TRUE	FALSE	AM_AT1	0.704	0.001	O	3	-0.506353
CPI-SS0339AE950	SIRPA_CD47	ENSG00000198053	ENSG00000196776	FALSE	TRUE	TRUE	AM_AT1	0.757	0.001	O	3	-0.401635
CPI-SS060B82BBC	JAG1_NOTCH2	ENSG00000101384	ENSG00000134250	FALSE	FALSE	TRUE	AM_AT1	0.514	0.001	O	3	-0.96016
CPI-SS0B99F22A2	JAG1_NOTCH3	ENSG00000101384	ENSG00000074181	FALSE	FALSE	TRUE	AM_AT1	0.162	0.001	O	3	-2.62593
CPI-SS0BD5C2A23	NRG1_ERBB4	ENSG00000157168	ENSG00000178568	TRUE	TRUE	TRUE	AM_AT1	0.981	0.001	O	3	-0.027675
CPI-SS0708FE6FF	NRG1_LSR	ENSG00000157168	ENSG00000105699	TRUE	TRUE	TRUE	AM_AT1	0.223	0.001	O	3	-2.16488
CPI-SS0C85BC9AF	PROS1_AXL	ENSG00000184500	ENSG00000167601	TRUE	FALSE	TRUE	AM_AT1	0.398	0.001	O	3	-1.32916
CPI-SS0DFA98A14	CSF1R_IL34	ENSG00000182578	ENSG00000157368	TRUE	TRUE	FALSE	AM_AT1	0.184	0.005	O	2.30103	-2.44222
CPI-SS03A4F7DC8	AXL_GAS6	ENSG00000167601	ENSG00000183087	TRUE	TRUE	FALSE	AM_AT1	0.231	0.001	O	3	-2.11404
CPI-SS0415CC75D	MERTK_GAS6	ENSG00000153208	ENSG00000183087	TRUE	TRUE	FALSE	AM_AT1	0.698	0.001	O	3	-0.518701
CPI-SC0D19BAF15	FN1_a10b1 complex	ENSG00000115414		TRUE	FALSE	FALSE	AM_AT1	0.521	0.001	O	3	-0.940645
CPI-SC0672FBD31	COL4A1_a1b1 complex	ENSG00000187498		TRUE	FALSE	FALSE	AM_AT1	0.474	0.001	O	3	-1.07704
CPI-SC0545E2502	COL5A2_a1b1 complex	ENSG00000204262		TRUE	FALSE	FALSE	AM_AT1	0.487	0.001	O	3	-1.03801
CPI-SC0458F68A5	COL4A2_a1b1 complex	ENSG00000134871		TRUE	FALSE	FALSE	AM_AT1	0.536	0.001	O	3	-0.899695
CPI-SC0F4BC2909	COL6A2_a1b1 complex	ENSG00000142173		TRUE	FALSE	FALSE	AM_AT1	0.448	0.001	O	3	-1.15843
CPI-SC0EC572716	COL4A5_a1b1 complex	ENSG00000188153		TRUE	FALSE	FALSE	AM_AT1	0.509	0.005	O	2.30103	-0.974262
CPI-SC07FB88720	COL4A3_a1b1 complex	ENSG00000169031		TRUE	FALSE	FALSE	AM_AT1	0.453	0.001	O	3	-1.14242
CPI-SC0BA41B0D3	COL19A1_a1b1 complex	ENSG00000082293		TRUE	FALSE	FALSE	AM_AT1	0.445	0.001	O	3	-1.16812
CPI-SC02392F4AF	COL4A1_a2b1 complex	ENSG00000187498		TRUE	FALSE	FALSE	AM_AT1	0.887	0.001	O	3	-0.172994
CPI-SC01FFC9392	FN1_a2b1 complex	ENSG00000115414		TRUE	FALSE	FALSE	AM_AT1	1.244	0.001	O	3	0.314986
CPI-SC0CA7B34A5	COL5A2_a2b1 complex	ENSG00000204262		TRUE	FALSE	FALSE	AM_AT1	0.899	0.001	O	3	-0.153607
CPI-SC07222A428	COL4A2_a2b1 complex	ENSG00000134871		TRUE	FALSE	FALSE	AM_AT1	0.949	0.001	O	3	-0.07552
CPI-SC0814068D9	COL6A2_a2b1 complex	ENSG00000142173		TRUE	FALSE	FALSE	AM_AT1	0.861	0.001	O	3	-0.215915
CPI-SC09C0B5D08	COL4A5_a2b1 complex	ENSG00000188153		TRUE	FALSE	FALSE	AM_AT1	0.922	0.001	O	3	-0.117161
CPI-SC052A417CB	COL4A3_a2b1 complex	ENSG00000169031		TRUE	FALSE	FALSE	AM_AT1	0.866	0.001	O	3	-0.207561
CPI-SC0ADD7BEF0	COL19A1_a2b1 complex	ENSG00000082293		TRUE	FALSE	FALSE	AM_AT1	0.858	0.001	O	3	-0.22095
CPI-SC0E3784FFB	LAMC1_a2b1 complex	ENSG00000135862		TRUE	FALSE	FALSE	AM_AT1	0.898	0.001	O	3	-0.155213
CPI-SC0D9B795CC	CDH1_a2b1 complex	ENSG00000039068		FALSE	FALSE	FALSE	AM_AT1	1.763	0.001	O	3	0.818032
CPI-SC04F2478E9	FN1_a3b1 complex	ENSG00000115414		TRUE	FALSE	FALSE	AM_AT1	0.769	0.001	O	3	-0.378944
CPI-SC02BFEEC8A	THBS1_a3b1 complex	ENSG00000137801		FALSE	FALSE	FALSE	AM_AT1	0.394	0.001	O	3	-1.34373
CPI-SC0ED0520DD	LAMA3_a3b1 complex	ENSG00000053747		TRUE	FALSE	FALSE	AM_AT1	0.465	0.001	O	3	-1.1047
CPI-SC06364D669	FN1_a4b1 complex	ENSG00000115414		TRUE	FALSE	FALSE	AM_AT1	0.831	0.001	O	3	-0.26708
CPI-SC0E9C058EB	PLAUR_a4b1 complex	ENSG00000011422		TRUE	TRUE	FALSE	AM_AT1	0.585	0.001	O	3	-0.773491
CPI-SC070D5A96F	JAM2_a4b1 complex	ENSG00000154721		FALSE	FALSE	FALSE	AM_AT1	0.443	0.001	O	3	-1.17462
CPI-SC092C3E4DF	FN1_a8b1 complex	ENSG00000115414		TRUE	FALSE	FALSE	AM_AT1	0.831	0.001	O	3	-0.26708
CPI-SC096929DB0	FN1_aVb1 complex	ENSG00000115414		TRUE	FALSE	FALSE	AM_AT1	0.831	0.001	O	3	-0.26708
CPI-SC0847A64D2	FN1_aVb5 complex	ENSG00000115414		TRUE	FALSE	FALSE	AM_AT1	0.54	0.001	O	3	-0.888969
CPI-SC0EEF3A379	LAMC1_a6b1 complex	ENSG00000135862		TRUE	FALSE	FALSE	AM_AT1	0.485	0.001	O	3	-1.04394
CPI-SC0E60FEE99	TGFB1_aVb6 complex	ENSG00000105329		TRUE	FALSE	FALSE	AM_AT1	1.177	0.001	O	3	0.235114
CPI-CS0D238C22B	PlexinA2_complex1_SEMA3A		ENSG00000075213	TRUE	TRUE	FALSE	AM_AT1	0.497	0.001	O	3	-1.00868
CPI-CS0DEBE7B69	IL1 receptor_IL1RN		ENSG00000136689	TRUE	TRUE	FALSE	AM_AT1	0.185	0.001	O	3	-2.4344
CPI-SS0F1A060D4	PVR_NECTIN3	ENSG00000073008	ENSG00000177707	TRUE	TRUE	FALSE	AM_AT2	0.718	0.001	O	3	-0.477944
CPI-SS0B990492C	CADM1_NECTIN3	ENSG00000182985	ENSG00000177707	FALSE	FALSE	FALSE	AM_AT2	0.868	0.001	O	3	-0.204233
CPI-SS0C5E9FBFB	NECTIN1_NECTIN3	ENSG00000110400	ENSG00000177707	TRUE	TRUE	FALSE	AM_AT2	0.713	0.001	O	3	-0.488026
CPI-SS02FBD007E	NECTIN2_NECTIN3	ENSG00000130202	ENSG00000177707	FALSE	TRUE	FALSE	AM_AT2	0.779	0.001	O	3	-0.360305
CPI-SS0889E281D	CADM1_CADM1	ENSG00000182985	ENSG00000182985	FALSE	FALSE	FALSE	AM_AT2	1.193	0.001	O	3	0.254594
CPI-SS06B86672A	CD44_FGFR2	ENSG00000026508	ENSG00000066468	TRUE	TRUE	TRUE	AM_AT2	2.727	0.001	O	3	1.44731
CPI-SS055E061C9	LAMP1_FAM3C	ENSG00000185896	ENSG00000196937	TRUE	TRUE	FALSE	AM_AT2	0.257	0.001	O	3	-1.96016
CPI-SS0A19E9C34	EGFR_BTC	ENSG00000146648	ENSG00000174808	TRUE	TRUE	FALSE	AM_AT2	0.213	0.001	O	3	-2.23107
CPI-SS0302E8E8F	CD74_COPA	ENSG00000019582	ENSG00000122218	TRUE	TRUE	FALSE	AM_AT2	1.036	0.001	O	3	0.051024
CPI-SS0C10824C7	EGFR_HBEGF	ENSG00000146648	ENSG00000113070	TRUE	TRUE	TRUE	AM_AT2	0.241	0.001	O	3	-2.05289
CPI-SS0632A027A	CD44_HBEGF	ENSG00000026508	ENSG00000113070	TRUE	TRUE	TRUE	AM_AT2	1.192	0.001	O	3	0.253384
CPI-SS09808DEAE	CD74_APP	ENSG00000019582	ENSG00000142192	FALSE	TRUE	FALSE	AM_AT2	1.407	0.001	O	3	0.492622
CPI-SS0DE0A486F	NRP1_VEGFA	ENSG00000099250	ENSG00000112715	TRUE	TRUE	FALSE	AM_AT2	0.559	0.001	O	3	-0.83908
CPI-SS0E00478B4	NRP2_VEGFA	ENSG00000118257	ENSG00000112715	TRUE	TRUE	FALSE	AM_AT2	0.992	0.001	O	3	-0.011588
CPI-SS033E6DE7E	NRP1_VEGFB	ENSG00000099250	ENSG00000173511	TRUE	TRUE	FALSE	AM_AT2	0.403	0.005	O	2.30103	-1.31115
CPI-SS08083B141	NRP1_SEMA3A	ENSG00000099250	ENSG00000075213	TRUE	TRUE	FALSE	AM_AT2	0.508	0.001	O	3	-0.9771
CPI-SS0F15C1AB3	NRP2_SEMA3F	ENSG00000118257	ENSG00000001617	TRUE	TRUE	FALSE	AM_AT2	0.853	0.001	O	3	-0.229382
CPI-SS0241A1F57	NRP2_SEMA3C	ENSG00000118257	ENSG00000075223	TRUE	TRUE	FALSE	AM_AT2	1.017	0.001	O	3	0.0243197
CPI-SS07CCAD9BF	GRN_SORT1	ENSG00000030582	ENSG00000134243	TRUE	FALSE	TRUE	AM_AT2	0.884	0.001	O	3	-0.177882
CPI-SS04F3A1E5C	COPA_SORT1	ENSG00000122218	ENSG00000134243	TRUE	FALSE	TRUE	AM_AT2	0.766	0.001	O	3	-0.384584
CPI-SS0F9B3B259	TNFSF13_TNFRSF1A	ENSG00000161955	ENSG00000067182	TRUE	FALSE	TRUE	AM_AT2	0.154	0.001	O	3	-2.699
CPI-SS0A83A7E30	TNFSF13_FAS	ENSG00000161955	ENSG00000026103	TRUE	FALSE	TRUE	AM_AT2	0.176	0.001	O	3	-2.50635
CPI-SS01A07768A	CD46_JAG1	ENSG00000117335	ENSG00000101384	FALSE	TRUE	FALSE	AM_AT2	0.669	0.001	O	3	-0.579922
CPI-SS0339AE950	SIRPA_CD47	ENSG00000198053	ENSG00000196776	FALSE	TRUE	TRUE	AM_AT2	0.837	0.001	O	3	-0.2567
CPI-SS028688B7B	EFNA5_EPHA7	ENSG00000184349	ENSG00000135333	FALSE	FALSE	TRUE	AM_AT2	0.2	0.001	O	3	-2.32193
CPI-SS0898D7F7F	TNFRSF10B_TNFSF10	ENSG00000120889	ENSG00000121858	TRUE	TRUE	FALSE	AM_AT2	0.307	0.001	O	3	-1.70369
CPI-SS0FC01B947	EFNA5_EPHA4	ENSG00000184349	ENSG00000116106	FALSE	FALSE	TRUE	AM_AT2	0.235	0.001	O	3	-2.08927
CPI-SS087E0E3FB	EFNB2_EPHA4	ENSG00000125266	ENSG00000116106	FALSE	TRUE	TRUE	AM_AT2	0.225	0.001	O	3	-2.152
CPI-SS060B82BBC	JAG1_NOTCH2	ENSG00000101384	ENSG00000134250	FALSE	FALSE	TRUE	AM_AT2	0.432	0.001	O	3	-1.2109
CPI-SS0C28FEC7D	TNFSF13_TNFRSF14	ENSG00000161955	ENSG00000157873	TRUE	FALSE	TRUE	AM_AT2	0.209	0.001	O	3	-2.25843
CPI-SS0BD5C2A23	NRG1_ERBB4	ENSG00000157168	ENSG00000178568	TRUE	TRUE	TRUE	AM_AT2	1.089	0.001	O	3	0.123004
CPI-SS0708FE6FF	NRG1_LSR	ENSG00000157168	ENSG00000105699	TRUE	TRUE	TRUE	AM_AT2	0.22	0.001	O	3	-2.18442
CPI-SS06A999D25	PLD2_ARF1	ENSG00000129219	ENSG00000143761	FALSE	FALSE	FALSE	AM_AT2	0.204	0.001	O	3	-2.29336
CPI-SS0C85BC9AF	PROS1_AXL	ENSG00000184500	ENSG00000167601	TRUE	FALSE	TRUE	AM_AT2	0.34	0.001	O	3	-1.55639
CPI-SS0DFA98A14	CSF1R_IL34	ENSG00000182578	ENSG00000157368	TRUE	TRUE	FALSE	AM_AT2	0.185	0.001	O	3	-2.4344
CPI-SS03A4F7DC8	AXL_GAS6	ENSG00000167601	ENSG00000183087	TRUE	TRUE	FALSE	AM_AT2	0.229	0.001	O	3	-2.12658
CPI-SS0415CC75D	MERTK_GAS6	ENSG00000153208	ENSG00000183087	TRUE	TRUE	FALSE	AM_AT2	0.696	0.001	O	3	-0.522841
CPI-SC0B6F1A278	COL4A1_a10b1 complex	ENSG00000187498		TRUE	FALSE	FALSE	AM_AT2	0.193	0.001	O	3	-2.37333
CPI-SC0D19BAF15	FN1_a10b1 complex	ENSG00000115414		TRUE	FALSE	FALSE	AM_AT2	0.55	0.001	O	3	-0.862496
CPI-SC0F516B854	COL5A2_a10b1 complex	ENSG00000204262		TRUE	FALSE	FALSE	AM_AT2	0.205	0.001	O	3	-2.2863
CPI-SC0FA79E269	COL4A2_a10b1 complex	ENSG00000134871		TRUE	FALSE	FALSE	AM_AT2	0.255	0.001	O	3	-1.97143
CPI-SC0CE851065	COL6A2_a10b1 complex	ENSG00000142173		TRUE	FALSE	FALSE	AM_AT2	0.167	0.001	O	3	-2.58208
CPI-SC09DFB2ACA	COL19A1_a10b1 complex	ENSG00000082293		TRUE	FALSE	FALSE	AM_AT2	0.164	0.001	O	3	-2.60823
CPI-SC02392F4AF	COL4A1_a2b1 complex	ENSG00000187498		TRUE	FALSE	FALSE	AM_AT2	0.365	0.001	O	3	-1.45403
CPI-SC01FFC9392	FN1_a2b1 complex	ENSG00000115414		TRUE	FALSE	FALSE	AM_AT2	0.722	0.001	O	3	-0.469929
CPI-SC0CA7B34A5	COL5A2_a2b1 complex	ENSG00000204262		TRUE	FALSE	FALSE	AM_AT2	0.377	0.001	O	3	-1.40736
CPI-SC07222A428	COL4A2_a2b1 complex	ENSG00000134871		TRUE	FALSE	FALSE	AM_AT2	0.427	0.001	O	3	-1.22769
CPI-SC0814068D9	COL6A2_a2b1 complex	ENSG00000142173		TRUE	FALSE	FALSE	AM_AT2	0.339	0.001	O	3	-1.56064
CPI-SC09C0B5D08	COL4A5_a2b1 complex	ENSG00000188153		TRUE	FALSE	FALSE	AM_AT2	0.4	0.001	O	3	-1.32193
CPI-SC052A417CB	COL4A3_a2b1 complex	ENSG00000169031		TRUE	FALSE	FALSE	AM_AT2	0.344	0.001	O	3	-1.53952
CPI-SC0ADD7BEF0	COL19A1_a2b1 complex	ENSG00000082293		TRUE	FALSE	FALSE	AM_AT2	0.336	0.001	O	3	-1.57347
CPI-SC0E3784FFB	LAMC1_a2b1 complex	ENSG00000135862		TRUE	FALSE	FALSE	AM_AT2	0.376	0.001	O	3	-1.4112
CPI-SC0D9B795CC	CDH1_a2b1 complex	ENSG00000039068		FALSE	FALSE	FALSE	AM_AT2	1.241	0.001	O	3	0.311503
CPI-SC04F2478E9	FN1_a3b1 complex	ENSG00000115414		TRUE	FALSE	FALSE	AM_AT2	0.632	0.001	O	3	-0.662004
CPI-SC02BFEEC8A	THBS1_a3b1 complex	ENSG00000137801		FALSE	FALSE	FALSE	AM_AT2	0.257	0.001	O	3	-1.96016
CPI-SC0ED0520DD	LAMA3_a3b1 complex	ENSG00000053747		TRUE	FALSE	FALSE	AM_AT2	0.327	0.001	O	3	-1.61264
CPI-SC06364D669	FN1_a4b1 complex	ENSG00000115414		TRUE	FALSE	FALSE	AM_AT2	0.64	0.001	O	3	-0.643856
CPI-SC0E9C058EB	PLAUR_a4b1 complex	ENSG00000011422		TRUE	TRUE	FALSE	AM_AT2	0.394	0.001	O	3	-1.34373
CPI-SC092C3E4DF	FN1_a8b1 complex	ENSG00000115414		TRUE	FALSE	FALSE	AM_AT2	0.64	0.001	O	3	-0.643856
CPI-SC096929DB0	FN1_aVb1 complex	ENSG00000115414		TRUE	FALSE	FALSE	AM_AT2	0.64	0.001	O	3	-0.643856
CPI-SC0847A64D2	FN1_aVb5 complex	ENSG00000115414		TRUE	FALSE	FALSE	AM_AT2	0.524	0.001	O	3	-0.932361
CPI-SC0E60FEE99	TGFB1_aVb6 complex	ENSG00000105329		TRUE	FALSE	FALSE	AM_AT2	1.218	0.001	O	3	0.284514
CPI-CS0E1BF543E	ACVR1_BMPR2_BMP5		ENSG00000112175	TRUE	TRUE	FALSE	AM_AT2	0.273	0.001	O	3	-1.87303
CPI-CS0EC80CA59	ACVR_1A2A receptor_BMP5		ENSG00000112175	TRUE	TRUE	FALSE	AM_AT2	0.18	0.001	O	3	-2.47393
CPI-CS046BCFC6F	BMPR1A_BMPR2_BMP5		ENSG00000112175	TRUE	TRUE	FALSE	AM_AT2	0.322	0.001	O	3	-1.63487
CPI-CS047EE9E03	BMR1A_ACR2A_BMP5		ENSG00000112175	TRUE	TRUE	FALSE	AM_AT2	0.18	0.001	O	3	-2.47393
CPI-CS0D238C22B	PlexinA2_complex1_SEMA3A		ENSG00000075213	TRUE	TRUE	FALSE	AM_AT2	0.406	0.001	O	3	-1.30045
CPI-SC0E5218AA4	NRG1_a6b4 complex	ENSG00000157168		TRUE	TRUE	FALSE	AM_AT2	0.186	0.001	O	3	-2.42663
CPI-SS06B86672A	CD44_FGFR2	ENSG00000026508	ENSG00000066468	TRUE	TRUE	TRUE	AM_B	1.376	0.001	O	3	0.46048
CPI-SS055E061C9	LAMP1_FAM3C	ENSG00000185896	ENSG00000196937	TRUE	TRUE	FALSE	AM_B	0.377	0.001	O	3	-1.40736
CPI-SS02904BE32	GLRA2_FAM3C	ENSG00000101958	ENSG00000196937	TRUE	TRUE	FALSE	AM_B	0.275	0.001	O	3	-1.8625
CPI-SS0B02DE712	EGFR_NRG1	ENSG00000146648	ENSG00000157168	TRUE	TRUE	TRUE	AM_B	0.378	0.001	O	3	-1.40354
CPI-SS0302E8E8F	CD74_COPA	ENSG00000019582	ENSG00000122218	TRUE	TRUE	FALSE	AM_B	0.973	0.001	O	3	-0.0394883
CPI-SS09808DEAE	CD74_APP	ENSG00000019582	ENSG00000142192	FALSE	TRUE	FALSE	AM_B	1.167	0.001	O	3	0.222805
CPI-SS0339AE950	SIRPA_CD47	ENSG00000198053	ENSG00000196776	FALSE	TRUE	TRUE	AM_B	0.844	0.001	O	3	-0.244685
CPI-SS0898D7F7F	TNFRSF10B_TNFSF10	ENSG00000120889	ENSG00000121858	TRUE	TRUE	FALSE	AM_B	0.341	0.001	O	3	-1.55216
CPI-SS00D9A0644	FGFR2_CD83	ENSG00000066468	ENSG00000112149	TRUE	TRUE	TRUE	AM_B	0.571	0.001	O	3	-0.808437
CPI-SS0C28FEC7D	TNFSF13_TNFRSF14	ENSG00000161955	ENSG00000157873	TRUE	FALSE	TRUE	AM_B	0.222	0.001	O	3	-2.17137
CPI-SS08920B6FF	PODXL_SELL	ENSG00000128567	ENSG00000188404	FALSE	FALSE	FALSE	AM_B	0.177	0.001	O	3	-2.49818
CPI-SS0CBC7840D	PTPRC_CD22	ENSG00000262418	ENSG00000012124	FALSE	FALSE	TRUE	AM_B	1.545	0.001	O	3	0.627607
CPI-SS0E0DEA7D5	PECAM1_CD38	ENSG00000261371	ENSG00000004468	FALSE	TRUE	TRUE	AM_B	1.263	0.001	O	3	0.336855
CPI-SC0672FBD31	COL4A1_a1b1 complex	ENSG00000187498		TRUE	FALSE	FALSE	AM_B	0.294	0.005	O	2.30103	-1.76611
CPI-SC0545E2502	COL5A2_a1b1 complex	ENSG00000204262		TRUE	FALSE	FALSE	AM_B	0.307	0.001	O	3	-1.70369
CPI-SC0F4BC2909	COL6A2_a1b1 complex	ENSG00000142173		TRUE	FALSE	FALSE	AM_B	0.268	0.001	O	3	-1.8997
CPI-SC0BA41B0D3	COL19A1_a1b1 complex	ENSG00000082293		TRUE	FALSE	FALSE	AM_B	0.265	0.001	O	3	-1.91594
CPI-SC06364D669	FN1_a4b1 complex	ENSG00000115414		TRUE	FALSE	FALSE	AM_B	0.651	0.001	O	3	-0.619271
CPI-SC0E9C058EB	PLAUR_a4b1 complex	ENSG00000011422		TRUE	TRUE	FALSE	AM_B	0.405	0.001	O	3	-1.30401
CPI-SC092C3E4DF	FN1_a8b1 complex	ENSG00000115414		TRUE	FALSE	FALSE	AM_B	0.651	0.001	O	3	-0.619271
CPI-SC096929DB0	FN1_aVb1 complex	ENSG00000115414		TRUE	FALSE	FALSE	AM_B	0.651	0.001	O	3	-0.619271
CPI-SC0EEF3A379	LAMC1_a6b1 complex	ENSG00000135862		TRUE	FALSE	FALSE	AM_B	0.305	0.001	O	3	-1.71312
CPI-SS0A8627ED6	PVR_CD226	ENSG00000073008	ENSG00000150637	TRUE	TRUE	TRUE	AM_DC	0.258	0.001	O	3	-1.95456
CPI-SS0F1A060D4	PVR_NECTIN3	ENSG00000073008	ENSG00000177707	TRUE	TRUE	FALSE	AM_DC	0.208	0.001	O	3	-2.26534
CPI-SS0C5E9FBFB	NECTIN1_NECTIN3	ENSG00000110400	ENSG00000177707	TRUE	TRUE	FALSE	AM_DC	0.203	0.001	O	3	-2.30045
CPI-SS02FBD007E	NECTIN2_NECTIN3	ENSG00000130202	ENSG00000177707	FALSE	TRUE	FALSE	AM_DC	0.269	0.001	O	3	-1.89432
CPI-SS0889E281D	CADM1_CADM1	ENSG00000182985	ENSG00000182985	FALSE	FALSE	FALSE	AM_DC	0.717	0.001	O	3	-0.479955
CPI-SS06B86672A	CD44_FGFR2	ENSG00000026508	ENSG00000066468	TRUE	TRUE	TRUE	AM_DC	1.355	0.001	O	3	0.438293
CPI-SS08CA619FE	EGFR_GRN	ENSG00000146648	ENSG00000030582	TRUE	TRUE	FALSE	AM_DC	0.415	0.001	O	3	-1.26882
CPI-SS0DA033F03	TNFRSF1A_GRN	ENSG00000067182	ENSG00000030582	TRUE	TRUE	FALSE	AM_DC	0.398	0.001	O	3	-1.32916
CPI-SS0C4E86714	TNFRSF1B_GRN	ENSG00000028137	ENSG00000030582	TRUE	TRUE	FALSE	AM_DC	0.585	0.001	O	3	-0.773491
CPI-SS0302E8E8F	CD74_COPA	ENSG00000019582	ENSG00000122218	TRUE	TRUE	FALSE	AM_DC	1.011	0.001	O	3	0.015783
CPI-SS09808DEAE	CD74_APP	ENSG00000019582	ENSG00000142192	FALSE	TRUE	FALSE	AM_DC	1.319	0.001	O	3	0.399445
CPI-SS0241A1F57	NRP2_SEMA3C	ENSG00000118257	ENSG00000075223	TRUE	TRUE	FALSE	AM_DC	0.888	0.001	O	3	-0.171368
CPI-SS07CCAD9BF	GRN_SORT1	ENSG00000030582	ENSG00000134243	TRUE	FALSE	TRUE	AM_DC	0.684	0.001	O	3	-0.547932
CPI-SS04F3A1E5C	COPA_SORT1	ENSG00000122218	ENSG00000134243	TRUE	FALSE	TRUE	AM_DC	0.565	0.001	O	3	-0.823677
CPI-SS04A8E4200	ADIPOQ_CD200R1	ENSG00000181092	ENSG00000163606	TRUE	FALSE	TRUE	AM_DC	0.174	0.001	O	3	-2.52284
CPI-SS0F9B3B259	TNFSF13_TNFRSF1A	ENSG00000161955	ENSG00000067182	TRUE	FALSE	TRUE	AM_DC	0.192	0.001	O	3	-2.38082
CPI-SS0339AE950	SIRPA_CD47	ENSG00000198053	ENSG00000196776	FALSE	TRUE	TRUE	AM_DC	0.645	0.001	O	3	-0.632629
CPI-SS0898D7F7F	TNFRSF10B_TNFSF10	ENSG00000120889	ENSG00000121858	TRUE	TRUE	FALSE	AM_DC	0.32	0.001	O	3	-1.64386
CPI-SS060B82BBC	JAG1_NOTCH2	ENSG00000101384	ENSG00000134250	FALSE	FALSE	TRUE	AM_DC	0.473	0.001	O	3	-1.08009
CPI-SS0C28FEC7D	TNFSF13_TNFRSF14	ENSG00000161955	ENSG00000157873	TRUE	FALSE	TRUE	AM_DC	0.223	0.001	O	3	-2.16488
CPI-SS08920B6FF	PODXL_SELL	ENSG00000128567	ENSG00000188404	FALSE	FALSE	FALSE	AM_DC	0.208	0.001	O	3	-2.26534
CPI-SS06A999D25	PLD2_ARF1	ENSG00000129219	ENSG00000143761	FALSE	FALSE	FALSE	AM_DC	0.2	0.001	O	3	-2.32193
CPI-SS0BFD8E056	EFNB2_EPHB1	ENSG00000125266	ENSG00000154928	FALSE	TRUE	TRUE	AM_DC	0.662	0.001	O	3	-0.595097
CPI-SS05B1FA8A8	LRP6_CKLF	ENSG00000070018	ENSG00000217555	TRUE	TRUE	FALSE	AM_DC	0.218	0.001	O	3	-2.1976
CPI-SS079728E8B	ADORA2B_ENTPD1	ENSG00000170425	ENSG00000138185	FALSE	TRUE	FALSE	AM_DC	0.463	0.001	O	3	-1.11092
CPI-SS0C85BC9AF	PROS1_AXL	ENSG00000184500	ENSG00000167601	TRUE	FALSE	TRUE	AM_DC	0.472	0.001	O	3	-1.08314
CPI-SS01560CA22	CD99_PILRA	ENSG00000002586	ENSG00000085514	TRUE	FALSE	TRUE	AM_DC	0.501	0.001	O	3	-0.997117
CPI-SS0E0DEA7D5	PECAM1_CD38	ENSG00000261371	ENSG00000004468	FALSE	TRUE	TRUE	AM_DC	1.182	0.001	O	3	0.24123
CPI-SC06364D669	FN1_a4b1 complex	ENSG00000115414		TRUE	FALSE	FALSE	AM_DC	0.64	0.001	O	3	-0.643856
CPI-SC0E9C058EB	PLAUR_a4b1 complex	ENSG00000011422		TRUE	TRUE	FALSE	AM_DC	0.394	0.001	O	3	-1.34373
CPI-SC092C3E4DF	FN1_a8b1 complex	ENSG00000115414		TRUE	FALSE	FALSE	AM_DC	0.64	0.001	O	3	-0.643856
CPI-SC096929DB0	FN1_aVb1 complex	ENSG00000115414		TRUE	FALSE	FALSE	AM_DC	0.64	0.001	O	3	-0.643856
CPI-SC0B6D68FD5	ICAM1_aMb2 complex	ENSG00000090339		FALSE	TRUE	FALSE	AM_DC	0.342	0.001	O	3	-1.54793
CPI-SC0A9458008	ICAM1_aXb2 complex	ENSG00000090339		FALSE	TRUE	FALSE	AM_DC	0.342	0.001	O	3	-1.54793
CPI-SS0889E281D	CADM1_CADM1	ENSG00000182985	ENSG00000182985	FALSE	FALSE	FALSE	AM_FGR	0.628	0.001	O	3	-0.671164
CPI-SS06B86672A	CD44_FGFR2	ENSG00000026508	ENSG00000066468	TRUE	TRUE	TRUE	AM_FGR	1.317	0.001	O	3	0.397255
CPI-SS0DA033F03	TNFRSF1A_GRN	ENSG00000067182	ENSG00000030582	TRUE	TRUE	FALSE	AM_FGR	0.259	0.001	O	3	-1.94898
CPI-SS0302E8E8F	CD74_COPA	ENSG00000019582	ENSG00000122218	TRUE	TRUE	FALSE	AM_FGR	1.043	0.001	O	3	0.0607392
CPI-SS03133B4F2	TFRC_TNFSF13B	ENSG00000072274	ENSG00000102524	TRUE	TRUE	FALSE	AM_FGR	0.347	0.001	O	3	-1.52699
CPI-SS09808DEAE	CD74_APP	ENSG00000019582	ENSG00000142192	FALSE	TRUE	FALSE	AM_FGR	1.206	0.001	O	3	0.27023
CPI-SS07CCAD9BF	GRN_SORT1	ENSG00000030582	ENSG00000134243	TRUE	FALSE	TRUE	AM_FGR	0.593	0.001	O	3	-0.753896
CPI-SS0F9B3B259	TNFSF13_TNFRSF1A	ENSG00000161955	ENSG00000067182	TRUE	FALSE	TRUE	AM_FGR	0.2	0.001	O	3	-2.32193
CPI-SS0339AE950	SIRPA_CD47	ENSG00000198053	ENSG00000196776	FALSE	TRUE	TRUE	AM_FGR	0.78	0.001	O	3	-0.358454
CPI-SS0898D7F7F	TNFRSF10B_TNFSF10	ENSG00000120889	ENSG00000121858	TRUE	TRUE	FALSE	AM_FGR	0.337	0.001	O	3	-1.56918
CPI-SS00D9A0644	FGFR2_CD83	ENSG00000066468	ENSG00000112149	TRUE	TRUE	TRUE	AM_FGR	0.537	0.001	O	3	-0.897006
CPI-SS060B82BBC	JAG1_NOTCH2	ENSG00000101384	ENSG00000134250	FALSE	FALSE	TRUE	AM_FGR	0.82	0.001	O	3	-0.286304
CPI-SS0C28FEC7D	TNFSF13_TNFRSF14	ENSG00000161955	ENSG00000157873	TRUE	FALSE	TRUE	AM_FGR	0.385	0.001	O	3	-1.37707
CPI-SS06A999D25	PLD2_ARF1	ENSG00000129219	ENSG00000143761	FALSE	FALSE	FALSE	AM_FGR	0.214	0.001	O	3	-2.22432
CPI-SS079728E8B	ADORA2B_ENTPD1	ENSG00000170425	ENSG00000138185	FALSE	TRUE	FALSE	AM_FGR	0.5	0.001	O	3	-1
CPI-SS061A7E099	CD55_ADGRE5	ENSG00000196352	ENSG00000123146	TRUE	TRUE	TRUE	AM_FGR	1.035	0.001	O	3	0.0496308
CPI-SS01560CA22	CD99_PILRA	ENSG00000002586	ENSG00000085514	TRUE	FALSE	TRUE	AM_FGR	1.115	0.001	O	3	0.157044
CPI-SC0672FBD31	COL4A1_a1b1 complex	ENSG00000187498		TRUE	FALSE	FALSE	AM_FGR	0.309	0.001	O	3	-1.69432
CPI-SC0545E2502	COL5A2_a1b1 complex	ENSG00000204262		TRUE	FALSE	FALSE	AM_FGR	0.321	0.001	O	3	-1.63935
CPI-SC0458F68A5	COL4A2_a1b1 complex	ENSG00000134871		TRUE	FALSE	FALSE	AM_FGR	0.371	0.005	O	2.30103	-1.43051
CPI-SC0F4BC2909	COL6A2_a1b1 complex	ENSG00000142173		TRUE	FALSE	FALSE	AM_FGR	0.283	0.001	O	3	-1.82113
CPI-SC0BA41B0D3	COL19A1_a1b1 complex	ENSG00000082293		TRUE	FALSE	FALSE	AM_FGR	0.28	0.001	O	3	-1.8365
CPI-SC06364D669	FN1_a4b1 complex	ENSG00000115414		TRUE	FALSE	FALSE	AM_FGR	0.666	0.001	O	3	-0.586406
CPI-SC0E9C058EB	PLAUR_a4b1 complex	ENSG00000011422		TRUE	TRUE	FALSE	AM_FGR	0.42	0.001	O	3	-1.25154
CPI-SC092C3E4DF	FN1_a8b1 complex	ENSG00000115414		TRUE	FALSE	FALSE	AM_FGR	0.666	0.001	O	3	-0.586406
CPI-SC096929DB0	FN1_aVb1 complex	ENSG00000115414		TRUE	FALSE	FALSE	AM_FGR	0.666	0.001	O	3	-0.586406
CPI-SC0EEF3A379	LAMC1_a6b1 complex	ENSG00000135862		TRUE	FALSE	FALSE	AM_FGR	0.32	0.001	O	3	-1.64386
CPI-SC0B6D68FD5	ICAM1_aMb2 complex	ENSG00000090339		FALSE	TRUE	FALSE	AM_FGR	0.564	0.001	O	3	-0.826233
CPI-SC0A9458008	ICAM1_aXb2 complex	ENSG00000090339		FALSE	TRUE	FALSE	AM_FGR	0.564	0.001	O	3	-0.826233
CPI-SS0889E281D	CADM1_CADM1	ENSG00000182985	ENSG00000182985	FALSE	FALSE	FALSE	AM_IM	0.542	0.001	O	3	-0.883635
CPI-SS06B86672A	CD44_FGFR2	ENSG00000026508	ENSG00000066468	TRUE	TRUE	TRUE	AM_IM	1.328	0.001	O	3	0.409255
CPI-SS055E061C9	LAMP1_FAM3C	ENSG00000185896	ENSG00000196937	TRUE	TRUE	FALSE	AM_IM	0.26	0.001	O	3	-1.94342
CPI-SS02904BE32	GLRA2_FAM3C	ENSG00000101958	ENSG00000196937	TRUE	TRUE	FALSE	AM_IM	0.158	0.005	O	2.30103	-2.662
CPI-SS0DA033F03	TNFRSF1A_GRN	ENSG00000067182	ENSG00000030582	TRUE	TRUE	FALSE	AM_IM	0.271	0.001	O	3	-1.88364
CPI-SS0302E8E8F	CD74_COPA	ENSG00000019582	ENSG00000122218	TRUE	TRUE	FALSE	AM_IM	0.973	0.001	O	3	-0.0394883
CPI-SS09808DEAE	CD74_APP	ENSG00000019582	ENSG00000142192	FALSE	TRUE	FALSE	AM_IM	1.292	0.001	O	3	0.369606
CPI-SS0DE0A486F	NRP1_VEGFA	ENSG00000099250	ENSG00000112715	TRUE	TRUE	FALSE	AM_IM	0.455	0.001	O	3	-1.13606
CPI-SS0E00478B4	NRP2_VEGFA	ENSG00000118257	ENSG00000112715	TRUE	TRUE	FALSE	AM_IM	0.888	0.001	O	3	-0.171368
CPI-SS07CCAD9BF	GRN_SORT1	ENSG00000030582	ENSG00000134243	TRUE	FALSE	TRUE	AM_IM	0.731	0.001	O	3	-0.452057
CPI-SS04F3A1E5C	COPA_SORT1	ENSG00000122218	ENSG00000134243	TRUE	FALSE	TRUE	AM_IM	0.613	0.001	O	3	-0.706041
CPI-SS0F9B3B259	TNFSF13_TNFRSF1A	ENSG00000161955	ENSG00000067182	TRUE	FALSE	TRUE	AM_IM	0.213	0.001	O	3	-2.23107
CPI-SS0339AE950	SIRPA_CD47	ENSG00000198053	ENSG00000196776	FALSE	TRUE	TRUE	AM_IM	0.594	0.001	O	3	-0.751465
CPI-SS0898D7F7F	TNFRSF10B_TNFSF10	ENSG00000120889	ENSG00000121858	TRUE	TRUE	FALSE	AM_IM	0.356	0.001	O	3	-1.49005
CPI-SS060B82BBC	JAG1_NOTCH2	ENSG00000101384	ENSG00000134250	FALSE	FALSE	TRUE	AM_IM	0.455	0.001	O	3	-1.13606
CPI-SS0C28FEC7D	TNFSF13_TNFRSF14	ENSG00000161955	ENSG00000157873	TRUE	FALSE	TRUE	AM_IM	0.248	0.001	O	3	-2.01159
CPI-SS06A999D25	PLD2_ARF1	ENSG00000129219	ENSG00000143761	FALSE	FALSE	FALSE	AM_IM	0.205	0.001	O	3	-2.2863
CPI-SS079728E8B	ADORA2B_ENTPD1	ENSG00000170425	ENSG00000138185	FALSE	TRUE	FALSE	AM_IM	0.708	0.001	O	3	-0.498179
CPI-SS0C85BC9AF	PROS1_AXL	ENSG00000184500	ENSG00000167601	TRUE	FALSE	TRUE	AM_IM	0.639	0.001	O	3	-0.646112
CPI-SS0822AEF5F	PTPRC_MRC1	ENSG00000262418	ENSG00000260314	FALSE	FALSE	TRUE	AM_IM	2.231	0.001	O	3	1.15769
CPI-SS01560CA22	CD99_PILRA	ENSG00000002586	ENSG00000085514	TRUE	FALSE	TRUE	AM_IM	0.683	0.001	O	3	-0.550043
CPI-SS0D0252D87	AXL_IL15RA	ENSG00000167601	ENSG00000134470	TRUE	TRUE	TRUE	AM_IM	0.296	0.001	O	3	-1.75633
CPI-SC06364D669	FN1_a4b1 complex	ENSG00000115414		TRUE	FALSE	FALSE	AM_IM	0.611	0.001	O	3	-0.710756
CPI-SC0E9C058EB	PLAUR_a4b1 complex	ENSG00000011422		TRUE	TRUE	FALSE	AM_IM	0.364	0.001	O	3	-1.45799
CPI-SC092C3E4DF	FN1_a8b1 complex	ENSG00000115414		TRUE	FALSE	FALSE	AM_IM	0.611	0.001	O	3	-0.710756
CPI-SC096929DB0	FN1_aVb1 complex	ENSG00000115414		TRUE	FALSE	FALSE	AM_IM	0.611	0.001	O	3	-0.710756
CPI-SC0847A64D2	FN1_aVb5 complex	ENSG00000115414		TRUE	FALSE	FALSE	AM_IM	0.655	0.001	O	3	-0.610433
CPI-SS0CC5DCE80	CDH1_KLRG1	ENSG00000039068	ENSG00000139187	FALSE	FALSE	TRUE	AM_MC	1.264	0.001	O	3	0.337996
CPI-SS06B86672A	CD44_FGFR2	ENSG00000026508	ENSG00000066468	TRUE	TRUE	TRUE	AM_MC	1.237	0.001	O	3	0.306846
CPI-SS0302E8E8F	CD74_COPA	ENSG00000019582	ENSG00000122218	TRUE	TRUE	FALSE	AM_MC	1.074	0.001	O	3	0.102994
CPI-SS0DE0A486F	NRP1_VEGFA	ENSG00000099250	ENSG00000112715	TRUE	TRUE	FALSE	AM_MC	0.586	0.001	O	3	-0.771027
CPI-SS0E00478B4	NRP2_VEGFA	ENSG00000118257	ENSG00000112715	TRUE	TRUE	FALSE	AM_MC	1.02	0.001	O	3	0.0285692
CPI-SS07CCAD9BF	GRN_SORT1	ENSG00000030582	ENSG00000134243	TRUE	FALSE	TRUE	AM_MC	1.206	0.001	O	3	0.27023
CPI-SS04F3A1E5C	COPA_SORT1	ENSG00000122218	ENSG00000134243	TRUE	FALSE	TRUE	AM_MC	1.088	0.001	O	3	0.121679
CPI-SS04A8E4200	ADIPOQ_CD200R1	ENSG00000181092	ENSG00000163606	TRUE	FALSE	TRUE	AM_MC	0.222	0.001	O	3	-2.17137
CPI-SS0339AE950	SIRPA_CD47	ENSG00000198053	ENSG00000196776	FALSE	TRUE	TRUE	AM_MC	0.682	0.001	O	3	-0.552156
CPI-SS0898D7F7F	TNFRSF10B_TNFSF10	ENSG00000120889	ENSG00000121858	TRUE	TRUE	FALSE	AM_MC	0.548	0.001	O	3	-0.867752
CPI-SS0C28FEC7D	TNFSF13_TNFRSF14	ENSG00000161955	ENSG00000157873	TRUE	FALSE	TRUE	AM_MC	0.306	0.001	O	3	-1.7084
CPI-SS06A999D25	PLD2_ARF1	ENSG00000129219	ENSG00000143761	FALSE	FALSE	FALSE	AM_MC	0.204	0.005	O	2.30103	-2.29336
CPI-SS0CBC7840D	PTPRC_CD22	ENSG00000262418	ENSG00000012124	FALSE	FALSE	TRUE	AM_MC	1.59	0.001	O	3	0.669027
CPI-SS080611C5B	ALOX5_ALOX5AP	ENSG00000012779	ENSG00000132965	FALSE	FALSE	FALSE	AM_MC	1.102	0.001	O	3	0.140124
CPI-SS0E0DEA7D5	PECAM1_CD38	ENSG00000261371	ENSG00000004468	FALSE	TRUE	TRUE	AM_MC	1.254	0.001	O	3	0.326537
CPI-SS0D0252D87	AXL_IL15RA	ENSG00000167601	ENSG00000134470	TRUE	TRUE	TRUE	AM_MC	0.832	0.001	O	3	-0.265345
CPI-SC0847A64D2	FN1_aVb5 complex	ENSG00000115414		TRUE	FALSE	FALSE	AM_MC	0.651	0.001	O	3	-0.619271
CPI-CS0D238C22B	PlexinA2_complex1_SEMA3A		ENSG00000075213	TRUE	TRUE	FALSE	AM_MC	0.333	0.001	O	3	-1.58641
CPI-CS07B61574B	LIFR_LIF		ENSG00000128342	TRUE	TRUE	FALSE	AM_MC	0.361	0.001	O	3	-1.46993
CPI-SS0889E281D	CADM1_CADM1	ENSG00000182985	ENSG00000182985	FALSE	FALSE	FALSE	AM_Pla	0.792	0.001	O	3	-0.336428
CPI-SS06B86672A	CD44_FGFR2	ENSG00000026508	ENSG00000066468	TRUE	TRUE	TRUE	AM_Pla	1.312	0.001	O	3	0.391768
CPI-SS055E061C9	LAMP1_FAM3C	ENSG00000185896	ENSG00000196937	TRUE	TRUE	FALSE	AM_Pla	0.637	0.001	O	3	-0.650635
CPI-SS02904BE32	GLRA2_FAM3C	ENSG00000101958	ENSG00000196937	TRUE	TRUE	FALSE	AM_Pla	0.535	0.001	O	3	-0.902389
CPI-SS088A0A760	EGFR_COPA	ENSG00000146648	ENSG00000122218	TRUE	TRUE	FALSE	AM_Pla	0.48	0.001	O	3	-1.05889
CPI-SS0302E8E8F	CD74_COPA	ENSG00000019582	ENSG00000122218	TRUE	TRUE	FALSE	AM_Pla	1.119	0.001	O	3	0.16221
CPI-SS09808DEAE	CD74_APP	ENSG00000019582	ENSG00000142192	FALSE	TRUE	FALSE	AM_Pla	1.115	0.001	O	3	0.157044
CPI-SS07CCAD9BF	GRN_SORT1	ENSG00000030582	ENSG00000134243	TRUE	FALSE	TRUE	AM_Pla	0.647	0.001	O	3	-0.628162
CPI-SS04F3A1E5C	COPA_SORT1	ENSG00000122218	ENSG00000134243	TRUE	FALSE	TRUE	AM_Pla	0.529	0.001	O	3	-0.91866
CPI-SS0339AE950	SIRPA_CD47	ENSG00000198053	ENSG00000196776	FALSE	TRUE	TRUE	AM_Pla	0.564	0.001	O	3	-0.826233
CPI-SS0898D7F7F	TNFRSF10B_TNFSF10	ENSG00000120889	ENSG00000121858	TRUE	TRUE	FALSE	AM_Pla	0.336	0.001	O	3	-1.57347
CPI-SS0B89DD8C1	TNFSF13_TNFRSF17	ENSG00000161955	ENSG00000048462	TRUE	FALSE	TRUE	AM_Pla	0.524	0.001	O	3	-0.932361
CPI-SS06A999D25	PLD2_ARF1	ENSG00000129219	ENSG00000143761	FALSE	FALSE	FALSE	AM_Pla	0.292	0.001	O	3	-1.77596
CPI-SS0D0252D87	AXL_IL15RA	ENSG00000167601	ENSG00000134470	TRUE	TRUE	TRUE	AM_Pla	0.29	0.001	O	3	-1.78588
CPI-SC06364D669	FN1_a4b1 complex	ENSG00000115414		TRUE	FALSE	FALSE	AM_Pla	0.635	0.001	O	3	-0.655172
CPI-SC0E9C058EB	PLAUR_a4b1 complex	ENSG00000011422		TRUE	TRUE	FALSE	AM_Pla	0.389	0.001	O	3	-1.36216
CPI-SC092C3E4DF	FN1_a8b1 complex	ENSG00000115414		TRUE	FALSE	FALSE	AM_Pla	0.635	0.001	O	3	-0.655172
CPI-SC096929DB0	FN1_aVb1 complex	ENSG00000115414		TRUE	FALSE	FALSE	AM_Pla	0.635	0.001	O	3	-0.655172
CPI-CS0C16967C6	ACVR1_BMPR2_BMP6		ENSG00000153162	TRUE	TRUE	FALSE	AM_Pla	0.559	0.001	O	3	-0.83908
CPI-CS0FFBA02F8	ACVR_1A2A receptor_BMP6		ENSG00000153162	TRUE	TRUE	FALSE	AM_Pla	0.466	0.001	O	3	-1.1016
CPI-CS0F6CFB979	BMPR1A_BMPR2_BMP6		ENSG00000153162	TRUE	TRUE	FALSE	AM_Pla	0.608	0.001	O	3	-0.717857
CPI-CS0247DA882	BMR1A_ACR2A_BMP6		ENSG00000153162	TRUE	TRUE	FALSE	AM_Pla	0.466	0.001	O	3	-1.1016
CPI-SS0B84DAE3D	PVR_CD96	ENSG00000073008	ENSG00000153283	TRUE	TRUE	TRUE	AM_T	0.369	0.001	O	3	-1.43831
CPI-SS0A8627ED6	PVR_CD226	ENSG00000073008	ENSG00000150637	TRUE	TRUE	TRUE	AM_T	0.261	0.001	O	3	-1.93788
CPI-SS0CC5DCE80	CDH1_KLRG1	ENSG00000039068	ENSG00000139187	FALSE	FALSE	TRUE	AM_T	1.103	0.001	O	3	0.141433
CPI-SS06B86672A	CD44_FGFR2	ENSG00000026508	ENSG00000066468	TRUE	TRUE	TRUE	AM_T	1.385	0.001	O	3	0.469886
CPI-SS0055264F3	EGFR_TGFB1	ENSG00000146648	ENSG00000105329	TRUE	TRUE	FALSE	AM_T	0.915	0.001	O	3	-0.128156
CPI-SS0302E8E8F	CD74_COPA	ENSG00000019582	ENSG00000122218	TRUE	TRUE	FALSE	AM_T	0.979	0.001	O	3	-0.0306192
CPI-SS09808DEAE	CD74_APP	ENSG00000019582	ENSG00000142192	FALSE	TRUE	FALSE	AM_T	1.11	0.001	O	3	0.15056
CPI-SS07CCAD9BF	GRN_SORT1	ENSG00000030582	ENSG00000134243	TRUE	FALSE	TRUE	AM_T	0.608	0.001	O	3	-0.717857
CPI-SS04F3A1E5C	COPA_SORT1	ENSG00000122218	ENSG00000134243	TRUE	FALSE	TRUE	AM_T	0.49	0.001	O	3	-1.02915
CPI-SS06E42DB13	ADIPOQ_CLEC2D	ENSG00000181092	ENSG00000069493	TRUE	FALSE	TRUE	AM_T	0.51	0.001	O	3	-0.971431
CPI-SS02A0FF87F	FAM3C_CLEC2D	ENSG00000196937	ENSG00000069493	TRUE	FALSE	TRUE	AM_T	0.546	0.001	O	3	-0.873027
CPI-SS0A83A7E30	TNFSF13_FAS	ENSG00000161955	ENSG00000026103	TRUE	FALSE	TRUE	AM_T	0.213	0.001	O	3	-2.23107
CPI-SS0339AE950	SIRPA_CD47	ENSG00000198053	ENSG00000196776	FALSE	TRUE	TRUE	AM_T	0.68	0.001	O	3	-0.556393
CPI-SS0898D7F7F	TNFRSF10B_TNFSF10	ENSG00000120889	ENSG00000121858	TRUE	TRUE	FALSE	AM_T	0.367	0.001	O	3	-1.44615
CPI-SS0C28FEC7D	TNFSF13_TNFRSF14	ENSG00000161955	ENSG00000157873	TRUE	FALSE	TRUE	AM_T	0.219	0.001	O	3	-2.191
CPI-SS0BAB460FF	ANGPT2_TEK	ENSG00000091879	ENSG00000120156	TRUE	FALSE	TRUE	AM_T	0.257	0.001	O	3	-1.96016
CPI-SS061A7E099	CD55_ADGRE5	ENSG00000196352	ENSG00000123146	TRUE	TRUE	TRUE	AM_T	1.073	0.001	O	3	0.10165
CPI-SS056FF4363	CD48_CD244	ENSG00000117091	ENSG00000122223	FALSE	FALSE	TRUE	AM_T	0.361	0.001	O	3	-1.46993
CPI-SS0E0DEA7D5	PECAM1_CD38	ENSG00000261371	ENSG00000004468	FALSE	TRUE	TRUE	AM_T	1.213	0.001	O	3	0.27858
CPI-SS0E9015902	CD47_SIRPG	ENSG00000196776	ENSG00000089012	FALSE	TRUE	FALSE	AM_T	0.353	0.001	O	3	-1.50226
CPI-SC06364D669	FN1_a4b1 complex	ENSG00000115414		TRUE	FALSE	FALSE	AM_T	0.611	0.001	O	3	-0.710756
CPI-SC0E9C058EB	PLAUR_a4b1 complex	ENSG00000011422		TRUE	TRUE	FALSE	AM_T	0.365	0.001	O	3	-1.45403
CPI-SC092C3E4DF	FN1_a8b1 complex	ENSG00000115414		TRUE	FALSE	FALSE	AM_T	0.611	0.001	O	3	-0.710756
CPI-SC096929DB0	FN1_aVb1 complex	ENSG00000115414		TRUE	FALSE	FALSE	AM_T	0.611	0.001	O	3	-0.710756
CPI-SC0B6D68FD5	ICAM1_aMb2 complex	ENSG00000090339		FALSE	TRUE	FALSE	AM_T	0.332	0.001	O	3	-1.59074
CPI-SC0A9458008	ICAM1_aXb2 complex	ENSG00000090339		FALSE	TRUE	FALSE	AM_T	0.332	0.001	O	3	-1.59074
CPI-SS06B86672A	CD44_FGFR2	ENSG00000026508	ENSG00000066468	TRUE	TRUE	TRUE	AM_VCAN	1.407	0.001	O	3	0.492622
CPI-SS0B02DE712	EGFR_NRG1	ENSG00000146648	ENSG00000157168	TRUE	TRUE	TRUE	AM_VCAN	0.33	0.001	O	3	-1.59946
CPI-SS0DA033F03	TNFRSF1A_GRN	ENSG00000067182	ENSG00000030582	TRUE	TRUE	FALSE	AM_VCAN	0.284	0.001	O	3	-1.81604
CPI-SS0302E8E8F	CD74_COPA	ENSG00000019582	ENSG00000122218	TRUE	TRUE	FALSE	AM_VCAN	0.955	0.001	O	3	-0.0664274
CPI-SS09808DEAE	CD74_APP	ENSG00000019582	ENSG00000142192	FALSE	TRUE	FALSE	AM_VCAN	1.308	0.001	O	3	0.387363
CPI-SS0241A1F57	NRP2_SEMA3C	ENSG00000118257	ENSG00000075223	TRUE	TRUE	FALSE	AM_VCAN	0.89	0.001	O	3	-0.168123
CPI-SS07CCAD9BF	GRN_SORT1	ENSG00000030582	ENSG00000134243	TRUE	FALSE	TRUE	AM_VCAN	0.658	0.001	O	3	-0.603841
CPI-SS04F3A1E5C	COPA_SORT1	ENSG00000122218	ENSG00000134243	TRUE	FALSE	TRUE	AM_VCAN	0.54	0.001	O	3	-0.888969
CPI-SS0339AE950	SIRPA_CD47	ENSG00000198053	ENSG00000196776	FALSE	TRUE	TRUE	AM_VCAN	0.599	0.001	O	3	-0.739372
CPI-SS0898D7F7F	TNFRSF10B_TNFSF10	ENSG00000120889	ENSG00000121858	TRUE	TRUE	FALSE	AM_VCAN	0.338	0.001	O	3	-1.5649
CPI-SS060B82BBC	JAG1_NOTCH2	ENSG00000101384	ENSG00000134250	FALSE	FALSE	TRUE	AM_VCAN	0.501	0.001	O	3	-0.997117
CPI-SS0C28FEC7D	TNFSF13_TNFRSF14	ENSG00000161955	ENSG00000157873	TRUE	FALSE	TRUE	AM_VCAN	0.237	0.001	O	3	-2.07704
CPI-SS0BAB460FF	ANGPT2_TEK	ENSG00000091879	ENSG00000120156	TRUE	FALSE	TRUE	AM_VCAN	0.26	0.005	O	2.30103	-1.94342
CPI-SS079728E8B	ADORA2B_ENTPD1	ENSG00000170425	ENSG00000138185	FALSE	TRUE	FALSE	AM_VCAN	0.467	0.001	O	3	-1.09851
CPI-SS0822AEF5F	PTPRC_MRC1	ENSG00000262418	ENSG00000260314	FALSE	FALSE	TRUE	AM_VCAN	1.487	0.001	O	3	0.572405
CPI-SS01560CA22	CD99_PILRA	ENSG00000002586	ENSG00000085514	TRUE	FALSE	TRUE	AM_VCAN	0.661	0.001	O	3	-0.597278
CPI-SS0D0252D87	AXL_IL15RA	ENSG00000167601	ENSG00000134470	TRUE	TRUE	TRUE	AM_VCAN	0.27	0.001	O	3	-1.88897
CPI-SC06364D669	FN1_a4b1 complex	ENSG00000115414		TRUE	FALSE	FALSE	AM_VCAN	0.599	0.001	O	3	-0.739372
CPI-SC0E9C058EB	PLAUR_a4b1 complex	ENSG00000011422		TRUE	TRUE	FALSE	AM_VCAN	0.353	0.001	O	3	-1.50226
CPI-SC08B2AD7C6	FN1_a5b1 complex	ENSG00000115414		TRUE	FALSE	FALSE	AM_VCAN	0.553	0.001	O	3	-0.854649
CPI-SC058F72F90	FBN1_a5b1 complex	ENSG00000166147		TRUE	FALSE	FALSE	AM_VCAN	0.344	0.001	O	3	-1.53952
CPI-SC092C3E4DF	FN1_a8b1 complex	ENSG00000115414		TRUE	FALSE	FALSE	AM_VCAN	0.599	0.001	O	3	-0.739372
CPI-SC096929DB0	FN1_aVb1 complex	ENSG00000115414		TRUE	FALSE	FALSE	AM_VCAN	0.599	0.001	O	3	-0.739372
CPI-SS0F1A060D4	PVR_NECTIN3	ENSG00000073008	ENSG00000177707	TRUE	TRUE	FALSE	AT1_AM	0.398	0.001	O	3	-1.32916
CPI-SS0B990492C	CADM1_NECTIN3	ENSG00000182985	ENSG00000177707	FALSE	FALSE	FALSE	AT1_AM	1.079	0.001	O	3	0.109695
CPI-SS02FBD007E	NECTIN2_NECTIN3	ENSG00000130202	ENSG00000177707	FALSE	TRUE	FALSE	AT1_AM	0.501	0.001	O	3	-0.997117
CPI-SS0889E281D	CADM1_CADM1	ENSG00000182985	ENSG00000182985	FALSE	FALSE	FALSE	AT1_AM	1.285	0.001	O	3	0.361768
CPI-SS0B02DE712	EGFR_NRG1	ENSG00000146648	ENSG00000157168	TRUE	TRUE	TRUE	AT1_AM	1.233	0.001	O	3	0.302173
CPI-SS09375CA29	ADGRL1_NRG1	ENSG00000072071	ENSG00000157168	TRUE	TRUE	TRUE	AT1_AM	0.282	0.005	O	2.30103	-1.82623
CPI-SS0BF9FA3F2	ERBB3_NRG1	ENSG00000065361	ENSG00000157168	TRUE	TRUE	TRUE	AT1_AM	0.494	0.001	O	3	-1.01742
CPI-SS0055264F3	EGFR_TGFB1	ENSG00000146648	ENSG00000105329	TRUE	TRUE	FALSE	AT1_AM	1.455	0.001	O	3	0.541019
CPI-SS08CA619FE	EGFR_GRN	ENSG00000146648	ENSG00000030582	TRUE	TRUE	FALSE	AT1_AM	1.557	0.001	O	3	0.638769
CPI-SS088A0A760	EGFR_COPA	ENSG00000146648	ENSG00000122218	TRUE	TRUE	FALSE	AT1_AM	1.439	0.001	O	3	0.525067
CPI-SS0C10824C7	EGFR_HBEGF	ENSG00000146648	ENSG00000113070	TRUE	TRUE	TRUE	AT1_AM	1.255	0.001	O	3	0.327687
CPI-SS03098AC28	ERBB4_HBEGF	ENSG00000178568	ENSG00000113070	TRUE	TRUE	TRUE	AT1_AM	1.003	0.001	O	3	0.00432161
CPI-SS09808DEAE	CD74_APP	ENSG00000019582	ENSG00000142192	FALSE	TRUE	FALSE	AT1_AM	1.315	0.001	O	3	0.395063
CPI-SS0241A1F57	NRP2_SEMA3C	ENSG00000118257	ENSG00000075223	TRUE	TRUE	FALSE	AT1_AM	0.661	0.001	O	3	-0.597278
CPI-SS09A36B221	BDNF_SORT1	ENSG00000176697	ENSG00000134243	TRUE	FALSE	TRUE	AT1_AM	0.673	0.001	O	3	-0.571322
CPI-SS07CCAD9BF	GRN_SORT1	ENSG00000030582	ENSG00000134243	TRUE	FALSE	TRUE	AT1_AM	0.596	0.001	O	3	-0.746616
CPI-SS04F3A1E5C	COPA_SORT1	ENSG00000122218	ENSG00000134243	TRUE	FALSE	TRUE	AT1_AM	0.749	0.001	O	3	-0.416962
CPI-SS00D9A0644	FGFR2_CD83	ENSG00000066468	ENSG00000112149	TRUE	TRUE	TRUE	AT1_AM	0.792	0.001	O	3	-0.336428
CPI-SS02C29C238	FGFR3_NECTIN1	ENSG00000068078	ENSG00000110400	TRUE	TRUE	TRUE	AT1_AM	0.181	0.001	O	3	-2.46594
CPI-SS060B82BBC	JAG1_NOTCH2	ENSG00000101384	ENSG00000134250	FALSE	FALSE	TRUE	AT1_AM	0.733	0.001	O	3	-0.448115
CPI-SS0BD5C2A23	NRG1_ERBB4	ENSG00000157168	ENSG00000178568	TRUE	TRUE	TRUE	AT1_AM	1.046	0.001	O	3	0.0648829
CPI-SS02572E1EF	NRG1_LGR4	ENSG00000157168	ENSG00000205213	TRUE	TRUE	TRUE	AT1_AM	0.979	0.001	O	3	-0.0306192
CPI-SS0BAB460FF	ANGPT2_TEK	ENSG00000091879	ENSG00000120156	TRUE	FALSE	TRUE	AT1_AM	0.39	0.001	O	3	-1.35845
CPI-SS0B9B3870A	VEGFA_FLT1	ENSG00000112715	ENSG00000102755	TRUE	FALSE	TRUE	AT1_AM	1.129	0.001	O	3	0.175045
CPI-SS01560CA22	CD99_PILRA	ENSG00000002586	ENSG00000085514	TRUE	FALSE	TRUE	AT1_AM	1.09	0.001	O	3	0.124328
CPI-SS0412C803A	TNFRSF8_TNFSF8	ENSG00000120949	ENSG00000106952	FALSE	TRUE	FALSE	AT1_AM	0.427	0.001	O	3	-1.22769
CPI-SS0D0252D87	AXL_IL15RA	ENSG00000167601	ENSG00000134470	TRUE	TRUE	TRUE	AT1_AM	0.307	0.001	O	3	-1.70369
CPI-SC0672FBD31	COL4A1_a1b1 complex	ENSG00000187498		TRUE	FALSE	FALSE	AT1_AM	0.738	0.001	O	3	-0.438307
CPI-SC0458F68A5	COL4A2_a1b1 complex	ENSG00000134871		TRUE	FALSE	FALSE	AT1_AM	1.092	0.001	O	3	0.126973
CPI-SC05992FDC8	COL5A1_a1b1 complex	ENSG00000130635		TRUE	FALSE	FALSE	AT1_AM	0.399	0.001	O	3	-1.32554
CPI-SC02F06FF62	COL8A1_a1b1 complex	ENSG00000144810		TRUE	FALSE	FALSE	AT1_AM	0.358	0.001	O	3	-1.48197
CPI-SC0EC572716	COL4A5_a1b1 complex	ENSG00000188153		TRUE	FALSE	FALSE	AT1_AM	0.993	0.001	O	3	-0.0101344
CPI-SC091173D82	COL4A4_a1b1 complex	ENSG00000081052		TRUE	FALSE	FALSE	AT1_AM	1.098	0.001	O	3	0.134878
CPI-SC07FB88720	COL4A3_a1b1 complex	ENSG00000169031		TRUE	FALSE	FALSE	AT1_AM	1.3	0.001	O	3	0.378512
CPI-SC0BA41B0D3	COL19A1_a1b1 complex	ENSG00000082293		TRUE	FALSE	FALSE	AT1_AM	0.324	0.001	O	3	-1.62593
CPI-SC004A436C5	COL12A1_a1b1 complex	ENSG00000111799		TRUE	FALSE	FALSE	AT1_AM	0.925	0.001	O	3	-0.112475
CPI-SC0EEF3A379	LAMC1_a6b1 complex	ENSG00000135862		TRUE	FALSE	FALSE	AT1_AM	0.537	0.001	O	3	-0.897006
CPI-SC0B6D68FD5	ICAM1_aMb2 complex	ENSG00000090339		FALSE	TRUE	FALSE	AT1_AM	0.457	0.001	O	3	-1.12973
CPI-SC0A9458008	ICAM1_aXb2 complex	ENSG00000090339		FALSE	TRUE	FALSE	AT1_AM	0.457	0.001	O	3	-1.12973
CPI-SC03DD946B2	TGFB2_TGFbeta receptor1	ENSG00000092969		TRUE	FALSE	TRUE	AT1_AM	0.594	0.001	O	3	-0.751465
CPI-SC032246C72	TGFB2_TGFbeta receptor2	ENSG00000092969		TRUE	FALSE	TRUE	AT1_AM	0.362	0.001	O	3	-1.46594
CPI-SC0EB8DC52F	CD47_SIRB1 complex	ENSG00000196776		FALSE	TRUE	TRUE	AT1_AM	0.481	0.001	O	3	-1.05589
CPI-SS0F1A060D4	PVR_NECTIN3	ENSG00000073008	ENSG00000177707	TRUE	TRUE	FALSE	AT1_AT1	0.653	0.001	O	3	-0.614845
CPI-SS0B990492C	CADM1_NECTIN3	ENSG00000182985	ENSG00000177707	FALSE	FALSE	FALSE	AT1_AT1	1.334	0.001	O	3	0.415759
CPI-SS0C5E9FBFB	NECTIN1_NECTIN3	ENSG00000110400	ENSG00000177707	TRUE	TRUE	FALSE	AT1_AT1	0.378	0.001	O	3	-1.40354
CPI-SS02FBD007E	NECTIN2_NECTIN3	ENSG00000130202	ENSG00000177707	FALSE	TRUE	FALSE	AT1_AT1	0.756	0.001	O	3	-0.403542
CPI-SS0889E281D	CADM1_CADM1	ENSG00000182985	ENSG00000182985	FALSE	FALSE	FALSE	AT1_AT1	2.032	0.001	O	3	1.0229
CPI-SS015819E65	FGF1_FGFR3	ENSG00000113578	ENSG00000068078	TRUE	FALSE	TRUE	AT1_AT1	0.133	0.005	O	2.30103	-2.9105
CPI-SS068C742A1	FGF1_TGFBR3	ENSG00000113578	ENSG00000069702	TRUE	FALSE	TRUE	AT1_AT1	0.663	0.001	O	3	-0.592919
CPI-SS0178F5C45	TGFB2_TGFBR3	ENSG00000092969	ENSG00000069702	TRUE	FALSE	TRUE	AT1_AT1	0.773	0.001	O	3	-0.37146
CPI-SS0B02DE712	EGFR_NRG1	ENSG00000146648	ENSG00000157168	TRUE	TRUE	TRUE	AT1_AT1	1.98	0.001	O	3	0.9855
CPI-SS09375CA29	ADGRL1_NRG1	ENSG00000072071	ENSG00000157168	TRUE	TRUE	TRUE	AT1_AT1	1.029	0.001	O	3	0.041243
CPI-SS0BF9FA3F2	ERBB3_NRG1	ENSG00000065361	ENSG00000157168	TRUE	TRUE	TRUE	AT1_AT1	1.241	0.001	O	3	0.311503
CPI-SS0E25CE362	EGFR_TGFA	ENSG00000146648	ENSG00000163235	TRUE	TRUE	FALSE	AT1_AT1	1.188	0.001	O	3	0.248535
CPI-SS0055264F3	EGFR_TGFB1	ENSG00000146648	ENSG00000105329	TRUE	TRUE	FALSE	AT1_AT1	1.181	0.001	O	3	0.240009
CPI-SS08CA619FE	EGFR_GRN	ENSG00000146648	ENSG00000030582	TRUE	TRUE	FALSE	AT1_AT1	1.203	0.001	O	3	0.266637
CPI-SS0A19E9C34	EGFR_BTC	ENSG00000146648	ENSG00000174808	TRUE	TRUE	FALSE	AT1_AT1	1.195	0.001	O	3	0.257011
CPI-SS06BC4D123	ERBB3_BTC	ENSG00000065361	ENSG00000174808	TRUE	TRUE	FALSE	AT1_AT1	0.455	0.001	O	3	-1.13606
CPI-SS088A0A760	EGFR_COPA	ENSG00000146648	ENSG00000122218	TRUE	TRUE	FALSE	AT1_AT1	1.356	0.001	O	3	0.439357
CPI-SS0C10824C7	EGFR_HBEGF	ENSG00000146648	ENSG00000113070	TRUE	TRUE	TRUE	AT1_AT1	1.225	0.001	O	3	0.292782
CPI-SS03098AC28	ERBB4_HBEGF	ENSG00000178568	ENSG00000113070	TRUE	TRUE	TRUE	AT1_AT1	0.973	0.001	O	3	-0.0394883
CPI-SS0DE0A486F	NRP1_VEGFA	ENSG00000099250	ENSG00000112715	TRUE	TRUE	FALSE	AT1_AT1	1.305	0.001	O	3	0.38405
CPI-SS0E00478B4	NRP2_VEGFA	ENSG00000118257	ENSG00000112715	TRUE	TRUE	FALSE	AT1_AT1	1.295	0.001	O	3	0.372952
CPI-SS09A36B221	BDNF_SORT1	ENSG00000176697	ENSG00000134243	TRUE	FALSE	TRUE	AT1_AT1	0.381	0.005	O	2.30103	-1.39214
CPI-SS03F0B666C	BDNF_F11R	ENSG00000176697	ENSG00000158769	TRUE	FALSE	TRUE	AT1_AT1	0.258	0.001	O	3	-1.95456
CPI-SS03E450F99	EFNA1_EPHA7	ENSG00000169242	ENSG00000135333	TRUE	FALSE	TRUE	AT1_AT1	0.296	0.001	O	3	-1.75633
CPI-SS028688B7B	EFNA5_EPHA7	ENSG00000184349	ENSG00000135333	FALSE	FALSE	TRUE	AT1_AT1	0.366	0.001	O	3	-1.45008
CPI-SS07A9A501C	FGFR3_FGF9	ENSG00000068078	ENSG00000102678	TRUE	TRUE	FALSE	AT1_AT1	0.159	0.001	O	3	-2.6529
CPI-SS060B82BBC	JAG1_NOTCH2	ENSG00000101384	ENSG00000134250	FALSE	FALSE	TRUE	AT1_AT1	0.556	0.001	O	3	-0.846843
CPI-SS0B99F22A2	JAG1_NOTCH3	ENSG00000101384	ENSG00000074181	FALSE	FALSE	TRUE	AT1_AT1	0.204	0.001	O	3	-2.29336
CPI-SS0F0D7F25C	BTC_ERBB4	ENSG00000174808	ENSG00000178568	TRUE	FALSE	TRUE	AT1_AT1	0.942	0.001	O	3	-0.086201
CPI-SS0BD5C2A23	NRG1_ERBB4	ENSG00000157168	ENSG00000178568	TRUE	TRUE	TRUE	AT1_AT1	1.728	0.001	O	3	0.789103
CPI-SS0708FE6FF	NRG1_LSR	ENSG00000157168	ENSG00000105699	TRUE	TRUE	TRUE	AT1_AT1	0.97	0.001	O	3	-0.0439433
CPI-SS02572E1EF	NRG1_LGR4	ENSG00000157168	ENSG00000205213	TRUE	TRUE	TRUE	AT1_AT1	0.936	0.001	O	3	-0.0954196
CPI-SS0BAB460FF	ANGPT2_TEK	ENSG00000091879	ENSG00000120156	TRUE	FALSE	TRUE	AT1_AT1	0.467	0.001	O	3	-1.09851
CPI-SS0B9B3870A	VEGFA_FLT1	ENSG00000112715	ENSG00000102755	TRUE	FALSE	TRUE	AT1_AT1	1.185	0.001	O	3	0.244887
CPI-SS05B1FA8A8	LRP6_CKLF	ENSG00000070018	ENSG00000217555	TRUE	TRUE	FALSE	AT1_AT1	0.315	0.001	O	3	-1.66658
CPI-SS03A4F7DC8	AXL_GAS6	ENSG00000167601	ENSG00000183087	TRUE	TRUE	FALSE	AT1_AT1	0.194	0.001	O	3	-2.36587
CPI-SC0B6F1A278	COL4A1_a10b1 complex	ENSG00000187498		TRUE	FALSE	FALSE	AT1_AT1	0.617	0.001	O	3	-0.696658
CPI-SC0FA79E269	COL4A2_a10b1 complex	ENSG00000134871		TRUE	FALSE	FALSE	AT1_AT1	0.971	0.001	O	3	-0.0424568
CPI-SC041DEF0FB	COL5A1_a10b1 complex	ENSG00000130635		TRUE	FALSE	FALSE	AT1_AT1	0.278	0.001	O	3	-1.84684
CPI-SC0F8101D41	COL8A1_a10b1 complex	ENSG00000144810		TRUE	FALSE	FALSE	AT1_AT1	0.237	0.001	O	3	-2.07704
CPI-SC087556B01	COL4A5_a10b1 complex	ENSG00000188153		TRUE	FALSE	FALSE	AT1_AT1	0.872	0.001	O	3	-0.1976
CPI-SC00C0800EB	COL4A4_a10b1 complex	ENSG00000081052		TRUE	FALSE	FALSE	AT1_AT1	0.977	0.001	O	3	-0.0335695
CPI-SC0A3F146C2	COL4A3_a10b1 complex	ENSG00000169031		TRUE	FALSE	FALSE	AT1_AT1	1.179	0.001	O	3	0.237564
CPI-SC09DFB2ACA	COL19A1_a10b1 complex	ENSG00000082293		TRUE	FALSE	FALSE	AT1_AT1	0.203	0.005	O	2.30103	-2.30045
CPI-SC08938BB1C	COL21A1_a10b1 complex	ENSG00000124749		TRUE	FALSE	FALSE	AT1_AT1	0.204	0.005	O	2.30103	-2.29336
CPI-SC02131C05A	COL12A1_a10b1 complex	ENSG00000111799		TRUE	FALSE	FALSE	AT1_AT1	0.804	0.001	O	3	-0.314733
CPI-SC0B808E56A	COL6A6_a1b1 complex	ENSG00000206384		TRUE	FALSE	FALSE	AT1_AT1	0.431	0.005	O	2.30103	-1.21424
CPI-SC0672FBD31	COL4A1_a1b1 complex	ENSG00000187498		TRUE	FALSE	FALSE	AT1_AT1	0.926	0.001	O	3	-0.110916
CPI-SC0458F68A5	COL4A2_a1b1 complex	ENSG00000134871		TRUE	FALSE	FALSE	AT1_AT1	1.281	0.001	O	3	0.35727
CPI-SC05992FDC8	COL5A1_a1b1 complex	ENSG00000130635		TRUE	FALSE	FALSE	AT1_AT1	0.588	0.001	O	3	-0.766112
CPI-SC02F06FF62	COL8A1_a1b1 complex	ENSG00000144810		TRUE	FALSE	FALSE	AT1_AT1	0.546	0.001	O	3	-0.873027
CPI-SC0EC572716	COL4A5_a1b1 complex	ENSG00000188153		TRUE	FALSE	FALSE	AT1_AT1	1.181	0.001	O	3	0.240009
CPI-SC091173D82	COL4A4_a1b1 complex	ENSG00000081052		TRUE	FALSE	FALSE	AT1_AT1	1.287	0.001	O	3	0.364012
CPI-SC07FB88720	COL4A3_a1b1 complex	ENSG00000169031		TRUE	FALSE	FALSE	AT1_AT1	1.488	0.001	O	3	0.573375
CPI-SC0BD4C290F	COL14A1_a1b1 complex	ENSG00000187955		TRUE	FALSE	FALSE	AT1_AT1	0.475	0.001	O	3	-1.074
CPI-SC0DA5EFA18	COL4A6_a1b1 complex	ENSG00000197565		TRUE	FALSE	FALSE	AT1_AT1	0.511	0.001	O	3	-0.968605
CPI-SC0BA41B0D3	COL19A1_a1b1 complex	ENSG00000082293		TRUE	FALSE	FALSE	AT1_AT1	0.512	0.001	O	3	-0.965784
CPI-SC09C06C70F	COL21A1_a1b1 complex	ENSG00000124749		TRUE	FALSE	FALSE	AT1_AT1	0.514	0.001	O	3	-0.96016
CPI-SC004A436C5	COL12A1_a1b1 complex	ENSG00000111799		TRUE	FALSE	FALSE	AT1_AT1	1.113	0.001	O	3	0.154454
CPI-SC05D87F723	COL6A6_a2b1 complex	ENSG00000206384		TRUE	FALSE	FALSE	AT1_AT1	0.844	0.001	O	3	-0.244685
CPI-SC02392F4AF	COL4A1_a2b1 complex	ENSG00000187498		TRUE	FALSE	FALSE	AT1_AT1	1.339	0.001	O	3	0.421156
CPI-SC01FFC9392	FN1_a2b1 complex	ENSG00000115414		TRUE	FALSE	FALSE	AT1_AT1	1.002	0.001	O	3	0.00288251
CPI-SC0CA7B34A5	COL5A2_a2b1 complex	ENSG00000204262		TRUE	FALSE	FALSE	AT1_AT1	0.85	0.001	O	3	-0.234465
CPI-SC07222A428	COL4A2_a2b1 complex	ENSG00000134871		TRUE	FALSE	FALSE	AT1_AT1	1.694	0.001	O	3	0.760434
CPI-SC035134F18	COL5A1_a2b1 complex	ENSG00000130635		TRUE	FALSE	FALSE	AT1_AT1	1	0.001	O	3	0
CPI-SC058845C44	COL8A1_a2b1 complex	ENSG00000144810		TRUE	FALSE	FALSE	AT1_AT1	0.959	0.001	O	3	-0.0603973
CPI-SC09C0B5D08	COL4A5_a2b1 complex	ENSG00000188153		TRUE	FALSE	FALSE	AT1_AT1	1.594	0.001	O	3	0.672652
CPI-SC03DD752AB	COL4A4_a2b1 complex	ENSG00000081052		TRUE	FALSE	FALSE	AT1_AT1	1.699	0.001	O	3	0.764686
CPI-SC052A417CB	COL4A3_a2b1 complex	ENSG00000169031		TRUE	FALSE	FALSE	AT1_AT1	1.901	0.001	O	3	0.926759
CPI-SC0E0C50FCA	COL14A1_a2b1 complex	ENSG00000187955		TRUE	FALSE	FALSE	AT1_AT1	0.888	0.001	O	3	-0.171368
CPI-SC061137A41	COL4A6_a2b1 complex	ENSG00000197565		TRUE	FALSE	FALSE	AT1_AT1	0.923	0.001	O	3	-0.115597
CPI-SC0ADD7BEF0	COL19A1_a2b1 complex	ENSG00000082293		TRUE	FALSE	FALSE	AT1_AT1	0.925	0.001	O	3	-0.112475
CPI-SC040C26CBD	COL21A1_a2b1 complex	ENSG00000124749		TRUE	FALSE	FALSE	AT1_AT1	0.926	0.001	O	3	-0.110916
CPI-SC0F300DE24	COL12A1_a2b1 complex	ENSG00000111799		TRUE	FALSE	FALSE	AT1_AT1	1.526	0.001	O	3	0.609755
CPI-SC0E3784FFB	LAMC1_a2b1 complex	ENSG00000135862		TRUE	FALSE	FALSE	AT1_AT1	1.138	0.001	O	3	0.186501
CPI-SC0D9B795CC	CDH1_a2b1 complex	ENSG00000039068		FALSE	FALSE	FALSE	AT1_AT1	1.563	0.001	O	3	0.644318
CPI-SC04F2478E9	FN1_a3b1 complex	ENSG00000115414		TRUE	FALSE	FALSE	AT1_AT1	0.527	0.001	O	3	-0.924125
CPI-SC0ED0520DD	LAMA3_a3b1 complex	ENSG00000053747		TRUE	FALSE	FALSE	AT1_AT1	1.555	0.001	O	3	0.636915
CPI-SC06364D669	FN1_a4b1 complex	ENSG00000115414		TRUE	FALSE	FALSE	AT1_AT1	0.59	0.005	O	2.30103	-0.761213
CPI-SC0E9C058EB	PLAUR_a4b1 complex	ENSG00000011422		TRUE	TRUE	FALSE	AT1_AT1	0.474	0.001	O	3	-1.07704
CPI-SC070D5A96F	JAM2_a4b1 complex	ENSG00000154721		FALSE	FALSE	FALSE	AT1_AT1	0.454	0.001	O	3	-1.13924
CPI-SC092C3E4DF	FN1_a8b1 complex	ENSG00000115414		TRUE	FALSE	FALSE	AT1_AT1	0.59	0.005	O	2.30103	-0.761213
CPI-SC096929DB0	FN1_aVb1 complex	ENSG00000115414		TRUE	FALSE	FALSE	AT1_AT1	0.59	0.005	O	2.30103	-0.761213
CPI-SC0EEF3A379	LAMC1_a6b1 complex	ENSG00000135862		TRUE	FALSE	FALSE	AT1_AT1	0.725	0.001	O	3	-0.463947
CPI-CS0FFBA02F8	ACVR_1A2A receptor_BMP6		ENSG00000153162	TRUE	TRUE	FALSE	AT1_AT1	0.332	0.001	O	3	-1.59074
CPI-CS0F6CFB979	BMPR1A_BMPR2_BMP6		ENSG00000153162	TRUE	TRUE	FALSE	AT1_AT1	0.596	0.001	O	3	-0.746616
CPI-CS0247DA882	BMR1A_ACR2A_BMP6		ENSG00000153162	TRUE	TRUE	FALSE	AT1_AT1	0.332	0.001	O	3	-1.59074
CPI-CS0DEBE7B69	IL1 receptor_IL1RN		ENSG00000136689	TRUE	TRUE	FALSE	AT1_AT1	0.196	0.001	O	3	-2.35107
CPI-SC032246C72	TGFB2_TGFbeta receptor2	ENSG00000092969		TRUE	FALSE	TRUE	AT1_AT1	0.337	0.001	O	3	-1.56918
CPI-SC0E5218AA4	NRG1_a6b4 complex	ENSG00000157168		TRUE	TRUE	FALSE	AT1_AT1	0.942	0.001	O	3	-0.086201
CPI-SS0F1A060D4	PVR_NECTIN3	ENSG00000073008	ENSG00000177707	TRUE	TRUE	FALSE	AT1_AT2	0.934	0.001	O	3	-0.0985055
CPI-SS0B990492C	CADM1_NECTIN3	ENSG00000182985	ENSG00000177707	FALSE	FALSE	FALSE	AT1_AT2	1.615	0.001	O	3	0.691534
CPI-SS0C5E9FBFB	NECTIN1_NECTIN3	ENSG00000110400	ENSG00000177707	TRUE	TRUE	FALSE	AT1_AT2	0.659	0.001	O	3	-0.60165
CPI-SS02FBD007E	NECTIN2_NECTIN3	ENSG00000130202	ENSG00000177707	FALSE	TRUE	FALSE	AT1_AT2	1.037	0.001	O	3	0.0524159
CPI-SS0889E281D	CADM1_CADM1	ENSG00000182985	ENSG00000182985	FALSE	FALSE	FALSE	AT1_AT2	1.94	0.001	O	3	0.956057
CPI-SS04A97448D	FGF1_FGFR2	ENSG00000113578	ENSG00000066468	TRUE	FALSE	TRUE	AT1_AT2	1.716	0.001	O	3	0.77905
CPI-SS06B86672A	CD44_FGFR2	ENSG00000026508	ENSG00000066468	TRUE	TRUE	TRUE	AT1_AT2	1.861	0.001	O	3	0.896078
CPI-SS0DC322B61	ROS1_FGFR2	ENSG00000047936	ENSG00000066468	TRUE	TRUE	TRUE	AT1_AT2	1.783	0.001	O	3	0.834307
CPI-SS015819E65	FGF1_FGFR3	ENSG00000113578	ENSG00000068078	TRUE	FALSE	TRUE	AT1_AT2	0.174	0.001	O	3	-2.52284
CPI-SS0178F5C45	TGFB2_TGFBR3	ENSG00000092969	ENSG00000069702	TRUE	FALSE	TRUE	AT1_AT2	0.535	0.005	O	2.30103	-0.902389
CPI-SS0B02DE712	EGFR_NRG1	ENSG00000146648	ENSG00000157168	TRUE	TRUE	TRUE	AT1_AT2	1.262	0.001	O	3	0.335712
CPI-SS09375CA29	ADGRL1_NRG1	ENSG00000072071	ENSG00000157168	TRUE	TRUE	TRUE	AT1_AT2	0.31	0.001	O	3	-1.68966
CPI-SS0BF9FA3F2	ERBB3_NRG1	ENSG00000065361	ENSG00000157168	TRUE	TRUE	TRUE	AT1_AT2	0.522	0.001	O	3	-0.937878
CPI-SS0055264F3	EGFR_TGFB1	ENSG00000146648	ENSG00000105329	TRUE	TRUE	FALSE	AT1_AT2	1.179	0.001	O	3	0.237564
CPI-SS08CA619FE	EGFR_GRN	ENSG00000146648	ENSG00000030582	TRUE	TRUE	FALSE	AT1_AT2	1.17	0.001	O	3	0.226509
CPI-SS0A19E9C34	EGFR_BTC	ENSG00000146648	ENSG00000174808	TRUE	TRUE	FALSE	AT1_AT2	1.205	0.001	O	3	0.269033
CPI-SS06BC4D123	ERBB3_BTC	ENSG00000065361	ENSG00000174808	TRUE	TRUE	FALSE	AT1_AT2	0.466	0.001	O	3	-1.1016
CPI-SS088A0A760	EGFR_COPA	ENSG00000146648	ENSG00000122218	TRUE	TRUE	FALSE	AT1_AT2	1.389	0.001	O	3	0.474047
CPI-SS0C10824C7	EGFR_HBEGF	ENSG00000146648	ENSG00000113070	TRUE	TRUE	TRUE	AT1_AT2	1.233	0.001	O	3	0.302173
CPI-SS03098AC28	ERBB4_HBEGF	ENSG00000178568	ENSG00000113070	TRUE	TRUE	TRUE	AT1_AT2	0.98	0.001	O	3	-0.0291463
CPI-SS0E00478B4	NRP2_VEGFA	ENSG00000118257	ENSG00000112715	TRUE	TRUE	FALSE	AT1_AT2	0.499	0.005	O	2.30103	-1.00289
CPI-SS0241A1F57	NRP2_SEMA3C	ENSG00000118257	ENSG00000075223	TRUE	TRUE	FALSE	AT1_AT2	0.524	0.005	O	2.30103	-0.932361
CPI-SS09A36B221	BDNF_SORT1	ENSG00000176697	ENSG00000134243	TRUE	FALSE	TRUE	AT1_AT2	0.606	0.001	O	3	-0.72261
CPI-SS07CCAD9BF	GRN_SORT1	ENSG00000030582	ENSG00000134243	TRUE	FALSE	TRUE	AT1_AT2	0.529	0.005	O	2.30103	-0.91866
CPI-SS04F3A1E5C	COPA_SORT1	ENSG00000122218	ENSG00000134243	TRUE	FALSE	TRUE	AT1_AT2	0.683	0.001	O	3	-0.550043
CPI-SS03F0B666C	BDNF_F11R	ENSG00000176697	ENSG00000158769	TRUE	FALSE	TRUE	AT1_AT2	0.219	0.001	O	3	-2.191
CPI-SS03E450F99	EFNA1_EPHA7	ENSG00000169242	ENSG00000135333	TRUE	FALSE	TRUE	AT1_AT2	0.368	0.001	O	3	-1.44222
CPI-SS028688B7B	EFNA5_EPHA7	ENSG00000184349	ENSG00000135333	FALSE	FALSE	TRUE	AT1_AT2	0.438	0.001	O	3	-1.191
CPI-SS06A0B20BD	FGFR2_EPHA4	ENSG00000066468	ENSG00000116106	TRUE	TRUE	TRUE	AT1_AT2	0.564	0.001	O	3	-0.826233
CPI-SS0EBFE1854	EFNA1_EPHA4	ENSG00000169242	ENSG00000116106	TRUE	FALSE	TRUE	AT1_AT2	0.402	0.001	O	3	-1.31473
CPI-SS0FC01B947	EFNA5_EPHA4	ENSG00000184349	ENSG00000116106	FALSE	FALSE	TRUE	AT1_AT2	0.473	0.001	O	3	-1.08009
CPI-SS0D1AE5C79	FGFR3_EPHA4	ENSG00000068078	ENSG00000116106	TRUE	TRUE	TRUE	AT1_AT2	0.225	0.001	O	3	-2.152
CPI-SS098F416C1	FGFR2_XPR1	ENSG00000066468	ENSG00000143324	TRUE	TRUE	TRUE	AT1_AT2	0.688	0.001	O	3	-0.53952
CPI-SS060B82BBC	JAG1_NOTCH2	ENSG00000101384	ENSG00000134250	FALSE	FALSE	TRUE	AT1_AT2	0.474	0.001	O	3	-1.07704
CPI-SS046F6F0C1	EFNA1_EPHA2	ENSG00000169242	ENSG00000142627	TRUE	FALSE	TRUE	AT1_AT2	0.423	0.001	O	3	-1.24127
CPI-SS09CA492BA	EFNA1_EPHA3	ENSG00000169242	ENSG00000044524	TRUE	FALSE	TRUE	AT1_AT2	0.576	0.001	O	3	-0.795859
CPI-SS0F0D7F25C	BTC_ERBB4	ENSG00000174808	ENSG00000178568	TRUE	FALSE	TRUE	AT1_AT2	1.05	0.001	O	3	0.0703893
CPI-SS0BD5C2A23	NRG1_ERBB4	ENSG00000157168	ENSG00000178568	TRUE	TRUE	TRUE	AT1_AT2	1.835	0.001	O	3	0.87578
CPI-SS0708FE6FF	NRG1_LSR	ENSG00000157168	ENSG00000105699	TRUE	TRUE	TRUE	AT1_AT2	0.966	0.001	O	3	-0.0499049
CPI-SS0BAB460FF	ANGPT2_TEK	ENSG00000091879	ENSG00000120156	TRUE	FALSE	TRUE	AT1_AT2	0.388	0.001	O	3	-1.36587
CPI-SS0B9B3870A	VEGFA_FLT1	ENSG00000112715	ENSG00000102755	TRUE	FALSE	TRUE	AT1_AT2	1.09	0.001	O	3	0.124328
CPI-SS03A4F7DC8	AXL_GAS6	ENSG00000167601	ENSG00000183087	TRUE	TRUE	FALSE	AT1_AT2	0.192	0.005	O	2.30103	-2.38082
CPI-SC0B6F1A278	COL4A1_a10b1 complex	ENSG00000187498		TRUE	FALSE	FALSE	AT1_AT2	0.645	0.001	O	3	-0.632629
CPI-SC0FA79E269	COL4A2_a10b1 complex	ENSG00000134871		TRUE	FALSE	FALSE	AT1_AT2	1	0.001	O	3	0
CPI-SC041DEF0FB	COL5A1_a10b1 complex	ENSG00000130635		TRUE	FALSE	FALSE	AT1_AT2	0.306	0.001	O	3	-1.7084
CPI-SC0F8101D41	COL8A1_a10b1 complex	ENSG00000144810		TRUE	FALSE	FALSE	AT1_AT2	0.265	0.001	O	3	-1.91594
CPI-SC087556B01	COL4A5_a10b1 complex	ENSG00000188153		TRUE	FALSE	FALSE	AT1_AT2	0.9	0.001	O	3	-0.152003
CPI-SC00C0800EB	COL4A4_a10b1 complex	ENSG00000081052		TRUE	FALSE	FALSE	AT1_AT2	1.006	0.001	O	3	0.00863031
CPI-SC0A3F146C2	COL4A3_a10b1 complex	ENSG00000169031		TRUE	FALSE	FALSE	AT1_AT2	1.207	0.001	O	3	0.271426
CPI-SC015980AEB	COL14A1_a10b1 complex	ENSG00000187955		TRUE	FALSE	FALSE	AT1_AT2	0.194	0.005	O	2.30103	-2.36587
CPI-SC05565E8CE	COL4A6_a10b1 complex	ENSG00000197565		TRUE	FALSE	FALSE	AT1_AT2	0.229	0.001	O	3	-2.12658
CPI-SC09DFB2ACA	COL19A1_a10b1 complex	ENSG00000082293		TRUE	FALSE	FALSE	AT1_AT2	0.231	0.001	O	3	-2.11404
CPI-SC08938BB1C	COL21A1_a10b1 complex	ENSG00000124749		TRUE	FALSE	FALSE	AT1_AT2	0.233	0.005	O	2.30103	-2.1016
CPI-SC02131C05A	COL12A1_a10b1 complex	ENSG00000111799		TRUE	FALSE	FALSE	AT1_AT2	0.832	0.001	O	3	-0.265345
CPI-SC0672FBD31	COL4A1_a1b1 complex	ENSG00000187498		TRUE	FALSE	FALSE	AT1_AT2	0.736	0.001	O	3	-0.442222
CPI-SC0458F68A5	COL4A2_a1b1 complex	ENSG00000134871		TRUE	FALSE	FALSE	AT1_AT2	1.09	0.001	O	3	0.124328
CPI-SC05992FDC8	COL5A1_a1b1 complex	ENSG00000130635		TRUE	FALSE	FALSE	AT1_AT2	0.397	0.001	O	3	-1.33279
CPI-SC02F06FF62	COL8A1_a1b1 complex	ENSG00000144810		TRUE	FALSE	FALSE	AT1_AT2	0.356	0.001	O	3	-1.49005
CPI-SC0EC572716	COL4A5_a1b1 complex	ENSG00000188153		TRUE	FALSE	FALSE	AT1_AT2	0.991	0.001	O	3	-0.013043
CPI-SC091173D82	COL4A4_a1b1 complex	ENSG00000081052		TRUE	FALSE	FALSE	AT1_AT2	1.096	0.001	O	3	0.132248
CPI-SC07FB88720	COL4A3_a1b1 complex	ENSG00000169031		TRUE	FALSE	FALSE	AT1_AT2	1.298	0.001	O	3	0.37629
CPI-SC09C06C70F	COL21A1_a1b1 complex	ENSG00000124749		TRUE	FALSE	FALSE	AT1_AT2	0.323	0.005	O	2.30103	-1.63039
CPI-SC004A436C5	COL12A1_a1b1 complex	ENSG00000111799		TRUE	FALSE	FALSE	AT1_AT2	0.923	0.001	O	3	-0.115597
CPI-SC05D87F723	COL6A6_a2b1 complex	ENSG00000206384		TRUE	FALSE	FALSE	AT1_AT2	0.322	0.001	O	3	-1.63487
CPI-SC02392F4AF	COL4A1_a2b1 complex	ENSG00000187498		TRUE	FALSE	FALSE	AT1_AT2	0.817	0.001	O	3	-0.291592
CPI-SC01FFC9392	FN1_a2b1 complex	ENSG00000115414		TRUE	FALSE	FALSE	AT1_AT2	0.48	0.001	O	3	-1.05889
CPI-SC0CA7B34A5	COL5A2_a2b1 complex	ENSG00000204262		TRUE	FALSE	FALSE	AT1_AT2	0.328	0.001	O	3	-1.60823
CPI-SC07222A428	COL4A2_a2b1 complex	ENSG00000134871		TRUE	FALSE	FALSE	AT1_AT2	1.172	0.001	O	3	0.228973
CPI-SC035134F18	COL5A1_a2b1 complex	ENSG00000130635		TRUE	FALSE	FALSE	AT1_AT2	0.478	0.001	O	3	-1.06492
CPI-SC058845C44	COL8A1_a2b1 complex	ENSG00000144810		TRUE	FALSE	FALSE	AT1_AT2	0.437	0.001	O	3	-1.19429
CPI-SC09C0B5D08	COL4A5_a2b1 complex	ENSG00000188153		TRUE	FALSE	FALSE	AT1_AT2	1.072	0.001	O	3	0.100305
CPI-SC03DD752AB	COL4A4_a2b1 complex	ENSG00000081052		TRUE	FALSE	FALSE	AT1_AT2	1.177	0.001	O	3	0.235114
CPI-SC052A417CB	COL4A3_a2b1 complex	ENSG00000169031		TRUE	FALSE	FALSE	AT1_AT2	1.379	0.001	O	3	0.463622
CPI-SC0E0C50FCA	COL14A1_a2b1 complex	ENSG00000187955		TRUE	FALSE	FALSE	AT1_AT2	0.366	0.001	O	3	-1.45008
CPI-SC061137A41	COL4A6_a2b1 complex	ENSG00000197565		TRUE	FALSE	FALSE	AT1_AT2	0.401	0.001	O	3	-1.31833
CPI-SC0ADD7BEF0	COL19A1_a2b1 complex	ENSG00000082293		TRUE	FALSE	FALSE	AT1_AT2	0.403	0.001	O	3	-1.31115
CPI-SC040C26CBD	COL21A1_a2b1 complex	ENSG00000124749		TRUE	FALSE	FALSE	AT1_AT2	0.404	0.001	O	3	-1.30757
CPI-SC0F300DE24	COL12A1_a2b1 complex	ENSG00000111799		TRUE	FALSE	FALSE	AT1_AT2	1.004	0.001	O	3	0.00575927
CPI-SC0E3784FFB	LAMC1_a2b1 complex	ENSG00000135862		TRUE	FALSE	FALSE	AT1_AT2	0.616	0.001	O	3	-0.698998
CPI-SC0D9B795CC	CDH1_a2b1 complex	ENSG00000039068		FALSE	FALSE	FALSE	AT1_AT2	1.04	0.001	O	3	0.0565835
CPI-SC04F2478E9	FN1_a3b1 complex	ENSG00000115414		TRUE	FALSE	FALSE	AT1_AT2	0.39	0.005	O	2.30103	-1.35845
CPI-SC0ED0520DD	LAMA3_a3b1 complex	ENSG00000053747		TRUE	FALSE	FALSE	AT1_AT2	1.418	0.001	O	3	0.503858
CPI-SC0EEF3A379	LAMC1_a6b1 complex	ENSG00000135862		TRUE	FALSE	FALSE	AT1_AT2	0.534	0.001	O	3	-0.905088
CPI-SC0E60FEE99	TGFB1_aVb6 complex	ENSG00000105329		TRUE	FALSE	FALSE	AT1_AT2	0.945	0.001	O	3	-0.0816138
CPI-CS0EC80CA59	ACVR_1A2A receptor_BMP5		ENSG00000112175	TRUE	TRUE	FALSE	AT1_AT2	0.321	0.001	O	3	-1.63935
CPI-CS046BCFC6F	BMPR1A_BMPR2_BMP5		ENSG00000112175	TRUE	TRUE	FALSE	AT1_AT2	0.585	0.001	O	3	-0.773491
CPI-CS047EE9E03	BMR1A_ACR2A_BMP5		ENSG00000112175	TRUE	TRUE	FALSE	AT1_AT2	0.321	0.001	O	3	-1.63935
CPI-SC032246C72	TGFB2_TGFbeta receptor2	ENSG00000092969		TRUE	FALSE	TRUE	AT1_AT2	0.563	0.001	O	3	-0.828793
CPI-SC0E5218AA4	NRG1_a6b4 complex	ENSG00000157168		TRUE	TRUE	FALSE	AT1_AT2	0.933	0.001	O	3	-0.100051
CPI-SS0889E281D	CADM1_CADM1	ENSG00000182985	ENSG00000182985	FALSE	FALSE	FALSE	AT1_B	1.227	0.001	O	3	0.295135
CPI-SS055E061C9	LAMP1_FAM3C	ENSG00000185896	ENSG00000196937	TRUE	TRUE	FALSE	AT1_B	0.263	0.001	O	3	-1.92687
CPI-SS02904BE32	GLRA2_FAM3C	ENSG00000101958	ENSG00000196937	TRUE	TRUE	FALSE	AT1_B	0.262	0.001	O	3	-1.93236
CPI-SS0B02DE712	EGFR_NRG1	ENSG00000146648	ENSG00000157168	TRUE	TRUE	TRUE	AT1_B	1.37	0.001	O	3	0.454176
CPI-SS09375CA29	ADGRL1_NRG1	ENSG00000072071	ENSG00000157168	TRUE	TRUE	TRUE	AT1_B	0.418	0.001	O	3	-1.25843
CPI-SS0BF9FA3F2	ERBB3_NRG1	ENSG00000065361	ENSG00000157168	TRUE	TRUE	TRUE	AT1_B	0.63	0.001	O	3	-0.666576
CPI-SS0055264F3	EGFR_TGFB1	ENSG00000146648	ENSG00000105329	TRUE	TRUE	FALSE	AT1_B	1.537	0.001	O	3	0.620117
CPI-SS088A0A760	EGFR_COPA	ENSG00000146648	ENSG00000122218	TRUE	TRUE	FALSE	AT1_B	1.326	0.001	O	3	0.407081
CPI-SS00D9A0644	FGFR2_CD83	ENSG00000066468	ENSG00000112149	TRUE	TRUE	TRUE	AT1_B	0.767	0.001	O	3	-0.382702
CPI-SS0BD5C2A23	NRG1_ERBB4	ENSG00000157168	ENSG00000178568	TRUE	TRUE	TRUE	AT1_B	1.098	0.001	O	3	0.134878
CPI-SS0BAB460FF	ANGPT2_TEK	ENSG00000091879	ENSG00000120156	TRUE	FALSE	TRUE	AT1_B	0.431	0.001	O	3	-1.21424
CPI-SS0A915097A	GRIN2D_IL16	ENSG00000105464	ENSG00000172349	TRUE	TRUE	FALSE	AT1_B	0.182	0.001	O	3	-2.45799
CPI-SS0B9B3870A	VEGFA_FLT1	ENSG00000112715	ENSG00000102755	TRUE	FALSE	TRUE	AT1_B	1.177	0.001	O	3	0.235114
CPI-SC0672FBD31	COL4A1_a1b1 complex	ENSG00000187498		TRUE	FALSE	FALSE	AT1_B	0.746	0.001	O	3	-0.422752
CPI-SC0458F68A5	COL4A2_a1b1 complex	ENSG00000134871		TRUE	FALSE	FALSE	AT1_B	1.101	0.001	O	3	0.138814
CPI-SC05992FDC8	COL5A1_a1b1 complex	ENSG00000130635		TRUE	FALSE	FALSE	AT1_B	0.407	0.001	O	3	-1.2969
CPI-SC02F06FF62	COL8A1_a1b1 complex	ENSG00000144810		TRUE	FALSE	FALSE	AT1_B	0.366	0.001	O	3	-1.45008
CPI-SC0EC572716	COL4A5_a1b1 complex	ENSG00000188153		TRUE	FALSE	FALSE	AT1_B	1.001	0.001	O	3	0.00144197
CPI-SC091173D82	COL4A4_a1b1 complex	ENSG00000081052		TRUE	FALSE	FALSE	AT1_B	1.107	0.001	O	3	0.146655
CPI-SC07FB88720	COL4A3_a1b1 complex	ENSG00000169031		TRUE	FALSE	FALSE	AT1_B	1.308	0.001	O	3	0.387363
CPI-SC0BA41B0D3	COL19A1_a1b1 complex	ENSG00000082293		TRUE	FALSE	FALSE	AT1_B	0.332	0.001	O	3	-1.59074
CPI-SC09C06C70F	COL21A1_a1b1 complex	ENSG00000124749		TRUE	FALSE	FALSE	AT1_B	0.334	0.005	O	2.30103	-1.58208
CPI-SC004A436C5	COL12A1_a1b1 complex	ENSG00000111799		TRUE	FALSE	FALSE	AT1_B	0.933	0.001	O	3	-0.100051
CPI-SC0EEF3A379	LAMC1_a6b1 complex	ENSG00000135862		TRUE	FALSE	FALSE	AT1_B	0.545	0.001	O	3	-0.875672
CPI-SC0B6D68FD5	ICAM1_aMb2 complex	ENSG00000090339		FALSE	TRUE	FALSE	AT1_B	0.447	0.001	O	3	-1.16165
CPI-SC0A9458008	ICAM1_aXb2 complex	ENSG00000090339		FALSE	TRUE	FALSE	AT1_B	0.447	0.001	O	3	-1.16165
CPI-SS0A8627ED6	PVR_CD226	ENSG00000073008	ENSG00000150637	TRUE	TRUE	TRUE	AT1_DC	0.475	0.001	O	3	-1.074
CPI-SS0F1A060D4	PVR_NECTIN3	ENSG00000073008	ENSG00000177707	TRUE	TRUE	FALSE	AT1_DC	0.424	0.001	O	3	-1.23786
CPI-SS0B990492C	CADM1_NECTIN3	ENSG00000182985	ENSG00000177707	FALSE	FALSE	FALSE	AT1_DC	1.105	0.001	O	3	0.144046
CPI-SS02FBD007E	NECTIN2_NECTIN3	ENSG00000130202	ENSG00000177707	FALSE	TRUE	FALSE	AT1_DC	0.527	0.001	O	3	-0.924125
CPI-SS0889E281D	CADM1_CADM1	ENSG00000182985	ENSG00000182985	FALSE	FALSE	FALSE	AT1_DC	1.464	0.001	O	3	0.549916
CPI-SS0178F5C45	TGFB2_TGFBR3	ENSG00000092969	ENSG00000069702	TRUE	FALSE	TRUE	AT1_DC	0.593	0.001	O	3	-0.753896
CPI-SS0B02DE712	EGFR_NRG1	ENSG00000146648	ENSG00000157168	TRUE	TRUE	TRUE	AT1_DC	1.214	0.001	O	3	0.279768
CPI-SS0BF9FA3F2	ERBB3_NRG1	ENSG00000065361	ENSG00000157168	TRUE	TRUE	TRUE	AT1_DC	0.474	0.001	O	3	-1.07704
CPI-SS0055264F3	EGFR_TGFB1	ENSG00000146648	ENSG00000105329	TRUE	TRUE	FALSE	AT1_DC	1.436	0.001	O	3	0.522056
CPI-SS08CA619FE	EGFR_GRN	ENSG00000146648	ENSG00000030582	TRUE	TRUE	FALSE	AT1_DC	1.407	0.001	O	3	0.492622
CPI-SS088A0A760	EGFR_COPA	ENSG00000146648	ENSG00000122218	TRUE	TRUE	FALSE	AT1_DC	1.365	0.001	O	3	0.448901
CPI-SS09A36B221	BDNF_SORT1	ENSG00000176697	ENSG00000134243	TRUE	FALSE	TRUE	AT1_DC	0.406	0.001	O	3	-1.30045
CPI-SS02C29C238	FGFR3_NECTIN1	ENSG00000068078	ENSG00000110400	TRUE	TRUE	TRUE	AT1_DC	0.202	0.001	O	3	-2.30757
CPI-SS060B82BBC	JAG1_NOTCH2	ENSG00000101384	ENSG00000134250	FALSE	FALSE	TRUE	AT1_DC	0.515	0.001	O	3	-0.957356
CPI-SS08920B6FF	PODXL_SELL	ENSG00000128567	ENSG00000188404	FALSE	FALSE	FALSE	AT1_DC	0.234	0.001	O	3	-2.09542
CPI-SS0BD5C2A23	NRG1_ERBB4	ENSG00000157168	ENSG00000178568	TRUE	TRUE	TRUE	AT1_DC	1.093	0.001	O	3	0.128293
CPI-SS0BAB460FF	ANGPT2_TEK	ENSG00000091879	ENSG00000120156	TRUE	FALSE	TRUE	AT1_DC	0.445	0.001	O	3	-1.16812
CPI-SS0B9B3870A	VEGFA_FLT1	ENSG00000112715	ENSG00000102755	TRUE	FALSE	TRUE	AT1_DC	1.203	0.001	O	3	0.266637
CPI-SS05B1FA8A8	LRP6_CKLF	ENSG00000070018	ENSG00000217555	TRUE	TRUE	FALSE	AT1_DC	0.369	0.001	O	3	-1.43831
CPI-SS01560CA22	CD99_PILRA	ENSG00000002586	ENSG00000085514	TRUE	FALSE	TRUE	AT1_DC	0.881	0.001	O	3	-0.182786
CPI-SS0412C803A	TNFRSF8_TNFSF8	ENSG00000120949	ENSG00000106952	FALSE	TRUE	FALSE	AT1_DC	0.315	0.001	O	3	-1.66658
CPI-SC0672FBD31	COL4A1_a1b1 complex	ENSG00000187498		TRUE	FALSE	FALSE	AT1_DC	0.735	0.001	O	3	-0.444184
CPI-SC0458F68A5	COL4A2_a1b1 complex	ENSG00000134871		TRUE	FALSE	FALSE	AT1_DC	1.09	0.001	O	3	0.124328
CPI-SC05992FDC8	COL5A1_a1b1 complex	ENSG00000130635		TRUE	FALSE	FALSE	AT1_DC	0.396	0.001	O	3	-1.33643
CPI-SC02F06FF62	COL8A1_a1b1 complex	ENSG00000144810		TRUE	FALSE	FALSE	AT1_DC	0.355	0.001	O	3	-1.49411
CPI-SC0EC572716	COL4A5_a1b1 complex	ENSG00000188153		TRUE	FALSE	FALSE	AT1_DC	0.99	0.001	O	3	-0.0144996
CPI-SC091173D82	COL4A4_a1b1 complex	ENSG00000081052		TRUE	FALSE	FALSE	AT1_DC	1.096	0.001	O	3	0.132248
CPI-SC07FB88720	COL4A3_a1b1 complex	ENSG00000169031		TRUE	FALSE	FALSE	AT1_DC	1.297	0.001	O	3	0.375178
CPI-SC0BA41B0D3	COL19A1_a1b1 complex	ENSG00000082293		TRUE	FALSE	FALSE	AT1_DC	0.321	0.001	O	3	-1.63935
CPI-SC004A436C5	COL12A1_a1b1 complex	ENSG00000111799		TRUE	FALSE	FALSE	AT1_DC	0.922	0.001	O	3	-0.117161
CPI-SC0EEF3A379	LAMC1_a6b1 complex	ENSG00000135862		TRUE	FALSE	FALSE	AT1_DC	0.534	0.001	O	3	-0.905088
CPI-SC0B6D68FD5	ICAM1_aMb2 complex	ENSG00000090339		FALSE	TRUE	FALSE	AT1_DC	0.571	0.001	O	3	-0.808437
CPI-SC0C3E2D267	F10_aMb2 complex	ENSG00000126218		TRUE	FALSE	FALSE	AT1_DC	0.317	0.001	O	3	-1.65745
CPI-SC0A9458008	ICAM1_aXb2 complex	ENSG00000090339		FALSE	TRUE	FALSE	AT1_DC	0.571	0.001	O	3	-0.808437
CPI-SC03DD946B2	TGFB2_TGFbeta receptor1	ENSG00000092969		TRUE	FALSE	TRUE	AT1_DC	0.43	0.001	O	3	-1.21759
CPI-SC032246C72	TGFB2_TGFbeta receptor2	ENSG00000092969		TRUE	FALSE	TRUE	AT1_DC	0.343	0.001	O	3	-1.54372
CPI-SS0889E281D	CADM1_CADM1	ENSG00000182985	ENSG00000182985	FALSE	FALSE	FALSE	AT1_FGR	1.374	0.001	O	3	0.458382
CPI-SS0055264F3	EGFR_TGFB1	ENSG00000146648	ENSG00000105329	TRUE	TRUE	FALSE	AT1_FGR	1.511	0.001	O	3	0.595504
CPI-SS08CA619FE	EGFR_GRN	ENSG00000146648	ENSG00000030582	TRUE	TRUE	FALSE	AT1_FGR	1.268	0.001	O	3	0.342555
CPI-SS088A0A760	EGFR_COPA	ENSG00000146648	ENSG00000122218	TRUE	TRUE	FALSE	AT1_FGR	1.396	0.001	O	3	0.481299
CPI-SS09A36B221	BDNF_SORT1	ENSG00000176697	ENSG00000134243	TRUE	FALSE	TRUE	AT1_FGR	0.316	0.001	O	3	-1.662
CPI-SS00D9A0644	FGFR2_CD83	ENSG00000066468	ENSG00000112149	TRUE	TRUE	TRUE	AT1_FGR	0.732	0.001	O	3	-0.450084
CPI-SS060B82BBC	JAG1_NOTCH2	ENSG00000101384	ENSG00000134250	FALSE	FALSE	TRUE	AT1_FGR	0.862	0.001	O	3	-0.21424
CPI-SS0BD5C2A23	NRG1_ERBB4	ENSG00000157168	ENSG00000178568	TRUE	TRUE	TRUE	AT1_FGR	1.067	0.001	O	3	0.0935602
CPI-SS0BAB460FF	ANGPT2_TEK	ENSG00000091879	ENSG00000120156	TRUE	FALSE	TRUE	AT1_FGR	0.434	0.001	O	3	-1.20423
CPI-SS0B9B3870A	VEGFA_FLT1	ENSG00000112715	ENSG00000102755	TRUE	FALSE	TRUE	AT1_FGR	1.181	0.001	O	3	0.240009
CPI-SS061A7E099	CD55_ADGRE5	ENSG00000196352	ENSG00000123146	TRUE	TRUE	TRUE	AT1_FGR	1.142	0.001	O	3	0.191563
CPI-SS01560CA22	CD99_PILRA	ENSG00000002586	ENSG00000085514	TRUE	FALSE	TRUE	AT1_FGR	1.495	0.001	O	3	0.580145
CPI-SS0412C803A	TNFRSF8_TNFSF8	ENSG00000120949	ENSG00000106952	FALSE	TRUE	FALSE	AT1_FGR	0.323	0.001	O	3	-1.63039
CPI-SC0672FBD31	COL4A1_a1b1 complex	ENSG00000187498		TRUE	FALSE	FALSE	AT1_FGR	0.761	0.001	O	3	-0.394032
CPI-SC0458F68A5	COL4A2_a1b1 complex	ENSG00000134871		TRUE	FALSE	FALSE	AT1_FGR	1.116	0.001	O	3	0.158337
CPI-SC05992FDC8	COL5A1_a1b1 complex	ENSG00000130635		TRUE	FALSE	FALSE	AT1_FGR	0.422	0.001	O	3	-1.24469
CPI-SC02F06FF62	COL8A1_a1b1 complex	ENSG00000144810		TRUE	FALSE	FALSE	AT1_FGR	0.381	0.001	O	3	-1.39214
CPI-SC0EC572716	COL4A5_a1b1 complex	ENSG00000188153		TRUE	FALSE	FALSE	AT1_FGR	1.016	0.001	O	3	0.0229004
CPI-SC091173D82	COL4A4_a1b1 complex	ENSG00000081052		TRUE	FALSE	FALSE	AT1_FGR	1.122	0.001	O	3	0.166073
CPI-SC07FB88720	COL4A3_a1b1 complex	ENSG00000169031		TRUE	FALSE	FALSE	AT1_FGR	1.323	0.001	O	3	0.403813
CPI-SC0DA5EFA18	COL4A6_a1b1 complex	ENSG00000197565		TRUE	FALSE	FALSE	AT1_FGR	0.345	0.005	O	2.30103	-1.53533
CPI-SC0BA41B0D3	COL19A1_a1b1 complex	ENSG00000082293		TRUE	FALSE	FALSE	AT1_FGR	0.347	0.001	O	3	-1.52699
CPI-SC09C06C70F	COL21A1_a1b1 complex	ENSG00000124749		TRUE	FALSE	FALSE	AT1_FGR	0.348	0.005	O	2.30103	-1.52284
CPI-SC004A436C5	COL12A1_a1b1 complex	ENSG00000111799		TRUE	FALSE	FALSE	AT1_FGR	0.948	0.001	O	3	-0.077041
CPI-SC0E9C058EB	PLAUR_a4b1 complex	ENSG00000011422		TRUE	TRUE	FALSE	AT1_FGR	0.309	0.005	O	2.30103	-1.69432
CPI-SC0EEF3A379	LAMC1_a6b1 complex	ENSG00000135862		TRUE	FALSE	FALSE	AT1_FGR	0.56	0.001	O	3	-0.836501
CPI-SC0B6D68FD5	ICAM1_aMb2 complex	ENSG00000090339		FALSE	TRUE	FALSE	AT1_FGR	0.793	0.001	O	3	-0.334607
CPI-SC0C3E2D267	F10_aMb2 complex	ENSG00000126218		TRUE	FALSE	FALSE	AT1_FGR	0.539	0.001	O	3	-0.891643
CPI-SC0A9458008	ICAM1_aXb2 complex	ENSG00000090339		FALSE	TRUE	FALSE	AT1_FGR	0.793	0.001	O	3	-0.334607
CPI-SS0889E281D	CADM1_CADM1	ENSG00000182985	ENSG00000182985	FALSE	FALSE	FALSE	AT1_IM	1.289	0.001	O	3	0.366252
CPI-SS0755A26DD	FGF1_FGFR1	ENSG00000113578	ENSG00000077782	TRUE	FALSE	TRUE	AT1_IM	0.237	0.001	O	3	-2.07704
CPI-SS0055264F3	EGFR_TGFB1	ENSG00000146648	ENSG00000105329	TRUE	TRUE	FALSE	AT1_IM	1.502	0.001	O	3	0.586885
CPI-SS08CA619FE	EGFR_GRN	ENSG00000146648	ENSG00000030582	TRUE	TRUE	FALSE	AT1_IM	1.281	0.001	O	3	0.35727
CPI-SS088A0A760	EGFR_COPA	ENSG00000146648	ENSG00000122218	TRUE	TRUE	FALSE	AT1_IM	1.327	0.001	O	3	0.408168
CPI-SS09A36B221	BDNF_SORT1	ENSG00000176697	ENSG00000134243	TRUE	FALSE	TRUE	AT1_IM	0.454	0.001	O	3	-1.13924
CPI-SS00D9A0644	FGFR2_CD83	ENSG00000066468	ENSG00000112149	TRUE	TRUE	TRUE	AT1_IM	0.699	0.001	O	3	-0.516636
CPI-SS060B82BBC	JAG1_NOTCH2	ENSG00000101384	ENSG00000134250	FALSE	FALSE	TRUE	AT1_IM	0.498	0.001	O	3	-1.00578
CPI-SS0BD5C2A23	NRG1_ERBB4	ENSG00000157168	ENSG00000178568	TRUE	TRUE	TRUE	AT1_IM	1.053	0.001	O	3	0.0745054
CPI-SS0BAB460FF	ANGPT2_TEK	ENSG00000091879	ENSG00000120156	TRUE	FALSE	TRUE	AT1_IM	0.428	0.001	O	3	-1.22432
CPI-SS0B9B3870A	VEGFA_FLT1	ENSG00000112715	ENSG00000102755	TRUE	FALSE	TRUE	AT1_IM	1.175	0.001	O	3	0.232661
CPI-SS031E35270	RLN3_RXFP1	ENSG00000171136	ENSG00000171509	TRUE	FALSE	TRUE	AT1_IM	0.199	0.001	O	3	-2.32916
CPI-SS07F60834D	MET_HGF	ENSG00000105976	ENSG00000019991	TRUE	TRUE	FALSE	AT1_IM	0.252	0.001	O	3	-1.9885
CPI-SS01560CA22	CD99_PILRA	ENSG00000002586	ENSG00000085514	TRUE	FALSE	TRUE	AT1_IM	1.063	0.001	O	3	0.0881416
CPI-SS0412C803A	TNFRSF8_TNFSF8	ENSG00000120949	ENSG00000106952	FALSE	TRUE	FALSE	AT1_IM	0.371	0.001	O	3	-1.43051
CPI-SS0D0252D87	AXL_IL15RA	ENSG00000167601	ENSG00000134470	TRUE	TRUE	TRUE	AT1_IM	0.259	0.005	O	2.30103	-1.94898
CPI-SC0672FBD31	COL4A1_a1b1 complex	ENSG00000187498		TRUE	FALSE	FALSE	AT1_IM	0.706	0.001	O	3	-0.50226
CPI-SC0458F68A5	COL4A2_a1b1 complex	ENSG00000134871		TRUE	FALSE	FALSE	AT1_IM	1.061	0.001	O	3	0.0854247
CPI-SC05992FDC8	COL5A1_a1b1 complex	ENSG00000130635		TRUE	FALSE	FALSE	AT1_IM	0.367	0.001	O	3	-1.44615
CPI-SC02F06FF62	COL8A1_a1b1 complex	ENSG00000144810		TRUE	FALSE	FALSE	AT1_IM	0.326	0.001	O	3	-1.61706
CPI-SC0EC572716	COL4A5_a1b1 complex	ENSG00000188153		TRUE	FALSE	FALSE	AT1_IM	0.961	0.001	O	3	-0.0573917
CPI-SC091173D82	COL4A4_a1b1 complex	ENSG00000081052		TRUE	FALSE	FALSE	AT1_IM	1.066	0.001	O	3	0.0922074
CPI-SC07FB88720	COL4A3_a1b1 complex	ENSG00000169031		TRUE	FALSE	FALSE	AT1_IM	1.268	0.001	O	3	0.342555
CPI-SC004A436C5	COL12A1_a1b1 complex	ENSG00000111799		TRUE	FALSE	FALSE	AT1_IM	0.893	0.001	O	3	-0.163268
CPI-SC0847A64D2	FN1_aVb5 complex	ENSG00000115414		TRUE	FALSE	FALSE	AT1_IM	0.413	0.001	O	3	-1.27579
CPI-SC0EEF3A379	LAMC1_a6b1 complex	ENSG00000135862		TRUE	FALSE	FALSE	AT1_IM	0.505	0.001	O	3	-0.985645
CPI-SC03DD946B2	TGFB2_TGFbeta receptor1	ENSG00000092969		TRUE	FALSE	TRUE	AT1_IM	0.694	0.001	O	3	-0.526992
CPI-SC032246C72	TGFB2_TGFbeta receptor2	ENSG00000092969		TRUE	FALSE	TRUE	AT1_IM	0.328	0.001	O	3	-1.60823
CPI-SS0889E281D	CADM1_CADM1	ENSG00000182985	ENSG00000182985	FALSE	FALSE	FALSE	AT1_MC	1.114	0.001	O	3	0.155749
CPI-SS0CC5DCE80	CDH1_KLRG1	ENSG00000039068	ENSG00000139187	FALSE	FALSE	TRUE	AT1_MC	1.063	0.001	O	3	0.0881416
CPI-SS0755A26DD	FGF1_FGFR1	ENSG00000113578	ENSG00000077782	TRUE	FALSE	TRUE	AT1_MC	0.293	0.001	O	3	-1.77103
CPI-SS0B02DE712	EGFR_NRG1	ENSG00000146648	ENSG00000157168	TRUE	TRUE	TRUE	AT1_MC	1.239	0.001	O	3	0.309176
CPI-SS09375CA29	ADGRL1_NRG1	ENSG00000072071	ENSG00000157168	TRUE	TRUE	TRUE	AT1_MC	0.287	0.005	O	2.30103	-1.80088
CPI-SS0BF9FA3F2	ERBB3_NRG1	ENSG00000065361	ENSG00000157168	TRUE	TRUE	TRUE	AT1_MC	0.499	0.001	O	3	-1.00289
CPI-SS0055264F3	EGFR_TGFB1	ENSG00000146648	ENSG00000105329	TRUE	TRUE	FALSE	AT1_MC	1.481	0.001	O	3	0.566572
CPI-SS088A0A760	EGFR_COPA	ENSG00000146648	ENSG00000122218	TRUE	TRUE	FALSE	AT1_MC	1.428	0.001	O	3	0.513996
CPI-SS0E00478B4	NRP2_VEGFA	ENSG00000118257	ENSG00000112715	TRUE	TRUE	FALSE	AT1_MC	0.527	0.001	O	3	-0.924125
CPI-SS09A36B221	BDNF_SORT1	ENSG00000176697	ENSG00000134243	TRUE	FALSE	TRUE	AT1_MC	0.929	0.001	O	3	-0.106249
CPI-SS07CCAD9BF	GRN_SORT1	ENSG00000030582	ENSG00000134243	TRUE	FALSE	TRUE	AT1_MC	0.852	0.001	O	3	-0.231075
CPI-SS04F3A1E5C	COPA_SORT1	ENSG00000122218	ENSG00000134243	TRUE	FALSE	TRUE	AT1_MC	1.005	0.001	O	3	0.0071955
CPI-SS0898D7F7F	TNFRSF10B_TNFSF10	ENSG00000120889	ENSG00000121858	TRUE	TRUE	FALSE	AT1_MC	0.387	0.001	O	3	-1.36959
CPI-SS00D9A0644	FGFR2_CD83	ENSG00000066468	ENSG00000112149	TRUE	TRUE	TRUE	AT1_MC	0.681	0.005	O	2.30103	-0.554273
CPI-SS0BD5C2A23	NRG1_ERBB4	ENSG00000157168	ENSG00000178568	TRUE	TRUE	TRUE	AT1_MC	1.043	0.001	O	3	0.0607392
CPI-SS0D0252D87	AXL_IL15RA	ENSG00000167601	ENSG00000134470	TRUE	TRUE	TRUE	AT1_MC	0.795	0.001	O	3	-0.330973
CPI-SC0847A64D2	FN1_aVb5 complex	ENSG00000115414		TRUE	FALSE	FALSE	AT1_MC	0.41	0.005	O	2.30103	-1.2863
CPI-CS07B61574B	LIFR_LIF		ENSG00000128342	TRUE	TRUE	FALSE	AT1_MC	0.504	0.001	O	3	-0.988504
CPI-SC032246C72	TGFB2_TGFbeta receptor2	ENSG00000092969		TRUE	FALSE	TRUE	AT1_MC	0.406	0.001	O	3	-1.30045
CPI-SS0889E281D	CADM1_CADM1	ENSG00000182985	ENSG00000182985	FALSE	FALSE	FALSE	AT1_Pla	1.539	0.001	O	3	0.621993
CPI-SS055E061C9	LAMP1_FAM3C	ENSG00000185896	ENSG00000196937	TRUE	TRUE	FALSE	AT1_Pla	0.523	0.001	O	3	-0.935117
CPI-SS02904BE32	GLRA2_FAM3C	ENSG00000101958	ENSG00000196937	TRUE	TRUE	FALSE	AT1_Pla	0.523	0.001	O	3	-0.935117
CPI-SS0055264F3	EGFR_TGFB1	ENSG00000146648	ENSG00000105329	TRUE	TRUE	FALSE	AT1_Pla	1.304	0.001	O	3	0.382944
CPI-SS088A0A760	EGFR_COPA	ENSG00000146648	ENSG00000122218	TRUE	TRUE	FALSE	AT1_Pla	1.473	0.001	O	3	0.558757
CPI-SS09A36B221	BDNF_SORT1	ENSG00000176697	ENSG00000134243	TRUE	FALSE	TRUE	AT1_Pla	0.37	0.001	O	3	-1.4344
CPI-SS0BD5C2A23	NRG1_ERBB4	ENSG00000157168	ENSG00000178568	TRUE	TRUE	TRUE	AT1_Pla	1.122	0.001	O	3	0.166073
CPI-SS0BAB460FF	ANGPT2_TEK	ENSG00000091879	ENSG00000120156	TRUE	FALSE	TRUE	AT1_Pla	0.441	0.001	O	3	-1.18115
CPI-SS0B9B3870A	VEGFA_FLT1	ENSG00000112715	ENSG00000102755	TRUE	FALSE	TRUE	AT1_Pla	1.171	0.001	O	3	0.227741
CPI-SC0672FBD31	COL4A1_a1b1 complex	ENSG00000187498		TRUE	FALSE	FALSE	AT1_Pla	0.731	0.001	O	3	-0.452057
CPI-SC0458F68A5	COL4A2_a1b1 complex	ENSG00000134871		TRUE	FALSE	FALSE	AT1_Pla	1.085	0.001	O	3	0.117695
CPI-SC05992FDC8	COL5A1_a1b1 complex	ENSG00000130635		TRUE	FALSE	FALSE	AT1_Pla	0.392	0.001	O	3	-1.35107
CPI-SC02F06FF62	COL8A1_a1b1 complex	ENSG00000144810		TRUE	FALSE	FALSE	AT1_Pla	0.351	0.001	O	3	-1.51046
CPI-SC0EC572716	COL4A5_a1b1 complex	ENSG00000188153		TRUE	FALSE	FALSE	AT1_Pla	0.986	0.001	O	3	-0.0203404
CPI-SC091173D82	COL4A4_a1b1 complex	ENSG00000081052		TRUE	FALSE	FALSE	AT1_Pla	1.091	0.001	O	3	0.125651
CPI-SC07FB88720	COL4A3_a1b1 complex	ENSG00000169031		TRUE	FALSE	FALSE	AT1_Pla	1.293	0.001	O	3	0.370722
CPI-SC0BA41B0D3	COL19A1_a1b1 complex	ENSG00000082293		TRUE	FALSE	FALSE	AT1_Pla	0.317	0.001	O	3	-1.65745
CPI-SC004A436C5	COL12A1_a1b1 complex	ENSG00000111799		TRUE	FALSE	FALSE	AT1_Pla	0.918	0.001	O	3	-0.123434
CPI-SC0EEF3A379	LAMC1_a6b1 complex	ENSG00000135862		TRUE	FALSE	FALSE	AT1_Pla	0.529	0.001	O	3	-0.91866
CPI-CS0C16967C6	ACVR1_BMPR2_BMP6		ENSG00000153162	TRUE	TRUE	FALSE	AT1_Pla	0.534	0.001	O	3	-0.905088
CPI-CS0FFBA02F8	ACVR_1A2A receptor_BMP6		ENSG00000153162	TRUE	TRUE	FALSE	AT1_Pla	0.607	0.001	O	3	-0.720232
CPI-CS0F6CFB979	BMPR1A_BMPR2_BMP6		ENSG00000153162	TRUE	TRUE	FALSE	AT1_Pla	0.871	0.001	O	3	-0.199255
CPI-CS0247DA882	BMR1A_ACR2A_BMP6		ENSG00000153162	TRUE	TRUE	FALSE	AT1_Pla	0.607	0.001	O	3	-0.720232
CPI-SC032246C72	TGFB2_TGFbeta receptor2	ENSG00000092969		TRUE	FALSE	TRUE	AT1_Pla	0.471	0.001	O	3	-1.0862
CPI-SS0B84DAE3D	PVR_CD96	ENSG00000073008	ENSG00000153283	TRUE	TRUE	TRUE	AT1_T	0.586	0.001	O	3	-0.771027
CPI-SS0A8627ED6	PVR_CD226	ENSG00000073008	ENSG00000150637	TRUE	TRUE	TRUE	AT1_T	0.477	0.001	O	3	-1.06794
CPI-SS0889E281D	CADM1_CADM1	ENSG00000182985	ENSG00000182985	FALSE	FALSE	FALSE	AT1_T	1.194	0.001	O	3	0.255803
CPI-SS0CC5DCE80	CDH1_KLRG1	ENSG00000039068	ENSG00000139187	FALSE	FALSE	TRUE	AT1_T	0.902	0.001	O	3	-0.148801
CPI-SS068C742A1	FGF1_TGFBR3	ENSG00000113578	ENSG00000069702	TRUE	FALSE	TRUE	AT1_T	0.576	0.001	O	3	-0.795859
CPI-SS0178F5C45	TGFB2_TGFBR3	ENSG00000092969	ENSG00000069702	TRUE	FALSE	TRUE	AT1_T	0.687	0.001	O	3	-0.541618
CPI-SS0055264F3	EGFR_TGFB1	ENSG00000146648	ENSG00000105329	TRUE	TRUE	FALSE	AT1_T	1.907	0.001	O	3	0.931305
CPI-SS088A0A760	EGFR_COPA	ENSG00000146648	ENSG00000122218	TRUE	TRUE	FALSE	AT1_T	1.332	0.001	O	3	0.413594
CPI-SS09A36B221	BDNF_SORT1	ENSG00000176697	ENSG00000134243	TRUE	FALSE	TRUE	AT1_T	0.331	0.001	O	3	-1.5951
CPI-SS0CCCF7C69	PLXNB1_SEMA4D	ENSG00000164050	ENSG00000187764	TRUE	TRUE	TRUE	AT1_T	0.451	0.001	O	3	-1.1488
CPI-SS0BD5C2A23	NRG1_ERBB4	ENSG00000157168	ENSG00000178568	TRUE	TRUE	TRUE	AT1_T	1.097	0.001	O	3	0.133564
CPI-SS0BAB460FF	ANGPT2_TEK	ENSG00000091879	ENSG00000120156	TRUE	FALSE	TRUE	AT1_T	0.442	0.001	O	3	-1.17788
CPI-SS0B9B3870A	VEGFA_FLT1	ENSG00000112715	ENSG00000102755	TRUE	FALSE	TRUE	AT1_T	1.182	0.001	O	3	0.24123
CPI-SS031E35270	RLN3_RXFP1	ENSG00000171136	ENSG00000171509	TRUE	FALSE	TRUE	AT1_T	0.203	0.001	O	3	-2.30045
CPI-SS061A7E099	CD55_ADGRE5	ENSG00000196352	ENSG00000123146	TRUE	TRUE	TRUE	AT1_T	1.179	0.001	O	3	0.237564
CPI-SC0672FBD31	COL4A1_a1b1 complex	ENSG00000187498		TRUE	FALSE	FALSE	AT1_T	0.706	0.001	O	3	-0.50226
CPI-SC0458F68A5	COL4A2_a1b1 complex	ENSG00000134871		TRUE	FALSE	FALSE	AT1_T	1.061	0.001	O	3	0.0854247
CPI-SC05992FDC8	COL5A1_a1b1 complex	ENSG00000130635		TRUE	FALSE	FALSE	AT1_T	0.368	0.001	O	3	-1.44222
CPI-SC02F06FF62	COL8A1_a1b1 complex	ENSG00000144810		TRUE	FALSE	FALSE	AT1_T	0.326	0.001	O	3	-1.61706
CPI-SC0EC572716	COL4A5_a1b1 complex	ENSG00000188153		TRUE	FALSE	FALSE	AT1_T	0.961	0.001	O	3	-0.0573917
CPI-SC091173D82	COL4A4_a1b1 complex	ENSG00000081052		TRUE	FALSE	FALSE	AT1_T	1.067	0.001	O	3	0.0935602
CPI-SC07FB88720	COL4A3_a1b1 complex	ENSG00000169031		TRUE	FALSE	FALSE	AT1_T	1.268	0.001	O	3	0.342555
CPI-SC0BA41B0D3	COL19A1_a1b1 complex	ENSG00000082293		TRUE	FALSE	FALSE	AT1_T	0.292	0.005	O	2.30103	-1.77596
CPI-SC004A436C5	COL12A1_a1b1 complex	ENSG00000111799		TRUE	FALSE	FALSE	AT1_T	0.893	0.001	O	3	-0.163268
CPI-SC0EEF3A379	LAMC1_a6b1 complex	ENSG00000135862		TRUE	FALSE	FALSE	AT1_T	0.505	0.001	O	3	-0.985645
CPI-SC0B6D68FD5	ICAM1_aMb2 complex	ENSG00000090339		FALSE	TRUE	FALSE	AT1_T	0.562	0.001	O	3	-0.831358
CPI-SC0C3E2D267	F10_aMb2 complex	ENSG00000126218		TRUE	FALSE	FALSE	AT1_T	0.307	0.001	O	3	-1.70369
CPI-SC0A9458008	ICAM1_aXb2 complex	ENSG00000090339		FALSE	TRUE	FALSE	AT1_T	0.562	0.001	O	3	-0.831358
CPI-SC03DD946B2	TGFB2_TGFbeta receptor1	ENSG00000092969		TRUE	FALSE	TRUE	AT1_T	0.383	0.001	O	3	-1.38458
CPI-SC032246C72	TGFB2_TGFbeta receptor2	ENSG00000092969		TRUE	FALSE	TRUE	AT1_T	0.285	0.001	O	3	-1.81097
CPI-SS0889E281D	CADM1_CADM1	ENSG00000182985	ENSG00000182985	FALSE	FALSE	FALSE	AT1_VCAN	1.224	0.001	O	3	0.291604
CPI-SS0B02DE712	EGFR_NRG1	ENSG00000146648	ENSG00000157168	TRUE	TRUE	TRUE	AT1_VCAN	1.322	0.001	O	3	0.402722
CPI-SS09375CA29	ADGRL1_NRG1	ENSG00000072071	ENSG00000157168	TRUE	TRUE	TRUE	AT1_VCAN	0.37	0.001	O	3	-1.4344
CPI-SS0BF9FA3F2	ERBB3_NRG1	ENSG00000065361	ENSG00000157168	TRUE	TRUE	TRUE	AT1_VCAN	0.582	0.001	O	3	-0.780909
CPI-SS0055264F3	EGFR_TGFB1	ENSG00000146648	ENSG00000105329	TRUE	TRUE	FALSE	AT1_VCAN	1.358	0.001	O	3	0.441483
CPI-SS08CA619FE	EGFR_GRN	ENSG00000146648	ENSG00000030582	TRUE	TRUE	FALSE	AT1_VCAN	1.293	0.001	O	3	0.370722
CPI-SS088A0A760	EGFR_COPA	ENSG00000146648	ENSG00000122218	TRUE	TRUE	FALSE	AT1_VCAN	1.308	0.001	O	3	0.387363
CPI-SS09A36B221	BDNF_SORT1	ENSG00000176697	ENSG00000134243	TRUE	FALSE	TRUE	AT1_VCAN	0.381	0.001	O	3	-1.39214
CPI-SS060B82BBC	JAG1_NOTCH2	ENSG00000101384	ENSG00000134250	FALSE	FALSE	TRUE	AT1_VCAN	0.543	0.001	O	3	-0.880976
CPI-SS0BD5C2A23	NRG1_ERBB4	ENSG00000157168	ENSG00000178568	TRUE	TRUE	TRUE	AT1_VCAN	1.113	0.001	O	3	0.154454
CPI-SS0BAB460FF	ANGPT2_TEK	ENSG00000091879	ENSG00000120156	TRUE	FALSE	TRUE	AT1_VCAN	0.445	0.001	O	3	-1.16812
CPI-SS0B9B3870A	VEGFA_FLT1	ENSG00000112715	ENSG00000102755	TRUE	FALSE	TRUE	AT1_VCAN	1.186	0.001	O	3	0.246104
CPI-SS031E35270	RLN3_RXFP1	ENSG00000171136	ENSG00000171509	TRUE	FALSE	TRUE	AT1_VCAN	0.194	0.001	O	3	-2.36587
CPI-SS01560CA22	CD99_PILRA	ENSG00000002586	ENSG00000085514	TRUE	FALSE	TRUE	AT1_VCAN	1.042	0.001	O	3	0.0593553
CPI-SS0412C803A	TNFRSF8_TNFSF8	ENSG00000120949	ENSG00000106952	FALSE	TRUE	FALSE	AT1_VCAN	0.297	0.001	O	3	-1.75147
CPI-SC0672FBD31	COL4A1_a1b1 complex	ENSG00000187498		TRUE	FALSE	FALSE	AT1_VCAN	0.695	0.001	O	3	-0.524915
CPI-SC0458F68A5	COL4A2_a1b1 complex	ENSG00000134871		TRUE	FALSE	FALSE	AT1_VCAN	1.049	0.001	O	3	0.0690147
CPI-SC05992FDC8	COL5A1_a1b1 complex	ENSG00000130635		TRUE	FALSE	FALSE	AT1_VCAN	0.356	0.001	O	3	-1.49005
CPI-SC02F06FF62	COL8A1_a1b1 complex	ENSG00000144810		TRUE	FALSE	FALSE	AT1_VCAN	0.315	0.001	O	3	-1.66658
CPI-SC0EC572716	COL4A5_a1b1 complex	ENSG00000188153		TRUE	FALSE	FALSE	AT1_VCAN	0.95	0.001	O	3	-0.0740006
CPI-SC091173D82	COL4A4_a1b1 complex	ENSG00000081052		TRUE	FALSE	FALSE	AT1_VCAN	1.055	0.001	O	3	0.077243
CPI-SC07FB88720	COL4A3_a1b1 complex	ENSG00000169031		TRUE	FALSE	FALSE	AT1_VCAN	1.257	0.001	O	3	0.329985
CPI-SC004A436C5	COL12A1_a1b1 complex	ENSG00000111799		TRUE	FALSE	FALSE	AT1_VCAN	0.882	0.001	O	3	-0.181149
CPI-SC0EEF3A379	LAMC1_a6b1 complex	ENSG00000135862		TRUE	FALSE	FALSE	AT1_VCAN	0.494	0.001	O	3	-1.01742
CPI-SC03DD946B2	TGFB2_TGFbeta receptor1	ENSG00000092969		TRUE	FALSE	TRUE	AT1_VCAN	0.415	0.001	O	3	-1.26882
CPI-SC032246C72	TGFB2_TGFbeta receptor2	ENSG00000092969		TRUE	FALSE	TRUE	AT1_VCAN	0.286	0.001	O	3	-1.80591
CPI-SS0F1A060D4	PVR_NECTIN3	ENSG00000073008	ENSG00000177707	TRUE	TRUE	FALSE	AT2_AM	0.19	0.001	O	3	-2.39593
CPI-SS0B990492C	CADM1_NECTIN3	ENSG00000182985	ENSG00000177707	FALSE	FALSE	FALSE	AT2_AM	0.987	0.001	O	3	-0.018878
CPI-SS02FBD007E	NECTIN2_NECTIN3	ENSG00000130202	ENSG00000177707	FALSE	TRUE	FALSE	AT2_AM	0.497	0.001	O	3	-1.00868
CPI-SS0889E281D	CADM1_CADM1	ENSG00000182985	ENSG00000182985	FALSE	FALSE	FALSE	AT2_AM	1.193	0.001	O	3	0.254594
CPI-SS0DC322B61	ROS1_FGFR2	ENSG00000047936	ENSG00000066468	TRUE	TRUE	TRUE	AT2_AM	1.023	0.001	O	3	0.0328061
CPI-SS02904BE32	GLRA2_FAM3C	ENSG00000101958	ENSG00000196937	TRUE	TRUE	FALSE	AT2_AM	0.186	0.001	O	3	-2.42663
CPI-SS0B02DE712	EGFR_NRG1	ENSG00000146648	ENSG00000157168	TRUE	TRUE	TRUE	AT2_AM	0.831	0.001	O	3	-0.26708
CPI-SS0BF9FA3F2	ERBB3_NRG1	ENSG00000065361	ENSG00000157168	TRUE	TRUE	TRUE	AT2_AM	0.456	0.001	O	3	-1.13289
CPI-SS0055264F3	EGFR_TGFB1	ENSG00000146648	ENSG00000105329	TRUE	TRUE	FALSE	AT2_AM	1.052	0.001	O	3	0.0731347
CPI-SS08CA619FE	EGFR_GRN	ENSG00000146648	ENSG00000030582	TRUE	TRUE	FALSE	AT2_AM	1.155	0.001	O	3	0.207893
CPI-SS0DA033F03	TNFRSF1A_GRN	ENSG00000067182	ENSG00000030582	TRUE	TRUE	FALSE	AT2_AM	0.492	0.001	O	3	-1.02327
CPI-SS088A0A760	EGFR_COPA	ENSG00000146648	ENSG00000122218	TRUE	TRUE	FALSE	AT2_AM	1.037	0.001	O	3	0.0524159
CPI-SS0C10824C7	EGFR_HBEGF	ENSG00000146648	ENSG00000113070	TRUE	TRUE	TRUE	AT2_AM	0.853	0.001	O	3	-0.229382
CPI-SS0632A027A	CD44_HBEGF	ENSG00000026508	ENSG00000113070	TRUE	TRUE	TRUE	AT2_AM	0.965	0.001	O	3	-0.0513992
CPI-SS03098AC28	ERBB4_HBEGF	ENSG00000178568	ENSG00000113070	TRUE	TRUE	TRUE	AT2_AM	1.11	0.001	O	3	0.15056
CPI-SS09808DEAE	CD74_APP	ENSG00000019582	ENSG00000142192	FALSE	TRUE	FALSE	AT2_AM	1.431	0.001	O	3	0.517024
CPI-SS033E6DE7E	NRP1_VEGFB	ENSG00000099250	ENSG00000173511	TRUE	TRUE	FALSE	AT2_AM	1.083	0.001	O	3	0.115033
CPI-SS08083B141	NRP1_SEMA3A	ENSG00000099250	ENSG00000075213	TRUE	TRUE	FALSE	AT2_AM	1.033	0.001	O	3	0.0468403
CPI-SS0241A1F57	NRP2_SEMA3C	ENSG00000118257	ENSG00000075223	TRUE	TRUE	FALSE	AT2_AM	0.81	0.001	O	3	-0.304006
CPI-SS07CCAD9BF	GRN_SORT1	ENSG00000030582	ENSG00000134243	TRUE	FALSE	TRUE	AT2_AM	0.563	0.001	O	3	-0.828793
CPI-SS04F3A1E5C	COPA_SORT1	ENSG00000122218	ENSG00000134243	TRUE	FALSE	TRUE	AT2_AM	0.782	0.001	O	3	-0.354759
CPI-SS062DED513	ADCYAP1_VIPR1	ENSG00000141433	ENSG00000114812	TRUE	FALSE	TRUE	AT2_AM	0.162	0.001	O	3	-2.62593
CPI-SS00D9A0644	FGFR2_CD83	ENSG00000066468	ENSG00000112149	TRUE	TRUE	TRUE	AT2_AM	2.037	0.001	O	3	1.02645
CPI-SS02E314589	FGFR2_NECTIN1	ENSG00000066468	ENSG00000110400	TRUE	TRUE	TRUE	AT2_AM	1.765	0.001	O	3	0.819668
CPI-SS02C29C238	FGFR3_NECTIN1	ENSG00000068078	ENSG00000110400	TRUE	TRUE	TRUE	AT2_AM	0.223	0.001	O	3	-2.16488
CPI-SS098F416C1	FGFR2_XPR1	ENSG00000066468	ENSG00000143324	TRUE	TRUE	TRUE	AT2_AM	1.918	0.001	O	3	0.939603
CPI-SS060B82BBC	JAG1_NOTCH2	ENSG00000101384	ENSG00000134250	FALSE	FALSE	TRUE	AT2_AM	0.698	0.001	O	3	-0.518701
CPI-SS02572E1EF	NRG1_LGR4	ENSG00000157168	ENSG00000205213	TRUE	TRUE	TRUE	AT2_AM	0.261	0.001	O	3	-1.93788
CPI-SS02AFCED82	EPHA2_EFNA5	ENSG00000142627	ENSG00000184349	FALSE	TRUE	FALSE	AT2_AM	0.255	0.001	O	3	-1.97143
CPI-SS0BEAB521F	EPHA3_EFNA5	ENSG00000044524	ENSG00000184349	TRUE	TRUE	FALSE	AT2_AM	0.408	0.001	O	3	-1.29336
CPI-SS0B9B3870A	VEGFA_FLT1	ENSG00000112715	ENSG00000102755	TRUE	FALSE	TRUE	AT2_AM	0.333	0.001	O	3	-1.58641
CPI-SS079728E8B	ADORA2B_ENTPD1	ENSG00000170425	ENSG00000138185	FALSE	TRUE	FALSE	AT2_AM	0.482	0.001	O	3	-1.05289
CPI-SS061A7E099	CD55_ADGRE5	ENSG00000196352	ENSG00000123146	TRUE	TRUE	TRUE	AT2_AM	1.022	0.001	O	3	0.0313952
CPI-SS01560CA22	CD99_PILRA	ENSG00000002586	ENSG00000085514	TRUE	FALSE	TRUE	AT2_AM	0.508	0.001	O	3	-0.9771
CPI-SS0D0252D87	AXL_IL15RA	ENSG00000167601	ENSG00000134470	TRUE	TRUE	TRUE	AT2_AM	0.249	0.001	O	3	-2.00578
CPI-SS0BA87E94E	GFRAL_GDF15	ENSG00000187871	ENSG00000130513	TRUE	TRUE	FALSE	AT2_AM	0.2	0.001	O	3	-2.32193
CPI-SC0545E2502	COL5A2_a1b1 complex	ENSG00000204262		TRUE	FALSE	FALSE	AT2_AM	0.302	0.001	O	3	-1.72738
CPI-SC0458F68A5	COL4A2_a1b1 complex	ENSG00000134871		TRUE	FALSE	FALSE	AT2_AM	0.372	0.001	O	3	-1.42663
CPI-SC0EC572716	COL4A5_a1b1 complex	ENSG00000188153		TRUE	FALSE	FALSE	AT2_AM	1.297	0.001	O	3	0.375178
CPI-SC091173D82	COL4A4_a1b1 complex	ENSG00000081052		TRUE	FALSE	FALSE	AT2_AM	0.472	0.001	O	3	-1.08314
CPI-SC07FB88720	COL4A3_a1b1 complex	ENSG00000169031		TRUE	FALSE	FALSE	AT2_AM	0.704	0.001	O	3	-0.506353
CPI-SC0BD4C290F	COL14A1_a1b1 complex	ENSG00000187955		TRUE	FALSE	FALSE	AT2_AM	0.291	0.001	O	3	-1.78091
CPI-SC0DA5EFA18	COL4A6_a1b1 complex	ENSG00000197565		TRUE	FALSE	FALSE	AT2_AM	0.801	0.001	O	3	-0.320126
CPI-SC0BA41B0D3	COL19A1_a1b1 complex	ENSG00000082293		TRUE	FALSE	FALSE	AT2_AM	0.286	0.001	O	3	-1.80591
CPI-SC09C06C70F	COL21A1_a1b1 complex	ENSG00000124749		TRUE	FALSE	FALSE	AT2_AM	0.399	0.001	O	3	-1.32554
CPI-SC070D5A96F	JAM2_a4b1 complex	ENSG00000154721		FALSE	FALSE	FALSE	AT2_AM	0.364	0.001	O	3	-1.45799
CPI-SC0EEF3A379	LAMC1_a6b1 complex	ENSG00000135862		TRUE	FALSE	FALSE	AT2_AM	0.433	0.001	O	3	-1.20756
CPI-SC0527EEE7A	C3_aMb2 complex	ENSG00000125730		TRUE	FALSE	FALSE	AT2_AM	0.322	0.001	O	3	-1.63487
CPI-CS0D238C22B	PlexinA2_complex1_SEMA3A		ENSG00000075213	TRUE	TRUE	FALSE	AT2_AM	0.929	0.001	O	3	-0.106249
CPI-SC03DD946B2	TGFB2_TGFbeta receptor1	ENSG00000092969		TRUE	FALSE	TRUE	AT2_AM	0.641	0.001	O	3	-0.641604
CPI-SC032246C72	TGFB2_TGFbeta receptor2	ENSG00000092969		TRUE	FALSE	TRUE	AT2_AM	0.409	0.001	O	3	-1.28983
CPI-SC0EB8DC52F	CD47_SIRB1 complex	ENSG00000196776		FALSE	TRUE	TRUE	AT2_AM	0.56	0.001	O	3	-0.836501
CPI-SS0F1A060D4	PVR_NECTIN3	ENSG00000073008	ENSG00000177707	TRUE	TRUE	FALSE	AT2_AT1	0.445	0.001	O	3	-1.16812
CPI-SS0B990492C	CADM1_NECTIN3	ENSG00000182985	ENSG00000177707	FALSE	FALSE	FALSE	AT2_AT1	1.242	0.001	O	3	0.312665
CPI-SS02FBD007E	NECTIN2_NECTIN3	ENSG00000130202	ENSG00000177707	FALSE	TRUE	FALSE	AT2_AT1	0.752	0.001	O	3	-0.411195
CPI-SS0889E281D	CADM1_CADM1	ENSG00000182985	ENSG00000182985	FALSE	FALSE	FALSE	AT2_AT1	1.94	0.001	O	3	0.956057
CPI-SS06B86672A	CD44_FGFR2	ENSG00000026508	ENSG00000066468	TRUE	TRUE	TRUE	AT2_AT1	1.232	0.001	O	3	0.301002
CPI-SS0DC322B61	ROS1_FGFR2	ENSG00000047936	ENSG00000066468	TRUE	TRUE	TRUE	AT2_AT1	1.218	0.001	O	3	0.284514
CPI-SS0BF3ED143	FGFR2_FGFR3	ENSG00000066468	ENSG00000068078	TRUE	TRUE	TRUE	AT2_AT1	1.717	0.001	O	3	0.77989
CPI-SS0178F5C45	TGFB2_TGFBR3	ENSG00000092969	ENSG00000069702	TRUE	FALSE	TRUE	AT2_AT1	0.82	0.001	O	3	-0.286304
CPI-SS0B02DE712	EGFR_NRG1	ENSG00000146648	ENSG00000157168	TRUE	TRUE	TRUE	AT2_AT1	1.578	0.001	O	3	0.658097
CPI-SS09375CA29	ADGRL1_NRG1	ENSG00000072071	ENSG00000157168	TRUE	TRUE	TRUE	AT2_AT1	0.955	0.001	O	3	-0.0664274
CPI-SS0BF9FA3F2	ERBB3_NRG1	ENSG00000065361	ENSG00000157168	TRUE	TRUE	TRUE	AT2_AT1	1.202	0.001	O	3	0.265437
CPI-SS0E25CE362	EGFR_TGFA	ENSG00000146648	ENSG00000163235	TRUE	TRUE	FALSE	AT2_AT1	0.786	0.001	O	3	-0.347399
CPI-SS08CA619FE	EGFR_GRN	ENSG00000146648	ENSG00000030582	TRUE	TRUE	FALSE	AT2_AT1	0.8	0.001	O	3	-0.321928
CPI-SS0A19E9C34	EGFR_BTC	ENSG00000146648	ENSG00000174808	TRUE	TRUE	FALSE	AT2_AT1	0.792	0.001	O	3	-0.336428
CPI-SS06BC4D123	ERBB3_BTC	ENSG00000065361	ENSG00000174808	TRUE	TRUE	FALSE	AT2_AT1	0.417	0.001	O	3	-1.26188
CPI-SS088A0A760	EGFR_COPA	ENSG00000146648	ENSG00000122218	TRUE	TRUE	FALSE	AT2_AT1	0.954	0.001	O	3	-0.0679388
CPI-SS0C10824C7	EGFR_HBEGF	ENSG00000146648	ENSG00000113070	TRUE	TRUE	TRUE	AT2_AT1	0.823	0.001	O	3	-0.281036
CPI-SS0632A027A	CD44_HBEGF	ENSG00000026508	ENSG00000113070	TRUE	TRUE	TRUE	AT2_AT1	0.935	0.001	O	3	-0.0969617
CPI-SS03098AC28	ERBB4_HBEGF	ENSG00000178568	ENSG00000113070	TRUE	TRUE	TRUE	AT2_AT1	1.08	0.001	O	3	0.111031
CPI-SS0DE0A486F	NRP1_VEGFA	ENSG00000099250	ENSG00000112715	TRUE	TRUE	FALSE	AT2_AT1	1.966	0.001	O	3	0.975263
CPI-SS0E00478B4	NRP2_VEGFA	ENSG00000118257	ENSG00000112715	TRUE	TRUE	FALSE	AT2_AT1	1.444	0.001	O	3	0.530071
CPI-SS08083B141	NRP1_SEMA3A	ENSG00000099250	ENSG00000075213	TRUE	TRUE	FALSE	AT2_AT1	1.21	0.001	O	3	0.275007
CPI-SS0F15C1AB3	NRP2_SEMA3F	ENSG00000118257	ENSG00000001617	TRUE	TRUE	FALSE	AT2_AT1	0.525	0.001	O	3	-0.929611
CPI-SS0241A1F57	NRP2_SEMA3C	ENSG00000118257	ENSG00000075223	TRUE	TRUE	FALSE	AT2_AT1	0.619	0.001	O	3	-0.691989
CPI-SS0098B5107	ADCYAP1_SCTR	ENSG00000141433	ENSG00000080293	TRUE	FALSE	TRUE	AT2_AT1	0.14	0.001	O	3	-2.8365
CPI-SS03E450F99	EFNA1_EPHA7	ENSG00000169242	ENSG00000135333	TRUE	FALSE	TRUE	AT2_AT1	0.145	0.001	O	3	-2.78588
CPI-SS028688B7B	EFNA5_EPHA7	ENSG00000184349	ENSG00000135333	FALSE	FALSE	TRUE	AT2_AT1	0.558	0.001	O	3	-0.841663
CPI-SS0907A7598	FGFR2_FGF9	ENSG00000066468	ENSG00000102678	TRUE	TRUE	FALSE	AT2_AT1	1.743	0.001	O	3	0.801573
CPI-SS07A9A501C	FGFR3_FGF9	ENSG00000068078	ENSG00000102678	TRUE	TRUE	FALSE	AT2_AT1	0.201	0.001	O	3	-2.31473
CPI-SS02E314589	FGFR2_NECTIN1	ENSG00000066468	ENSG00000110400	TRUE	TRUE	TRUE	AT2_AT1	1.711	0.001	O	3	0.77484
CPI-SS02C29C238	FGFR3_NECTIN1	ENSG00000068078	ENSG00000110400	TRUE	TRUE	TRUE	AT2_AT1	0.169	0.001	O	3	-2.5649
CPI-SS098F416C1	FGFR2_XPR1	ENSG00000066468	ENSG00000143324	TRUE	TRUE	TRUE	AT2_AT1	1.771	0.001	O	3	0.824564
CPI-SS060B82BBC	JAG1_NOTCH2	ENSG00000101384	ENSG00000134250	FALSE	FALSE	TRUE	AT2_AT1	0.521	0.001	O	3	-0.940645
CPI-SS0B99F22A2	JAG1_NOTCH3	ENSG00000101384	ENSG00000074181	FALSE	FALSE	TRUE	AT2_AT1	0.169	0.001	O	3	-2.5649
CPI-SS0F0D7F25C	BTC_ERBB4	ENSG00000174808	ENSG00000178568	TRUE	FALSE	TRUE	AT2_AT1	0.953	0.001	O	3	-0.0694519
CPI-SS0BD5C2A23	NRG1_ERBB4	ENSG00000157168	ENSG00000178568	TRUE	TRUE	TRUE	AT2_AT1	1.009	0.001	O	3	0.0129262
CPI-SS0708FE6FF	NRG1_LSR	ENSG00000157168	ENSG00000105699	TRUE	TRUE	TRUE	AT2_AT1	0.251	0.001	O	3	-1.99424
CPI-SS02572E1EF	NRG1_LGR4	ENSG00000157168	ENSG00000205213	TRUE	TRUE	TRUE	AT2_AT1	0.218	0.001	O	3	-2.1976
CPI-SS02AFCED82	EPHA2_EFNA5	ENSG00000142627	ENSG00000184349	FALSE	TRUE	FALSE	AT2_AT1	0.493	0.001	O	3	-1.02034
CPI-SS0BEAB521F	EPHA3_EFNA5	ENSG00000044524	ENSG00000184349	TRUE	TRUE	FALSE	AT2_AT1	0.646	0.001	O	3	-0.630394
CPI-SS05B1FA8A8	LRP6_CKLF	ENSG00000070018	ENSG00000217555	TRUE	TRUE	FALSE	AT2_AT1	0.462	0.001	O	3	-1.11404
CPI-SC087556B01	COL4A5_a10b1 complex	ENSG00000188153		TRUE	FALSE	FALSE	AT2_AT1	1.176	0.001	O	3	0.233888
CPI-SC00C0800EB	COL4A4_a10b1 complex	ENSG00000081052		TRUE	FALSE	FALSE	AT2_AT1	0.351	0.001	O	3	-1.51046
CPI-SC0A3F146C2	COL4A3_a10b1 complex	ENSG00000169031		TRUE	FALSE	FALSE	AT2_AT1	0.583	0.001	O	3	-0.778432
CPI-SC015980AEB	COL14A1_a10b1 complex	ENSG00000187955		TRUE	FALSE	FALSE	AT2_AT1	0.17	0.005	O	2.30103	-2.55639
CPI-SC05565E8CE	COL4A6_a10b1 complex	ENSG00000197565		TRUE	FALSE	FALSE	AT2_AT1	0.68	0.001	O	3	-0.556393
CPI-SC08938BB1C	COL21A1_a10b1 complex	ENSG00000124749		TRUE	FALSE	FALSE	AT2_AT1	0.278	0.001	O	3	-1.84684
CPI-SC0672FBD31	COL4A1_a1b1 complex	ENSG00000187498		TRUE	FALSE	FALSE	AT2_AT1	0.445	0.001	O	3	-1.16812
CPI-SC0545E2502	COL5A2_a1b1 complex	ENSG00000204262		TRUE	FALSE	FALSE	AT2_AT1	0.491	0.001	O	3	-1.02621
CPI-SC0458F68A5	COL4A2_a1b1 complex	ENSG00000134871		TRUE	FALSE	FALSE	AT2_AT1	0.561	0.001	O	3	-0.833927
CPI-SC0EC572716	COL4A5_a1b1 complex	ENSG00000188153		TRUE	FALSE	FALSE	AT2_AT1	1.485	0.001	O	3	0.570463
CPI-SC091173D82	COL4A4_a1b1 complex	ENSG00000081052		TRUE	FALSE	FALSE	AT2_AT1	0.66	0.001	O	3	-0.599462
CPI-SC07FB88720	COL4A3_a1b1 complex	ENSG00000169031		TRUE	FALSE	FALSE	AT2_AT1	0.892	0.001	O	3	-0.164884
CPI-SC0BD4C290F	COL14A1_a1b1 complex	ENSG00000187955		TRUE	FALSE	FALSE	AT2_AT1	0.479	0.001	O	3	-1.0619
CPI-SC0DA5EFA18	COL4A6_a1b1 complex	ENSG00000197565		TRUE	FALSE	FALSE	AT2_AT1	0.99	0.001	O	3	-0.0144996
CPI-SC0BA41B0D3	COL19A1_a1b1 complex	ENSG00000082293		TRUE	FALSE	FALSE	AT2_AT1	0.475	0.001	O	3	-1.074
CPI-SC09C06C70F	COL21A1_a1b1 complex	ENSG00000124749		TRUE	FALSE	FALSE	AT2_AT1	0.588	0.001	O	3	-0.766112
CPI-SC02392F4AF	COL4A1_a2b1 complex	ENSG00000187498		TRUE	FALSE	FALSE	AT2_AT1	0.857	0.001	O	3	-0.222633
CPI-SC01FFC9392	FN1_a2b1 complex	ENSG00000115414		TRUE	FALSE	FALSE	AT2_AT1	0.902	0.001	O	3	-0.148801
CPI-SC0CA7B34A5	COL5A2_a2b1 complex	ENSG00000204262		TRUE	FALSE	FALSE	AT2_AT1	0.904	0.001	O	3	-0.145605
CPI-SC07222A428	COL4A2_a2b1 complex	ENSG00000134871		TRUE	FALSE	FALSE	AT2_AT1	0.973	0.001	O	3	-0.0394883
CPI-SC09C0B5D08	COL4A5_a2b1 complex	ENSG00000188153		TRUE	FALSE	FALSE	AT2_AT1	1.898	0.001	O	3	0.92448
CPI-SC03DD752AB	COL4A4_a2b1 complex	ENSG00000081052		TRUE	FALSE	FALSE	AT2_AT1	1.073	0.001	O	3	0.10165
CPI-SC052A417CB	COL4A3_a2b1 complex	ENSG00000169031		TRUE	FALSE	FALSE	AT2_AT1	1.305	0.001	O	3	0.38405
CPI-SC0E0C50FCA	COL14A1_a2b1 complex	ENSG00000187955		TRUE	FALSE	FALSE	AT2_AT1	0.892	0.001	O	3	-0.164884
CPI-SC061137A41	COL4A6_a2b1 complex	ENSG00000197565		TRUE	FALSE	FALSE	AT2_AT1	1.403	0.001	O	3	0.488515
CPI-SC0ADD7BEF0	COL19A1_a2b1 complex	ENSG00000082293		TRUE	FALSE	FALSE	AT2_AT1	0.888	0.001	O	3	-0.171368
CPI-SC040C26CBD	COL21A1_a2b1 complex	ENSG00000124749		TRUE	FALSE	FALSE	AT2_AT1	1.001	0.001	O	3	0.00144197
CPI-SC0E3784FFB	LAMC1_a2b1 complex	ENSG00000135862		TRUE	FALSE	FALSE	AT2_AT1	1.034	0.001	O	3	0.0482362
CPI-SC0D9B795CC	CDH1_a2b1 complex	ENSG00000039068		FALSE	FALSE	FALSE	AT2_AT1	1.563	0.001	O	3	0.644318
CPI-SC04F2478E9	FN1_a3b1 complex	ENSG00000115414		TRUE	FALSE	FALSE	AT2_AT1	0.427	0.001	O	3	-1.22769
CPI-SC0ED0520DD	LAMA3_a3b1 complex	ENSG00000053747		TRUE	FALSE	FALSE	AT2_AT1	0.868	0.001	O	3	-0.204233
CPI-SC070D5A96F	JAM2_a4b1 complex	ENSG00000154721		FALSE	FALSE	FALSE	AT2_AT1	0.553	0.001	O	3	-0.854649
CPI-SC0EEF3A379	LAMC1_a6b1 complex	ENSG00000135862		TRUE	FALSE	FALSE	AT2_AT1	0.621	0.001	O	3	-0.687335
CPI-SC0E60FEE99	TGFB1_aVb6 complex	ENSG00000105329		TRUE	FALSE	FALSE	AT2_AT1	0.901	0.005	O	2.30103	-0.150401
CPI-CS0C16967C6	ACVR1_BMPR2_BMP6		ENSG00000153162	TRUE	TRUE	FALSE	AT2_AT1	0.486	0.001	O	3	-1.04097
CPI-CS0F6CFB979	BMPR1A_BMPR2_BMP6		ENSG00000153162	TRUE	TRUE	FALSE	AT2_AT1	0.529	0.001	O	3	-0.91866
CPI-CS0D238C22B	PlexinA2_complex1_SEMA3A		ENSG00000075213	TRUE	TRUE	FALSE	AT2_AT1	1.106	0.001	O	3	0.145351
CPI-CS0DEBE7B69	IL1 receptor_IL1RN		ENSG00000136689	TRUE	TRUE	FALSE	AT2_AT1	0.625	0.001	O	3	-0.678072
CPI-SC032246C72	TGFB2_TGFbeta receptor2	ENSG00000092969		TRUE	FALSE	TRUE	AT2_AT1	0.384	0.001	O	3	-1.38082
CPI-SC0E5218AA4	NRG1_a6b4 complex	ENSG00000157168		TRUE	TRUE	FALSE	AT2_AT1	0.224	0.001	O	3	-2.15843
CPI-SS0F1A060D4	PVR_NECTIN3	ENSG00000073008	ENSG00000177707	TRUE	TRUE	FALSE	AT2_AT2	0.726	0.001	O	3	-0.461959
CPI-SS0B990492C	CADM1_NECTIN3	ENSG00000182985	ENSG00000177707	FALSE	FALSE	FALSE	AT2_AT2	1.523	0.001	O	3	0.606916
CPI-SS02FBD007E	NECTIN2_NECTIN3	ENSG00000130202	ENSG00000177707	FALSE	TRUE	FALSE	AT2_AT2	1.033	0.001	O	3	0.0468403
CPI-SS0889E281D	CADM1_CADM1	ENSG00000182985	ENSG00000182985	FALSE	FALSE	FALSE	AT2_AT2	1.848	0.001	O	3	0.885965
CPI-SS06B86672A	CD44_FGFR2	ENSG00000026508	ENSG00000066468	TRUE	TRUE	TRUE	AT2_AT2	2.477	0.001	O	3	1.30859
CPI-SS0DC322B61	ROS1_FGFR2	ENSG00000047936	ENSG00000066468	TRUE	TRUE	TRUE	AT2_AT2	2.464	0.001	O	3	1.301
CPI-SS0BF3ED143	FGFR2_FGFR3	ENSG00000066468	ENSG00000068078	TRUE	TRUE	TRUE	AT2_AT2	1.759	0.001	O	3	0.814755
CPI-SS0178F5C45	TGFB2_TGFBR3	ENSG00000092969	ENSG00000069702	TRUE	FALSE	TRUE	AT2_AT2	0.582	0.001	O	3	-0.780909
CPI-SS0B02DE712	EGFR_NRG1	ENSG00000146648	ENSG00000157168	TRUE	TRUE	TRUE	AT2_AT2	0.859	0.001	O	3	-0.21927
CPI-SS09375CA29	ADGRL1_NRG1	ENSG00000072071	ENSG00000157168	TRUE	TRUE	TRUE	AT2_AT2	0.236	0.001	O	3	-2.08314
CPI-SS0BF9FA3F2	ERBB3_NRG1	ENSG00000065361	ENSG00000157168	TRUE	TRUE	TRUE	AT2_AT2	0.484	0.001	O	3	-1.04692
CPI-SS08CA619FE	EGFR_GRN	ENSG00000146648	ENSG00000030582	TRUE	TRUE	FALSE	AT2_AT2	0.768	0.001	O	3	-0.380822
CPI-SS0A19E9C34	EGFR_BTC	ENSG00000146648	ENSG00000174808	TRUE	TRUE	FALSE	AT2_AT2	0.803	0.001	O	3	-0.316528
CPI-SS06BC4D123	ERBB3_BTC	ENSG00000065361	ENSG00000174808	TRUE	TRUE	FALSE	AT2_AT2	0.427	0.001	O	3	-1.22769
CPI-SS088A0A760	EGFR_COPA	ENSG00000146648	ENSG00000122218	TRUE	TRUE	FALSE	AT2_AT2	0.987	0.001	O	3	-0.018878
CPI-SS0C10824C7	EGFR_HBEGF	ENSG00000146648	ENSG00000113070	TRUE	TRUE	TRUE	AT2_AT2	0.83	0.001	O	3	-0.268817
CPI-SS0632A027A	CD44_HBEGF	ENSG00000026508	ENSG00000113070	TRUE	TRUE	TRUE	AT2_AT2	0.943	0.001	O	3	-0.0846703
CPI-SS03098AC28	ERBB4_HBEGF	ENSG00000178568	ENSG00000113070	TRUE	TRUE	TRUE	AT2_AT2	1.088	0.001	O	3	0.121679
CPI-SS0DE0A486F	NRP1_VEGFA	ENSG00000099250	ENSG00000112715	TRUE	TRUE	FALSE	AT2_AT2	1.17	0.001	O	3	0.226509
CPI-SS0E00478B4	NRP2_VEGFA	ENSG00000118257	ENSG00000112715	TRUE	TRUE	FALSE	AT2_AT2	0.648	0.001	O	3	-0.625934
CPI-SS033E6DE7E	NRP1_VEGFB	ENSG00000099250	ENSG00000173511	TRUE	TRUE	FALSE	AT2_AT2	1.015	0.001	O	3	0.0214797
CPI-SS08083B141	NRP1_SEMA3A	ENSG00000099250	ENSG00000075213	TRUE	TRUE	FALSE	AT2_AT2	1.119	0.001	O	3	0.16221
CPI-SS0F15C1AB3	NRP2_SEMA3F	ENSG00000118257	ENSG00000001617	TRUE	TRUE	FALSE	AT2_AT2	0.509	0.001	O	3	-0.974262
CPI-SS0241A1F57	NRP2_SEMA3C	ENSG00000118257	ENSG00000075223	TRUE	TRUE	FALSE	AT2_AT2	0.673	0.001	O	3	-0.571322
CPI-SS07CCAD9BF	GRN_SORT1	ENSG00000030582	ENSG00000134243	TRUE	FALSE	TRUE	AT2_AT2	0.497	0.001	O	3	-1.00868
CPI-SS04F3A1E5C	COPA_SORT1	ENSG00000122218	ENSG00000134243	TRUE	FALSE	TRUE	AT2_AT2	0.716	0.001	O	3	-0.481969
CPI-SS0D377BBBF	ADCYAP1_DPP4	ENSG00000141433	ENSG00000197635	TRUE	FALSE	TRUE	AT2_AT2	0.282	0.001	O	3	-1.82623
CPI-SS062DED513	ADCYAP1_VIPR1	ENSG00000141433	ENSG00000114812	TRUE	FALSE	TRUE	AT2_AT2	0.178	0.001	O	3	-2.49005
CPI-SS0098B5107	ADCYAP1_SCTR	ENSG00000141433	ENSG00000080293	TRUE	FALSE	TRUE	AT2_AT2	0.271	0.001	O	3	-1.88364
CPI-SS03E450F99	EFNA1_EPHA7	ENSG00000169242	ENSG00000135333	TRUE	FALSE	TRUE	AT2_AT2	0.217	0.001	O	3	-2.20423
CPI-SS028688B7B	EFNA5_EPHA7	ENSG00000184349	ENSG00000135333	FALSE	FALSE	TRUE	AT2_AT2	0.629	0.001	O	3	-0.668868
CPI-SS06A0B20BD	FGFR2_EPHA4	ENSG00000066468	ENSG00000116106	TRUE	TRUE	TRUE	AT2_AT2	1.809	0.001	O	3	0.855192
CPI-SS0EBFE1854	EFNA1_EPHA4	ENSG00000169242	ENSG00000116106	TRUE	FALSE	TRUE	AT2_AT2	0.252	0.001	O	3	-1.9885
CPI-SS0FC01B947	EFNA5_EPHA4	ENSG00000184349	ENSG00000116106	FALSE	FALSE	TRUE	AT2_AT2	0.664	0.001	O	3	-0.590745
CPI-SS0D1AE5C79	FGFR3_EPHA4	ENSG00000068078	ENSG00000116106	TRUE	TRUE	TRUE	AT2_AT2	0.267	0.001	O	3	-1.90509
CPI-SS098F416C1	FGFR2_XPR1	ENSG00000066468	ENSG00000143324	TRUE	TRUE	TRUE	AT2_AT2	1.933	0.001	O	3	0.950842
CPI-SS060B82BBC	JAG1_NOTCH2	ENSG00000101384	ENSG00000134250	FALSE	FALSE	TRUE	AT2_AT2	0.439	0.001	O	3	-1.18771
CPI-SS046F6F0C1	EFNA1_EPHA2	ENSG00000169242	ENSG00000142627	TRUE	FALSE	TRUE	AT2_AT2	0.272	0.001	O	3	-1.87832
CPI-SS09CA492BA	EFNA1_EPHA3	ENSG00000169242	ENSG00000044524	TRUE	FALSE	TRUE	AT2_AT2	0.425	0.001	O	3	-1.23447
CPI-SS0F0D7F25C	BTC_ERBB4	ENSG00000174808	ENSG00000178568	TRUE	FALSE	TRUE	AT2_AT2	1.06	0.001	O	3	0.0840643
CPI-SS0BD5C2A23	NRG1_ERBB4	ENSG00000157168	ENSG00000178568	TRUE	TRUE	TRUE	AT2_AT2	1.117	0.001	O	3	0.159629
CPI-SS0708FE6FF	NRG1_LSR	ENSG00000157168	ENSG00000105699	TRUE	TRUE	TRUE	AT2_AT2	0.248	0.001	O	3	-2.01159
CPI-SS02AFCED82	EPHA2_EFNA5	ENSG00000142627	ENSG00000184349	FALSE	TRUE	FALSE	AT2_AT2	0.684	0.001	O	3	-0.547932
CPI-SS0BEAB521F	EPHA3_EFNA5	ENSG00000044524	ENSG00000184349	TRUE	TRUE	FALSE	AT2_AT2	0.837	0.001	O	3	-0.2567
CPI-SS03A4F7DC8	AXL_GAS6	ENSG00000167601	ENSG00000183087	TRUE	TRUE	FALSE	AT2_AT2	0.134	0.001	O	3	-2.8997
CPI-SS04C672963	ESAM_ESAM	ENSG00000149564	ENSG00000149564	FALSE	FALSE	FALSE	AT2_AT2	0.106	0.001	O	3	-3.23786
CPI-SC0F516B854	COL5A2_a10b1 complex	ENSG00000204262		TRUE	FALSE	FALSE	AT2_AT2	0.21	0.001	O	3	-2.25154
CPI-SC0FA79E269	COL4A2_a10b1 complex	ENSG00000134871		TRUE	FALSE	FALSE	AT2_AT2	0.28	0.001	O	3	-1.8365
CPI-SC087556B01	COL4A5_a10b1 complex	ENSG00000188153		TRUE	FALSE	FALSE	AT2_AT2	1.204	0.001	O	3	0.267835
CPI-SC00C0800EB	COL4A4_a10b1 complex	ENSG00000081052		TRUE	FALSE	FALSE	AT2_AT2	0.379	0.001	O	3	-1.39973
CPI-SC0A3F146C2	COL4A3_a10b1 complex	ENSG00000169031		TRUE	FALSE	FALSE	AT2_AT2	0.611	0.001	O	3	-0.710756
CPI-SC015980AEB	COL14A1_a10b1 complex	ENSG00000187955		TRUE	FALSE	FALSE	AT2_AT2	0.198	0.001	O	3	-2.33643
CPI-SC05565E8CE	COL4A6_a10b1 complex	ENSG00000197565		TRUE	FALSE	FALSE	AT2_AT2	0.709	0.001	O	3	-0.496142
CPI-SC09DFB2ACA	COL19A1_a10b1 complex	ENSG00000082293		TRUE	FALSE	FALSE	AT2_AT2	0.194	0.001	O	3	-2.36587
CPI-SC08938BB1C	COL21A1_a10b1 complex	ENSG00000124749		TRUE	FALSE	FALSE	AT2_AT2	0.307	0.001	O	3	-1.70369
CPI-SC0EC572716	COL4A5_a1b1 complex	ENSG00000188153		TRUE	FALSE	FALSE	AT2_AT2	1.295	0.001	O	3	0.372952
CPI-SC091173D82	COL4A4_a1b1 complex	ENSG00000081052		TRUE	FALSE	FALSE	AT2_AT2	0.469	0.001	O	3	-1.09234
CPI-SC07FB88720	COL4A3_a1b1 complex	ENSG00000169031		TRUE	FALSE	FALSE	AT2_AT2	0.701	0.001	O	3	-0.512514
CPI-SC0BD4C290F	COL14A1_a1b1 complex	ENSG00000187955		TRUE	FALSE	FALSE	AT2_AT2	0.289	0.005	O	2.30103	-1.79086
CPI-SC0DA5EFA18	COL4A6_a1b1 complex	ENSG00000197565		TRUE	FALSE	FALSE	AT2_AT2	0.799	0.001	O	3	-0.323733
CPI-SC0BA41B0D3	COL19A1_a1b1 complex	ENSG00000082293		TRUE	FALSE	FALSE	AT2_AT2	0.284	0.001	O	3	-1.81604
CPI-SC09C06C70F	COL21A1_a1b1 complex	ENSG00000124749		TRUE	FALSE	FALSE	AT2_AT2	0.397	0.001	O	3	-1.33279
CPI-SC02392F4AF	COL4A1_a2b1 complex	ENSG00000187498		TRUE	FALSE	FALSE	AT2_AT2	0.335	0.001	O	3	-1.57777
CPI-SC01FFC9392	FN1_a2b1 complex	ENSG00000115414		TRUE	FALSE	FALSE	AT2_AT2	0.38	0.001	O	3	-1.39593
CPI-SC0CA7B34A5	COL5A2_a2b1 complex	ENSG00000204262		TRUE	FALSE	FALSE	AT2_AT2	0.382	0.001	O	3	-1.38836
CPI-SC07222A428	COL4A2_a2b1 complex	ENSG00000134871		TRUE	FALSE	FALSE	AT2_AT2	0.451	0.001	O	3	-1.1488
CPI-SC09C0B5D08	COL4A5_a2b1 complex	ENSG00000188153		TRUE	FALSE	FALSE	AT2_AT2	1.376	0.001	O	3	0.46048
CPI-SC03DD752AB	COL4A4_a2b1 complex	ENSG00000081052		TRUE	FALSE	FALSE	AT2_AT2	0.551	0.001	O	3	-0.859876
CPI-SC052A417CB	COL4A3_a2b1 complex	ENSG00000169031		TRUE	FALSE	FALSE	AT2_AT2	0.783	0.001	O	3	-0.352916
CPI-SC0E0C50FCA	COL14A1_a2b1 complex	ENSG00000187955		TRUE	FALSE	FALSE	AT2_AT2	0.37	0.001	O	3	-1.4344
CPI-SC061137A41	COL4A6_a2b1 complex	ENSG00000197565		TRUE	FALSE	FALSE	AT2_AT2	0.881	0.001	O	3	-0.182786
CPI-SC0ADD7BEF0	COL19A1_a2b1 complex	ENSG00000082293		TRUE	FALSE	FALSE	AT2_AT2	0.366	0.001	O	3	-1.45008
CPI-SC040C26CBD	COL21A1_a2b1 complex	ENSG00000124749		TRUE	FALSE	FALSE	AT2_AT2	0.479	0.001	O	3	-1.0619
CPI-SC0E3784FFB	LAMC1_a2b1 complex	ENSG00000135862		TRUE	FALSE	FALSE	AT2_AT2	0.512	0.001	O	3	-0.965784
CPI-SC0D9B795CC	CDH1_a2b1 complex	ENSG00000039068		FALSE	FALSE	FALSE	AT2_AT2	1.041	0.001	O	3	0.0579701
CPI-SC0ED0520DD	LAMA3_a3b1 complex	ENSG00000053747		TRUE	FALSE	FALSE	AT2_AT2	0.731	0.001	O	3	-0.452057
CPI-SC070D5A96F	JAM2_a4b1 complex	ENSG00000154721		FALSE	FALSE	FALSE	AT2_AT2	0.362	0.001	O	3	-1.46594
CPI-SC0EEF3A379	LAMC1_a6b1 complex	ENSG00000135862		TRUE	FALSE	FALSE	AT2_AT2	0.43	0.001	O	3	-1.21759
CPI-SC0E60FEE99	TGFB1_aVb6 complex	ENSG00000105329		TRUE	FALSE	FALSE	AT2_AT2	0.942	0.001	O	3	-0.086201
CPI-CS0E1BF543E	ACVR1_BMPR2_BMP5		ENSG00000112175	TRUE	TRUE	FALSE	AT2_AT2	0.474	0.001	O	3	-1.07704
CPI-CS0EC80CA59	ACVR_1A2A receptor_BMP5		ENSG00000112175	TRUE	TRUE	FALSE	AT2_AT2	0.253	0.001	O	3	-1.98279
CPI-CS046BCFC6F	BMPR1A_BMPR2_BMP5		ENSG00000112175	TRUE	TRUE	FALSE	AT2_AT2	0.517	0.001	O	3	-0.951764
CPI-CS047EE9E03	BMR1A_ACR2A_BMP5		ENSG00000112175	TRUE	TRUE	FALSE	AT2_AT2	0.253	0.001	O	3	-1.98279
CPI-CS0D238C22B	PlexinA2_complex1_SEMA3A		ENSG00000075213	TRUE	TRUE	FALSE	AT2_AT2	1.015	0.001	O	3	0.0214797
CPI-SC03DD946B2	TGFB2_TGFbeta receptor1	ENSG00000092969		TRUE	FALSE	TRUE	AT2_AT2	0.406	0.001	O	3	-1.30045
CPI-SC032246C72	TGFB2_TGFbeta receptor2	ENSG00000092969		TRUE	FALSE	TRUE	AT2_AT2	0.61	0.001	O	3	-0.713119
CPI-SC0E5218AA4	NRG1_a6b4 complex	ENSG00000157168		TRUE	TRUE	FALSE	AT2_AT2	0.214	0.001	O	3	-2.22432
CPI-SS0889E281D	CADM1_CADM1	ENSG00000182985	ENSG00000182985	FALSE	FALSE	FALSE	AT2_B	1.135	0.001	O	3	0.182692
CPI-SS06B86672A	CD44_FGFR2	ENSG00000026508	ENSG00000066468	TRUE	TRUE	TRUE	AT2_B	1.127	0.001	O	3	0.172488
CPI-SS0DC322B61	ROS1_FGFR2	ENSG00000047936	ENSG00000066468	TRUE	TRUE	TRUE	AT2_B	1.113	0.001	O	3	0.154454
CPI-SS055E061C9	LAMP1_FAM3C	ENSG00000185896	ENSG00000196937	TRUE	TRUE	FALSE	AT2_B	0.256	0.001	O	3	-1.96578
CPI-SS02904BE32	GLRA2_FAM3C	ENSG00000101958	ENSG00000196937	TRUE	TRUE	FALSE	AT2_B	0.276	0.001	O	3	-1.85726
CPI-SS0B02DE712	EGFR_NRG1	ENSG00000146648	ENSG00000157168	TRUE	TRUE	TRUE	AT2_B	0.967	0.001	O	3	-0.0484122
CPI-SS09375CA29	ADGRL1_NRG1	ENSG00000072071	ENSG00000157168	TRUE	TRUE	TRUE	AT2_B	0.344	0.001	O	3	-1.53952
CPI-SS0BF9FA3F2	ERBB3_NRG1	ENSG00000065361	ENSG00000157168	TRUE	TRUE	TRUE	AT2_B	0.592	0.001	O	3	-0.756331
CPI-SS0055264F3	EGFR_TGFB1	ENSG00000146648	ENSG00000105329	TRUE	TRUE	FALSE	AT2_B	1.134	0.001	O	3	0.181421
CPI-SS088A0A760	EGFR_COPA	ENSG00000146648	ENSG00000122218	TRUE	TRUE	FALSE	AT2_B	0.924	0.001	O	3	-0.114035
CPI-SS00D9A0644	FGFR2_CD83	ENSG00000066468	ENSG00000112149	TRUE	TRUE	TRUE	AT2_B	2.012	0.001	O	3	1.00863
CPI-SS098F416C1	FGFR2_XPR1	ENSG00000066468	ENSG00000143324	TRUE	TRUE	TRUE	AT2_B	1.763	0.001	O	3	0.818032
CPI-SS060B82BBC	JAG1_NOTCH2	ENSG00000101384	ENSG00000134250	FALSE	FALSE	TRUE	AT2_B	0.373	0.005	O	2.30103	-1.42275
CPI-SS0F0D7F25C	BTC_ERBB4	ENSG00000174808	ENSG00000178568	TRUE	FALSE	TRUE	AT2_B	0.323	0.001	O	3	-1.63039
CPI-SS0BAB460FF	ANGPT2_TEK	ENSG00000091879	ENSG00000120156	TRUE	FALSE	TRUE	AT2_B	0.273	0.001	O	3	-1.87303
CPI-SS02AFCED82	EPHA2_EFNA5	ENSG00000142627	ENSG00000184349	FALSE	TRUE	FALSE	AT2_B	0.288	0.001	O	3	-1.79586
CPI-SS0BEAB521F	EPHA3_EFNA5	ENSG00000044524	ENSG00000184349	TRUE	TRUE	FALSE	AT2_B	0.441	0.001	O	3	-1.18115
CPI-SS0B9B3870A	VEGFA_FLT1	ENSG00000112715	ENSG00000102755	TRUE	FALSE	TRUE	AT2_B	0.381	0.001	O	3	-1.39214
CPI-SS061A7E099	CD55_ADGRE5	ENSG00000196352	ENSG00000123146	TRUE	TRUE	TRUE	AT2_B	0.919	0.001	O	3	-0.121863
CPI-SC0545E2502	COL5A2_a1b1 complex	ENSG00000204262		TRUE	FALSE	FALSE	AT2_B	0.311	0.001	O	3	-1.68501
CPI-SC0458F68A5	COL4A2_a1b1 complex	ENSG00000134871		TRUE	FALSE	FALSE	AT2_B	0.381	0.001	O	3	-1.39214
CPI-SC0EC572716	COL4A5_a1b1 complex	ENSG00000188153		TRUE	FALSE	FALSE	AT2_B	1.305	0.001	O	3	0.38405
CPI-SC091173D82	COL4A4_a1b1 complex	ENSG00000081052		TRUE	FALSE	FALSE	AT2_B	0.48	0.001	O	3	-1.05889
CPI-SC07FB88720	COL4A3_a1b1 complex	ENSG00000169031		TRUE	FALSE	FALSE	AT2_B	0.712	0.001	O	3	-0.490051
CPI-SC0BD4C290F	COL14A1_a1b1 complex	ENSG00000187955		TRUE	FALSE	FALSE	AT2_B	0.299	0.001	O	3	-1.74178
CPI-SC0DA5EFA18	COL4A6_a1b1 complex	ENSG00000197565		TRUE	FALSE	FALSE	AT2_B	0.81	0.001	O	3	-0.304006
CPI-SC0BA41B0D3	COL19A1_a1b1 complex	ENSG00000082293		TRUE	FALSE	FALSE	AT2_B	0.295	0.001	O	3	-1.76121
CPI-SC09C06C70F	COL21A1_a1b1 complex	ENSG00000124749		TRUE	FALSE	FALSE	AT2_B	0.408	0.001	O	3	-1.29336
CPI-SC070D5A96F	JAM2_a4b1 complex	ENSG00000154721		FALSE	FALSE	FALSE	AT2_B	0.373	0.001	O	3	-1.42275
CPI-SC0EEF3A379	LAMC1_a6b1 complex	ENSG00000135862		TRUE	FALSE	FALSE	AT2_B	0.441	0.001	O	3	-1.18115
CPI-SC0527EEE7A	C3_aMb2 complex	ENSG00000125730		TRUE	FALSE	FALSE	AT2_B	0.311	0.001	O	3	-1.68501
CPI-SC03DD946B2	TGFB2_TGFbeta receptor1	ENSG00000092969		TRUE	FALSE	TRUE	AT2_B	0.414	0.001	O	3	-1.2723
CPI-SS0A8627ED6	PVR_CD226	ENSG00000073008	ENSG00000150637	TRUE	TRUE	TRUE	AT2_DC	0.266	0.001	O	3	-1.9105
CPI-SS0F1A060D4	PVR_NECTIN3	ENSG00000073008	ENSG00000177707	TRUE	TRUE	FALSE	AT2_DC	0.216	0.001	O	3	-2.2109
CPI-SS0B990492C	CADM1_NECTIN3	ENSG00000182985	ENSG00000177707	FALSE	FALSE	FALSE	AT2_DC	1.013	0.001	O	3	0.0186342
CPI-SS02FBD007E	NECTIN2_NECTIN3	ENSG00000130202	ENSG00000177707	FALSE	TRUE	FALSE	AT2_DC	0.523	0.001	O	3	-0.935117
CPI-SS0889E281D	CADM1_CADM1	ENSG00000182985	ENSG00000182985	FALSE	FALSE	FALSE	AT2_DC	1.372	0.001	O	3	0.45628
CPI-SS06B86672A	CD44_FGFR2	ENSG00000026508	ENSG00000066468	TRUE	TRUE	TRUE	AT2_DC	1.106	0.001	O	3	0.145351
CPI-SS0DC322B61	ROS1_FGFR2	ENSG00000047936	ENSG00000066468	TRUE	TRUE	TRUE	AT2_DC	1.092	0.001	O	3	0.126973
CPI-SS0178F5C45	TGFB2_TGFBR3	ENSG00000092969	ENSG00000069702	TRUE	FALSE	TRUE	AT2_DC	0.64	0.001	O	3	-0.643856
CPI-SS0B02DE712	EGFR_NRG1	ENSG00000146648	ENSG00000157168	TRUE	TRUE	TRUE	AT2_DC	0.812	0.001	O	3	-0.300448
CPI-SS0BF9FA3F2	ERBB3_NRG1	ENSG00000065361	ENSG00000157168	TRUE	TRUE	TRUE	AT2_DC	0.436	0.001	O	3	-1.1976
CPI-SS0055264F3	EGFR_TGFB1	ENSG00000146648	ENSG00000105329	TRUE	TRUE	FALSE	AT2_DC	1.033	0.001	O	3	0.0468403
CPI-SS08CA619FE	EGFR_GRN	ENSG00000146648	ENSG00000030582	TRUE	TRUE	FALSE	AT2_DC	1.005	0.001	O	3	0.0071955
CPI-SS0DA033F03	TNFRSF1A_GRN	ENSG00000067182	ENSG00000030582	TRUE	TRUE	FALSE	AT2_DC	0.342	0.001	O	3	-1.54793
CPI-SS088A0A760	EGFR_COPA	ENSG00000146648	ENSG00000122218	TRUE	TRUE	FALSE	AT2_DC	0.962	0.001	O	3	-0.0558912
CPI-SS0241A1F57	NRP2_SEMA3C	ENSG00000118257	ENSG00000075223	TRUE	TRUE	FALSE	AT2_DC	0.544	0.001	O	3	-0.878321
CPI-SS062DED513	ADCYAP1_VIPR1	ENSG00000141433	ENSG00000114812	TRUE	FALSE	TRUE	AT2_DC	0.228	0.001	O	3	-2.13289
CPI-SS00D9A0644	FGFR2_CD83	ENSG00000066468	ENSG00000112149	TRUE	TRUE	TRUE	AT2_DC	1.908	0.001	O	3	0.932061
CPI-SS02E314589	FGFR2_NECTIN1	ENSG00000066468	ENSG00000110400	TRUE	TRUE	TRUE	AT2_DC	1.786	0.001	O	3	0.836732
CPI-SS02C29C238	FGFR3_NECTIN1	ENSG00000068078	ENSG00000110400	TRUE	TRUE	TRUE	AT2_DC	0.244	0.001	O	3	-2.03505
CPI-SS098F416C1	FGFR2_XPR1	ENSG00000066468	ENSG00000143324	TRUE	TRUE	TRUE	AT2_DC	1.777	0.001	O	3	0.829444
CPI-SS060B82BBC	JAG1_NOTCH2	ENSG00000101384	ENSG00000134250	FALSE	FALSE	TRUE	AT2_DC	0.48	0.001	O	3	-1.05889
CPI-SS0F0D7F25C	BTC_ERBB4	ENSG00000174808	ENSG00000178568	TRUE	FALSE	TRUE	AT2_DC	0.318	0.005	O	2.30103	-1.6529
CPI-SS0BAB460FF	ANGPT2_TEK	ENSG00000091879	ENSG00000120156	TRUE	FALSE	TRUE	AT2_DC	0.288	0.001	O	3	-1.79586
CPI-SS02AFCED82	EPHA2_EFNA5	ENSG00000142627	ENSG00000184349	FALSE	TRUE	FALSE	AT2_DC	0.274	0.001	O	3	-1.86775
CPI-SS0BEAB521F	EPHA3_EFNA5	ENSG00000044524	ENSG00000184349	TRUE	TRUE	FALSE	AT2_DC	0.427	0.001	O	3	-1.22769
CPI-SS0B9B3870A	VEGFA_FLT1	ENSG00000112715	ENSG00000102755	TRUE	FALSE	TRUE	AT2_DC	0.407	0.001	O	3	-1.2969
CPI-SS05B1FA8A8	LRP6_CKLF	ENSG00000070018	ENSG00000217555	TRUE	TRUE	FALSE	AT2_DC	0.516	0.001	O	3	-0.954557
CPI-SS079728E8B	ADORA2B_ENTPD1	ENSG00000170425	ENSG00000138185	FALSE	TRUE	FALSE	AT2_DC	0.464	0.001	O	3	-1.1078
CPI-SS061A7E099	CD55_ADGRE5	ENSG00000196352	ENSG00000123146	TRUE	TRUE	TRUE	AT2_DC	1.049	0.001	O	3	0.0690147
CPI-SC0EC572716	COL4A5_a1b1 complex	ENSG00000188153		TRUE	FALSE	FALSE	AT2_DC	1.294	0.001	O	3	0.371838
CPI-SC091173D82	COL4A4_a1b1 complex	ENSG00000081052		TRUE	FALSE	FALSE	AT2_DC	0.469	0.001	O	3	-1.09234
CPI-SC07FB88720	COL4A3_a1b1 complex	ENSG00000169031		TRUE	FALSE	FALSE	AT2_DC	0.701	0.001	O	3	-0.512514
CPI-SC0BD4C290F	COL14A1_a1b1 complex	ENSG00000187955		TRUE	FALSE	FALSE	AT2_DC	0.288	0.001	O	3	-1.79586
CPI-SC0DA5EFA18	COL4A6_a1b1 complex	ENSG00000197565		TRUE	FALSE	FALSE	AT2_DC	0.799	0.001	O	3	-0.323733
CPI-SC0BA41B0D3	COL19A1_a1b1 complex	ENSG00000082293		TRUE	FALSE	FALSE	AT2_DC	0.284	0.001	O	3	-1.81604
CPI-SC09C06C70F	COL21A1_a1b1 complex	ENSG00000124749		TRUE	FALSE	FALSE	AT2_DC	0.397	0.001	O	3	-1.33279
CPI-SC070D5A96F	JAM2_a4b1 complex	ENSG00000154721		FALSE	FALSE	FALSE	AT2_DC	0.362	0.001	O	3	-1.46594
CPI-SC0EEF3A379	LAMC1_a6b1 complex	ENSG00000135862		TRUE	FALSE	FALSE	AT2_DC	0.43	0.001	O	3	-1.21759
CPI-SC0527EEE7A	C3_aMb2 complex	ENSG00000125730		TRUE	FALSE	FALSE	AT2_DC	0.436	0.001	O	3	-1.1976
CPI-SC03DD946B2	TGFB2_TGFbeta receptor1	ENSG00000092969		TRUE	FALSE	TRUE	AT2_DC	0.477	0.001	O	3	-1.06794
CPI-SC032246C72	TGFB2_TGFbeta receptor2	ENSG00000092969		TRUE	FALSE	TRUE	AT2_DC	0.39	0.001	O	3	-1.35845
CPI-SS0889E281D	CADM1_CADM1	ENSG00000182985	ENSG00000182985	FALSE	FALSE	FALSE	AT2_FGR	1.282	0.001	O	3	0.358396
CPI-SS06B86672A	CD44_FGFR2	ENSG00000026508	ENSG00000066468	TRUE	TRUE	TRUE	AT2_FGR	1.067	0.005	O	2.30103	0.0935602
CPI-SS0DC322B61	ROS1_FGFR2	ENSG00000047936	ENSG00000066468	TRUE	TRUE	TRUE	AT2_FGR	1.053	0.001	O	3	0.0745054
CPI-SS0055264F3	EGFR_TGFB1	ENSG00000146648	ENSG00000105329	TRUE	TRUE	FALSE	AT2_FGR	1.109	0.001	O	3	0.149259
CPI-SS08CA619FE	EGFR_GRN	ENSG00000146648	ENSG00000030582	TRUE	TRUE	FALSE	AT2_FGR	0.865	0.001	O	3	-0.209228
CPI-SS088A0A760	EGFR_COPA	ENSG00000146648	ENSG00000122218	TRUE	TRUE	FALSE	AT2_FGR	0.994	0.001	O	3	-0.00868224
CPI-SS00D9A0644	FGFR2_CD83	ENSG00000066468	ENSG00000112149	TRUE	TRUE	TRUE	AT2_FGR	1.977	0.001	O	3	0.983313
CPI-SS098F416C1	FGFR2_XPR1	ENSG00000066468	ENSG00000143324	TRUE	TRUE	TRUE	AT2_FGR	1.807	0.001	O	3	0.853597
CPI-SS060B82BBC	JAG1_NOTCH2	ENSG00000101384	ENSG00000134250	FALSE	FALSE	TRUE	AT2_FGR	0.827	0.001	O	3	-0.274041
CPI-SS0BAB460FF	ANGPT2_TEK	ENSG00000091879	ENSG00000120156	TRUE	FALSE	TRUE	AT2_FGR	0.277	0.001	O	3	-1.85204
CPI-SS0B9B3870A	VEGFA_FLT1	ENSG00000112715	ENSG00000102755	TRUE	FALSE	TRUE	AT2_FGR	0.385	0.001	O	3	-1.37707
CPI-SS079728E8B	ADORA2B_ENTPD1	ENSG00000170425	ENSG00000138185	FALSE	TRUE	FALSE	AT2_FGR	0.501	0.001	O	3	-0.997117
CPI-SS061A7E099	CD55_ADGRE5	ENSG00000196352	ENSG00000123146	TRUE	TRUE	TRUE	AT2_FGR	1.316	0.001	O	3	0.396159
CPI-SS01560CA22	CD99_PILRA	ENSG00000002586	ENSG00000085514	TRUE	FALSE	TRUE	AT2_FGR	0.913	0.001	O	3	-0.131313
CPI-SC0545E2502	COL5A2_a1b1 complex	ENSG00000204262		TRUE	FALSE	FALSE	AT2_FGR	0.326	0.001	O	3	-1.61706
CPI-SC0458F68A5	COL4A2_a1b1 complex	ENSG00000134871		TRUE	FALSE	FALSE	AT2_FGR	0.395	0.001	O	3	-1.34008
CPI-SC0EC572716	COL4A5_a1b1 complex	ENSG00000188153		TRUE	FALSE	FALSE	AT2_FGR	1.32	0.001	O	3	0.400538
CPI-SC091173D82	COL4A4_a1b1 complex	ENSG00000081052		TRUE	FALSE	FALSE	AT2_FGR	0.495	0.001	O	3	-1.0145
CPI-SC07FB88720	COL4A3_a1b1 complex	ENSG00000169031		TRUE	FALSE	FALSE	AT2_FGR	0.727	0.001	O	3	-0.459973
CPI-SC0BD4C290F	COL14A1_a1b1 complex	ENSG00000187955		TRUE	FALSE	FALSE	AT2_FGR	0.314	0.001	O	3	-1.67116
CPI-SC0DA5EFA18	COL4A6_a1b1 complex	ENSG00000197565		TRUE	FALSE	FALSE	AT2_FGR	0.825	0.001	O	3	-0.277534
CPI-SC0BA41B0D3	COL19A1_a1b1 complex	ENSG00000082293		TRUE	FALSE	FALSE	AT2_FGR	0.31	0.001	O	3	-1.68966
CPI-SC09C06C70F	COL21A1_a1b1 complex	ENSG00000124749		TRUE	FALSE	FALSE	AT2_FGR	0.423	0.001	O	3	-1.24127
CPI-SC070D5A96F	JAM2_a4b1 complex	ENSG00000154721		FALSE	FALSE	FALSE	AT2_FGR	0.387	0.001	O	3	-1.36959
CPI-SC0EEF3A379	LAMC1_a6b1 complex	ENSG00000135862		TRUE	FALSE	FALSE	AT2_FGR	0.456	0.001	O	3	-1.13289
CPI-SC0B6D68FD5	ICAM1_aMb2 complex	ENSG00000090339		FALSE	TRUE	FALSE	AT2_FGR	0.524	0.001	O	3	-0.932361
CPI-SC0527EEE7A	C3_aMb2 complex	ENSG00000125730		TRUE	FALSE	FALSE	AT2_FGR	0.658	0.001	O	3	-0.603841
CPI-SC0A9458008	ICAM1_aXb2 complex	ENSG00000090339		FALSE	TRUE	FALSE	AT2_FGR	0.524	0.001	O	3	-0.932361
CPI-SC03DD946B2	TGFB2_TGFbeta receptor1	ENSG00000092969		TRUE	FALSE	TRUE	AT2_FGR	0.383	0.001	O	3	-1.38458
CPI-SS0889E281D	CADM1_CADM1	ENSG00000182985	ENSG00000182985	FALSE	FALSE	FALSE	AT2_IM	1.197	0.001	O	3	0.259423
CPI-SS06B86672A	CD44_FGFR2	ENSG00000026508	ENSG00000066468	TRUE	TRUE	TRUE	AT2_IM	1.079	0.001	O	3	0.109695
CPI-SS0DC322B61	ROS1_FGFR2	ENSG00000047936	ENSG00000066468	TRUE	TRUE	TRUE	AT2_IM	1.065	0.001	O	3	0.0908534
CPI-SS0055264F3	EGFR_TGFB1	ENSG00000146648	ENSG00000105329	TRUE	TRUE	FALSE	AT2_IM	1.1	0.001	O	3	0.137504
CPI-SS08CA619FE	EGFR_GRN	ENSG00000146648	ENSG00000030582	TRUE	TRUE	FALSE	AT2_IM	0.878	0.001	O	3	-0.187707
CPI-SS088A0A760	EGFR_COPA	ENSG00000146648	ENSG00000122218	TRUE	TRUE	FALSE	AT2_IM	0.924	0.001	O	3	-0.114035
CPI-SS0DE0A486F	NRP1_VEGFA	ENSG00000099250	ENSG00000112715	TRUE	TRUE	FALSE	AT2_IM	1.067	0.001	O	3	0.0935602
CPI-SS0E00478B4	NRP2_VEGFA	ENSG00000118257	ENSG00000112715	TRUE	TRUE	FALSE	AT2_IM	0.544	0.001	O	3	-0.878321
CPI-SS04F3A1E5C	COPA_SORT1	ENSG00000122218	ENSG00000134243	TRUE	FALSE	TRUE	AT2_IM	0.563	0.001	O	3	-0.828793
CPI-SS00D9A0644	FGFR2_CD83	ENSG00000066468	ENSG00000112149	TRUE	TRUE	TRUE	AT2_IM	1.944	0.001	O	3	0.959028
CPI-SS098F416C1	FGFR2_XPR1	ENSG00000066468	ENSG00000143324	TRUE	TRUE	TRUE	AT2_IM	1.797	0.001	O	3	0.84559
CPI-SS060B82BBC	JAG1_NOTCH2	ENSG00000101384	ENSG00000134250	FALSE	FALSE	TRUE	AT2_IM	0.463	0.001	O	3	-1.11092
CPI-SS0B9B3870A	VEGFA_FLT1	ENSG00000112715	ENSG00000102755	TRUE	FALSE	TRUE	AT2_IM	0.379	0.001	O	3	-1.39973
CPI-SS079728E8B	ADORA2B_ENTPD1	ENSG00000170425	ENSG00000138185	FALSE	TRUE	FALSE	AT2_IM	0.709	0.001	O	3	-0.496142
CPI-SS061A7E099	CD55_ADGRE5	ENSG00000196352	ENSG00000123146	TRUE	TRUE	TRUE	AT2_IM	0.962	0.001	O	3	-0.0558912
CPI-SS07F60834D	MET_HGF	ENSG00000105976	ENSG00000019991	TRUE	TRUE	FALSE	AT2_IM	0.865	0.001	O	3	-0.209228
CPI-SS01560CA22	CD99_PILRA	ENSG00000002586	ENSG00000085514	TRUE	FALSE	TRUE	AT2_IM	0.481	0.001	O	3	-1.05589
CPI-SS0D0252D87	AXL_IL15RA	ENSG00000167601	ENSG00000134470	TRUE	TRUE	TRUE	AT2_IM	0.201	0.001	O	3	-2.31473
CPI-SC0EC572716	COL4A5_a1b1 complex	ENSG00000188153		TRUE	FALSE	FALSE	AT2_IM	1.265	0.001	O	3	0.339137
CPI-SC091173D82	COL4A4_a1b1 complex	ENSG00000081052		TRUE	FALSE	FALSE	AT2_IM	0.44	0.001	O	3	-1.18442
CPI-SC07FB88720	COL4A3_a1b1 complex	ENSG00000169031		TRUE	FALSE	FALSE	AT2_IM	0.672	0.001	O	3	-0.573467
CPI-SC0BD4C290F	COL14A1_a1b1 complex	ENSG00000187955		TRUE	FALSE	FALSE	AT2_IM	0.259	0.005	O	2.30103	-1.94898
CPI-SC0DA5EFA18	COL4A6_a1b1 complex	ENSG00000197565		TRUE	FALSE	FALSE	AT2_IM	0.77	0.001	O	3	-0.37707
CPI-SC09C06C70F	COL21A1_a1b1 complex	ENSG00000124749		TRUE	FALSE	FALSE	AT2_IM	0.367	0.001	O	3	-1.44615
CPI-SC070D5A96F	JAM2_a4b1 complex	ENSG00000154721		FALSE	FALSE	FALSE	AT2_IM	0.332	0.001	O	3	-1.59074
CPI-SC0847A64D2	FN1_aVb5 complex	ENSG00000115414		TRUE	FALSE	FALSE	AT2_IM	0.313	0.001	O	3	-1.67577
CPI-SC0EEF3A379	LAMC1_a6b1 complex	ENSG00000135862		TRUE	FALSE	FALSE	AT2_IM	0.401	0.001	O	3	-1.31833
CPI-SC03DD946B2	TGFB2_TGFbeta receptor1	ENSG00000092969		TRUE	FALSE	TRUE	AT2_IM	0.741	0.001	O	3	-0.432455
CPI-SC032246C72	TGFB2_TGFbeta receptor2	ENSG00000092969		TRUE	FALSE	TRUE	AT2_IM	0.375	0.001	O	3	-1.41504
CPI-SS0889E281D	CADM1_CADM1	ENSG00000182985	ENSG00000182985	FALSE	FALSE	FALSE	AT2_MC	1.022	0.001	O	3	0.0313952
CPI-SS0CC5DCE80	CDH1_KLRG1	ENSG00000039068	ENSG00000139187	FALSE	FALSE	TRUE	AT2_MC	1.063	0.001	O	3	0.0881416
CPI-SS0DC322B61	ROS1_FGFR2	ENSG00000047936	ENSG00000066468	TRUE	TRUE	TRUE	AT2_MC	0.973	0.001	O	3	-0.0394883
CPI-SS0B02DE712	EGFR_NRG1	ENSG00000146648	ENSG00000157168	TRUE	TRUE	TRUE	AT2_MC	0.837	0.001	O	3	-0.2567
CPI-SS0BF9FA3F2	ERBB3_NRG1	ENSG00000065361	ENSG00000157168	TRUE	TRUE	TRUE	AT2_MC	0.461	0.001	O	3	-1.11716
CPI-SS0055264F3	EGFR_TGFB1	ENSG00000146648	ENSG00000105329	TRUE	TRUE	FALSE	AT2_MC	1.079	0.001	O	3	0.109695
CPI-SS088A0A760	EGFR_COPA	ENSG00000146648	ENSG00000122218	TRUE	TRUE	FALSE	AT2_MC	1.026	0.001	O	3	0.0370307
CPI-SS0DE0A486F	NRP1_VEGFA	ENSG00000099250	ENSG00000112715	TRUE	TRUE	FALSE	AT2_MC	1.198	0.001	O	3	0.260628
CPI-SS0E00478B4	NRP2_VEGFA	ENSG00000118257	ENSG00000112715	TRUE	TRUE	FALSE	AT2_MC	0.676	0.001	O	3	-0.564905
CPI-SS08083B141	NRP1_SEMA3A	ENSG00000099250	ENSG00000075213	TRUE	TRUE	FALSE	AT2_MC	1.046	0.001	O	3	0.0648829
CPI-SS07CCAD9BF	GRN_SORT1	ENSG00000030582	ENSG00000134243	TRUE	FALSE	TRUE	AT2_MC	0.819	0.001	O	3	-0.288065
CPI-SS04F3A1E5C	COPA_SORT1	ENSG00000122218	ENSG00000134243	TRUE	FALSE	TRUE	AT2_MC	1.038	0.001	O	3	0.0538064
CPI-SS0898D7F7F	TNFRSF10B_TNFSF10	ENSG00000120889	ENSG00000121858	TRUE	TRUE	FALSE	AT2_MC	0.394	0.001	O	3	-1.34373
CPI-SS00D9A0644	FGFR2_CD83	ENSG00000066468	ENSG00000112149	TRUE	TRUE	TRUE	AT2_MC	1.926	0.001	O	3	0.945608
CPI-SS061A7E099	CD55_ADGRE5	ENSG00000196352	ENSG00000123146	TRUE	TRUE	TRUE	AT2_MC	1.002	0.001	O	3	0.00288251
CPI-SS0D0252D87	AXL_IL15RA	ENSG00000167601	ENSG00000134470	TRUE	TRUE	TRUE	AT2_MC	0.737	0.001	O	3	-0.440263
CPI-SS0BA87E94E	GFRAL_GDF15	ENSG00000187871	ENSG00000130513	TRUE	TRUE	FALSE	AT2_MC	0.522	0.001	O	3	-0.937878
CPI-SC0847A64D2	FN1_aVb5 complex	ENSG00000115414		TRUE	FALSE	FALSE	AT2_MC	0.31	0.001	O	3	-1.68966
CPI-CS0D238C22B	PlexinA2_complex1_SEMA3A		ENSG00000075213	TRUE	TRUE	FALSE	AT2_MC	0.942	0.001	O	3	-0.086201
CPI-CS07B61574B	LIFR_LIF		ENSG00000128342	TRUE	TRUE	FALSE	AT2_MC	0.408	0.001	O	3	-1.29336
CPI-SC03DD946B2	TGFB2_TGFbeta receptor1	ENSG00000092969		TRUE	FALSE	TRUE	AT2_MC	0.375	0.001	O	3	-1.41504
CPI-SC032246C72	TGFB2_TGFbeta receptor2	ENSG00000092969		TRUE	FALSE	TRUE	AT2_MC	0.453	0.001	O	3	-1.14242
CPI-SS0889E281D	CADM1_CADM1	ENSG00000182985	ENSG00000182985	FALSE	FALSE	FALSE	AT2_Pla	1.447	0.001	O	3	0.533065
CPI-SS0DC322B61	ROS1_FGFR2	ENSG00000047936	ENSG00000066468	TRUE	TRUE	TRUE	AT2_Pla	1.048	0.001	O	3	0.0676387
CPI-SS055E061C9	LAMP1_FAM3C	ENSG00000185896	ENSG00000196937	TRUE	TRUE	FALSE	AT2_Pla	0.516	0.001	O	3	-0.954557
CPI-SS02904BE32	GLRA2_FAM3C	ENSG00000101958	ENSG00000196937	TRUE	TRUE	FALSE	AT2_Pla	0.536	0.001	O	3	-0.899695
CPI-SS0055264F3	EGFR_TGFB1	ENSG00000146648	ENSG00000105329	TRUE	TRUE	FALSE	AT2_Pla	0.902	0.001	O	3	-0.148801
CPI-SS088A0A760	EGFR_COPA	ENSG00000146648	ENSG00000122218	TRUE	TRUE	FALSE	AT2_Pla	1.07	0.001	O	3	0.0976108
CPI-SS062DED513	ADCYAP1_VIPR1	ENSG00000141433	ENSG00000114812	TRUE	FALSE	TRUE	AT2_Pla	0.194	0.001	O	3	-2.36587
CPI-SS098F416C1	FGFR2_XPR1	ENSG00000066468	ENSG00000143324	TRUE	TRUE	TRUE	AT2_Pla	1.753	0.001	O	3	0.809826
CPI-SS0F0D7F25C	BTC_ERBB4	ENSG00000174808	ENSG00000178568	TRUE	FALSE	TRUE	AT2_Pla	0.347	0.001	O	3	-1.52699
CPI-SS0BAB460FF	ANGPT2_TEK	ENSG00000091879	ENSG00000120156	TRUE	FALSE	TRUE	AT2_Pla	0.284	0.005	O	2.30103	-1.81604
CPI-SS02AFCED82	EPHA2_EFNA5	ENSG00000142627	ENSG00000184349	FALSE	TRUE	FALSE	AT2_Pla	0.309	0.001	O	3	-1.69432
CPI-SS0BEAB521F	EPHA3_EFNA5	ENSG00000044524	ENSG00000184349	TRUE	TRUE	FALSE	AT2_Pla	0.462	0.001	O	3	-1.11404
CPI-SS0B9B3870A	VEGFA_FLT1	ENSG00000112715	ENSG00000102755	TRUE	FALSE	TRUE	AT2_Pla	0.375	0.001	O	3	-1.41504
CPI-SS061A7E099	CD55_ADGRE5	ENSG00000196352	ENSG00000123146	TRUE	TRUE	TRUE	AT2_Pla	0.92	0.001	O	3	-0.120294
CPI-SC0EC572716	COL4A5_a1b1 complex	ENSG00000188153		TRUE	FALSE	FALSE	AT2_Pla	1.29	0.001	O	3	0.367371
CPI-SC091173D82	COL4A4_a1b1 complex	ENSG00000081052		TRUE	FALSE	FALSE	AT2_Pla	0.465	0.001	O	3	-1.1047
CPI-SC07FB88720	COL4A3_a1b1 complex	ENSG00000169031		TRUE	FALSE	FALSE	AT2_Pla	0.697	0.001	O	3	-0.520769
CPI-SC0BD4C290F	COL14A1_a1b1 complex	ENSG00000187955		TRUE	FALSE	FALSE	AT2_Pla	0.284	0.001	O	3	-1.81604
CPI-SC0DA5EFA18	COL4A6_a1b1 complex	ENSG00000197565		TRUE	FALSE	FALSE	AT2_Pla	0.794	0.001	O	3	-0.332789
CPI-SC0BA41B0D3	COL19A1_a1b1 complex	ENSG00000082293		TRUE	FALSE	FALSE	AT2_Pla	0.279	0.001	O	3	-1.84166
CPI-SC09C06C70F	COL21A1_a1b1 complex	ENSG00000124749		TRUE	FALSE	FALSE	AT2_Pla	0.392	0.001	O	3	-1.35107
CPI-SC070D5A96F	JAM2_a4b1 complex	ENSG00000154721		FALSE	FALSE	FALSE	AT2_Pla	0.357	0.001	O	3	-1.486
CPI-SC0EEF3A379	LAMC1_a6b1 complex	ENSG00000135862		TRUE	FALSE	FALSE	AT2_Pla	0.426	0.001	O	3	-1.23107
CPI-CS0C16967C6	ACVR1_BMPR2_BMP6		ENSG00000153162	TRUE	TRUE	FALSE	AT2_Pla	0.76	0.001	O	3	-0.395929
CPI-CS0FFBA02F8	ACVR_1A2A receptor_BMP6		ENSG00000153162	TRUE	TRUE	FALSE	AT2_Pla	0.539	0.001	O	3	-0.891643
CPI-CS0F6CFB979	BMPR1A_BMPR2_BMP6		ENSG00000153162	TRUE	TRUE	FALSE	AT2_Pla	0.803	0.001	O	3	-0.316528
CPI-CS0247DA882	BMR1A_ACR2A_BMP6		ENSG00000153162	TRUE	TRUE	FALSE	AT2_Pla	0.539	0.001	O	3	-0.891643
CPI-SC032246C72	TGFB2_TGFbeta receptor2	ENSG00000092969		TRUE	FALSE	TRUE	AT2_Pla	0.518	0.001	O	3	-0.948976
CPI-SS0B84DAE3D	PVR_CD96	ENSG00000073008	ENSG00000153283	TRUE	TRUE	TRUE	AT2_T	0.377	0.001	O	3	-1.40736
CPI-SS0A8627ED6	PVR_CD226	ENSG00000073008	ENSG00000150637	TRUE	TRUE	TRUE	AT2_T	0.269	0.001	O	3	-1.89432
CPI-SS0889E281D	CADM1_CADM1	ENSG00000182985	ENSG00000182985	FALSE	FALSE	FALSE	AT2_T	1.102	0.001	O	3	0.140124
CPI-SS0CC5DCE80	CDH1_KLRG1	ENSG00000039068	ENSG00000139187	FALSE	FALSE	TRUE	AT2_T	0.902	0.001	O	3	-0.148801
CPI-SS06B86672A	CD44_FGFR2	ENSG00000026508	ENSG00000066468	TRUE	TRUE	TRUE	AT2_T	1.135	0.001	O	3	0.182692
CPI-SS0DC322B61	ROS1_FGFR2	ENSG00000047936	ENSG00000066468	TRUE	TRUE	TRUE	AT2_T	1.121	0.001	O	3	0.164786
CPI-SS0178F5C45	TGFB2_TGFBR3	ENSG00000092969	ENSG00000069702	TRUE	FALSE	TRUE	AT2_T	0.734	0.001	O	3	-0.446148
CPI-SS0055264F3	EGFR_TGFB1	ENSG00000146648	ENSG00000105329	TRUE	TRUE	FALSE	AT2_T	1.505	0.001	O	3	0.589763
CPI-SS088A0A760	EGFR_COPA	ENSG00000146648	ENSG00000122218	TRUE	TRUE	FALSE	AT2_T	0.93	0.001	O	3	-0.104697
CPI-SS02A0FF87F	FAM3C_CLEC2D	ENSG00000196937	ENSG00000069493	TRUE	FALSE	TRUE	AT2_T	0.516	0.001	O	3	-0.954557
CPI-SS062DED513	ADCYAP1_VIPR1	ENSG00000141433	ENSG00000114812	TRUE	FALSE	TRUE	AT2_T	0.191	0.001	O	3	-2.38836
CPI-SS098F416C1	FGFR2_XPR1	ENSG00000066468	ENSG00000143324	TRUE	TRUE	TRUE	AT2_T	1.79	0.001	O	3	0.83996
CPI-SS0CCCF7C69	PLXNB1_SEMA4D	ENSG00000164050	ENSG00000187764	TRUE	TRUE	TRUE	AT2_T	0.466	0.001	O	3	-1.1016
CPI-SS0F0D7F25C	BTC_ERBB4	ENSG00000174808	ENSG00000178568	TRUE	FALSE	TRUE	AT2_T	0.322	0.001	O	3	-1.63487
CPI-SS0BAB460FF	ANGPT2_TEK	ENSG00000091879	ENSG00000120156	TRUE	FALSE	TRUE	AT2_T	0.285	0.001	O	3	-1.81097
CPI-SS0B9B3870A	VEGFA_FLT1	ENSG00000112715	ENSG00000102755	TRUE	FALSE	TRUE	AT2_T	0.385	0.001	O	3	-1.37707
CPI-SS061A7E099	CD55_ADGRE5	ENSG00000196352	ENSG00000123146	TRUE	TRUE	TRUE	AT2_T	1.354	0.001	O	3	0.437228
CPI-SS0E9015902	CD47_SIRPG	ENSG00000196776	ENSG00000089012	FALSE	TRUE	FALSE	AT2_T	0.505	0.001	O	3	-0.985645
CPI-SC0EC572716	COL4A5_a1b1 complex	ENSG00000188153		TRUE	FALSE	FALSE	AT2_T	1.265	0.001	O	3	0.339137
CPI-SC091173D82	COL4A4_a1b1 complex	ENSG00000081052		TRUE	FALSE	FALSE	AT2_T	0.44	0.001	O	3	-1.18442
CPI-SC07FB88720	COL4A3_a1b1 complex	ENSG00000169031		TRUE	FALSE	FALSE	AT2_T	0.672	0.001	O	3	-0.573467
CPI-SC0BD4C290F	COL14A1_a1b1 complex	ENSG00000187955		TRUE	FALSE	FALSE	AT2_T	0.259	0.001	O	3	-1.94898
CPI-SC0DA5EFA18	COL4A6_a1b1 complex	ENSG00000197565		TRUE	FALSE	FALSE	AT2_T	0.77	0.001	O	3	-0.37707
CPI-SC0BA41B0D3	COL19A1_a1b1 complex	ENSG00000082293		TRUE	FALSE	FALSE	AT2_T	0.255	0.001	O	3	-1.97143
CPI-SC09C06C70F	COL21A1_a1b1 complex	ENSG00000124749		TRUE	FALSE	FALSE	AT2_T	0.368	0.001	O	3	-1.44222
CPI-SC070D5A96F	JAM2_a4b1 complex	ENSG00000154721		FALSE	FALSE	FALSE	AT2_T	0.333	0.001	O	3	-1.58641
CPI-SC0EEF3A379	LAMC1_a6b1 complex	ENSG00000135862		TRUE	FALSE	FALSE	AT2_T	0.401	0.001	O	3	-1.31833
CPI-SC0527EEE7A	C3_aMb2 complex	ENSG00000125730		TRUE	FALSE	FALSE	AT2_T	0.426	0.001	O	3	-1.23107
CPI-SC03DD946B2	TGFB2_TGFbeta receptor1	ENSG00000092969		TRUE	FALSE	TRUE	AT2_T	0.43	0.001	O	3	-1.21759
CPI-SC032246C72	TGFB2_TGFbeta receptor2	ENSG00000092969		TRUE	FALSE	TRUE	AT2_T	0.332	0.001	O	3	-1.59074
CPI-SS0889E281D	CADM1_CADM1	ENSG00000182985	ENSG00000182985	FALSE	FALSE	FALSE	AT2_VCAN	1.132	0.001	O	3	0.178874
CPI-SS06B86672A	CD44_FGFR2	ENSG00000026508	ENSG00000066468	TRUE	TRUE	TRUE	AT2_VCAN	1.157	0.001	O	3	0.210389
CPI-SS0DC322B61	ROS1_FGFR2	ENSG00000047936	ENSG00000066468	TRUE	TRUE	TRUE	AT2_VCAN	1.143	0.001	O	3	0.192825
CPI-SS0B02DE712	EGFR_NRG1	ENSG00000146648	ENSG00000157168	TRUE	TRUE	TRUE	AT2_VCAN	0.919	0.001	O	3	-0.121863
CPI-SS09375CA29	ADGRL1_NRG1	ENSG00000072071	ENSG00000157168	TRUE	TRUE	TRUE	AT2_VCAN	0.296	0.001	O	3	-1.75633
CPI-SS0BF9FA3F2	ERBB3_NRG1	ENSG00000065361	ENSG00000157168	TRUE	TRUE	TRUE	AT2_VCAN	0.544	0.001	O	3	-0.878321
CPI-SS0055264F3	EGFR_TGFB1	ENSG00000146648	ENSG00000105329	TRUE	TRUE	FALSE	AT2_VCAN	0.956	0.001	O	3	-0.0649175
CPI-SS08CA619FE	EGFR_GRN	ENSG00000146648	ENSG00000030582	TRUE	TRUE	FALSE	AT2_VCAN	0.891	0.001	O	3	-0.166503
CPI-SS0DA033F03	TNFRSF1A_GRN	ENSG00000067182	ENSG00000030582	TRUE	TRUE	FALSE	AT2_VCAN	0.228	0.005	O	2.30103	-2.13289
CPI-SS088A0A760	EGFR_COPA	ENSG00000146648	ENSG00000122218	TRUE	TRUE	FALSE	AT2_VCAN	0.906	0.001	O	3	-0.142417
CPI-SS0241A1F57	NRP2_SEMA3C	ENSG00000118257	ENSG00000075223	TRUE	TRUE	FALSE	AT2_VCAN	0.546	0.001	O	3	-0.873027
CPI-SS062DED513	ADCYAP1_VIPR1	ENSG00000141433	ENSG00000114812	TRUE	FALSE	TRUE	AT2_VCAN	0.196	0.001	O	3	-2.35107
CPI-SS00D9A0644	FGFR2_CD83	ENSG00000066468	ENSG00000112149	TRUE	TRUE	TRUE	AT2_VCAN	1.825	0.001	O	3	0.867896
CPI-SS098F416C1	FGFR2_XPR1	ENSG00000066468	ENSG00000143324	TRUE	TRUE	TRUE	AT2_VCAN	1.771	0.001	O	3	0.824564
CPI-SS060B82BBC	JAG1_NOTCH2	ENSG00000101384	ENSG00000134250	FALSE	FALSE	TRUE	AT2_VCAN	0.508	0.001	O	3	-0.9771
CPI-SS0F0D7F25C	BTC_ERBB4	ENSG00000174808	ENSG00000178568	TRUE	FALSE	TRUE	AT2_VCAN	0.338	0.001	O	3	-1.5649
CPI-SS0BAB460FF	ANGPT2_TEK	ENSG00000091879	ENSG00000120156	TRUE	FALSE	TRUE	AT2_VCAN	0.287	0.001	O	3	-1.80088
CPI-SS0B9B3870A	VEGFA_FLT1	ENSG00000112715	ENSG00000102755	TRUE	FALSE	TRUE	AT2_VCAN	0.39	0.001	O	3	-1.35845
CPI-SS079728E8B	ADORA2B_ENTPD1	ENSG00000170425	ENSG00000138185	FALSE	TRUE	FALSE	AT2_VCAN	0.468	0.001	O	3	-1.09542
CPI-SS061A7E099	CD55_ADGRE5	ENSG00000196352	ENSG00000123146	TRUE	TRUE	TRUE	AT2_VCAN	1.002	0.001	O	3	0.00288251
CPI-SS01560CA22	CD99_PILRA	ENSG00000002586	ENSG00000085514	TRUE	FALSE	TRUE	AT2_VCAN	0.46	0.001	O	3	-1.12029
CPI-SC0EC572716	COL4A5_a1b1 complex	ENSG00000188153		TRUE	FALSE	FALSE	AT2_VCAN	1.254	0.001	O	3	0.326537
CPI-SC091173D82	COL4A4_a1b1 complex	ENSG00000081052		TRUE	FALSE	FALSE	AT2_VCAN	0.429	0.001	O	3	-1.22095
CPI-SC07FB88720	COL4A3_a1b1 complex	ENSG00000169031		TRUE	FALSE	FALSE	AT2_VCAN	0.661	0.001	O	3	-0.597278
CPI-SC0DA5EFA18	COL4A6_a1b1 complex	ENSG00000197565		TRUE	FALSE	FALSE	AT2_VCAN	0.758	0.001	O	3	-0.39973
CPI-SC09C06C70F	COL21A1_a1b1 complex	ENSG00000124749		TRUE	FALSE	FALSE	AT2_VCAN	0.356	0.001	O	3	-1.49005
CPI-SC070D5A96F	JAM2_a4b1 complex	ENSG00000154721		FALSE	FALSE	FALSE	AT2_VCAN	0.321	0.001	O	3	-1.63935
CPI-SC0EEF3A379	LAMC1_a6b1 complex	ENSG00000135862		TRUE	FALSE	FALSE	AT2_VCAN	0.39	0.001	O	3	-1.35845
CPI-SC03DD946B2	TGFB2_TGFbeta receptor1	ENSG00000092969		TRUE	FALSE	TRUE	AT2_VCAN	0.462	0.001	O	3	-1.11404
CPI-SC032246C72	TGFB2_TGFbeta receptor2	ENSG00000092969		TRUE	FALSE	TRUE	AT2_VCAN	0.333	0.001	O	3	-1.58641
CPI-SS08CA619FE	EGFR_GRN	ENSG00000146648	ENSG00000030582	TRUE	TRUE	FALSE	B_AM	0.595	0.001	O	3	-0.749038
CPI-SS088A0A760	EGFR_COPA	ENSG00000146648	ENSG00000122218	TRUE	TRUE	FALSE	B_AM	0.477	0.001	O	3	-1.06794
CPI-SS0302E8E8F	CD74_COPA	ENSG00000019582	ENSG00000122218	TRUE	TRUE	FALSE	B_AM	1.357	0.001	O	3	0.440421
CPI-SS0C10824C7	EGFR_HBEGF	ENSG00000146648	ENSG00000113070	TRUE	TRUE	TRUE	B_AM	0.293	0.001	O	3	-1.77103
CPI-SS03098AC28	ERBB4_HBEGF	ENSG00000178568	ENSG00000113070	TRUE	TRUE	TRUE	B_AM	0.373	0.001	O	3	-1.42275
CPI-SS09808DEAE	CD74_APP	ENSG00000019582	ENSG00000142192	FALSE	TRUE	FALSE	B_AM	2.229	0.001	O	3	1.1564
CPI-SS0947A8549	FLT1_VEGFB	ENSG00000102755	ENSG00000173511	TRUE	TRUE	FALSE	B_AM	0.294	0.001	O	3	-1.76611
CPI-SS04F3A1E5C	COPA_SORT1	ENSG00000122218	ENSG00000134243	TRUE	FALSE	TRUE	B_AM	0.719	0.001	O	3	-0.475936
CPI-SS0DEDA3567	TNFSF10_RIPK1	ENSG00000121858	ENSG00000137275	TRUE	FALSE	TRUE	B_AM	0.303	0.001	O	3	-1.72261
CPI-SS0DCA69916	TNFRSF13B_TNFSF13	ENSG00000240505	ENSG00000161955	TRUE	TRUE	FALSE	B_AM	0.305	0.001	O	3	-1.71312
CPI-SS0B87FE6E0	NOTCH1_JAG1	ENSG00000148400	ENSG00000101384	FALSE	TRUE	FALSE	B_AM	0.196	0.005	O	2.30103	-2.35107
CPI-SS00D9A0644	FGFR2_CD83	ENSG00000066468	ENSG00000112149	TRUE	TRUE	TRUE	B_AM	0.687	0.001	O	3	-0.541618
CPI-SS02E314589	FGFR2_NECTIN1	ENSG00000066468	ENSG00000110400	TRUE	TRUE	TRUE	B_AM	0.414	0.001	O	3	-1.2723
CPI-SS098F416C1	FGFR2_XPR1	ENSG00000066468	ENSG00000143324	TRUE	TRUE	TRUE	B_AM	0.568	0.001	O	3	-0.816037
CPI-SS08330207B	BTLA_TNFRSF14	ENSG00000186265	ENSG00000157873	FALSE	TRUE	TRUE	B_AM	0.386	0.001	O	3	-1.37333
CPI-SS095E52E66	TNFSF10_TNFRSF10D	ENSG00000121858	ENSG00000173530	TRUE	FALSE	TRUE	B_AM	0.258	0.005	O	2.30103	-1.95456
CPI-SS0BD5C2A23	NRG1_ERBB4	ENSG00000157168	ENSG00000178568	TRUE	TRUE	TRUE	B_AM	0.436	0.001	O	3	-1.1976
CPI-SS02572E1EF	NRG1_LGR4	ENSG00000157168	ENSG00000205213	TRUE	TRUE	TRUE	B_AM	0.369	0.001	O	3	-1.43831
CPI-SS0822AEF5F	PTPRC_MRC1	ENSG00000262418	ENSG00000260314	FALSE	FALSE	TRUE	B_AM	2.152	0.001	O	3	1.10568
CPI-SS01560CA22	CD99_PILRA	ENSG00000002586	ENSG00000085514	TRUE	FALSE	TRUE	B_AM	0.492	0.001	O	3	-1.02327
CPI-SS081AD39D7	PECAM1_CD177	ENSG00000261371	ENSG00000204936	FALSE	TRUE	FALSE	B_AM	0.697	0.001	O	3	-0.520769
CPI-SC0EC572716	COL4A5_a1b1 complex	ENSG00000188153		TRUE	FALSE	FALSE	B_AM	0.412	0.005	O	2.30103	-1.27928
CPI-SC091173D82	COL4A4_a1b1 complex	ENSG00000081052		TRUE	FALSE	FALSE	B_AM	0.332	0.001	O	3	-1.59074
CPI-SC07FB88720	COL4A3_a1b1 complex	ENSG00000169031		TRUE	FALSE	FALSE	B_AM	0.332	0.001	O	3	-1.59074
CPI-SC0EB8DC52F	CD47_SIRB1 complex	ENSG00000196776		FALSE	TRUE	TRUE	B_AM	0.568	0.001	O	3	-0.816037
CPI-SS0B990492C	CADM1_NECTIN3	ENSG00000182985	ENSG00000177707	FALSE	FALSE	FALSE	B_AT1	0.529	0.001	O	3	-0.91866
CPI-SS0889E281D	CADM1_CADM1	ENSG00000182985	ENSG00000182985	FALSE	FALSE	FALSE	B_AT1	1.227	0.001	O	3	0.295135
CPI-SS0B02DE712	EGFR_NRG1	ENSG00000146648	ENSG00000157168	TRUE	TRUE	TRUE	B_AT1	1.018	0.001	O	3	0.0257376
CPI-SS0A19E9C34	EGFR_BTC	ENSG00000146648	ENSG00000174808	TRUE	TRUE	FALSE	B_AT1	0.232	0.001	O	3	-2.1078
CPI-SS0302E8E8F	CD74_COPA	ENSG00000019582	ENSG00000122218	TRUE	TRUE	FALSE	B_AT1	1.274	0.001	O	3	0.349365
CPI-SS09808DEAE	CD74_APP	ENSG00000019582	ENSG00000142192	FALSE	TRUE	FALSE	B_AT1	1.762	0.001	O	3	0.817214
CPI-SS0DE0A486F	NRP1_VEGFA	ENSG00000099250	ENSG00000112715	TRUE	TRUE	FALSE	B_AT1	1.277	0.001	O	3	0.352759
CPI-SS08083B141	NRP1_SEMA3A	ENSG00000099250	ENSG00000075213	TRUE	TRUE	FALSE	B_AT1	0.52	0.001	O	3	-0.943416
CPI-SS0B87FE6E0	NOTCH1_JAG1	ENSG00000148400	ENSG00000101384	FALSE	TRUE	FALSE	B_AT1	0.238	0.001	O	3	-2.07097
CPI-SS0907A7598	FGFR2_FGF9	ENSG00000066468	ENSG00000102678	TRUE	TRUE	FALSE	B_AT1	0.393	0.001	O	3	-1.3474
CPI-SS0BD5C2A23	NRG1_ERBB4	ENSG00000157168	ENSG00000178568	TRUE	TRUE	TRUE	B_AT1	1.117	0.001	O	3	0.159629
CPI-SS0708FE6FF	NRG1_LSR	ENSG00000157168	ENSG00000105699	TRUE	TRUE	TRUE	B_AT1	0.359	0.001	O	3	-1.47794
CPI-SS02572E1EF	NRG1_LGR4	ENSG00000157168	ENSG00000205213	TRUE	TRUE	TRUE	B_AT1	0.326	0.001	O	3	-1.61706
CPI-SC00C0800EB	COL4A4_a10b1 complex	ENSG00000081052		TRUE	FALSE	FALSE	B_AT1	0.211	0.001	O	3	-2.24469
CPI-SC0458F68A5	COL4A2_a1b1 complex	ENSG00000134871		TRUE	FALSE	FALSE	B_AT1	0.531	0.001	O	3	-0.913216
CPI-SC0EC572716	COL4A5_a1b1 complex	ENSG00000188153		TRUE	FALSE	FALSE	B_AT1	0.6	0.001	O	3	-0.736966
CPI-SC091173D82	COL4A4_a1b1 complex	ENSG00000081052		TRUE	FALSE	FALSE	B_AT1	0.521	0.001	O	3	-0.940645
CPI-SC07FB88720	COL4A3_a1b1 complex	ENSG00000169031		TRUE	FALSE	FALSE	B_AT1	0.52	0.001	O	3	-0.943416
CPI-SC01FFC9392	FN1_a2b1 complex	ENSG00000115414		TRUE	FALSE	FALSE	B_AT1	0.926	0.001	O	3	-0.110916
CPI-SC07222A428	COL4A2_a2b1 complex	ENSG00000134871		TRUE	FALSE	FALSE	B_AT1	0.944	0.001	O	3	-0.0831412
CPI-SC09C0B5D08	COL4A5_a2b1 complex	ENSG00000188153		TRUE	FALSE	FALSE	B_AT1	1.013	0.001	O	3	0.0186342
CPI-SC03DD752AB	COL4A4_a2b1 complex	ENSG00000081052		TRUE	FALSE	FALSE	B_AT1	0.933	0.001	O	3	-0.100051
CPI-SC052A417CB	COL4A3_a2b1 complex	ENSG00000169031		TRUE	FALSE	FALSE	B_AT1	0.933	0.001	O	3	-0.100051
CPI-SC0E3784FFB	LAMC1_a2b1 complex	ENSG00000135862		TRUE	FALSE	FALSE	B_AT1	0.897	0.001	O	3	-0.15682
CPI-SC04F2478E9	FN1_a3b1 complex	ENSG00000115414		TRUE	FALSE	FALSE	B_AT1	0.451	0.001	O	3	-1.1488
CPI-SC06364D669	FN1_a4b1 complex	ENSG00000115414		TRUE	FALSE	FALSE	B_AT1	0.514	0.005	O	2.30103	-0.96016
CPI-SC092C3E4DF	FN1_a8b1 complex	ENSG00000115414		TRUE	FALSE	FALSE	B_AT1	0.514	0.005	O	2.30103	-0.96016
CPI-SC096929DB0	FN1_aVb1 complex	ENSG00000115414		TRUE	FALSE	FALSE	B_AT1	0.514	0.005	O	2.30103	-0.96016
CPI-SC0EEF3A379	LAMC1_a6b1 complex	ENSG00000135862		TRUE	FALSE	FALSE	B_AT1	0.485	0.001	O	3	-1.04394
CPI-SC0E60FEE99	TGFB1_aVb6 complex	ENSG00000105329		TRUE	FALSE	FALSE	B_AT1	1.259	0.001	O	3	0.332278
CPI-CS0D238C22B	PlexinA2_complex1_SEMA3A		ENSG00000075213	TRUE	TRUE	FALSE	B_AT1	0.358	0.001	O	3	-1.48197
CPI-SC0E5218AA4	NRG1_a6b4 complex	ENSG00000157168		TRUE	TRUE	FALSE	B_AT1	0.332	0.001	O	3	-1.59074
CPI-SS0B990492C	CADM1_NECTIN3	ENSG00000182985	ENSG00000177707	FALSE	FALSE	FALSE	B_AT2	0.81	0.001	O	3	-0.304006
CPI-SS0889E281D	CADM1_CADM1	ENSG00000182985	ENSG00000182985	FALSE	FALSE	FALSE	B_AT2	1.135	0.001	O	3	0.182692
CPI-SS06B86672A	CD44_FGFR2	ENSG00000026508	ENSG00000066468	TRUE	TRUE	TRUE	B_AT2	2.134	0.001	O	3	1.09356
CPI-SS0BF3ED143	FGFR2_FGFR3	ENSG00000066468	ENSG00000068078	TRUE	TRUE	TRUE	B_AT2	0.409	0.001	O	3	-1.28983
CPI-SS0A19E9C34	EGFR_BTC	ENSG00000146648	ENSG00000174808	TRUE	TRUE	FALSE	B_AT2	0.243	0.001	O	3	-2.04097
CPI-SS0302E8E8F	CD74_COPA	ENSG00000019582	ENSG00000122218	TRUE	TRUE	FALSE	B_AT2	1.307	0.001	O	3	0.386259
CPI-SS0C10824C7	EGFR_HBEGF	ENSG00000146648	ENSG00000113070	TRUE	TRUE	TRUE	B_AT2	0.271	0.001	O	3	-1.88364
CPI-SS03098AC28	ERBB4_HBEGF	ENSG00000178568	ENSG00000113070	TRUE	TRUE	TRUE	B_AT2	0.35	0.001	O	3	-1.51457
CPI-SS09808DEAE	CD74_APP	ENSG00000019582	ENSG00000142192	FALSE	TRUE	FALSE	B_AT2	1.678	0.001	O	3	0.746743
CPI-SS0DE0A486F	NRP1_VEGFA	ENSG00000099250	ENSG00000112715	TRUE	TRUE	FALSE	B_AT2	0.481	0.001	O	3	-1.05589
CPI-SS08083B141	NRP1_SEMA3A	ENSG00000099250	ENSG00000075213	TRUE	TRUE	FALSE	B_AT2	0.429	0.001	O	3	-1.22095
CPI-SS04F3A1E5C	COPA_SORT1	ENSG00000122218	ENSG00000134243	TRUE	FALSE	TRUE	B_AT2	0.653	0.001	O	3	-0.614845
CPI-SS0B87FE6E0	NOTCH1_JAG1	ENSG00000148400	ENSG00000101384	FALSE	TRUE	FALSE	B_AT2	0.203	0.001	O	3	-2.30045
CPI-SS028688B7B	EFNA5_EPHA7	ENSG00000184349	ENSG00000135333	FALSE	FALSE	TRUE	B_AT2	0.233	0.001	O	3	-2.1016
CPI-SS06A0B20BD	FGFR2_EPHA4	ENSG00000066468	ENSG00000116106	TRUE	TRUE	TRUE	B_AT2	0.459	0.001	O	3	-1.12343
CPI-SS0FC01B947	EFNA5_EPHA4	ENSG00000184349	ENSG00000116106	FALSE	FALSE	TRUE	B_AT2	0.267	0.001	O	3	-1.90509
CPI-SS098F416C1	FGFR2_XPR1	ENSG00000066468	ENSG00000143324	TRUE	TRUE	TRUE	B_AT2	0.583	0.001	O	3	-0.778432
CPI-SS08330207B	BTLA_TNFRSF14	ENSG00000186265	ENSG00000157873	FALSE	TRUE	TRUE	B_AT2	0.267	0.001	O	3	-1.90509
CPI-SS0BD5C2A23	NRG1_ERBB4	ENSG00000157168	ENSG00000178568	TRUE	TRUE	TRUE	B_AT2	1.225	0.001	O	3	0.292782
CPI-SS0708FE6FF	NRG1_LSR	ENSG00000157168	ENSG00000105699	TRUE	TRUE	TRUE	B_AT2	0.356	0.001	O	3	-1.49005
CPI-SC0FA79E269	COL4A2_a10b1 complex	ENSG00000134871		TRUE	FALSE	FALSE	B_AT2	0.25	0.005	O	2.30103	-2
CPI-SC087556B01	COL4A5_a10b1 complex	ENSG00000188153		TRUE	FALSE	FALSE	B_AT2	0.319	0.001	O	3	-1.64837
CPI-SC00C0800EB	COL4A4_a10b1 complex	ENSG00000081052		TRUE	FALSE	FALSE	B_AT2	0.24	0.001	O	3	-2.05889
CPI-SC0A3F146C2	COL4A3_a10b1 complex	ENSG00000169031		TRUE	FALSE	FALSE	B_AT2	0.239	0.001	O	3	-2.06492
CPI-SC0EC572716	COL4A5_a1b1 complex	ENSG00000188153		TRUE	FALSE	FALSE	B_AT2	0.41	0.005	O	2.30103	-1.2863
CPI-SC091173D82	COL4A4_a1b1 complex	ENSG00000081052		TRUE	FALSE	FALSE	B_AT2	0.33	0.001	O	3	-1.59946
CPI-SC07FB88720	COL4A3_a1b1 complex	ENSG00000169031		TRUE	FALSE	FALSE	B_AT2	0.329	0.005	O	2.30103	-1.60384
CPI-SC01FFC9392	FN1_a2b1 complex	ENSG00000115414		TRUE	FALSE	FALSE	B_AT2	0.404	0.001	O	3	-1.30757
CPI-SC07222A428	COL4A2_a2b1 complex	ENSG00000134871		TRUE	FALSE	FALSE	B_AT2	0.422	0.001	O	3	-1.24469
CPI-SC09C0B5D08	COL4A5_a2b1 complex	ENSG00000188153		TRUE	FALSE	FALSE	B_AT2	0.491	0.001	O	3	-1.02621
CPI-SC03DD752AB	COL4A4_a2b1 complex	ENSG00000081052		TRUE	FALSE	FALSE	B_AT2	0.411	0.001	O	3	-1.28279
CPI-SC052A417CB	COL4A3_a2b1 complex	ENSG00000169031		TRUE	FALSE	FALSE	B_AT2	0.411	0.001	O	3	-1.28279
CPI-SC0E3784FFB	LAMC1_a2b1 complex	ENSG00000135862		TRUE	FALSE	FALSE	B_AT2	0.375	0.001	O	3	-1.41504
CPI-SC04F2478E9	FN1_a3b1 complex	ENSG00000115414		TRUE	FALSE	FALSE	B_AT2	0.314	0.001	O	3	-1.67116
CPI-SC0E60FEE99	TGFB1_aVb6 complex	ENSG00000105329		TRUE	FALSE	FALSE	B_AT2	1.3	0.001	O	3	0.378512
CPI-CS0D238C22B	PlexinA2_complex1_SEMA3A		ENSG00000075213	TRUE	TRUE	FALSE	B_AT2	0.268	0.001	O	3	-1.8997
CPI-SC0984894BC	TGFB1_TGFbeta receptor2	ENSG00000105329		TRUE	FALSE	TRUE	B_AT2	0.807	0.001	O	3	-0.309359
CPI-SC0E5218AA4	NRG1_a6b4 complex	ENSG00000157168		TRUE	TRUE	FALSE	B_AT2	0.322	0.001	O	3	-1.63487
CPI-SS0B02DE712	EGFR_NRG1	ENSG00000146648	ENSG00000157168	TRUE	TRUE	TRUE	B_B	0.408	0.001	O	3	-1.29336
CPI-SS0302E8E8F	CD74_COPA	ENSG00000019582	ENSG00000122218	TRUE	TRUE	FALSE	B_B	1.244	0.001	O	3	0.314986
CPI-SS09808DEAE	CD74_APP	ENSG00000019582	ENSG00000142192	FALSE	TRUE	FALSE	B_B	1.438	0.001	O	3	0.524064
CPI-SS00D9A0644	FGFR2_CD83	ENSG00000066468	ENSG00000112149	TRUE	TRUE	TRUE	B_B	0.662	0.001	O	3	-0.595097
CPI-SS08330207B	BTLA_TNFRSF14	ENSG00000186265	ENSG00000157873	FALSE	TRUE	TRUE	B_B	0.279	0.001	O	3	-1.84166
CPI-SS0BD5C2A23	NRG1_ERBB4	ENSG00000157168	ENSG00000178568	TRUE	TRUE	TRUE	B_B	0.487	0.001	O	3	-1.03801
CPI-SS0CBC7840D	PTPRC_CD22	ENSG00000262418	ENSG00000012124	FALSE	FALSE	TRUE	B_B	1.499	0.001	O	3	0.584
CPI-SS0E0DEA7D5	PECAM1_CD38	ENSG00000261371	ENSG00000004468	FALSE	TRUE	TRUE	B_B	0.739	0.001	O	3	-0.436354
CPI-SC0EC572716	COL4A5_a1b1 complex	ENSG00000188153		TRUE	FALSE	FALSE	B_B	0.42	0.001	O	3	-1.25154
CPI-SC091173D82	COL4A4_a1b1 complex	ENSG00000081052		TRUE	FALSE	FALSE	B_B	0.341	0.001	O	3	-1.55216
CPI-SC07FB88720	COL4A3_a1b1 complex	ENSG00000169031		TRUE	FALSE	FALSE	B_B	0.34	0.001	O	3	-1.55639
CPI-SC0EEF3A379	LAMC1_a6b1 complex	ENSG00000135862		TRUE	FALSE	FALSE	B_B	0.305	0.005	O	2.30103	-1.71312
CPI-SS0889E281D	CADM1_CADM1	ENSG00000182985	ENSG00000182985	FALSE	FALSE	FALSE	B_DC	0.659	0.001	O	3	-0.60165
CPI-SS08CA619FE	EGFR_GRN	ENSG00000146648	ENSG00000030582	TRUE	TRUE	FALSE	B_DC	0.445	0.001	O	3	-1.16812
CPI-SS0302E8E8F	CD74_COPA	ENSG00000019582	ENSG00000122218	TRUE	TRUE	FALSE	B_DC	1.282	0.001	O	3	0.358396
CPI-SS09808DEAE	CD74_APP	ENSG00000019582	ENSG00000142192	FALSE	TRUE	FALSE	B_DC	1.59	0.001	O	3	0.669027
CPI-SS00D9A0644	FGFR2_CD83	ENSG00000066468	ENSG00000112149	TRUE	TRUE	TRUE	B_DC	0.558	0.001	O	3	-0.841663
CPI-SS02E314589	FGFR2_NECTIN1	ENSG00000066468	ENSG00000110400	TRUE	TRUE	TRUE	B_DC	0.435	0.001	O	3	-1.20091
CPI-SS08330207B	BTLA_TNFRSF14	ENSG00000186265	ENSG00000157873	FALSE	TRUE	TRUE	B_DC	0.28	0.001	O	3	-1.8365
CPI-SS0BD5C2A23	NRG1_ERBB4	ENSG00000157168	ENSG00000178568	TRUE	TRUE	TRUE	B_DC	0.482	0.001	O	3	-1.05289
CPI-SC0EC572716	COL4A5_a1b1 complex	ENSG00000188153		TRUE	FALSE	FALSE	B_DC	0.409	0.005	O	2.30103	-1.28983
CPI-SC091173D82	COL4A4_a1b1 complex	ENSG00000081052		TRUE	FALSE	FALSE	B_DC	0.33	0.001	O	3	-1.59946
CPI-SC07FB88720	COL4A3_a1b1 complex	ENSG00000169031		TRUE	FALSE	FALSE	B_DC	0.329	0.001	O	3	-1.60384
CPI-SS0889E281D	CADM1_CADM1	ENSG00000182985	ENSG00000182985	FALSE	FALSE	FALSE	B_FGR	0.569	0.001	O	3	-0.813499
CPI-SS0302E8E8F	CD74_COPA	ENSG00000019582	ENSG00000122218	TRUE	TRUE	FALSE	B_FGR	1.314	0.001	O	3	0.393965
CPI-SS03C51D352	TNFRSF13B_TNFSF13B	ENSG00000240505	ENSG00000102524	TRUE	TRUE	FALSE	B_FGR	0.352	0.001	O	3	-1.50635
CPI-SS0F00D756A	CD40_TNFSF13B	ENSG00000101017	ENSG00000102524	TRUE	TRUE	FALSE	B_FGR	0.287	0.001	O	3	-1.80088
CPI-SS09808DEAE	CD74_APP	ENSG00000019582	ENSG00000142192	FALSE	TRUE	FALSE	B_FGR	1.477	0.001	O	3	0.56267
CPI-SS0DEDA3567	TNFSF10_RIPK1	ENSG00000121858	ENSG00000137275	TRUE	FALSE	TRUE	B_FGR	0.26	0.005	O	2.30103	-1.94342
CPI-SS00D9A0644	FGFR2_CD83	ENSG00000066468	ENSG00000112149	TRUE	TRUE	TRUE	B_FGR	0.627	0.001	O	3	-0.673463
CPI-SS08330207B	BTLA_TNFRSF14	ENSG00000186265	ENSG00000157873	FALSE	TRUE	TRUE	B_FGR	0.442	0.001	O	3	-1.17788
CPI-SS0BD5C2A23	NRG1_ERBB4	ENSG00000157168	ENSG00000178568	TRUE	TRUE	TRUE	B_FGR	0.457	0.001	O	3	-1.12973
CPI-SS061A7E099	CD55_ADGRE5	ENSG00000196352	ENSG00000123146	TRUE	TRUE	TRUE	B_FGR	0.944	0.001	O	3	-0.0831412
CPI-SS01560CA22	CD99_PILRA	ENSG00000002586	ENSG00000085514	TRUE	FALSE	TRUE	B_FGR	0.898	0.001	O	3	-0.155213
CPI-SC0EC572716	COL4A5_a1b1 complex	ENSG00000188153		TRUE	FALSE	FALSE	B_FGR	0.435	0.001	O	3	-1.20091
CPI-SC091173D82	COL4A4_a1b1 complex	ENSG00000081052		TRUE	FALSE	FALSE	B_FGR	0.355	0.001	O	3	-1.49411
CPI-SC07FB88720	COL4A3_a1b1 complex	ENSG00000169031		TRUE	FALSE	FALSE	B_FGR	0.355	0.001	O	3	-1.49411
CPI-SC0EEF3A379	LAMC1_a6b1 complex	ENSG00000135862		TRUE	FALSE	FALSE	B_FGR	0.319	0.005	O	2.30103	-1.64837
CPI-SS0302E8E8F	CD74_COPA	ENSG00000019582	ENSG00000122218	TRUE	TRUE	FALSE	B_IM	1.244	0.001	O	3	0.314986
CPI-SS09808DEAE	CD74_APP	ENSG00000019582	ENSG00000142192	FALSE	TRUE	FALSE	B_IM	1.563	0.001	O	3	0.644318
CPI-SS04F3A1E5C	COPA_SORT1	ENSG00000122218	ENSG00000134243	TRUE	FALSE	TRUE	B_IM	0.5	0.005	O	2.30103	-1
CPI-SS00D9A0644	FGFR2_CD83	ENSG00000066468	ENSG00000112149	TRUE	TRUE	TRUE	B_IM	0.593	0.001	O	3	-0.753896
CPI-SS08330207B	BTLA_TNFRSF14	ENSG00000186265	ENSG00000157873	FALSE	TRUE	TRUE	B_IM	0.305	0.001	O	3	-1.71312
CPI-SS095E52E66	TNFSF10_TNFRSF10D	ENSG00000121858	ENSG00000173530	TRUE	FALSE	TRUE	B_IM	0.265	0.005	O	2.30103	-1.91594
CPI-SS0BD5C2A23	NRG1_ERBB4	ENSG00000157168	ENSG00000178568	TRUE	TRUE	TRUE	B_IM	0.443	0.001	O	3	-1.17462
CPI-SS0822AEF5F	PTPRC_MRC1	ENSG00000262418	ENSG00000260314	FALSE	FALSE	TRUE	B_IM	2.186	0.001	O	3	1.12829
CPI-SS01560CA22	CD99_PILRA	ENSG00000002586	ENSG00000085514	TRUE	FALSE	TRUE	B_IM	0.466	0.001	O	3	-1.1016
CPI-SC091173D82	COL4A4_a1b1 complex	ENSG00000081052		TRUE	FALSE	FALSE	B_IM	0.3	0.001	O	3	-1.73697
CPI-SC0847A64D2	FN1_aVb5 complex	ENSG00000115414		TRUE	FALSE	FALSE	B_IM	0.337	0.001	O	3	-1.56918
CPI-SC098C06330	TGFB1_TGFbeta receptor1	ENSG00000105329		TRUE	FALSE	TRUE	B_IM	0.938	0.001	O	3	-0.0923402
CPI-SS0302E8E8F	CD74_COPA	ENSG00000019582	ENSG00000122218	TRUE	TRUE	FALSE	B_MC	1.345	0.001	O	3	0.427606
CPI-SS09808DEAE	CD74_APP	ENSG00000019582	ENSG00000142192	FALSE	TRUE	FALSE	B_MC	1.272	0.001	O	3	0.347099
CPI-SS0DE0A486F	NRP1_VEGFA	ENSG00000099250	ENSG00000112715	TRUE	TRUE	FALSE	B_MC	0.508	0.001	O	3	-0.9771
CPI-SS04F3A1E5C	COPA_SORT1	ENSG00000122218	ENSG00000134243	TRUE	FALSE	TRUE	B_MC	0.975	0.001	O	3	-0.0365259
CPI-SS00D9A0644	FGFR2_CD83	ENSG00000066468	ENSG00000112149	TRUE	TRUE	TRUE	B_MC	0.576	0.001	O	3	-0.795859
CPI-SS08330207B	BTLA_TNFRSF14	ENSG00000186265	ENSG00000157873	FALSE	TRUE	TRUE	B_MC	0.363	0.001	O	3	-1.46196
CPI-SS0CBC7840D	PTPRC_CD22	ENSG00000262418	ENSG00000012124	FALSE	FALSE	TRUE	B_MC	1.545	0.001	O	3	0.627607
CPI-SS0B337B316	TEK_ANGPT1	ENSG00000120156	ENSG00000154188	TRUE	TRUE	FALSE	B_MC	0.407	0.005	O	2.30103	-1.2969
CPI-SC0847A64D2	FN1_aVb5 complex	ENSG00000115414		TRUE	FALSE	FALSE	B_MC	0.334	0.001	O	3	-1.58208
CPI-SS0889E281D	CADM1_CADM1	ENSG00000182985	ENSG00000182985	FALSE	FALSE	FALSE	B_Pla	0.734	0.001	O	3	-0.446148
CPI-SS088A0A760	EGFR_COPA	ENSG00000146648	ENSG00000122218	TRUE	TRUE	FALSE	B_Pla	0.51	0.001	O	3	-0.971431
CPI-SS0302E8E8F	CD74_COPA	ENSG00000019582	ENSG00000122218	TRUE	TRUE	FALSE	B_Pla	1.39	0.001	O	3	0.475085
CPI-SS09808DEAE	CD74_APP	ENSG00000019582	ENSG00000142192	FALSE	TRUE	FALSE	B_Pla	1.386	0.001	O	3	0.470927
CPI-SS0BD5C2A23	NRG1_ERBB4	ENSG00000157168	ENSG00000178568	TRUE	TRUE	TRUE	B_Pla	0.511	0.001	O	3	-0.968605
CPI-SC091173D82	COL4A4_a1b1 complex	ENSG00000081052		TRUE	FALSE	FALSE	B_Pla	0.325	0.001	O	3	-1.62149
CPI-CS0F6CFB979	BMPR1A_BMPR2_BMP6		ENSG00000153162	TRUE	TRUE	FALSE	B_Pla	0.551	0.001	O	3	-0.859876
CPI-SS0055264F3	EGFR_TGFB1	ENSG00000146648	ENSG00000105329	TRUE	TRUE	FALSE	B_T	0.945	0.001	O	3	-0.0816138
CPI-SS0302E8E8F	CD74_COPA	ENSG00000019582	ENSG00000122218	TRUE	TRUE	FALSE	B_T	1.25	0.001	O	3	0.321928
CPI-SS09808DEAE	CD74_APP	ENSG00000019582	ENSG00000142192	FALSE	TRUE	FALSE	B_T	1.381	0.001	O	3	0.465713
CPI-SS02A0FF87F	FAM3C_CLEC2D	ENSG00000196937	ENSG00000069493	TRUE	FALSE	TRUE	B_T	0.636	0.001	O	3	-0.652901
CPI-SS08330207B	BTLA_TNFRSF14	ENSG00000186265	ENSG00000157873	FALSE	TRUE	TRUE	B_T	0.276	0.001	O	3	-1.85726
CPI-SS0BD5C2A23	NRG1_ERBB4	ENSG00000157168	ENSG00000178568	TRUE	TRUE	TRUE	B_T	0.487	0.001	O	3	-1.03801
CPI-SS061A7E099	CD55_ADGRE5	ENSG00000196352	ENSG00000123146	TRUE	TRUE	TRUE	B_T	0.982	0.001	O	3	-0.0262051
CPI-SS056FF4363	CD48_CD244	ENSG00000117091	ENSG00000122223	FALSE	FALSE	TRUE	B_T	0.35	0.001	O	3	-1.51457
CPI-SS0E9015902	CD47_SIRPG	ENSG00000196776	ENSG00000089012	FALSE	TRUE	FALSE	B_T	0.513	0.001	O	3	-0.962969
CPI-SC091173D82	COL4A4_a1b1 complex	ENSG00000081052		TRUE	FALSE	FALSE	B_T	0.301	0.001	O	3	-1.73216
CPI-SC07FB88720	COL4A3_a1b1 complex	ENSG00000169031		TRUE	FALSE	FALSE	B_T	0.3	0.001	O	3	-1.73697
CPI-SS0B02DE712	EGFR_NRG1	ENSG00000146648	ENSG00000157168	TRUE	TRUE	TRUE	B_VCAN	0.36	0.001	O	3	-1.47393
CPI-SS08CA619FE	EGFR_GRN	ENSG00000146648	ENSG00000030582	TRUE	TRUE	FALSE	B_VCAN	0.331	0.001	O	3	-1.5951
CPI-SS0302E8E8F	CD74_COPA	ENSG00000019582	ENSG00000122218	TRUE	TRUE	FALSE	B_VCAN	1.226	0.001	O	3	0.293959
CPI-SS09808DEAE	CD74_APP	ENSG00000019582	ENSG00000142192	FALSE	TRUE	FALSE	B_VCAN	1.579	0.001	O	3	0.659011
CPI-SS08330207B	BTLA_TNFRSF14	ENSG00000186265	ENSG00000157873	FALSE	TRUE	TRUE	B_VCAN	0.294	0.001	O	3	-1.76611
CPI-SS0BD5C2A23	NRG1_ERBB4	ENSG00000157168	ENSG00000178568	TRUE	TRUE	TRUE	B_VCAN	0.503	0.001	O	3	-0.99137
CPI-SS0822AEF5F	PTPRC_MRC1	ENSG00000262418	ENSG00000260314	FALSE	FALSE	TRUE	B_VCAN	1.441	0.001	O	3	0.52707
CPI-SS01560CA22	CD99_PILRA	ENSG00000002586	ENSG00000085514	TRUE	FALSE	TRUE	B_VCAN	0.445	0.001	O	3	-1.16812
CPI-SC091173D82	COL4A4_a1b1 complex	ENSG00000081052		TRUE	FALSE	FALSE	B_VCAN	0.289	0.001	O	3	-1.79086
CPI-SS0B990492C	CADM1_NECTIN3	ENSG00000182985	ENSG00000177707	FALSE	FALSE	FALSE	DC_AM	0.511	0.001	O	3	-0.968605
CPI-SS0C5E9FBFB	NECTIN1_NECTIN3	ENSG00000110400	ENSG00000177707	TRUE	TRUE	FALSE	DC_AM	0.198	0.001	O	3	-2.33643
CPI-SS0889E281D	CADM1_CADM1	ENSG00000182985	ENSG00000182985	FALSE	FALSE	FALSE	DC_AM	0.717	0.001	O	3	-0.479955
CPI-SS06207F70E	CD226_NECTIN2	ENSG00000150637	ENSG00000130202	FALSE	TRUE	TRUE	DC_AM	0.319	0.001	O	3	-1.64837
CPI-SS0AFC7BACF	ADGRG5_FAM3C	ENSG00000159618	ENSG00000196937	TRUE	TRUE	FALSE	DC_AM	0.268	0.001	O	3	-1.8997
CPI-SS09375CA29	ADGRL1_NRG1	ENSG00000072071	ENSG00000157168	TRUE	TRUE	TRUE	DC_AM	0.258	0.001	O	3	-1.95456
CPI-SS08CA619FE	EGFR_GRN	ENSG00000146648	ENSG00000030582	TRUE	TRUE	FALSE	DC_AM	0.589	0.001	O	3	-0.76366
CPI-SS0DA033F03	TNFRSF1A_GRN	ENSG00000067182	ENSG00000030582	TRUE	TRUE	FALSE	DC_AM	0.53	0.001	O	3	-0.915936
CPI-SS0C4E86714	TNFRSF1B_GRN	ENSG00000028137	ENSG00000030582	TRUE	TRUE	FALSE	DC_AM	0.738	0.001	O	3	-0.438307
CPI-SS088A0A760	EGFR_COPA	ENSG00000146648	ENSG00000122218	TRUE	TRUE	FALSE	DC_AM	0.47	0.001	O	3	-1.08927
CPI-SS0302E8E8F	CD74_COPA	ENSG00000019582	ENSG00000122218	TRUE	TRUE	FALSE	DC_AM	1.466	0.001	O	3	0.551885
CPI-SS0C10824C7	EGFR_HBEGF	ENSG00000146648	ENSG00000113070	TRUE	TRUE	TRUE	DC_AM	0.287	0.001	O	3	-1.80088
CPI-SS03098AC28	ERBB4_HBEGF	ENSG00000178568	ENSG00000113070	TRUE	TRUE	TRUE	DC_AM	0.368	0.001	O	3	-1.44222
CPI-SS09808DEAE	CD74_APP	ENSG00000019582	ENSG00000142192	FALSE	TRUE	FALSE	DC_AM	2.338	0.001	O	3	1.22527
CPI-SS033E6DE7E	NRP1_VEGFB	ENSG00000099250	ENSG00000173511	TRUE	TRUE	FALSE	DC_AM	0.54	0.001	O	3	-0.888969
CPI-SS0947A8549	FLT1_VEGFB	ENSG00000102755	ENSG00000173511	TRUE	TRUE	FALSE	DC_AM	0.32	0.001	O	3	-1.64386
CPI-SS08083B141	NRP1_SEMA3A	ENSG00000099250	ENSG00000075213	TRUE	TRUE	FALSE	DC_AM	0.49	0.001	O	3	-1.02915
CPI-SS0241A1F57	NRP2_SEMA3C	ENSG00000118257	ENSG00000075223	TRUE	TRUE	FALSE	DC_AM	0.612	0.001	O	3	-0.708396
CPI-SS07CCAD9BF	GRN_SORT1	ENSG00000030582	ENSG00000134243	TRUE	FALSE	TRUE	DC_AM	0.8	0.001	O	3	-0.321928
CPI-SS04F3A1E5C	COPA_SORT1	ENSG00000122218	ENSG00000134243	TRUE	FALSE	TRUE	DC_AM	0.758	0.001	O	3	-0.39973
CPI-SS0DEDA3567	TNFSF10_RIPK1	ENSG00000121858	ENSG00000137275	TRUE	FALSE	TRUE	DC_AM	0.281	0.001	O	3	-1.83136
CPI-SS0B87FE6E0	NOTCH1_JAG1	ENSG00000148400	ENSG00000101384	FALSE	TRUE	FALSE	DC_AM	0.316	0.001	O	3	-1.662
CPI-SS00D9A0644	FGFR2_CD83	ENSG00000066468	ENSG00000112149	TRUE	TRUE	TRUE	DC_AM	0.666	0.001	O	3	-0.586406
CPI-SS098F416C1	FGFR2_XPR1	ENSG00000066468	ENSG00000143324	TRUE	TRUE	TRUE	DC_AM	0.547	0.001	O	3	-0.870387
CPI-SS02572E1EF	NRG1_LGR4	ENSG00000157168	ENSG00000205213	TRUE	TRUE	TRUE	DC_AM	0.213	0.001	O	3	-2.23107
CPI-SS0C85BC9AF	PROS1_AXL	ENSG00000184500	ENSG00000167601	TRUE	FALSE	TRUE	DC_AM	0.293	0.001	O	3	-1.77103
CPI-SS0822AEF5F	PTPRC_MRC1	ENSG00000262418	ENSG00000260314	FALSE	FALSE	TRUE	DC_AM	1.948	0.001	O	3	0.961994
CPI-SS081AD39D7	PECAM1_CD177	ENSG00000261371	ENSG00000204936	FALSE	TRUE	FALSE	DC_AM	0.741	0.001	O	3	-0.432455
CPI-SS0D0252D87	AXL_IL15RA	ENSG00000167601	ENSG00000134470	TRUE	TRUE	TRUE	DC_AM	0.381	0.001	O	3	-1.39214
CPI-SC0E9C058EB	PLAUR_a4b1 complex	ENSG00000011422		TRUE	TRUE	FALSE	DC_AM	0.369	0.001	O	3	-1.43831
CPI-SC0EB8DC52F	CD47_SIRB1 complex	ENSG00000196776		FALSE	TRUE	TRUE	DC_AM	0.368	0.001	O	3	-1.44222
CPI-SS0B990492C	CADM1_NECTIN3	ENSG00000182985	ENSG00000177707	FALSE	FALSE	FALSE	DC_AT1	0.766	0.001	O	3	-0.384584
CPI-SS0C5E9FBFB	NECTIN1_NECTIN3	ENSG00000110400	ENSG00000177707	TRUE	TRUE	FALSE	DC_AT1	0.453	0.001	O	3	-1.14242
CPI-SS02FBD007E	NECTIN2_NECTIN3	ENSG00000130202	ENSG00000177707	FALSE	TRUE	FALSE	DC_AT1	0.517	0.001	O	3	-0.951764
CPI-SS0889E281D	CADM1_CADM1	ENSG00000182985	ENSG00000182985	FALSE	FALSE	FALSE	DC_AT1	1.464	0.001	O	3	0.549916
CPI-SS06207F70E	CD226_NECTIN2	ENSG00000150637	ENSG00000130202	FALSE	TRUE	TRUE	DC_AT1	0.578	0.001	O	3	-0.790859
CPI-SS0B02DE712	EGFR_NRG1	ENSG00000146648	ENSG00000157168	TRUE	TRUE	TRUE	DC_AT1	1.012	0.001	O	3	0.0172093
CPI-SS09375CA29	ADGRL1_NRG1	ENSG00000072071	ENSG00000157168	TRUE	TRUE	TRUE	DC_AT1	1.005	0.001	O	3	0.0071955
CPI-SS0302E8E8F	CD74_COPA	ENSG00000019582	ENSG00000122218	TRUE	TRUE	FALSE	DC_AT1	1.384	0.001	O	3	0.468844
CPI-SS09808DEAE	CD74_APP	ENSG00000019582	ENSG00000142192	FALSE	TRUE	FALSE	DC_AT1	1.872	0.001	O	3	0.90458
CPI-SS0DE0A486F	NRP1_VEGFA	ENSG00000099250	ENSG00000112715	TRUE	TRUE	FALSE	DC_AT1	1.423	0.001	O	3	0.508936
CPI-SS0E00478B4	NRP2_VEGFA	ENSG00000118257	ENSG00000112715	TRUE	TRUE	FALSE	DC_AT1	1.246	0.001	O	3	0.317304
CPI-SS08083B141	NRP1_SEMA3A	ENSG00000099250	ENSG00000075213	TRUE	TRUE	FALSE	DC_AT1	0.666	0.001	O	3	-0.586406
CPI-SS0F15C1AB3	NRP2_SEMA3F	ENSG00000118257	ENSG00000001617	TRUE	TRUE	FALSE	DC_AT1	0.327	0.001	O	3	-1.61264
CPI-SS0241A1F57	NRP2_SEMA3C	ENSG00000118257	ENSG00000075223	TRUE	TRUE	FALSE	DC_AT1	0.421	0.001	O	3	-1.24811
CPI-SS0A93C11C8	NGFR_BDNF	ENSG00000064300	ENSG00000176697	TRUE	TRUE	FALSE	DC_AT1	0.31	0.001	O	3	-1.68966
CPI-SS01BCB9360	NCAM1_BDNF	ENSG00000149294	ENSG00000176697	TRUE	TRUE	FALSE	DC_AT1	0.369	0.001	O	3	-1.43831
CPI-SS0B87FE6E0	NOTCH1_JAG1	ENSG00000148400	ENSG00000101384	FALSE	TRUE	FALSE	DC_AT1	0.358	0.001	O	3	-1.48197
CPI-SS01A07768A	CD46_JAG1	ENSG00000117335	ENSG00000101384	FALSE	TRUE	FALSE	DC_AT1	0.533	0.005	O	2.30103	-0.907793
CPI-SS0BD5C2A23	NRG1_ERBB4	ENSG00000157168	ENSG00000178568	TRUE	TRUE	TRUE	DC_AT1	0.962	0.001	O	3	-0.0558912
CPI-SS0708FE6FF	NRG1_LSR	ENSG00000157168	ENSG00000105699	TRUE	TRUE	TRUE	DC_AT1	0.204	0.005	O	2.30103	-2.29336
CPI-SS082ABF1EA	EFNB2_EPHB3	ENSG00000125266	ENSG00000182580	FALSE	TRUE	TRUE	DC_AT1	0.139	0.005	O	2.30103	-2.84684
CPI-SS0C85BC9AF	PROS1_AXL	ENSG00000184500	ENSG00000167601	TRUE	FALSE	TRUE	DC_AT1	0.255	0.001	O	3	-1.97143
CPI-SS0DFA98A14	CSF1R_IL34	ENSG00000182578	ENSG00000157368	TRUE	TRUE	FALSE	DC_AT1	0.211	0.005	O	2.30103	-2.24469
CPI-SS03A4F7DC8	AXL_GAS6	ENSG00000167601	ENSG00000183087	TRUE	TRUE	FALSE	DC_AT1	0.267	0.001	O	3	-1.90509
CPI-SC0672FBD31	COL4A1_a1b1 complex	ENSG00000187498		TRUE	FALSE	FALSE	DC_AT1	0.49	0.001	O	3	-1.02915
CPI-SC0458F68A5	COL4A2_a1b1 complex	ENSG00000134871		TRUE	FALSE	FALSE	DC_AT1	0.538	0.001	O	3	-0.894322
CPI-SC0EC572716	COL4A5_a1b1 complex	ENSG00000188153		TRUE	FALSE	FALSE	DC_AT1	0.537	0.001	O	3	-0.897006
CPI-SC02392F4AF	COL4A1_a2b1 complex	ENSG00000187498		TRUE	FALSE	FALSE	DC_AT1	0.902	0.001	O	3	-0.148801
CPI-SC01FFC9392	FN1_a2b1 complex	ENSG00000115414		TRUE	FALSE	FALSE	DC_AT1	0.954	0.001	O	3	-0.0679388
CPI-SC07222A428	COL4A2_a2b1 complex	ENSG00000134871		TRUE	FALSE	FALSE	DC_AT1	0.951	0.001	O	3	-0.0724828
CPI-SC09C0B5D08	COL4A5_a2b1 complex	ENSG00000188153		TRUE	FALSE	FALSE	DC_AT1	0.949	0.001	O	3	-0.07552
CPI-SC0E3784FFB	LAMC1_a2b1 complex	ENSG00000135862		TRUE	FALSE	FALSE	DC_AT1	0.895	0.001	O	3	-0.16004
CPI-SC0D9B795CC	CDH1_a2b1 complex	ENSG00000039068		FALSE	FALSE	FALSE	DC_AT1	0.959	0.001	O	3	-0.0603973
CPI-SC04F2478E9	FN1_a3b1 complex	ENSG00000115414		TRUE	FALSE	FALSE	DC_AT1	0.479	0.001	O	3	-1.0619
CPI-SC0ED0520DD	LAMA3_a3b1 complex	ENSG00000053747		TRUE	FALSE	FALSE	DC_AT1	0.412	0.001	O	3	-1.27928
CPI-SC06364D669	FN1_a4b1 complex	ENSG00000115414		TRUE	FALSE	FALSE	DC_AT1	0.541	0.001	O	3	-0.8863
CPI-SC0E9C058EB	PLAUR_a4b1 complex	ENSG00000011422		TRUE	TRUE	FALSE	DC_AT1	0.558	0.001	O	3	-0.841663
CPI-SC092C3E4DF	FN1_a8b1 complex	ENSG00000115414		TRUE	FALSE	FALSE	DC_AT1	0.541	0.001	O	3	-0.8863
CPI-SC096929DB0	FN1_aVb1 complex	ENSG00000115414		TRUE	FALSE	FALSE	DC_AT1	0.541	0.001	O	3	-0.8863
CPI-SC0EEF3A379	LAMC1_a6b1 complex	ENSG00000135862		TRUE	FALSE	FALSE	DC_AT1	0.482	0.001	O	3	-1.05289
CPI-SC0E60FEE99	TGFB1_aVb6 complex	ENSG00000105329		TRUE	FALSE	FALSE	DC_AT1	1.158	0.001	O	3	0.211635
CPI-CS0D238C22B	PlexinA2_complex1_SEMA3A		ENSG00000075213	TRUE	TRUE	FALSE	DC_AT1	0.377	0.001	O	3	-1.40736
CPI-CS085E95BC1	IL1 receptor inhibitor_IL1RN		ENSG00000136689	TRUE	TRUE	FALSE	DC_AT1	0.267	0.001	O	3	-1.90509
CPI-SS0B990492C	CADM1_NECTIN3	ENSG00000182985	ENSG00000177707	FALSE	FALSE	FALSE	DC_AT2	1.047	0.001	O	3	0.0662614
CPI-SS0C5E9FBFB	NECTIN1_NECTIN3	ENSG00000110400	ENSG00000177707	TRUE	TRUE	FALSE	DC_AT2	0.734	0.001	O	3	-0.446148
CPI-SS02FBD007E	NECTIN2_NECTIN3	ENSG00000130202	ENSG00000177707	FALSE	TRUE	FALSE	DC_AT2	0.798	0.001	O	3	-0.325539
CPI-SS0889E281D	CADM1_CADM1	ENSG00000182985	ENSG00000182985	FALSE	FALSE	FALSE	DC_AT2	1.372	0.001	O	3	0.45628
CPI-SS06207F70E	CD226_NECTIN2	ENSG00000150637	ENSG00000130202	FALSE	TRUE	TRUE	DC_AT2	0.574	0.001	O	3	-0.800877
CPI-SS06B86672A	CD44_FGFR2	ENSG00000026508	ENSG00000066468	TRUE	TRUE	TRUE	DC_AT2	2.201	0.001	O	3	1.13816
CPI-SS0AFC7BACF	ADGRG5_FAM3C	ENSG00000159618	ENSG00000196937	TRUE	TRUE	FALSE	DC_AT2	0.238	0.001	O	3	-2.07097
CPI-SS09375CA29	ADGRL1_NRG1	ENSG00000072071	ENSG00000157168	TRUE	TRUE	TRUE	DC_AT2	0.287	0.001	O	3	-1.80088
CPI-SS0A19E9C34	EGFR_BTC	ENSG00000146648	ENSG00000174808	TRUE	TRUE	FALSE	DC_AT2	0.237	0.001	O	3	-2.07704
CPI-SS0302E8E8F	CD74_COPA	ENSG00000019582	ENSG00000122218	TRUE	TRUE	FALSE	DC_AT2	1.416	0.001	O	3	0.501821
CPI-SS0C10824C7	EGFR_HBEGF	ENSG00000146648	ENSG00000113070	TRUE	TRUE	TRUE	DC_AT2	0.264	0.001	O	3	-1.92139
CPI-SS03098AC28	ERBB4_HBEGF	ENSG00000178568	ENSG00000113070	TRUE	TRUE	TRUE	DC_AT2	0.345	0.001	O	3	-1.53533
CPI-SS09808DEAE	CD74_APP	ENSG00000019582	ENSG00000142192	FALSE	TRUE	FALSE	DC_AT2	1.788	0.001	O	3	0.838347
CPI-SS0DE0A486F	NRP1_VEGFA	ENSG00000099250	ENSG00000112715	TRUE	TRUE	FALSE	DC_AT2	0.627	0.001	O	3	-0.673463
CPI-SS0E00478B4	NRP2_VEGFA	ENSG00000118257	ENSG00000112715	TRUE	TRUE	FALSE	DC_AT2	0.45	0.001	O	3	-1.152
CPI-SS033E6DE7E	NRP1_VEGFB	ENSG00000099250	ENSG00000173511	TRUE	TRUE	FALSE	DC_AT2	0.472	0.001	O	3	-1.08314
CPI-SS08083B141	NRP1_SEMA3A	ENSG00000099250	ENSG00000075213	TRUE	TRUE	FALSE	DC_AT2	0.576	0.001	O	3	-0.795859
CPI-SS0F15C1AB3	NRP2_SEMA3F	ENSG00000118257	ENSG00000001617	TRUE	TRUE	FALSE	DC_AT2	0.311	0.001	O	3	-1.68501
CPI-SS0241A1F57	NRP2_SEMA3C	ENSG00000118257	ENSG00000075223	TRUE	TRUE	FALSE	DC_AT2	0.475	0.001	O	3	-1.074
CPI-SS07CCAD9BF	GRN_SORT1	ENSG00000030582	ENSG00000134243	TRUE	FALSE	TRUE	DC_AT2	0.734	0.001	O	3	-0.446148
CPI-SS04F3A1E5C	COPA_SORT1	ENSG00000122218	ENSG00000134243	TRUE	FALSE	TRUE	DC_AT2	0.692	0.001	O	3	-0.531156
CPI-SS0B87FE6E0	NOTCH1_JAG1	ENSG00000148400	ENSG00000101384	FALSE	TRUE	FALSE	DC_AT2	0.323	0.001	O	3	-1.63039
CPI-SS01A07768A	CD46_JAG1	ENSG00000117335	ENSG00000101384	FALSE	TRUE	FALSE	DC_AT2	0.498	0.005	O	2.30103	-1.00578
CPI-SS0339AE950	SIRPA_CD47	ENSG00000198053	ENSG00000196776	FALSE	TRUE	TRUE	DC_AT2	0.486	0.001	O	3	-1.04097
CPI-SS028688B7B	EFNA5_EPHA7	ENSG00000184349	ENSG00000135333	FALSE	FALSE	TRUE	DC_AT2	0.219	0.001	O	3	-2.191
CPI-SS06A0B20BD	FGFR2_EPHA4	ENSG00000066468	ENSG00000116106	TRUE	TRUE	TRUE	DC_AT2	0.438	0.001	O	3	-1.191
CPI-SS0FC01B947	EFNA5_EPHA4	ENSG00000184349	ENSG00000116106	FALSE	FALSE	TRUE	DC_AT2	0.253	0.001	O	3	-1.98279
CPI-SS087E0E3FB	EFNB2_EPHA4	ENSG00000125266	ENSG00000116106	FALSE	TRUE	TRUE	DC_AT2	0.251	0.001	O	3	-1.99424
CPI-SS098F416C1	FGFR2_XPR1	ENSG00000066468	ENSG00000143324	TRUE	TRUE	TRUE	DC_AT2	0.562	0.001	O	3	-0.831358
CPI-SS0BD5C2A23	NRG1_ERBB4	ENSG00000157168	ENSG00000178568	TRUE	TRUE	TRUE	DC_AT2	1.069	0.001	O	3	0.0962619
CPI-SS0708FE6FF	NRG1_LSR	ENSG00000157168	ENSG00000105699	TRUE	TRUE	TRUE	DC_AT2	0.2	0.001	O	3	-2.32193
CPI-SS0C85BC9AF	PROS1_AXL	ENSG00000184500	ENSG00000167601	TRUE	FALSE	TRUE	DC_AT2	0.198	0.001	O	3	-2.33643
CPI-SS0DFA98A14	CSF1R_IL34	ENSG00000182578	ENSG00000157368	TRUE	TRUE	FALSE	DC_AT2	0.211	0.001	O	3	-2.24469
CPI-SS03A4F7DC8	AXL_GAS6	ENSG00000167601	ENSG00000183087	TRUE	TRUE	FALSE	DC_AT2	0.265	0.001	O	3	-1.91594
CPI-SC0B6F1A278	COL4A1_a10b1 complex	ENSG00000187498		TRUE	FALSE	FALSE	DC_AT2	0.208	0.001	O	3	-2.26534
CPI-SC0FA79E269	COL4A2_a10b1 complex	ENSG00000134871		TRUE	FALSE	FALSE	DC_AT2	0.257	0.001	O	3	-1.96016
CPI-SC02392F4AF	COL4A1_a2b1 complex	ENSG00000187498		TRUE	FALSE	FALSE	DC_AT2	0.38	0.001	O	3	-1.39593
CPI-SC01FFC9392	FN1_a2b1 complex	ENSG00000115414		TRUE	FALSE	FALSE	DC_AT2	0.432	0.001	O	3	-1.2109
CPI-SC07222A428	COL4A2_a2b1 complex	ENSG00000134871		TRUE	FALSE	FALSE	DC_AT2	0.429	0.001	O	3	-1.22095
CPI-SC09C0B5D08	COL4A5_a2b1 complex	ENSG00000188153		TRUE	FALSE	FALSE	DC_AT2	0.427	0.001	O	3	-1.22769
CPI-SC0E3784FFB	LAMC1_a2b1 complex	ENSG00000135862		TRUE	FALSE	FALSE	DC_AT2	0.373	0.001	O	3	-1.42275
CPI-SC0D9B795CC	CDH1_a2b1 complex	ENSG00000039068		FALSE	FALSE	FALSE	DC_AT2	0.437	0.001	O	3	-1.19429
CPI-SC04F2478E9	FN1_a3b1 complex	ENSG00000115414		TRUE	FALSE	FALSE	DC_AT2	0.342	0.001	O	3	-1.54793
CPI-SC0ED0520DD	LAMA3_a3b1 complex	ENSG00000053747		TRUE	FALSE	FALSE	DC_AT2	0.275	0.001	O	3	-1.8625
CPI-SC0E9C058EB	PLAUR_a4b1 complex	ENSG00000011422		TRUE	TRUE	FALSE	DC_AT2	0.367	0.001	O	3	-1.44615
CPI-SC0E60FEE99	TGFB1_aVb6 complex	ENSG00000105329		TRUE	FALSE	FALSE	DC_AT2	1.2	0.001	O	3	0.263034
CPI-CS0E1BF543E	ACVR1_BMPR2_BMP5		ENSG00000112175	TRUE	TRUE	FALSE	DC_AT2	0.254	0.001	O	3	-1.9771
CPI-CS0D238C22B	PlexinA2_complex1_SEMA3A		ENSG00000075213	TRUE	TRUE	FALSE	DC_AT2	0.286	0.001	O	3	-1.80591
CPI-SS0889E281D	CADM1_CADM1	ENSG00000182985	ENSG00000182985	FALSE	FALSE	FALSE	DC_B	0.659	0.001	O	3	-0.60165
CPI-SS0AFC7BACF	ADGRG5_FAM3C	ENSG00000159618	ENSG00000196937	TRUE	TRUE	FALSE	DC_B	0.358	0.001	O	3	-1.48197
CPI-SS0B02DE712	EGFR_NRG1	ENSG00000146648	ENSG00000157168	TRUE	TRUE	TRUE	DC_B	0.401	0.001	O	3	-1.31833
CPI-SS09375CA29	ADGRL1_NRG1	ENSG00000072071	ENSG00000157168	TRUE	TRUE	TRUE	DC_B	0.395	0.001	O	3	-1.34008
CPI-SS0302E8E8F	CD74_COPA	ENSG00000019582	ENSG00000122218	TRUE	TRUE	FALSE	DC_B	1.354	0.001	O	3	0.437228
CPI-SS09808DEAE	CD74_APP	ENSG00000019582	ENSG00000142192	FALSE	TRUE	FALSE	DC_B	1.548	0.001	O	3	0.630405
CPI-SS0339AE950	SIRPA_CD47	ENSG00000198053	ENSG00000196776	FALSE	TRUE	TRUE	DC_B	0.494	0.001	O	3	-1.01742
CPI-SS00D9A0644	FGFR2_CD83	ENSG00000066468	ENSG00000112149	TRUE	TRUE	TRUE	DC_B	0.641	0.001	O	3	-0.641604
CPI-SS08920B6FF	PODXL_SELL	ENSG00000128567	ENSG00000188404	FALSE	FALSE	FALSE	DC_B	0.195	0.001	O	3	-2.35845
CPI-SS0CBC7840D	PTPRC_CD22	ENSG00000262418	ENSG00000012124	FALSE	FALSE	TRUE	DC_B	1.296	0.001	O	3	0.374066
CPI-SS0E0DEA7D5	PECAM1_CD38	ENSG00000261371	ENSG00000004468	FALSE	TRUE	TRUE	DC_B	0.783	0.001	O	3	-0.352916
CPI-SC0672FBD31	COL4A1_a1b1 complex	ENSG00000187498		TRUE	FALSE	FALSE	DC_B	0.31	0.005	O	2.30103	-1.68966
CPI-SC0E9C058EB	PLAUR_a4b1 complex	ENSG00000011422		TRUE	TRUE	FALSE	DC_B	0.378	0.001	O	3	-1.40354
CPI-SS0B990492C	CADM1_NECTIN3	ENSG00000182985	ENSG00000177707	FALSE	FALSE	FALSE	DC_DC	0.537	0.001	O	3	-0.897006
CPI-SS0C5E9FBFB	NECTIN1_NECTIN3	ENSG00000110400	ENSG00000177707	TRUE	TRUE	FALSE	DC_DC	0.224	0.001	O	3	-2.15843
CPI-SS02FBD007E	NECTIN2_NECTIN3	ENSG00000130202	ENSG00000177707	FALSE	TRUE	FALSE	DC_DC	0.288	0.005	O	2.30103	-1.79586
CPI-SS0889E281D	CADM1_CADM1	ENSG00000182985	ENSG00000182985	FALSE	FALSE	FALSE	DC_DC	0.896	0.001	O	3	-0.158429
CPI-SS06207F70E	CD226_NECTIN2	ENSG00000150637	ENSG00000130202	FALSE	TRUE	TRUE	DC_DC	0.338	0.001	O	3	-1.5649
CPI-SS09375CA29	ADGRL1_NRG1	ENSG00000072071	ENSG00000157168	TRUE	TRUE	TRUE	DC_DC	0.239	0.001	O	3	-2.06492
CPI-SS08CA619FE	EGFR_GRN	ENSG00000146648	ENSG00000030582	TRUE	TRUE	FALSE	DC_DC	0.439	0.001	O	3	-1.18771
CPI-SS0DA033F03	TNFRSF1A_GRN	ENSG00000067182	ENSG00000030582	TRUE	TRUE	FALSE	DC_DC	0.38	0.001	O	3	-1.39593
CPI-SS0302E8E8F	CD74_COPA	ENSG00000019582	ENSG00000122218	TRUE	TRUE	FALSE	DC_DC	1.392	0.001	O	3	0.477159
CPI-SS09808DEAE	CD74_APP	ENSG00000019582	ENSG00000142192	FALSE	TRUE	FALSE	DC_DC	1.7	0.001	O	3	0.765535
CPI-SS07CCAD9BF	GRN_SORT1	ENSG00000030582	ENSG00000134243	TRUE	FALSE	TRUE	DC_DC	0.534	0.001	O	3	-0.905088
CPI-SS00D9A0644	FGFR2_CD83	ENSG00000066468	ENSG00000112149	TRUE	TRUE	TRUE	DC_DC	0.537	0.005	O	2.30103	-0.897006
CPI-SS08920B6FF	PODXL_SELL	ENSG00000128567	ENSG00000188404	FALSE	FALSE	FALSE	DC_DC	0.226	0.001	O	3	-2.14561
CPI-SS0BFD8E056	EFNB2_EPHB1	ENSG00000125266	ENSG00000154928	FALSE	TRUE	TRUE	DC_DC	0.688	0.001	O	3	-0.53952
CPI-SS0C85BC9AF	PROS1_AXL	ENSG00000184500	ENSG00000167601	TRUE	FALSE	TRUE	DC_DC	0.329	0.001	O	3	-1.60384
CPI-SC0E9C058EB	PLAUR_a4b1 complex	ENSG00000011422		TRUE	TRUE	FALSE	DC_DC	0.367	0.001	O	3	-1.44615
CPI-SC0B6D68FD5	ICAM1_aMb2 complex	ENSG00000090339		FALSE	TRUE	FALSE	DC_DC	0.376	0.001	O	3	-1.4112
CPI-SC0A9458008	ICAM1_aXb2 complex	ENSG00000090339		FALSE	TRUE	FALSE	DC_DC	0.376	0.001	O	3	-1.4112
CPI-SS0889E281D	CADM1_CADM1	ENSG00000182985	ENSG00000182985	FALSE	FALSE	FALSE	DC_FGR	0.806	0.001	O	3	-0.311148
CPI-SS06207F70E	CD226_NECTIN2	ENSG00000150637	ENSG00000130202	FALSE	TRUE	TRUE	DC_FGR	0.377	0.001	O	3	-1.40736
CPI-SS0DA033F03	TNFRSF1A_GRN	ENSG00000067182	ENSG00000030582	TRUE	TRUE	FALSE	DC_FGR	0.24	0.001	O	3	-2.05889
CPI-SS0302E8E8F	CD74_COPA	ENSG00000019582	ENSG00000122218	TRUE	TRUE	FALSE	DC_FGR	1.423	0.001	O	3	0.508936
CPI-SS03133B4F2	TFRC_TNFSF13B	ENSG00000072274	ENSG00000102524	TRUE	TRUE	FALSE	DC_FGR	0.259	0.001	O	3	-1.94898
CPI-SS09808DEAE	CD74_APP	ENSG00000019582	ENSG00000142192	FALSE	TRUE	FALSE	DC_FGR	1.586	0.001	O	3	0.665393
CPI-SS07CCAD9BF	GRN_SORT1	ENSG00000030582	ENSG00000134243	TRUE	FALSE	TRUE	DC_FGR	0.444	0.001	O	3	-1.17137
CPI-SS0339AE950	SIRPA_CD47	ENSG00000198053	ENSG00000196776	FALSE	TRUE	TRUE	DC_FGR	0.429	0.001	O	3	-1.22095
CPI-SS00D9A0644	FGFR2_CD83	ENSG00000066468	ENSG00000112149	TRUE	TRUE	TRUE	DC_FGR	0.606	0.001	O	3	-0.72261
CPI-SS061A7E099	CD55_ADGRE5	ENSG00000196352	ENSG00000123146	TRUE	TRUE	TRUE	DC_FGR	0.914	0.001	O	3	-0.129734
CPI-SS01560CA22	CD99_PILRA	ENSG00000002586	ENSG00000085514	TRUE	FALSE	TRUE	DC_FGR	0.841	0.001	O	3	-0.249822
CPI-SC0672FBD31	COL4A1_a1b1 complex	ENSG00000187498		TRUE	FALSE	FALSE	DC_FGR	0.324	0.001	O	3	-1.62593
CPI-SC0E9C058EB	PLAUR_a4b1 complex	ENSG00000011422		TRUE	TRUE	FALSE	DC_FGR	0.392	0.001	O	3	-1.35107
CPI-SC0EEF3A379	LAMC1_a6b1 complex	ENSG00000135862		TRUE	FALSE	FALSE	DC_FGR	0.317	0.001	O	3	-1.65745
CPI-SC0B6D68FD5	ICAM1_aMb2 complex	ENSG00000090339		FALSE	TRUE	FALSE	DC_FGR	0.598	0.001	O	3	-0.741783
CPI-SC0A9458008	ICAM1_aXb2 complex	ENSG00000090339		FALSE	TRUE	FALSE	DC_FGR	0.598	0.001	O	3	-0.741783
CPI-SS0889E281D	CADM1_CADM1	ENSG00000182985	ENSG00000182985	FALSE	FALSE	FALSE	DC_IM	0.721	0.001	O	3	-0.471929
CPI-SS06207F70E	CD226_NECTIN2	ENSG00000150637	ENSG00000130202	FALSE	TRUE	TRUE	DC_IM	0.32	0.001	O	3	-1.64386
CPI-SS0AFC7BACF	ADGRG5_FAM3C	ENSG00000159618	ENSG00000196937	TRUE	TRUE	FALSE	DC_IM	0.242	0.001	O	3	-2.04692
CPI-SS0DA033F03	TNFRSF1A_GRN	ENSG00000067182	ENSG00000030582	TRUE	TRUE	FALSE	DC_IM	0.253	0.001	O	3	-1.98279
CPI-SS0302E8E8F	CD74_COPA	ENSG00000019582	ENSG00000122218	TRUE	TRUE	FALSE	DC_IM	1.354	0.001	O	3	0.437228
CPI-SS09808DEAE	CD74_APP	ENSG00000019582	ENSG00000142192	FALSE	TRUE	FALSE	DC_IM	1.673	0.001	O	3	0.742437
CPI-SS0DE0A486F	NRP1_VEGFA	ENSG00000099250	ENSG00000112715	TRUE	TRUE	FALSE	DC_IM	0.523	0.001	O	3	-0.935117
CPI-SS0E00478B4	NRP2_VEGFA	ENSG00000118257	ENSG00000112715	TRUE	TRUE	FALSE	DC_IM	0.346	0.001	O	3	-1.53116
CPI-SS07CCAD9BF	GRN_SORT1	ENSG00000030582	ENSG00000134243	TRUE	FALSE	TRUE	DC_IM	0.581	0.001	O	3	-0.78339
CPI-SS04F3A1E5C	COPA_SORT1	ENSG00000122218	ENSG00000134243	TRUE	FALSE	TRUE	DC_IM	0.539	0.001	O	3	-0.891643
CPI-SS00D9A0644	FGFR2_CD83	ENSG00000066468	ENSG00000112149	TRUE	TRUE	TRUE	DC_IM	0.572	0.001	O	3	-0.805913
CPI-SS0C85BC9AF	PROS1_AXL	ENSG00000184500	ENSG00000167601	TRUE	FALSE	TRUE	DC_IM	0.496	0.001	O	3	-1.01159
CPI-SS0822AEF5F	PTPRC_MRC1	ENSG00000262418	ENSG00000260314	FALSE	FALSE	TRUE	DC_IM	1.982	0.001	O	3	0.986957
CPI-SS0D0252D87	AXL_IL15RA	ENSG00000167601	ENSG00000134470	TRUE	TRUE	TRUE	DC_IM	0.333	0.001	O	3	-1.58641
CPI-SC0E9C058EB	PLAUR_a4b1 complex	ENSG00000011422		TRUE	TRUE	FALSE	DC_IM	0.337	0.001	O	3	-1.56918
CPI-SC0847A64D2	FN1_aVb5 complex	ENSG00000115414		TRUE	FALSE	FALSE	DC_IM	0.365	0.001	O	3	-1.45403
CPI-SS06207F70E	CD226_NECTIN2	ENSG00000150637	ENSG00000130202	FALSE	TRUE	TRUE	DC_MC	0.301	0.001	O	3	-1.73216
CPI-SS0CC5DCE80	CDH1_KLRG1	ENSG00000039068	ENSG00000139187	FALSE	FALSE	TRUE	DC_MC	0.46	0.001	O	3	-1.12029
CPI-SS09375CA29	ADGRL1_NRG1	ENSG00000072071	ENSG00000157168	TRUE	TRUE	TRUE	DC_MC	0.264	0.001	O	3	-1.92139
CPI-SS0302E8E8F	CD74_COPA	ENSG00000019582	ENSG00000122218	TRUE	TRUE	FALSE	DC_MC	1.455	0.001	O	3	0.541019
CPI-SS09808DEAE	CD74_APP	ENSG00000019582	ENSG00000142192	FALSE	TRUE	FALSE	DC_MC	1.382	0.001	O	3	0.466758
CPI-SS0DE0A486F	NRP1_VEGFA	ENSG00000099250	ENSG00000112715	TRUE	TRUE	FALSE	DC_MC	0.655	0.001	O	3	-0.610433
CPI-SS0E00478B4	NRP2_VEGFA	ENSG00000118257	ENSG00000112715	TRUE	TRUE	FALSE	DC_MC	0.478	0.001	O	3	-1.06492
CPI-SS08083B141	NRP1_SEMA3A	ENSG00000099250	ENSG00000075213	TRUE	TRUE	FALSE	DC_MC	0.502	0.001	O	3	-0.994241
CPI-SS07CCAD9BF	GRN_SORT1	ENSG00000030582	ENSG00000134243	TRUE	FALSE	TRUE	DC_MC	1.057	0.001	O	3	0.0799754
CPI-SS04F3A1E5C	COPA_SORT1	ENSG00000122218	ENSG00000134243	TRUE	FALSE	TRUE	DC_MC	1.014	0.001	O	3	0.0200577
CPI-SS00D9A0644	FGFR2_CD83	ENSG00000066468	ENSG00000112149	TRUE	TRUE	TRUE	DC_MC	0.555	0.005	O	2.30103	-0.84944
CPI-SS0CBC7840D	PTPRC_CD22	ENSG00000262418	ENSG00000012124	FALSE	FALSE	TRUE	DC_MC	1.341	0.001	O	3	0.423309
CPI-SS0D0252D87	AXL_IL15RA	ENSG00000167601	ENSG00000134470	TRUE	TRUE	TRUE	DC_MC	0.869	0.001	O	3	-0.202572
CPI-SS0B337B316	TEK_ANGPT1	ENSG00000120156	ENSG00000154188	TRUE	TRUE	FALSE	DC_MC	0.422	0.001	O	3	-1.24469
CPI-SC0847A64D2	FN1_aVb5 complex	ENSG00000115414		TRUE	FALSE	FALSE	DC_MC	0.361	0.001	O	3	-1.46993
CPI-CS07B61574B	LIFR_LIF		ENSG00000128342	TRUE	TRUE	FALSE	DC_MC	0.318	0.001	O	3	-1.6529
CPI-SS0889E281D	CADM1_CADM1	ENSG00000182985	ENSG00000182985	FALSE	FALSE	FALSE	DC_Pla	0.971	0.001	O	3	-0.0424568
CPI-SS0AFC7BACF	ADGRG5_FAM3C	ENSG00000159618	ENSG00000196937	TRUE	TRUE	FALSE	DC_Pla	0.618	0.001	O	3	-0.694321
CPI-SS088A0A760	EGFR_COPA	ENSG00000146648	ENSG00000122218	TRUE	TRUE	FALSE	DC_Pla	0.504	0.001	O	3	-0.988504
CPI-SS0302E8E8F	CD74_COPA	ENSG00000019582	ENSG00000122218	TRUE	TRUE	FALSE	DC_Pla	1.5	0.001	O	3	0.584963
CPI-SS09808DEAE	CD74_APP	ENSG00000019582	ENSG00000142192	FALSE	TRUE	FALSE	DC_Pla	1.496	0.001	O	3	0.58111
CPI-SS07CCAD9BF	GRN_SORT1	ENSG00000030582	ENSG00000134243	TRUE	FALSE	TRUE	DC_Pla	0.498	0.001	O	3	-1.00578
CPI-SS0D0252D87	AXL_IL15RA	ENSG00000167601	ENSG00000134470	TRUE	TRUE	TRUE	DC_Pla	0.327	0.001	O	3	-1.61264
CPI-SC0E9C058EB	PLAUR_a4b1 complex	ENSG00000011422		TRUE	TRUE	FALSE	DC_Pla	0.362	0.001	O	3	-1.46594
CPI-CS0C16967C6	ACVR1_BMPR2_BMP6		ENSG00000153162	TRUE	TRUE	FALSE	DC_Pla	0.54	0.001	O	3	-0.888969
CPI-CS0F6CFB979	BMPR1A_BMPR2_BMP6		ENSG00000153162	TRUE	TRUE	FALSE	DC_Pla	0.464	0.001	O	3	-1.1078
CPI-SS0889E281D	CADM1_CADM1	ENSG00000182985	ENSG00000182985	FALSE	FALSE	FALSE	DC_T	0.626	0.001	O	3	-0.675765
CPI-SS0055264F3	EGFR_TGFB1	ENSG00000146648	ENSG00000105329	TRUE	TRUE	FALSE	DC_T	0.939	0.001	O	3	-0.0908029
CPI-SS0302E8E8F	CD74_COPA	ENSG00000019582	ENSG00000122218	TRUE	TRUE	FALSE	DC_T	1.359	0.001	O	3	0.442545
CPI-SS09808DEAE	CD74_APP	ENSG00000019582	ENSG00000142192	FALSE	TRUE	FALSE	DC_T	1.49	0.001	O	3	0.575312
CPI-SS07CCAD9BF	GRN_SORT1	ENSG00000030582	ENSG00000134243	TRUE	FALSE	TRUE	DC_T	0.458	0.001	O	3	-1.12658
CPI-SS061A7E099	CD55_ADGRE5	ENSG00000196352	ENSG00000123146	TRUE	TRUE	TRUE	DC_T	0.952	0.001	O	3	-0.0709665
CPI-SS076FEB261	FLT3_FLT3LG	ENSG00000122025	ENSG00000090554	TRUE	TRUE	FALSE	DC_T	0.97	0.001	O	3	-0.0439433
CPI-SC0E9C058EB	PLAUR_a4b1 complex	ENSG00000011422		TRUE	TRUE	FALSE	DC_T	0.338	0.001	O	3	-1.5649
CPI-SC0B6D68FD5	ICAM1_aMb2 complex	ENSG00000090339		FALSE	TRUE	FALSE	DC_T	0.366	0.001	O	3	-1.45008
CPI-SC0A9458008	ICAM1_aXb2 complex	ENSG00000090339		FALSE	TRUE	FALSE	DC_T	0.366	0.001	O	3	-1.45008
CPI-SS0889E281D	CADM1_CADM1	ENSG00000182985	ENSG00000182985	FALSE	FALSE	FALSE	DC_VCAN	0.656	0.001	O	3	-0.608232
CPI-SS06207F70E	CD226_NECTIN2	ENSG00000150637	ENSG00000130202	FALSE	TRUE	TRUE	DC_VCAN	0.296	0.001	O	3	-1.75633
CPI-SS0B02DE712	EGFR_NRG1	ENSG00000146648	ENSG00000157168	TRUE	TRUE	TRUE	DC_VCAN	0.353	0.001	O	3	-1.50226
CPI-SS09375CA29	ADGRL1_NRG1	ENSG00000072071	ENSG00000157168	TRUE	TRUE	TRUE	DC_VCAN	0.347	0.001	O	3	-1.52699
CPI-SS0DA033F03	TNFRSF1A_GRN	ENSG00000067182	ENSG00000030582	TRUE	TRUE	FALSE	DC_VCAN	0.266	0.001	O	3	-1.9105
CPI-SS0302E8E8F	CD74_COPA	ENSG00000019582	ENSG00000122218	TRUE	TRUE	FALSE	DC_VCAN	1.336	0.001	O	3	0.41792
CPI-SS09808DEAE	CD74_APP	ENSG00000019582	ENSG00000142192	FALSE	TRUE	FALSE	DC_VCAN	1.689	0.001	O	3	0.756169
CPI-SS0241A1F57	NRP2_SEMA3C	ENSG00000118257	ENSG00000075223	TRUE	TRUE	FALSE	DC_VCAN	0.348	0.001	O	3	-1.52284
CPI-SS07CCAD9BF	GRN_SORT1	ENSG00000030582	ENSG00000134243	TRUE	FALSE	TRUE	DC_VCAN	0.508	0.001	O	3	-0.9771
CPI-SS0D0252D87	AXL_IL15RA	ENSG00000167601	ENSG00000134470	TRUE	TRUE	TRUE	DC_VCAN	0.307	0.001	O	3	-1.70369
CPI-SC0E9C058EB	PLAUR_a4b1 complex	ENSG00000011422		TRUE	TRUE	FALSE	DC_VCAN	0.326	0.001	O	3	-1.61706
CPI-SS0B990492C	CADM1_NECTIN3	ENSG00000182985	ENSG00000177707	FALSE	FALSE	FALSE	FGR_AM	0.421	0.001	O	3	-1.24811
CPI-SS02FBD007E	NECTIN2_NECTIN3	ENSG00000130202	ENSG00000177707	FALSE	TRUE	FALSE	FGR_AM	0.3	0.001	O	3	-1.73697
CPI-SS0889E281D	CADM1_CADM1	ENSG00000182985	ENSG00000182985	FALSE	FALSE	FALSE	FGR_AM	0.628	0.001	O	3	-0.671164
CPI-SS08CA619FE	EGFR_GRN	ENSG00000146648	ENSG00000030582	TRUE	TRUE	FALSE	FGR_AM	0.573	0.001	O	3	-0.803393
CPI-SS0DA033F03	TNFRSF1A_GRN	ENSG00000067182	ENSG00000030582	TRUE	TRUE	FALSE	FGR_AM	0.538	0.001	O	3	-0.894322
CPI-SS0C4E86714	TNFRSF1B_GRN	ENSG00000028137	ENSG00000030582	TRUE	TRUE	FALSE	FGR_AM	1.56	0.001	O	3	0.641546
CPI-SS088A0A760	EGFR_COPA	ENSG00000146648	ENSG00000122218	TRUE	TRUE	FALSE	FGR_AM	0.455	0.001	O	3	-1.13606
CPI-SS0302E8E8F	CD74_COPA	ENSG00000019582	ENSG00000122218	TRUE	TRUE	FALSE	FGR_AM	0.74	0.001	O	3	-0.434403
CPI-SS0C10824C7	EGFR_HBEGF	ENSG00000146648	ENSG00000113070	TRUE	TRUE	TRUE	FGR_AM	0.272	0.001	O	3	-1.87832
CPI-SS03098AC28	ERBB4_HBEGF	ENSG00000178568	ENSG00000113070	TRUE	TRUE	TRUE	FGR_AM	0.342	0.001	O	3	-1.54793
CPI-SS09808DEAE	CD74_APP	ENSG00000019582	ENSG00000142192	FALSE	TRUE	FALSE	FGR_AM	1.612	0.001	O	3	0.688852
CPI-SS0947A8549	FLT1_VEGFB	ENSG00000102755	ENSG00000173511	TRUE	TRUE	FALSE	FGR_AM	0.298	0.001	O	3	-1.74662
CPI-SS0241A1F57	NRP2_SEMA3C	ENSG00000118257	ENSG00000075223	TRUE	TRUE	FALSE	FGR_AM	0.497	0.001	O	3	-1.00868
CPI-SS07CCAD9BF	GRN_SORT1	ENSG00000030582	ENSG00000134243	TRUE	FALSE	TRUE	FGR_AM	0.661	0.001	O	3	-0.597278
CPI-SS04F3A1E5C	COPA_SORT1	ENSG00000122218	ENSG00000134243	TRUE	FALSE	TRUE	FGR_AM	0.789	0.001	O	3	-0.341903
CPI-SS0DEDA3567	TNFSF10_RIPK1	ENSG00000121858	ENSG00000137275	TRUE	FALSE	TRUE	FGR_AM	0.299	0.001	O	3	-1.74178
CPI-SS0B87FE6E0	NOTCH1_JAG1	ENSG00000148400	ENSG00000101384	FALSE	TRUE	FALSE	FGR_AM	0.313	0.001	O	3	-1.67577
CPI-SS00D9A0644	FGFR2_CD83	ENSG00000066468	ENSG00000112149	TRUE	TRUE	TRUE	FGR_AM	0.627	0.001	O	3	-0.673463
CPI-SS08330207B	BTLA_TNFRSF14	ENSG00000186265	ENSG00000157873	FALSE	TRUE	TRUE	FGR_AM	0.378	0.001	O	3	-1.40354
CPI-SS0822AEF5F	PTPRC_MRC1	ENSG00000262418	ENSG00000260314	FALSE	FALSE	TRUE	FGR_AM	2.234	0.001	O	3	1.15963
CPI-SS01560CA22	CD99_PILRA	ENSG00000002586	ENSG00000085514	TRUE	FALSE	TRUE	FGR_AM	0.516	0.001	O	3	-0.954557
CPI-SS081AD39D7	PECAM1_CD177	ENSG00000261371	ENSG00000204936	FALSE	TRUE	FALSE	FGR_AM	1.184	0.001	O	3	0.243669
CPI-SS077B160B9	IL15_IL15RA	ENSG00000164136	ENSG00000134470	TRUE	FALSE	TRUE	FGR_AM	0.292	0.001	O	3	-1.77596
CPI-SC08B2AD7C6	FN1_a5b1 complex	ENSG00000115414		TRUE	FALSE	FALSE	FGR_AM	0.307	0.001	O	3	-1.70369
CPI-SC0EB8DC52F	CD47_SIRB1 complex	ENSG00000196776		FALSE	TRUE	TRUE	FGR_AM	0.503	0.001	O	3	-0.99137
CPI-SS0B990492C	CADM1_NECTIN3	ENSG00000182985	ENSG00000177707	FALSE	FALSE	FALSE	FGR_AT1	0.676	0.001	O	3	-0.564905
CPI-SS02FBD007E	NECTIN2_NECTIN3	ENSG00000130202	ENSG00000177707	FALSE	TRUE	FALSE	FGR_AT1	0.555	0.001	O	3	-0.84944
CPI-SS0889E281D	CADM1_CADM1	ENSG00000182985	ENSG00000182985	FALSE	FALSE	FALSE	FGR_AT1	1.374	0.001	O	3	0.458382
CPI-SS0B02DE712	EGFR_NRG1	ENSG00000146648	ENSG00000157168	TRUE	TRUE	TRUE	FGR_AT1	0.997	0.001	O	3	-0.00433459
CPI-SS0C4E86714	TNFRSF1B_GRN	ENSG00000028137	ENSG00000030582	TRUE	TRUE	FALSE	FGR_AT1	1.205	0.001	O	3	0.269033
CPI-SS09808DEAE	CD74_APP	ENSG00000019582	ENSG00000142192	FALSE	TRUE	FALSE	FGR_AT1	1.146	0.005	O	2.30103	0.196607
CPI-SS0DE0A486F	NRP1_VEGFA	ENSG00000099250	ENSG00000112715	TRUE	TRUE	FALSE	FGR_AT1	1.228	0.001	O	3	0.296311
CPI-SS0E00478B4	NRP2_VEGFA	ENSG00000118257	ENSG00000112715	TRUE	TRUE	FALSE	FGR_AT1	1.131	0.001	O	3	0.177599
CPI-SS01BCB9360	NCAM1_BDNF	ENSG00000149294	ENSG00000176697	TRUE	TRUE	FALSE	FGR_AT1	0.31	0.001	O	3	-1.68966
CPI-SS0B87FE6E0	NOTCH1_JAG1	ENSG00000148400	ENSG00000101384	FALSE	TRUE	FALSE	FGR_AT1	0.355	0.001	O	3	-1.49411
CPI-SS01A07768A	CD46_JAG1	ENSG00000117335	ENSG00000101384	FALSE	TRUE	FALSE	FGR_AT1	0.534	0.001	O	3	-0.905088
CPI-SS0DFA98A14	CSF1R_IL34	ENSG00000182578	ENSG00000157368	TRUE	TRUE	FALSE	FGR_AT1	0.433	0.001	O	3	-1.20756
CPI-SC0458F68A5	COL4A2_a1b1 complex	ENSG00000134871		TRUE	FALSE	FALSE	FGR_AT1	0.508	0.001	O	3	-0.9771
CPI-SC0EC572716	COL4A5_a1b1 complex	ENSG00000188153		TRUE	FALSE	FALSE	FGR_AT1	0.532	0.001	O	3	-0.910502
CPI-SC01FFC9392	FN1_a2b1 complex	ENSG00000115414		TRUE	FALSE	FALSE	FGR_AT1	0.962	0.001	O	3	-0.0558912
CPI-SC07222A428	COL4A2_a2b1 complex	ENSG00000134871		TRUE	FALSE	FALSE	FGR_AT1	0.92	0.001	O	3	-0.120294
CPI-SC09C0B5D08	COL4A5_a2b1 complex	ENSG00000188153		TRUE	FALSE	FALSE	FGR_AT1	0.944	0.001	O	3	-0.0831412
CPI-SC0E3784FFB	LAMC1_a2b1 complex	ENSG00000135862		TRUE	FALSE	FALSE	FGR_AT1	0.896	0.001	O	3	-0.158429
CPI-SC04F2478E9	FN1_a3b1 complex	ENSG00000115414		TRUE	FALSE	FALSE	FGR_AT1	0.487	0.001	O	3	-1.03801
CPI-SC06364D669	FN1_a4b1 complex	ENSG00000115414		TRUE	FALSE	FALSE	FGR_AT1	0.549	0.001	O	3	-0.865122
CPI-SC092C3E4DF	FN1_a8b1 complex	ENSG00000115414		TRUE	FALSE	FALSE	FGR_AT1	0.549	0.001	O	3	-0.865122
CPI-SC096929DB0	FN1_aVb1 complex	ENSG00000115414		TRUE	FALSE	FALSE	FGR_AT1	0.549	0.001	O	3	-0.865122
CPI-SC0EEF3A379	LAMC1_a6b1 complex	ENSG00000135862		TRUE	FALSE	FALSE	FGR_AT1	0.484	0.001	O	3	-1.04692
CPI-SC0E60FEE99	TGFB1_aVb6 complex	ENSG00000105329		TRUE	FALSE	FALSE	FGR_AT1	1.234	0.001	O	3	0.303342
[truncated: 3,763 more rows]

[truncated: 1 more sheets: Interaction pairs of heart]
