# Supplementary material for: Single-cell transcriptomic atlas of primate cardiopulmonary aging
Source: Cell Res. 2020 Sep 10;31(4):415–32. doi: 10.1038/s41422-020-00412-6 (PMC7483052; doi:10.1038/s41422-020-00412-6)
Supplement: Supplementary file 15 — Supplementary information, Table S6 [file 41422_2020_412_MOESM15_ESM.xlsx]

## Sheet: DEGs in bulk-seq data of lung
Table S6. Differentially expressed genes in bulk RNA-seq data of lung, heart, and aorta tissues during aging.
Differentially expressed genes in bulk RNA-seq data of monkey lung during aging
GeneID	Gene	baseMean	log2FoldChange	lfcSE	stat	pvalue	padj	YF1	YF2	YF3	YF4	YM1	YM2	YM3	YM4	OF1	OF2	OF3	OF4	OM2	OM3	OM4
ENSMFAG00000000041	HS3ST2	21.2469	3.22609	0.6292	5.1273	2.93931e-07	0.000117938	0	0	7.34193	11.9029	5.14185	1.55601	7.91649	1.07184	22.5144	6.60104	72.2367	29.6054	46.6184	43.8197	62.3774
ENSMFAG00000000056	ENSMFAG00000000056	32.8573	0.774792	0.221091	3.5044	0.000457629	0.0222753	17.0859	23.565	28.45	22.1053	24.4238	16.3381	37.3206	28.9397	46.3531	50.1679	53.96	31.5154	32.1149	42.1344	38.3861
ENSMFAG00000000103	ENSMFAG00000000103	204.171	1.10767	0.564073	1.96369	0.049566	0.241454	67.3942	102.676	258.803	203.199	169.681	70.7982	99.5216	88.9627	883.358	165.026	68.7554	71.6259	153.323	551.96	107.481
ENSMFAG00000000117	RAB44	42.444	0.949889	0.352055	2.69812	0.00697314	0.0950627	27.5272	37.8723	34.8742	19.5547	24.4238	56.7942	14.7021	20.365	46.3531	33.0052	103.568	36.2904	51.7982	27.8087	101.723
ENSMFAG00000000159	ENSMFAG00000000159	31.4558	1.10116	0.494433	2.22711	0.0259402	0.179234	1.89843	15.1489	17.4371	22.9555	52.704	30.3421	14.7021	9.64656	9.27062	27.7244	31.3316	30.5604	72.5174	80.898	54.7002
ENSMFAG00000000186	COL28A1	5.19576	1.35244	0.653695	2.06892	0.0385536	NA	4.74607	4.20803	3.67097	3.40082	0	3.11201	2.26185	2.14368	21.19	3.96062	2.61097	2.86504	9.32367	13.483	0.959652
ENSMFAG00000000205	ENSMFAG00000000205	1518.81	0.623007	0.271422	2.29535	0.0217133	0.165736	1360.22	1784.21	1176.54	973.485	834.265	1056.53	1247.41	1270.13	4526.71	1429.78	1573.54	1129.78	945.835	1743.52	1730.25
ENSMFAG00000000207	IGSF6	140.969	0.636512	0.192705	3.30303	0.000956446	0.034888	92.0737	100.993	85.35	117.328	140.115	126.814	137.973	97.5374	116.545	147.863	264.578	177.632	123.28	154.212	232.236
ENSMFAG00000000217	ITGB8	10.9935	1.227	0.501315	2.44757	0.0143825	0.1362	1.89843	2.52482	4.58871	7.65185	15.4256	10.114	9.04742	3.21552	34.4337	7.92124	9.57354	19.1002	6.21578	23.5952	9.59652
ENSMFAG00000000239	PLIN4	39.4726	2.00143	0.683198	2.9295	0.00339505	0.0664478	9.49214	5.89125	19.2726	47.6115	3.85639	5.44602	15.833	23.5805	311.228	14.5223	17.4064	21.0103	13.4675	62.3589	21.1123
ENSMFAG00000000250	SLC29A3	142.701	0.683559	0.135278	5.05299	4.34936e-07	0.000150164	117.703	114.459	114.718	80.7695	83.5551	129.148	136.842	113.615	149.654	166.346	216.71	190.047	153.323	191.29	182.334
ENSMFAG00000000257	ENSMFAG00000000257	58.0407	1.13022	0.351745	3.21319	0.0013127	0.0406008	15.1874	21.0402	21.1081	53.5629	42.4203	32.6761	49.7608	64.3104	37.0825	31.685	95.7354	67.8058	100.488	133.145	104.602
ENSMFAG00000000296	ENSMFAG00000000296	12.311	0.76274	0.371173	2.05494	0.0398845	0.219285	1.89843	5.04964	10.0952	8.50205	7.71278	8.55803	16.9639	16.0776	17.2169	14.5223	18.2768	21.0103	11.3956	10.1122	17.2737
ENSMFAG00000000339	FOXA1	417.057	0.655875	0.290774	2.25562	0.0240944	0.172402	256.288	292.038	389.122	453.159	431.916	234.179	281.601	291.54	1066.12	301.007	268.929	435.485	405.062	873.024	276.38
ENSMFAG00000000375	ADAMTS4	14.7322	1.57745	0.572854	2.75367	0.00589304	0.0869663	4.74607	5.89125	2.75322	7.65185	14.1401	4.66802	10.1783	11.7902	5.2975	26.4041	40.0348	1.91002	58.014	9.26956	18.2334
ENSMFAG00000000402	CTSK	1789.82	1.09215	0.180423	6.05332	1.41895e-09	1.62044e-06	1614.61	1042.75	1097.62	1161.38	840.693	1142.89	1385.39	1084.7	1311.13	2266.8	2242.82	2267.2	2884.12	2982.27	3522.88
ENSMFAG00000000404	TREML2	23.1112	0.729859	0.294565	2.47776	0.0132212	0.131468	5.69528	10.9409	16.5193	14.4535	23.1383	23.3401	21.4876	26.796	27.8119	29.0446	34.8129	38.2005	18.6473	33.7075	22.072
ENSMFAG00000000422	VWA1	334.884	0.551444	0.178307	3.09267	0.00198366	0.0512434	298.053	268.473	281.747	214.252	244.238	291.751	297.434	304.402	619.807	353.816	395.996	336.164	255.883	563.758	297.492
ENSMFAG00000000512	TRAC	181.444	0.705959	0.184606	3.82414	0.000131231	0.00964484	98.7182	138.865	116.553	125.83	141.401	196.057	105.176	199.362	177.466	198.031	208.007	229.203	187.509	285.671	313.806
ENSMFAG00000000574	GNA15	69.0831	0.550025	0.223736	2.45836	0.0139572	0.135265	42.7146	57.2293	45.8871	34.0082	62.9877	56.0162	91.6051	65.3822	88.7331	72.6114	136.641	69.7159	78.7332	64.8869	69.095
ENSMFAG00000000606	RAC2	517.066	0.551205	0.207733	2.65343	0.00796784	0.10093	288.561	425.011	298.266	277.167	595.169	606.064	436.538	473.753	648.943	369.658	649.26	596.882	486.903	841.845	761.964
ENSMFAG00000000659	CCDC65	52.8807	1.34909	0.636163	2.12067	0.0339492	0.203723	6.6445	15.9905	57.8177	55.2633	43.7057	22.5621	29.4041	13.9339	319.174	31.685	13.0548	16.2352	32.1149	122.19	13.4351
ENSMFAG00000000676	ENSMFAG00000000676	2641.46	0.586774	0.192217	3.05267	0.00226817	0.0552292	2013.28	2773.94	2199.83	2366.97	1721.23	1925.56	1535.8	2585.28	2505.72	2891.25	4842.47	2415.22	1913.42	3572.15	4359.7
ENSMFAG00000000741	ENSMFAG00000000741	29.289	2.17649	1.0399	2.09298	0.036351	0.210561	0.949214	0	33.0387	11.9029	23.1383	3.11201	11.3093	5.3592	124.491	35.6456	3.48129	0	47.6543	130.617	8.63687
ENSMFAG00000000818	MDK	210.047	0.531411	0.251104	2.1163	0.0343191	0.205295	198.386	266.789	132.155	191.296	115.692	93.3603	205.829	188.644	178.791	204.632	344.648	251.168	119.136	353.086	307.089
ENSMFAG00000000831	FSD1L	17.0228	0.745695	0.365646	2.03939	0.0414111	0.223478	14.2382	12.6241	12.8484	16.1539	23.1383	7.78003	5.65464	10.7184	41.0556	23.7637	19.1471	25.7853	15.5395	6.7415	20.1527
ENSMFAG00000000845	HDC	14.5888	1.3914	0.523801	2.65635	0.00789905	0.100483	7.59371	0.841607	3.67097	4.25103	10.2837	9.33603	23.7495	7.50288	26.4875	17.1627	46.9974	9.55012	12.4316	30.3367	8.63687
ENSMFAG00000000850	RHOV	10.784	1.92528	0.840188	2.29149	0.0219351	0.166587	0	2.52482	5.50645	13.6033	7.71278	1.55601	3.39278	3.21552	31.785	7.92124	4.35161	0	7.25174	69.1004	3.83861
ENSMFAG00000000880	SAC3D1	92.6711	0.745383	0.186089	4.00552	6.18803e-05	0.00608394	98.7182	69.8534	56.9	68.8666	43.7057	90.2483	63.3319	68.5977	131.113	174.267	109.661	116.511	110.848	87.6395	99.8038
ENSMFAG00000000922	NOS1	22.7494	1.30081	0.317727	4.0941	4.23809e-05	0.00469543	9.49214	16.8321	7.34193	23.8057	14.1401	11.67	15.833	8.57472	27.8119	47.5275	14.7955	24.8303	33.1508	41.2917	44.144
ENSMFAG00000000955	SRD5A2	6.42451	1.19117	0.584487	2.03797	0.0415533	NA	4.74607	2.52482	8.25967	2.55062	7.71278	6.22402	0	0	6.62187	17.1627	6.96258	4.77506	6.21578	16.8537	5.75791
ENSMFAG00000000980	KRT4	41.4099	2.14315	1.08243	1.97994	0.04771	0.237471	2.84764	0.841607	27.5322	28.907	52.704	0.778003	5.65464	8.57472	369.5	5.28083	6.09225	4.77506	9.32367	93.5383	4.79826
ENSMFAG00000001046	C4orf48	29.7283	1.54508	0.613369	2.51901	0.0117685	0.123877	4.74607	5.04964	38.5451	30.6074	20.5674	7.00202	10.1783	8.57472	149.654	22.4435	22.6284	11.4601	20.7193	85.1114	8.63687
ENSMFAG00000001059	CA6	3.54065	1.96915	0.671883	2.93079	0.00338102	NA	2.84764	2.52482	0.917741	1.70041	0	1.55601	1.13093	1.07184	6.62187	5.28083	11.3142	6.68508	2.07193	8.42687	0.959652
ENSMFAG00000001074	ENSMFAG00000001074	12.2091	1.91701	0.638023	3.0046	0.00265928	0.0595714	0.949214	5.04964	10.0952	4.25103	15.4256	0.778003	5.65464	1.07184	3.97312	19.8031	21.758	3.82005	22.7912	16.8537	50.8616
ENSMFAG00000001135	LY6D	6.17396	2.27004	1.12334	2.02078	0.0433023	NA	0	0.841607	6.42419	3.40082	0	2.33401	4.52371	0	0	55.4487	8.70322	0.955012	5.17982	0	4.79826
ENSMFAG00000001178	FERMT3	468.117	0.684937	0.152861	4.48077	7.43749e-06	0.00147223	305.647	364.416	287.253	298.422	393.352	348.545	435.407	487.687	480.748	578.251	794.604	638.903	401.954	585.668	620.895
ENSMFAG00000001240	PPM1H	69.3556	0.635373	0.147354	4.31187	1.61878e-05	0.00255664	53.156	50.4964	47.7226	55.2633	60.4168	56.7942	61.0701	55.7357	78.1381	110.897	65.2741	103.141	85.985	84.2687	71.9739
ENSMFAG00000001257	TMEM54	94.0227	0.695821	0.232751	2.98955	0.0027939	0.060341	71.191	89.2103	70.6661	80.7695	69.415	92.5823	58.8082	49.3046	141.708	158.425	124.456	65.8958	92.2008	179.492	66.216
ENSMFAG00000001279	SELE	25.2843	1.75651	0.774883	2.26681	0.0234021	0.170324	5.69528	10.9409	0.917741	10.2025	11.5692	33.4541	7.91649	15.0058	11.9194	1.32021	4.35161	8.59511	203.049	30.3367	23.9913
ENSMFAG00000001307	CRLF1	84.4692	0.844527	0.393376	2.14687	0.0318036	0.198165	62.6481	37.0307	49.558	20.4049	113.121	57.5722	18.0948	135.052	132.437	147.863	153.177	135.612	41.4385	69.9431	93.0863
ENSMFAG00000001336	KRT80	141.038	0.649176	0.32896	1.97342	0.0484479	0.239115	205.979	77.4278	99.1161	141.984	95.1243	150.933	71.2484	48.2328	384.069	170.307	104.439	83.086	198.905	154.212	130.513
ENSMFAG00000001354	ANO5	24.889	1.00321	0.389352	2.57661	0.00997751	0.113073	12.3398	24.4066	21.1081	13.6033	14.1401	17.1161	26.0113	6.43104	45.0287	22.4435	26.98	43.9305	66.3017	7.58419	25.9106
ENSMFAG00000001355	ATP7B	83.9818	0.87045	0.365059	2.38441	0.0171065	0.147934	26.578	33.6643	75.2548	108.826	61.7022	53.6822	57.6773	66.4541	275.47	83.1731	53.0896	60.1657	83.913	156.74	63.337
ENSMFAG00000001392	ST8SIA6	20.9186	1.40538	0.451337	3.11381	0.00184687	0.0499913	10.4414	2.52482	2.75322	19.5547	24.4238	3.89001	23.7495	8.57472	13.2437	30.3648	33.0722	37.2455	38.3307	32.0221	33.5878
ENSMFAG00000001404	BCL3	224.2	0.757869	0.252593	3.00036	0.00269663	0.0599315	124.347	162.43	89.9387	146.235	244.238	158.713	247.673	184.356	226.468	216.514	217.58	218.698	587.391	283.143	255.267
ENSMFAG00000001426	RAPGEFL1	82.2391	0.542987	0.266294	2.03905	0.0414452	0.223581	54.1052	57.2293	52.3113	86.7209	83.5551	59.9062	99.5216	48.2328	205.278	93.7347	71.3664	56.3457	84.949	111.235	69.095
ENSMFAG00000001447	LTB	92.2818	0.59968	0.219525	2.73172	0.0063004	0.0903728	51.2576	86.6855	64.2419	71.4172	83.5551	52.1262	90.4742	97.5374	120.518	58.0891	128.808	84.041	94.2727	166.852	134.351
ENSMFAG00000001458	AEN	126.259	0.923286	0.178111	5.18377	2.1744e-07	9.99357e-05	75.9371	97.6264	98.1983	113.077	98.9806	74.6883	91.6051	61.0949	211.9	154.464	131.419	129.882	193.725	128.088	233.195
ENSMFAG00000001507	ALDH3B1	1234.92	0.85349	0.2572	3.31839	0.000905376	0.033603	764.117	915.668	881.032	1095.06	1154.35	613.066	938.669	814.598	3516.21	1334.73	1204.53	1370.44	902.324	2137.06	881.92
ENSMFAG00000001513	NPAS2	168.993	0.585598	0.179553	3.26142	0.00110857	0.0380087	110.109	207.035	104.623	136.883	145.257	140.04	108.569	141.483	252.956	241.598	125.326	164.262	216.516	236.795	203.446
ENSMFAG00000001556	ENSMFAG00000001556	48.8006	1.81704	0.845434	2.14924	0.0316155	0.197841	7.59371	4.20803	35.7919	68.0164	28.2802	5.44602	16.9639	12.8621	280.767	21.1233	6.96258	15.2802	39.3666	184.549	4.79826
ENSMFAG00000001594	CMBL	259.336	0.639701	0.166899	3.83287	0.000126659	0.00946534	152.823	215.451	184.466	210.001	203.103	192.167	234.102	254.026	413.205	334.012	242.82	310.379	217.552	460.107	265.824
ENSMFAG00000001604	CDKN1A	552.637	0.519463	0.163612	3.17497	0.00149851	0.0439877	392.025	448.576	354.248	402.997	703.148	562.496	353.98	461.963	638.348	526.763	677.981	575.872	626.758	621.061	943.338
ENSMFAG00000001630	GALNT9	35.8778	0.92225	0.450326	2.04796	0.0405639	0.221402	9.49214	27.773	28.45	11.0527	43.7057	9.33603	31.666	41.8017	66.2187	44.8871	14.7955	19.1002	21.7552	88.4822	79.6511
ENSMFAG00000001656	CACNA2D2	146.987	1.01084	0.237231	4.26101	2.03506e-05	0.00299134	73.0895	90.8935	69.7484	119.029	181.25	63.7962	90.4742	112.543	132.437	125.42	236.728	249.258	229.984	164.324	265.824
ENSMFAG00000001664	TSPO2	7.1105	1.53608	0.692133	2.21935	0.0264631	NA	11.3906	5.04964	1.83548	0.850205	0	2.33401	2.26185	6.43104	1.32437	13.2021	13.9252	26.7403	2.07193	13.483	5.75791
ENSMFAG00000001695	ITGB4	1046.88	0.637117	0.169634	3.75583	0.000172769	0.011502	922.636	834.032	790.175	1010.04	902.395	747.661	826.708	616.308	2081.92	1263.44	1260.23	1267.3	727.246	1215.16	1237.95
ENSMFAG00000001696	IL4I1	49.4547	1.22673	0.336232	3.64848	0.000263797	0.0156029	11.3906	35.3475	22.9435	23.8057	16.711	54.4602	56.5464	21.4368	119.194	44.8871	60.0522	84.041	56.978	43.8197	90.2073
ENSMFAG00000001708	MAP1A	216.881	1.19503	0.432462	2.76332	0.00572162	0.0858879	121.499	111.092	167.029	171.741	191.534	55.2382	126.664	138.267	997.254	134.661	122.715	93.5912	208.229	473.59	140.109
ENSMFAG00000001718	VMO1	2180.26	1.63781	0.795518	2.0588	0.0395132	0.218856	362.6	414.912	1726.27	1946.12	2300.98	282.415	1063.07	688.121	14406.5	990.156	437.772	292.234	1214.15	6062.29	516.293
ENSMFAG00000001759	MPZ	52.204	0.535471	0.253271	2.11422	0.0344964	0.205865	33.2225	45.4468	44.9693	51.0123	39.8493	37.3441	50.8917	41.8017	98.0037	63.37	26.1097	55.3907	53.8701	98.5944	43.1843
ENSMFAG00000001838	ENSMFAG00000001838	94.7865	1.68513	0.666745	2.52741	0.0114909	0.122465	21.8319	70.695	119.306	29.7572	25.7093	42.7901	39.5824	22.5086	678.08	23.7637	59.1819	42.9755	112.92	74.1565	58.5388
ENSMFAG00000001864	MUC5B	295.506	3.24572	1.06914	3.03581	0.0023989	0.0568422	3.79686	23.565	207.41	58.6642	35.993	22.5621	107.438	17.1494	2786.48	162.386	14.7955	18.1452	324.257	648.027	1.9193
ENSMFAG00000001971	OPRL1	48.1645	0.958742	0.487733	1.96571	0.0493319	0.241153	9.49214	22.7234	56.9	49.3119	46.2767	24.1181	27.1422	31.0833	217.197	42.2466	37.4238	19.1002	34.1868	85.1114	20.1527
ENSMFAG00000002006	ENSMFAG00000002006	32.0191	0.784808	0.26963	2.91068	0.0036064	0.0680313	19.9335	26.0898	26.6145	21.2551	19.2819	27.2301	35.0587	15.0058	74.165	40.9264	44.3864	39.1555	34.1868	38.7636	18.2334
ENSMFAG00000002009	CCDC157	106.627	0.882285	0.439629	2.00689	0.0447619	0.230681	65.4958	54.7044	125.731	86.7209	109.264	55.2382	54.2845	60.023	479.424	97.6954	73.107	32.4704	94.2727	160.111	50.8616
ENSMFAG00000002052	VILL	189.093	0.859002	0.315252	2.72481	0.00643394	0.0913951	95.8706	102.676	140.414	174.292	210.816	104.252	90.4742	177.925	482.072	180.868	142.733	155.667	158.502	477.804	142.029
ENSMFAG00000002067	MKX	6.51802	1.2104	0.605735	1.99823	0.0456918	NA	0.949214	3.36643	4.58871	8.50205	6.42731	1.55601	4.52371	2.14368	26.4875	10.5617	6.96258	0.955012	9.32367	7.58419	3.83861
ENSMFAG00000002075	ALX4	1.37213	2.72582	1.08515	2.51193	0.0120072	NA	0	0	0	0.850205	0	0	1.13093	1.07184	2.64875	3.96062	3.48129	0	3.10789	3.37075	0.959652
ENSMFAG00000002093	SEL1L3	165.752	0.70921	0.212583	3.33615	0.00084948	0.0322343	54.1052	151.489	148.674	110.527	145.257	154.823	122.14	135.052	194.683	324.771	194.082	144.207	203.049	239.323	164.101
ENSMFAG00000002115	ENSMFAG00000002115	174.701	0.634721	0.0961075	6.60428	3.99457e-11	1.48259e-07	133.839	137.182	143.168	126.681	138.83	146.264	144.759	141.483	197.332	216.514	235.857	198.642	199.941	198.032	261.985
ENSMFAG00000002139	CIT	196.057	1.16243	0.513899	2.26197	0.023699	0.171376	112.956	101.834	208.327	153.887	172.252	83.2463	85.9505	75.0288	818.463	349.855	62.6632	64.9408	268.315	302.525	80.6108
ENSMFAG00000002142	ENSMFAG00000002142	676.857	1.4401	0.428779	3.35861	0.00078335	0.0311786	399.619	245.749	774.574	227.005	329.078	86.3583	210.352	736.354	1732.28	982.234	890.339	1149.83	355.336	675.835	1357.91
ENSMFAG00000002170	SLC43A2	386.831	0.569875	0.174176	3.27184	0.00106852	0.0373382	320.834	338.326	291.842	268.665	415.205	231.845	338.147	319.408	795.949	403.983	397.737	371.5	351.192	469.377	488.463
ENSMFAG00000002233	SLC37A2	205.797	0.501307	0.180009	2.7849	0.00535447	0.0834129	136.687	159.064	157.852	119.029	266.091	191.389	192.258	159.704	162.898	252.16	350.74	261.673	222.732	215.728	238.953
ENSMFAG00000002234	PTPRCAP	247.231	0.517684	0.171821	3.01293	0.00258742	0.0593375	189.843	192.728	180.795	204.899	218.529	226.399	218.269	215.44	376.122	225.755	234.117	200.552	222.732	442.411	359.87
ENSMFAG00000002247	RBFOX3	10.1404	1.88457	0.850189	2.21665	0.0266471	NA	5.69528	1.68321	0	9.35226	1.28546	2.33401	13.5711	2.14368	11.9194	3.96062	34.8129	7.64009	53.8701	0	3.83861
ENSMFAG00000002274	SCGB2A1	5.77361	3.57831	1.44228	2.48101	0.0131009	NA	0	0	3.67097	2.55062	1.28546	0	0	0	49.0019	1.32021	0	0	5.17982	23.5952	0
ENSMFAG00000002342	CST6	998.526	0.702874	0.310368	2.26464	0.0235346	0.170519	719.504	832.349	892.962	476.965	776.42	624.736	916.051	938.931	2974.54	918.864	1053.09	738.224	767.649	1906.16	441.44
ENSMFAG00000002345	SLC38A8	6.20176	1.28422	0.585527	2.19328	0.0282873	NA	1.89843	2.52482	1.83548	4.25103	1.28546	1.55601	9.04742	7.50288	21.19	5.28083	12.1845	6.68508	3.10789	11.7976	2.87896
ENSMFAG00000002358	EPHB1	12.9117	1.06167	0.462732	2.29435	0.0217706	0.165933	4.74607	12.6241	10.0952	10.2025	11.5692	0.778003	16.9639	2.14368	10.595	13.2021	17.4064	12.4152	25.8991	14.3257	30.7089
ENSMFAG00000002360	CIB1	594.914	0.646431	0.267085	2.42032	0.015507	0.141344	489.794	354.316	586.437	628.302	438.343	301.865	442.192	524.13	1448.87	528.083	529.156	487.056	569.78	1206.73	388.659
ENSMFAG00000002372	JPH2	129.129	0.632435	0.218743	2.89122	0.00383746	0.069797	99.6675	131.291	115.635	146.235	95.1243	88.6923	64.4628	79.3161	246.334	92.4145	107.92	139.432	185.437	162.639	182.334
ENSMFAG00000002378	LRRC26	19.946	1.90524	0.685067	2.78111	0.00541741	0.0841181	4.74607	5.04964	10.0952	15.3037	6.42731	3.89001	18.0948	6.43104	88.7331	7.92124	11.3142	9.55012	4.14385	103.651	3.83861
ENSMFAG00000002396	ENSMFAG00000002396	9.4722	1.81293	0.757855	2.39218	0.0167485	NA	4.74607	2.52482	4.58871	5.10123	3.85639	1.55601	11.3093	1.07184	71.5162	7.92124	10.4439	0.955012	10.3596	4.21344	1.9193
ENSMFAG00000002481	CTSD	9343.6	0.703205	0.11172	6.29437	3.08655e-10	5.09144e-07	7727.55	7750.36	6924.36	5771.19	5778.16	7976.08	9347.11	6529.65	10617.5	13163.8	13592.7	11316.9	10149.3	11880.2	11629.1
ENSMFAG00000002495	ENSMFAG00000002495	2572.61	0.667405	0.318407	2.09607	0.0360756	0.209702	1900.33	1216.12	1791.43	1317.82	1333.02	1317.94	5486.13	1785.68	5914.66	3620.01	3430.81	2699.82	1704.16	2873.56	2197.6
ENSMFAG00000002634	ENSMFAG00000002634	12.2992	0.940145	0.449758	2.09034	0.0365876	0.211401	6.6445	5.04964	17.4371	8.50205	3.85639	6.22402	12.4402	8.57472	18.5412	19.8031	18.2768	4.77506	6.21578	12.6403	35.5071
ENSMFAG00000002661	ENSMFAG00000002661	24.5555	0.587945	0.298405	1.97029	0.0488052	0.240106	13.289	15.1489	25.6968	36.5588	8.99824	16.3381	20.3567	22.5086	34.4337	18.4829	43.5161	29.6054	27.971	36.2356	19.193
ENSMFAG00000002670	RIBC1	82.801	1.30983	0.527965	2.4809	0.013105	0.130888	39.867	40.3971	64.2419	84.1703	70.7005	38.1221	26.0113	27.8678	468.829	50.1679	45.2567	39.1555	43.5105	177.807	25.9106
ENSMFAG00000002673	ANO9	68.3904	0.745694	0.339995	2.19325	0.0282893	0.186613	52.2068	53.8628	49.558	91.8222	43.7057	35.0101	39.5824	49.3046	150.979	59.4093	70.4961	41.0655	54.9061	42.9771	190.971
ENSMFAG00000002715	ZNF683	11.5142	1.27799	0.603472	2.11772	0.0341986	0.204888	1.89843	6.73285	5.50645	8.50205	10.2837	4.66802	1.13093	17.1494	1.32437	5.28083	13.9252	21.0103	8.28771	21.9099	45.1037
ENSMFAG00000002719	RNF212	8.19329	1.12248	0.522323	2.14902	0.0316331	NA	4.74607	0.841607	1.83548	3.40082	10.2837	7.78003	4.52371	9.64656	10.595	6.60104	18.2768	19.1002	2.07193	12.6403	10.5562
ENSMFAG00000002741	ZMYND12	63.341	0.740965	0.22926	3.23198	0.00122935	0.0391609	53.156	33.6643	57.8177	48.4617	50.1331	49.7922	44.1062	48.2328	137.735	59.4093	73.107	63.9858	83.913	105.336	41.265
ENSMFAG00000002765	ENSMFAG00000002765	323.188	0.555862	0.271703	2.04585	0.0407712	0.221772	528.712	164.113	252.379	277.167	150.399	130.704	305.35	311.905	307.255	464.713	288.077	436.44	331.508	616.005	283.097
ENSMFAG00000002778	ENSMFAG00000002778	60.2829	0.98283	0.458034	2.14576	0.0318922	0.198165	5.69528	79.9526	15.6016	33.158	93.8388	40.4561	26.0113	37.5144	38.4069	63.37	69.6258	58.2557	60.0859	206.458	75.8125
ENSMFAG00000002800	DHH	10.0224	0.796449	0.360341	2.21027	0.0270868	NA	8.54293	7.57446	11.0129	5.10123	2.57093	7.00202	10.1783	7.50288	14.5681	11.8819	22.6284	9.55012	10.3596	8.42687	13.4351
ENSMFAG00000002888	FAM166B	35.2183	1.66049	0.663092	2.50416	0.0122741	0.126279	5.69528	12.6241	43.1338	25.5062	25.7093	8.55803	11.3093	7.50288	221.171	14.5223	8.70322	4.77506	32.1149	86.7968	20.1527
ENSMFAG00000002941	ANKEF1	18.4206	1.45966	0.669844	2.1791	0.029324	0.190023	11.3906	7.57446	25.6968	12.7531	6.42731	7.78003	9.04742	0	88.7331	15.8425	4.35161	5.73007	18.6473	55.6174	6.71757
ENSMFAG00000002960	ALOX15B	15.8048	1.08651	0.509914	2.13077	0.0331085	0.200997	13.289	5.89125	22.9435	1.70041	19.2819	3.89001	10.1783	6.43104	38.4069	3.96062	35.6832	15.2802	12.4316	22.7526	24.951
ENSMFAG00000002965	IL7	57.401	0.544813	0.241416	2.25674	0.0240244	0.17217	36.0701	34.5059	24.779	56.1135	77.1278	45.9022	54.2845	51.4483	56.9481	50.1679	82.6806	43.9305	95.3086	68.2577	83.4897
ENSMFAG00000002993	ENSMFAG00000002993	9.69118	1.03591	0.478728	2.16389	0.030473	NA	7.59371	5.89125	2.75322	8.50205	6.42731	3.89001	9.04742	7.50288	33.1094	18.4829	6.09225	2.86504	7.25174	13.483	12.4755
ENSMFAG00000003011	KCNE4	14.4034	0.797209	0.40038	1.99113	0.0464668	0.235201	13.289	10.9409	14.6839	10.2025	12.8546	14.782	5.65464	3.21552	15.8925	17.1627	14.7955	5.73007	12.4316	33.7075	30.7089
ENSMFAG00000003024	MS4A2	88.9457	0.664153	0.331888	2.00114	0.0453776	0.231824	35.1209	25.2482	35.7919	73.9679	75.8423	100.362	126.664	86.819	91.3818	114.858	208.877	68.7609	118.1	71.6284	100.763
ENSMFAG00000003039	ENSMFAG00000003039	543.917	0.575653	0.28139	2.04575	0.0407811	0.221772	521.118	600.066	295.513	437.856	533.467	424.789	501.001	226.158	1087.31	885.859	382.942	765.919	536.629	743.25	216.881
ENSMFAG00000003068	MVK	246.956	0.681481	0.144915	4.70262	2.56839e-06	0.000646277	233.507	164.955	153.263	167.49	160.683	206.949	239.757	214.368	397.312	302.328	342.037	338.074	216.516	290.727	276.38
ENSMFAG00000003156	SLC30A2	34.4759	2.05711	0.731055	2.81389	0.00489461	0.0793291	3.79686	3.36643	42.2161	13.6033	23.1383	2.33401	10.1783	12.8621	233.09	23.7637	13.0548	8.59511	6.21578	103.651	17.2737
ENSMFAG00000003169	ACTG2	484.083	0.667281	0.277668	2.40316	0.0162542	0.143808	440.435	456.992	377.192	284.819	308.511	561.718	313.267	293.684	1244.91	690.469	456.919	369.59	214.444	582.297	665.999
ENSMFAG00000003194	ENSMFAG00000003194	60.5038	0.990911	0.339773	2.9164	0.00354101	0.0673971	29.4256	37.0307	37.6274	41.6601	66.8441	24.8961	68.9865	26.796	38.4069	38.286	90.5135	58.2557	59.0499	124.718	165.06
ENSMFAG00000003197	ADCY5	36.4531	0.682025	0.320487	2.12809	0.0333295	0.201142	36.0701	31.1395	34.8742	28.0568	34.7075	20.2281	18.0948	23.5805	105.95	26.4041	27.8503	21.9653	37.2947	49.7186	50.8616
ENSMFAG00000003273	VSIG8	37.0498	1.08669	0.400245	2.71507	0.00662611	0.0927324	14.2382	21.8818	43.1338	27.2066	17.9965	21.7841	27.1422	20.365	133.762	33.0052	24.369	50.6156	16.5754	75.8419	27.8299
ENSMFAG00000003294	CYGB	194.015	0.795904	0.346599	2.29632	0.0216573	0.165734	95.8706	107.726	132.155	244.859	143.972	102.696	191.127	136.124	716.487	95.0549	148.825	217.743	166.79	220.784	190.011
ENSMFAG00000003323	FNDC7	1.89317	1.66527	0.79943	2.08308	0.0372442	NA	1.89843	0.841607	0.917741	0.850205	0	1.55601	1.13093	0	3.97312	3.96062	1.74064	4.77506	2.07193	0.842687	3.83861
ENSMFAG00000003357	CAPG	1845.82	0.517604	0.128966	4.01348	5.98293e-05	0.00592151	1558.61	1376.87	1677.63	1140.13	1110.64	1608.13	1918.05	1901.44	2055.43	2434.46	2526.54	2133.5	1852.3	2335.09	2058.45
ENSMFAG00000003535	ANKRD45	23.6472	1.42786	0.686121	2.08106	0.0374286	0.213553	7.59371	5.89125	21.1081	17.0041	33.422	3.11201	13.5711	4.28736	82.1112	48.8477	5.22193	1.91002	44.5464	63.2016	2.87896
ENSMFAG00000003542	TEKT2	163.134	1.55241	0.790136	1.96474	0.0494449	0.241235	12.3398	27.773	179.877	180.244	141.401	39.6781	54.2845	50.3765	1047.58	97.6954	28.7206	42.0205	106.704	402.805	35.5071
ENSMFAG00000003586	C1orf210	64.4276	0.519736	0.166502	3.12149	0.00179938	0.0491963	56.9528	37.0307	49.558	43.3605	70.7005	56.7942	48.6299	68.5977	67.5431	66.0104	79.1993	82.131	65.2657	96.9091	77.7318
ENSMFAG00000003599	CR1	33.1861	0.66639	0.20831	3.19903	0.00137892	0.0419498	13.289	26.9314	26.6145	25.5062	35.993	24.1181	24.8804	32.1552	39.7312	42.2466	55.7006	37.2455	39.3666	33.7075	40.3054
ENSMFAG00000003632	LKAAEAR1	137.738	1.87674	0.922735	2.03389	0.0419625	0.223741	15.1874	13.4657	125.731	122.43	119.548	7.00202	45.2371	41.8017	949.576	52.8083	15.6658	27.6953	51.7982	468.534	9.59652
ENSMFAG00000003640	MORN1	45.9387	1.05085	0.487933	2.15368	0.0312652	0.196649	20.8827	23.565	33.9564	58.6642	32.1366	27.2301	33.9278	13.9339	214.549	38.286	25.2393	36.2904	18.6473	93.5383	18.2334
ENSMFAG00000003659	IGFL3	209.589	0.651467	0.300932	2.16483	0.0304005	0.193952	257.237	65.6453	148.674	139.434	84.8405	168.827	284.994	174.71	172.169	334.012	224.543	328.524	119.136	248.593	392.498
ENSMFAG00000003662	UCP2	787.322	0.687899	0.210255	3.27173	0.00106891	0.0373382	538.204	414.071	435.927	480.366	776.42	735.99	892.301	630.242	925.738	949.229	1331.59	953.102	504.514	1359.25	882.88
ENSMFAG00000003668	CKB	289.894	1.09574	0.401636	2.7282	0.00636805	0.0908313	172.757	143.915	260.639	305.224	183.821	111.254	167.377	169.351	1229.02	262.721	161.01	181.452	252.775	611.791	135.311
ENSMFAG00000003669	SYT8	166.515	1.18399	0.344709	3.43476	0.00059307	0.025893	61.6989	63.9621	122.977	159.839	137.545	53.6822	126.664	109.328	613.185	207.273	173.194	100.276	218.588	226.683	122.835
ENSMFAG00000003719	PTK2B	398.944	0.547809	0.170569	3.21166	0.00131972	0.0406952	247.745	343.376	256.968	282.268	366.357	273.079	496.477	361.21	394.664	604.655	475.196	420.205	361.551	451.68	648.725
ENSMFAG00000003725	GDF15	91.0058	0.661638	0.237383	2.78722	0.00531622	0.0830785	84.48	50.4964	35.7919	66.316	61.7022	95.6943	106.307	72.8851	101.977	89.7741	123.586	123.197	63.1938	166.852	122.835
ENSMFAG00000003774	NWD1	107.64	2.48584	1.20826	2.05738	0.0396501	0.218856	1.89843	1.68321	98.1983	55.2633	86.126	3.11201	11.3093	16.0776	908.521	63.37	3.48129	6.68508	94.2727	264.604	0
ENSMFAG00000003775	MSI2	71.8151	0.588015	0.23782	2.47252	0.0134166	0.132219	45.5623	46.2884	94.5274	64.6156	74.5568	52.9042	44.1062	41.8017	145.681	77.8922	61.7929	62.0758	105.668	93.5383	66.216
ENSMFAG00000003835	FBLN2	178.295	0.874216	0.371768	2.35151	0.0186976	0.154288	124.347	81.6359	91.7741	161.539	98.9806	121.368	260.113	86.819	652.917	133.341	123.586	235.888	148.143	263.761	90.2073
ENSMFAG00000003844	LYNX1	54.9102	0.774118	0.185228	4.17926	2.92455e-05	0.00372706	37.9686	52.1796	29.3677	37.409	43.7057	36.5661	48.6299	43.9454	75.4893	71.2912	47.8677	83.086	93.2367	54.7747	68.1353
ENSMFAG00000003847	SLC1A4	234.253	0.590592	0.182801	3.23079	0.00123449	0.0391609	113.906	194.411	194.561	219.353	205.674	220.953	232.971	133.98	229.117	318.17	209.748	352.399	287.998	215.728	384.821
ENSMFAG00000003873	ENSMFAG00000003873	12.4085	1.70331	0.531928	3.20214	0.00136411	0.04167	6.6445	2.52482	11.0129	8.50205	8.99824	0	2.26185	8.57472	41.0556	14.5223	7.8329	16.2352	9.32367	16.0111	32.6282
ENSMFAG00000003882	ENSMFAG00000003882	9.91479	2.8898	1.11056	2.60212	0.00926507	NA	0	0	0.917741	0.850205	10.2837	0.778003	0	7.50288	66.2187	9.24145	1.74064	0	7.25174	42.9771	0.959652
ENSMFAG00000003903	DMBT1	448.541	4.00027	1.58927	2.51705	0.0118342	0.124288	2.84764	1.68321	158.769	260.163	7.71278	1.55601	11.3093	4.28736	1615.74	34.3254	0.870322	26.7403	1.03596	4601.07	0
ENSMFAG00000003917	GAS7	142.169	0.703564	0.23933	2.93973	0.00328503	0.0654625	84.48	107.726	122.977	63.7654	145.257	93.3603	132.318	129.693	343.013	150.504	131.419	205.328	132.603	177.807	112.279
ENSMFAG00000003925	DAPP1	59.6878	0.646771	0.23649	2.73488	0.00624024	0.0900316	19.9335	32.8227	37.6274	38.2592	77.1278	56.7942	54.2845	62.1667	91.3818	76.572	74.8477	67.8058	54.9061	68.2577	82.5301
ENSMFAG00000003950	CD22	75.4071	0.54924	0.19578	2.80539	0.00502555	0.0805717	50.3083	73.2198	75.2548	53.5629	57.8458	60.6842	58.8082	64.3104	154.952	80.5327	83.5509	63.9858	101.524	62.3589	90.2073
ENSMFAG00000003963	ENSMFAG00000003963	2.1964	1.92221	0.854865	2.24856	0.0245408	NA	0	0	3.67097	0.850205	0	0.778003	0	2.14368	5.2975	5.28083	4.35161	3.82005	2.07193	0.842687	3.83861
ENSMFAG00000003968	PTPRJ	139.271	0.558949	0.235578	2.37267	0.01766	0.150726	81.6324	84.1607	122.06	102.025	210.816	131.482	80.2958	101.825	111.247	143.903	138.381	166.172	240.344	128.088	246.631
ENSMFAG00000003998	OXCT1	311.563	0.508989	0.161233	3.15685	0.00159485	0.0456206	211.675	318.127	262.474	233.806	293.086	225.621	318.921	216.512	512.533	417.186	270.67	357.174	303.537	277.244	454.875
ENSMFAG00000004036	ENSMFAG00000004036	111.622	0.525173	0.155028	3.38759	0.000705091	0.0289535	83.5308	138.024	77.0903	92.6724	86.126	104.252	82.5577	75.0288	123.167	153.144	103.568	133.702	117.064	157.583	146.827
ENSMFAG00000004039	CCKBR	2.274	2.38048	1.16567	2.04216	0.0411362	NA	0	0.841607	1.83548	0	2.57093	0	0	1.07184	14.5681	0	2.61097	0.955012	2.07193	7.58419	0
ENSMFAG00000004040	TFAP2C	13.7187	1.45751	0.662189	2.20105	0.0277323	0.185102	2.84764	1.68321	17.4371	12.7531	14.1401	0.778003	5.65464	5.3592	54.2994	10.5617	5.22193	8.59511	7.25174	50.5612	8.63687
ENSMFAG00000004073	HTR2A	6.51359	1.50246	0.677871	2.21644	0.0266615	NA	0.949214	2.52482	7.34193	1.70041	3.85639	0.778003	6.78556	4.28736	5.2975	19.8031	5.22193	2.86504	30.0429	3.37075	2.87896
ENSMFAG00000004078	THSD4	125.416	0.509352	0.243127	2.09501	0.0361702	0.209841	89.2261	80.7943	76.1725	97.7736	138.83	147.042	123.271	83.6035	197.332	201.992	60.9225	128.927	203.049	111.235	141.069
ENSMFAG00000004079	GNLY	190.071	0.6289	0.16966	3.70682	0.000209876	0.0132588	138.585	131.291	150.51	192.997	138.83	177.385	158.33	122.19	274.146	273.283	188.86	159.487	169.898	328.648	246.631
ENSMFAG00000004115	ENSMFAG00000004115	66.8926	0.525958	0.160212	3.28288	0.00102751	0.0365814	62.6481	42.9219	74.3371	57.814	48.8476	42.7901	58.8082	56.8075	79.4625	66.0104	73.9774	69.7159	79.7692	86.7968	102.683
ENSMFAG00000004354	SOCS3	264.449	1.06344	0.292783	3.63218	0.000281034	0.0161714	65.4958	104.359	146.839	240.608	254.522	257.519	175.294	158.632	149.654	262.721	378.59	557.727	481.723	305.053	428.005
ENSMFAG00000004536	GPR68	42.1405	0.919179	0.248127	3.70447	0.000211835	0.0133259	22.7811	31.9811	14.6839	22.1053	42.4203	40.4561	33.9278	31.0833	38.4069	51.4881	46.1271	49.6606	47.6543	75.8419	83.4897
ENSMFAG00000004546	PRR7	43.1102	0.874118	0.390346	2.23934	0.0251335	0.176339	26.578	24.4066	34.8742	36.5588	23.1383	12.448	39.5824	50.3765	160.249	38.286	45.2567	39.1555	22.7912	63.2016	29.7492
ENSMFAG00000004606	ENSMFAG00000004606	16.0963	1.79957	0.696914	2.5822	0.00981733	0.111991	2.84764	9.25767	1.83548	9.35226	2.57093	18.6721	14.7021	0	2.64875	67.3306	46.9974	8.59511	14.5035	7.58419	34.5475
ENSMFAG00000004629	PAQR8	111.738	0.520221	0.203203	2.5601	0.0104641	0.116538	68.3434	105.201	81.679	56.9638	87.4115	83.2463	94.9979	166.135	128.464	153.144	133.159	177.632	109.812	113.763	116.118
ENSMFAG00000004854	ENSMFAG00000004854	19.1589	0.720898	0.363449	1.98349	0.0473127	0.23642	19.9335	20.1986	10.0952	16.1539	5.14185	20.2281	19.2258	5.3592	25.1631	38.286	15.6658	28.6504	34.1868	18.5391	10.5562
ENSMFAG00000005215	SLAMF7	41.2528	0.771591	0.254736	3.02898	0.00245378	0.0575495	18.9843	32.8227	25.6968	23.8057	46.2767	35.0101	33.9278	33.227	21.19	51.4881	46.1271	42.9755	74.5894	67.415	65.2563
ENSMFAG00000005368	RASGRF1	35.5746	1.2888	0.454595	2.83504	0.00458199	0.0761139	22.7811	15.9905	18.3548	21.2551	2.57093	18.6721	58.8082	11.7902	30.4606	55.4487	61.7929	106.006	20.7193	22.7526	66.216
ENSMFAG00000005440	TRAV8-6	1.54095	1.8773	0.948966	1.97826	0.0478994	NA	0	1.68321	0.917741	0.850205	0	0.778003	0	1.07184	0	5.28083	2.61097	1.91002	1.03596	5.05612	1.9193
ENSMFAG00000005730	ENSMFAG00000005730	10.9919	1.21072	0.435437	2.78047	0.00542807	0.0841181	4.74607	5.89125	8.25967	5.10123	7.71278	10.114	4.52371	7.50288	41.0556	13.2021	7.8329	16.2352	8.28771	17.6964	6.71757
ENSMFAG00000005945	KIF19	87.0747	1.97142	0.982556	2.00642	0.0448117	0.230681	1.89843	5.89125	84.4322	89.2716	66.8441	7.00202	14.7021	24.6523	635.7	58.0891	11.3142	14.3252	45.5824	243.537	2.87896
ENSMFAG00000006030	IL-5R	14.413	1.80635	0.768964	2.34907	0.0188206	0.154541	1.89843	2.52482	10.0952	11.0527	15.4256	2.33401	9.04742	1.07184	80.7868	6.60104	6.09225	3.82005	11.3956	53.0893	0.959652
ENSMFAG00000006235	ENSMFAG00000006235	14.6756	1.66426	0.733288	2.26958	0.023233	0.169861	2.84764	8.41607	10.0952	17.0041	6.42731	2.33401	3.39278	7.50288	82.1112	10.5617	4.35161	5.73007	15.5395	43.8197	0
ENSMFAG00000006670	RPP25	11.9443	1.24654	0.39948	3.12041	0.00180602	0.0491968	6.6445	11.7825	7.34193	6.80164	6.42731	3.89001	6.78556	8.57472	22.5144	9.24145	11.3142	18.1452	10.3596	10.9549	38.3861
ENSMFAG00000007083	ANGPTL3	1.30005	2.2846	1.04045	2.19579	0.0281071	NA	0	0.841607	0.917741	0.850205	0	0.778003	0	0	0	3.96062	2.61097	1.91002	4.14385	2.52806	0.959652
ENSMFAG00000007168	ENSMFAG00000007168	3.7384	1.68546	0.819461	2.05679	0.039706	NA	0	0.841607	0	5.10123	5.14185	1.55601	2.26185	0	5.2975	2.64041	4.35161	1.91002	17.6114	1.68537	7.67722
ENSMFAG00000007568	CRTAC1	9.37345	1.99579	0.758614	2.63083	0.00851758	NA	0.949214	0	2.75322	9.35226	7.71278	0	4.52371	6.43104	33.1094	2.64041	38.2942	13.3702	4.14385	13.483	3.83861
ENSMFAG00000007795	ENSMFAG00000007795	76.6084	1.61537	0.642293	2.515	0.0119031	0.12471	23.7303	61.4373	100.952	14.4535	46.2767	45.1242	13.5711	6.43104	49.0019	233.677	302.872	15.2802	55.942	124.718	55.6598
ENSMFAG00000007994	ENSMFAG00000007994	37.6728	0.5454	0.256518	2.12617	0.0334892	0.201614	37.9686	31.1395	32.121	30.6074	17.9965	21.0061	50.8917	25.7241	66.2187	58.0891	50.4787	35.3354	29.007	49.7186	28.7896
ENSMFAG00000008116	TNFRSF19	164.329	0.680635	0.248688	2.7369	0.00620206	0.0896552	124.347	68.1701	174.371	179.393	98.9806	94.9163	154.937	129.693	397.312	195.391	143.603	203.418	140.891	203.088	156.423
ENSMFAG00000008304	ENSMFAG00000008304	39.0728	0.628374	0.29841	2.10574	0.0352267	0.20777	26.578	44.6052	36.7097	30.6074	17.9965	24.1181	18.0948	50.3765	47.6775	25.0839	24.369	54.4357	45.5824	64.0442	75.8125
ENSMFAG00000008577	ENSMFAG00000008577	9.99844	0.971276	0.385771	2.51775	0.0118107	NA	6.6445	4.20803	8.25967	4.25103	7.71278	7.78003	11.3093	5.3592	19.8656	13.2021	23.4987	9.55012	6.21578	13.483	8.63687
ENSMFAG00000008589	HDAC9	11.8021	0.724967	0.355668	2.03832	0.0415176	0.223612	14.2382	5.89125	7.34193	5.10123	10.2837	11.67	9.04742	8.57472	21.19	19.8031	14.7955	17.1902	4.14385	14.3257	13.4351
ENSMFAG00000008711	ENSMFAG00000008711	77.068	2.29766	0.547088	4.1998	2.67148e-05	0.00351511	14.2382	17.6737	82.5967	37.409	14.1401	21.0061	14.7021	16.0776	37.0825	71.2912	339.426	59.2107	16.5754	276.401	138.19
ENSMFAG00000008751	ENSMFAG00000008751	13.2909	2.02732	0.622405	3.25724	0.00112501	0.0381416	0.949214	17.6737	3.67097	8.50205	2.57093	2.33401	4.52371	3.21552	6.62187	6.60104	61.7929	41.0655	12.4316	16.8537	10.5562
ENSMFAG00000008762	ENSMFAG00000008762	5.46638	2.32735	0.947116	2.45731	0.0139984	NA	1.89843	2.52482	0.917741	1.70041	5.14185	0	3.39278	0	0	7.92124	0	36.2904	3.10789	7.58419	11.5158
ENSMFAG00000008769	ENSMFAG00000008769	10.2664	1.47588	0.593683	2.48597	0.0129199	0.129689	8.54293	4.20803	0	5.10123	14.1401	3.89001	2.26185	7.50288	3.97312	2.64041	21.758	12.4152	25.8991	10.9549	30.7089
ENSMFAG00000008773	ENSMFAG00000008773	404.575	0.574247	0.125785	4.56532	4.98745e-06	0.00108683	320.834	273.522	289.089	393.645	327.793	299.531	331.362	401.94	394.664	488.477	578.764	565.367	379.163	452.523	571.953
ENSMFAG00000008863	U6	1.10765	3.73619	1.41679	2.63708	0.00836232	NA	0	0	0	0	0	0	0	0	2.64875	1.32021	0.870322	0	8.28771	2.52806	0.959652
ENSMFAG00000009132	SNORA68	7.12187	0.999459	0.481331	2.07645	0.0378524	NA	10.4414	3.36643	1.83548	8.50205	1.28546	5.44602	2.26185	5.3592	5.2975	7.92124	6.09225	11.4601	14.5035	6.7415	16.3141
ENSMFAG00000009407	ENSMFAG00000009407	3.50545	1.55165	0.732814	2.11738	0.0342274	NA	4.74607	3.36643	0	2.55062	0	0.778003	1.13093	2.14368	5.2975	1.32021	13.0548	4.77506	1.03596	7.58419	4.79826
ENSMFAG00000009736	ENSMFAG00000009736	17.4192	0.674388	0.267626	2.51989	0.0117392	0.123877	15.1874	15.9905	11.0129	14.4535	10.2837	7.78003	18.0948	16.0776	30.4606	21.1233	20.8877	26.7403	14.5035	18.5391	20.1527
ENSMFAG00000009943	ATP12A	64.1479	2.33666	0.888371	2.63027	0.00853161	0.1039	61.6989	0.841607	13.7661	5.95144	25.7093	1.55601	33.9278	34.2989	427.773	7.92124	32.2019	20.0552	48.6903	32.8648	214.962
ENSMFAG00000010019	KCNJ2	19.4733	1.15677	0.314882	3.67365	0.000239113	0.0146689	6.6445	12.6241	17.4371	11.9029	25.7093	10.114	5.65464	9.64656	29.1362	29.0446	17.4064	24.8303	24.8631	42.1344	24.951
ENSMFAG00000010325	LINGO1	5.69633	1.5781	0.623917	2.52934	0.0114278	NA	4.74607	0.841607	0.917741	0.850205	7.71278	2.33401	5.65464	1.07184	10.595	19.8031	6.96258	1.91002	7.25174	10.9549	3.83861
ENSMFAG00000010877	ZBTB12	63.7359	0.601776	0.2582	2.33066	0.0197712	0.158874	44.6131	59.7541	63.3242	59.5144	44.9912	34.2321	47.4989	55.7357	154.952	62.0498	48.738	67.8058	53.8701	106.179	52.7809
ENSMFAG00000011016	ENSMFAG00000011016	2.04165	3.37733	1.58016	2.13733	0.0325709	NA	0	0	0	1.70041	1.28546	0	0	0	18.5412	1.32021	0	0	1.03596	6.7415	0
ENSMFAG00000011379	ENSMFAG00000011379	7.78604	2.37423	0.772395	3.07385	0.00211316	NA	0.949214	3.36643	2.75322	3.40082	0	0.778003	7.91649	2.14368	0	2.64041	16.5361	13.3702	3.10789	25.2806	34.5475
ENSMFAG00000011403	ENSMFAG00000011403	19.5888	1.79493	0.744793	2.40998	0.0159536	0.142593	0.949214	7.57446	2.75322	5.95144	35.993	3.89001	11.3093	5.3592	1.32437	36.9658	104.439	16.2352	3.10789	45.5051	12.4755
ENSMFAG00000011568	ENSMFAG00000011568	7.43657	1.89485	0.889185	2.131	0.0330893	NA	0	14.3073	0.917741	1.70041	3.85639	3.11201	0	2.14368	0	13.2021	4.35161	10.5051	6.21578	4.21344	47.023
ENSMFAG00000011575	ENSMFAG00000011575	106.294	0.563756	0.23516	2.39733	0.0165152	0.145251	94.9214	87.5271	101.869	90.1218	38.5639	55.2382	108.569	118.974	129.789	92.4145	108.79	154.712	83.913	194.661	134.351
ENSMFAG00000011642	MFRP	6.19872	2.18864	0.804075	2.72193	0.0064902	NA	2.84764	3.36643	2.75322	0.850205	3.85639	1.55601	1.13093	2.14368	47.6775	6.60104	6.09225	0.955012	7.25174	5.89881	0
ENSMFAG00000011730	GPR20	22.2887	1.16831	0.442474	2.6404	0.00828083	0.102277	28.4764	18.5153	22.9435	10.2025	19.2819	1.55601	3.39278	8.57472	13.2437	35.6456	25.2393	36.2904	39.3666	30.3367	41.265
ENSMFAG00000011823	ENSMFAG00000011823	22.036	1.91846	0.455719	4.20975	2.55656e-05	0.00347998	5.69528	28.6146	9.17741	3.40082	10.2837	7.00202	11.3093	1.07184	38.4069	29.0446	25.2393	29.6054	23.8272	73.3138	34.5475
ENSMFAG00000011926	ENSMFAG00000011926	4.41977	5.35664	1.65605	3.23458	0.00121823	NA	0	0	0	0	0	0	1.13093	0	1.32437	1.32021	0	0	0	40.449	22.072
ENSMFAG00000012114	ENSMFAG00000012114	79.6303	0.709798	0.359608	1.97381	0.0484036	0.239115	36.0701	69.8534	68.8306	49.3119	59.1313	35.0101	87.0814	86.819	47.6775	141.262	42.6458	120.331	67.3376	235.11	47.9826
ENSMFAG00000012150	RHOH	30.0067	0.559054	0.250094	2.23537	0.0253928	0.177073	23.7303	27.773	21.1081	11.9029	25.7093	40.4561	27.1422	19.2931	22.5144	33.0052	45.2567	32.4704	34.1868	40.449	45.1037
ENSMFAG00000012173	ENSMFAG00000012173	27.8923	1.8862	0.611196	3.08608	0.00202812	0.0518237	5.69528	21.8818	15.6016	23.8057	7.71278	3.11201	9.04742	11.7902	31.785	60.7295	106.179	2.86504	3.10789	76.6846	38.3861
ENSMFAG00000013072	CTXN1	30.3175	1.59949	0.758071	2.10995	0.0348627	0.206781	0.949214	1.68321	15.6016	34.8584	28.2802	7.78003	23.7495	11.7902	156.276	15.8425	8.70322	17.1902	10.3596	118.819	2.87896
ENSMFAG00000013334	ENSMFAG00000013334	5.07916	2.23746	0.837645	2.67113	0.00755974	NA	0	5.04964	0	1.70041	1.28546	2.33401	0	4.28736	14.5681	3.96062	1.74064	0.955012	23.8272	12.6403	3.83861
ENSMFAG00000013367	ENSMFAG00000013367	36.6706	1.45981	0.349294	4.17932	2.92387e-05	0.00372706	16.1366	18.5153	11.0129	15.3037	25.7093	29.5641	37.3206	8.57472	25.1631	60.7295	107.05	58.2557	48.6903	29.4941	58.5388
ENSMFAG00000013971	ENSMFAG00000013971	19.235	0.73762	0.285654	2.58222	0.00981669	0.111991	13.289	10.0993	6.42419	11.0527	15.4256	18.6721	24.8804	18.2213	26.4875	19.8031	19.1471	35.3354	24.8631	22.7526	22.072
ENSMFAG00000014439	ANKMY1	121.983	1.63408	0.774604	2.10957	0.0348957	0.206811	20.8827	21.8818	130.319	124.13	88.6969	19.4501	63.3319	23.5805	789.327	67.3306	30.4613	39.1555	94.2727	302.525	14.3948
ENSMFAG00000014734	ENSMFAG00000014734	20.9734	1.55867	0.667081	2.33655	0.0194628	0.157893	0.949214	2.52482	18.3548	11.9029	1.28546	6.22402	40.7134	6.43104	11.9194	23.7637	46.1271	22.9203	4.14385	74.1565	43.1843
ENSMFAG00000014829	CTSB	5779.04	0.504504	0.15502	3.25444	0.00113617	0.0381513	5078.29	4735.72	4650.2	2967.22	4429.71	5752.55	5734.93	5329.19	5333.26	7257.18	8840.73	6896.14	4806.87	6485.32	8388.32
ENSMFAG00000014837	ENSMFAG00000014837	30.4898	0.694293	0.315862	2.19809	0.0279429	0.185893	32.2733	37.0307	29.3677	26.3564	8.99824	19.4501	14.7021	20.365	51.6506	17.1627	22.6284	37.2455	36.2587	60.6735	43.1843
ENSMFAG00000015219	TTC30A	90.952	0.709194	0.310632	2.28307	0.0224264	0.167627	67.3942	57.2293	79.8435	71.4172	70.7005	59.9062	79.1649	75.0288	270.172	87.1337	47.8677	69.7159	71.4815	179.492	77.7318
ENSMFAG00000015496	ENSMFAG00000015496	8.56451	1.69752	0.634201	2.67663	0.00743667	NA	7.59371	4.20803	5.50645	12.7531	1.28546	1.55601	0	0	6.62187	22.4435	15.6658	8.59511	6.21578	10.1122	25.9106
ENSMFAG00000015516	BCAS4	23.7951	0.518193	0.243622	2.12704	0.033417	0.201343	20.8827	16.8321	21.1081	20.4049	12.8546	21.7841	29.4041	13.9339	37.0825	36.9658	18.2768	24.8303	21.7552	32.0221	28.7896
ENSMFAG00000015537	ENSMFAG00000015537	28.4635	0.9833	0.407445	2.41333	0.0158074	0.141988	19.9335	9.25767	22.9435	24.656	19.2819	13.226	31.666	15.0058	98.0037	46.2073	20.0174	14.3252	22.7912	51.4039	18.2334
ENSMFAG00000015538	ENSMFAG00000015538	33.2405	0.911108	0.345283	2.63873	0.00832184	0.102528	20.8827	28.6146	16.5193	42.5103	19.2819	33.4541	13.5711	12.8621	55.6237	17.1627	45.2567	34.3804	75.6253	59.8308	23.0317
ENSMFAG00000016402	BCL11A	68.8086	0.516621	0.210961	2.44889	0.0143298	0.13611	29.4256	56.3877	65.1596	57.814	64.2731	66.9082	66.7247	51.4483	109.923	71.2912	48.738	67.8058	72.5174	108.707	95.0056
ENSMFAG00000016489	PIK3C2G	57.7861	1.41037	0.717192	1.96651	0.0492393	0.241097	18.0351	61.4373	15.6016	1.70041	48.8476	34.2321	11.3093	69.6696	58.2725	51.4881	54.8303	270.268	27.971	5.89881	137.23
ENSMFAG00000016709	ENSMFAG00000016709	3.15814	2.11433	0.886708	2.38447	0.0171039	NA	0.949214	0	2.75322	0	1.28546	0.778003	2.26185	2.14368	1.32437	5.28083	3.48129	2.86504	0	5.05612	19.193
ENSMFAG00000016727	ENSMFAG00000016727	277.013	1.60188	0.534474	2.99712	0.00272545	0.0599437	36.0701	204.51	166.111	164.09	161.968	144.708	222.793	36.4425	113.896	582.211	1087.03	95.5012	223.768	369.097	547.002
ENSMFAG00000017011	ENSMFAG00000017011	273.07	1.57368	0.268813	5.85419	4.7935e-09	3.57426e-06	101.566	205.352	121.142	130.932	124.69	87.1363	281.601	84.6753	296.66	596.734	417.755	296.054	338.76	666.566	346.434
ENSMFAG00000017208	PDLIM4	160.74	0.997208	0.380236	2.62261	0.00872603	0.105066	138.585	70.695	52.3113	107.126	68.1295	115.144	281.601	43.9454	532.399	161.065	235.857	145.162	162.646	139.043	157.383
ENSMFAG00000017364	ENSMFAG00000017364	149.016	1.8792	0.230608	8.14888	3.673e-16	2.72647e-12	70.2418	68.1701	88.1032	60.3646	80.9842	36.5661	87.0814	39.6581	223.819	277.244	295.039	138.477	176.114	357.299	236.074
ENSMFAG00000017427	ENSMFAG00000017427	1530.17	1.89079	0.288166	6.56146	5.32844e-11	1.58212e-07	411.959	1232.95	739.7	792.391	703.148	485.474	644.628	396.581	1067.45	3703.18	3566.58	1373.31	1646.15	2860.08	3329.03
ENSMFAG00000017689	ENSMFAG00000017689	24.3323	0.736429	0.311152	2.36678	0.0179436	0.151438	22.7811	24.4066	25.6968	21.2551	16.711	14.004	7.91649	15.0058	54.2994	18.4829	26.1097	21.9653	29.007	47.1905	20.1527
ENSMFAG00000018458	NHLRC4	32.4074	1.24693	0.616112	2.02387	0.0429832	0.226126	24.6796	8.41607	38.5451	28.0568	25.7093	3.89001	12.4402	16.0776	165.547	26.4041	18.2768	8.59511	11.3956	88.4822	9.59652
ENSMFAG00000018513	CLDN10	23.8715	1.45515	0.503785	2.88844	0.00387161	0.0700951	21.8319	0	11.0129	11.9029	6.42731	25.6741	4.52371	23.5805	63.57	22.4435	26.1097	45.8406	20.7193	51.4039	23.0317
ENSMFAG00000018942	TRBV19	2.38215	2.04888	0.88555	2.31368	0.0206855	NA	0	0.841607	0	1.70041	1.28546	0.778003	3.39278	0	0	3.96062	8.70322	0.955012	4.14385	4.21344	5.75791
ENSMFAG00000020523	ENSMFAG00000020523	7.80302	1.36019	0.662154	2.05419	0.0399573	NA	0.949214	2.52482	12.8484	5.10123	2.57093	3.89001	5.65464	2.14368	37.0825	7.92124	13.0548	0.955012	3.10789	13.483	5.75791
ENSMFAG00000020913	5S_rRNA	1.70461	1.95498	0.929905	2.10234	0.0355234	NA	0.949214	0.841607	0	1.70041	1.28546	0	0	1.07184	5.2975	1.32021	2.61097	3.82005	4.14385	2.52806	0
ENSMFAG00000021762	TUBB4B	1778.18	0.742738	0.279291	2.65937	0.00782875	0.10011	1334.59	1116.81	1485.82	1583.08	1568.26	1005.96	1396.69	1332.3	5469.67	1617.25	1477.81	1184.21	1414.09	3158.39	1527.77
ENSMFAG00000022177	SORD	37.2229	0.537077	0.206066	2.60634	0.0091516	0.107403	27.5272	37.0307	28.45	23.8057	23.1383	35.7881	23.7495	47.1609	31.785	34.3254	53.96	45.8406	48.6903	47.1905	49.9019
ENSMFAG00000022712	ENSMFAG00000022712	24.4311	3.03039	0.786416	3.85342	0.000116479	0.00905185	1.89843	5.04964	0.917741	7.65185	19.2819	0	2.26185	8.57472	10.595	36.9658	12.1845	10.5051	217.552	10.9549	22.072
ENSMFAG00000022870	TWIST2	30.8684	0.636246	0.208854	3.04637	0.00231624	0.0557324	12.3398	22.7234	27.5322	32.3078	24.4238	27.2301	23.7495	25.7241	33.1094	35.6456	35.6832	44.8856	48.6903	35.3929	33.5878
ENSMFAG00000022956	ITGA7	35.6298	0.783843	0.387626	2.02216	0.0431595	0.226441	31.3241	24.4066	17.4371	14.4535	21.8529	17.8941	63.3319	22.5086	113.896	35.6456	52.2193	26.7403	19.6833	33.7075	39.3457
ENSMFAG00000023079	GCNT1	92.518	0.830293	0.197076	4.21306	2.51939e-05	0.00347998	42.7146	48.8132	77.0903	57.814	89.9824	73.1322	78.034	76.1006	193.359	95.0549	117.493	94.5462	99.4525	121.347	122.835
ENSMFAG00000023144	KIF26B	90.3236	1.0015	0.270961	3.69609	0.000218948	0.0136576	59.8005	55.546	43.1338	65.4658	101.552	25.6741	55.4154	86.819	230.441	96.3751	112.272	89.7711	103.596	133.987	95.0056
ENSMFAG00000023184	RARRES1	465.41	0.979893	0.339875	2.88309	0.0039379	0.0705495	240.151	111.092	182.631	223.604	563.033	302.643	370.944	568.075	652.917	1211.95	497.824	329.479	444.428	924.428	357.95
ENSMFAG00000023332	ENSMFAG00000023332	12.3428	1.54161	0.698609	2.20669	0.0273357	0.183558	3.79686	10.9409	5.50645	5.10123	7.71278	7.00202	9.04742	3.21552	13.2437	9.24145	28.7206	0.955012	0	13.483	67.1757
ENSMFAG00000023577	SNORD111	1.30681	2.1879	0.999216	2.18962	0.0285519	NA	0.949214	0	0.917741	0.850205	1.28546	0	0	0	1.32437	3.96062	2.61097	1.91002	2.07193	0.842687	2.87896
ENSMFAG00000024602	PHLDA3	154.484	0.500579	0.224661	2.22816	0.02587	0.178968	203.132	92.5767	118.389	124.98	87.4115	129.926	157.199	122.19	169.52	188.79	181.897	207.238	80.8052	274.716	178.495
ENSMFAG00000024733	G0S2	360.944	0.541834	0.187266	2.89338	0.00381117	0.0696805	364.498	275.205	198.232	335.831	264.805	328.317	283.863	331.198	260.902	357.776	480.418	363.86	707.563	484.545	377.143
ENSMFAG00000024756	CADM3	75.5426	0.826165	0.397347	2.0792	0.0375985	0.214029	54.1052	21.0402	66.0774	62.9152	51.4185	41.2341	113.093	34.2989	161.574	124.1	190.601	89.7711	40.4026	27.8087	54.7002
ENSMFAG00000024827	ENSMFAG00000024827	5.12826	2.63781	0.755033	3.49364	0.00047648	NA	0	2.52482	0.917741	3.40082	0	1.55601	1.13093	2.14368	6.62187	10.5617	26.98	1.91002	1.03596	7.58419	10.5562
ENSMFAG00000024837	TNFAIP8L1	88.6832	1.42015	0.534729	2.65583	0.00791128	0.100483	26.578	30.2978	94.5274	62.065	53.9894	43.5681	38.4515	48.2328	462.207	52.8083	26.1097	63.0308	67.3376	241.851	19.193
ENSMFAG00000024909	ENSMFAG00000024909	59.5457	1.11673	0.464184	2.40578	0.0161378	0.143365	37.0193	26.9314	15.6016	69.7168	25.7093	10.892	46.368	76.1006	35.7581	186.149	63.5335	15.2802	69.4096	133.145	81.5704
ENSMFAG00000024923	ENSMFAG00000024923	13.6533	0.745768	0.377749	1.97424	0.0483545	0.239115	6.6445	5.04964	7.34193	7.65185	8.99824	12.448	19.2258	16.0776	26.4875	9.24145	6.96258	16.2352	17.6114	22.7526	22.072
ENSMFAG00000024997	CLDN4	673.577	0.695847	0.239266	2.90826	0.00363442	0.068127	449.927	490.657	514.853	478.666	476.907	494.032	595.999	678.474	1089.96	1069.37	472.585	690.474	555.276	1593.52	452.956
ENSMFAG00000025185	ENSMFAG00000025185	8.31787	2.49683	0.943708	2.64576	0.00815073	NA	0	0	14.6839	0.850205	1.28546	0.778003	3.39278	0	6.62187	15.8425	3.48129	0.955012	37.2947	32.8648	6.71757
ENSMFAG00000025338	ENSMFAG00000025338	1.7496	1.73777	0.869387	1.99885	0.0456247	NA	0	1.68321	1.83548	0	1.28546	0.778003	0	1.07184	5.2975	1.32021	1.74064	0.955012	4.14385	4.21344	1.9193
ENSMFAG00000025543	ENSMFAG00000025543	34.4794	2.07078	0.569513	3.63605	0.000276847	0.0161714	3.79686	48.8132	3.67097	6.80164	15.4256	15.5601	4.52371	11.7902	14.5681	54.1285	125.326	29.6054	15.5395	85.1114	82.5301
ENSMFAG00000025800	FBP2	42.7523	1.87056	0.895105	2.08977	0.0366384	0.211401	6.6445	3.36643	35.7919	43.3605	37.2784	3.11201	11.3093	11.7902	332.418	26.4041	2.61097	8.59511	11.3956	91.8529	15.3544
ENSMFAG00000025897	DDN	5.77191	1.32087	0.653729	2.02052	0.0433298	NA	2.84764	2.52482	4.58871	4.25103	1.28546	3.89001	0	7.50288	22.5144	2.64041	6.96258	6.68508	1.03596	16.0111	3.83861
ENSMFAG00000025902	ENSMFAG00000025902	769.143	1.77488	0.338528	5.24292	1.58054e-07	7.56924e-05	124.347	232.283	420.326	307.774	538.609	446.574	646.89	172.566	1276.7	1386.22	1236.73	748.729	401.954	1944.92	1652.52
ENSMFAG00000026134	FA2H	31.8281	0.598373	0.274174	2.18246	0.0290755	0.189306	32.2733	23.565	25.6968	35.7086	10.2837	34.2321	19.2258	22.5086	55.6237	36.9658	24.369	35.3354	49.7263	48.8759	23.0317
ENSMFAG00000026265	CCDC24	42.3688	1.32739	0.612376	2.1676	0.0301891	0.193879	11.3906	10.0993	53.229	36.5588	46.2767	12.448	15.833	12.8621	251.631	25.0839	25.2393	16.2352	18.6473	88.4822	11.5158
ENSMFAG00000026321	ENSMFAG00000026321	48.4313	1.61483	0.427953	3.77339	0.000161045	0.0107942	23.7303	19.357	41.2984	31.4576	12.8546	24.8961	38.4515	5.3592	35.7581	66.0104	120.975	21.0103	36.2587	141.571	107.481
ENSMFAG00000026422	ENSMFAG00000026422	31.4324	0.517467	0.250858	2.06279	0.0391326	0.218182	26.578	25.2482	36.7097	31.4576	16.711	24.1181	16.9639	30.0115	63.57	35.6456	34.8129	25.7853	26.9351	47.1905	29.7492
ENSMFAG00000026497	IGLV7-43	48.417	2.28131	0.447111	5.10233	3.35496e-07	0.000121482	14.2382	16.8321	33.0387	21.2551	14.1401	0.778003	32.7969	5.3592	82.1112	139.942	134.03	63.0308	41.4385	64.8869	62.3774
ENSMFAG00000026576	ENSMFAG00000026576	42.0073	0.510074	0.194359	2.62438	0.0086806	0.104859	26.578	40.3971	40.3806	40.8099	35.993	34.2321	24.8804	36.4425	55.6237	48.8477	37.4238	39.1555	63.1938	64.8869	41.265
ENSMFAG00000026743	ENSMFAG00000026743	408.443	2.11457	0.342315	6.17727	6.52191e-10	8.80221e-07	50.3083	159.064	168.864	159.839	240.382	189.833	247.673	64.3104	324.472	459.432	1423.85	399.195	742.786	894.934	601.702
ENSMFAG00000026860	ELFN2	21.8603	2.19386	0.753525	2.91146	0.00359748	0.0680313	2.84764	2.52482	7.34193	7.65185	25.7093	8.55803	9.04742	2.14368	180.115	13.2021	7.8329	2.86504	14.5035	38.7636	4.79826
ENSMFAG00000026957	ENSMFAG00000026957	2695.72	1.71289	0.303709	5.63991	1.70137e-08	1.01034e-05	589.462	1672.27	1484.91	2481.75	1588.83	1075.98	1139.97	419.089	3925.45	5122.4	6023.5	2689.31	2948.35	3156.71	6117.78
ENSMFAG00000027015	ENSMFAG00000027015	910.465	1.79772	0.307232	5.85136	4.8756e-09	3.57426e-06	183.198	326.543	488.238	469.313	404.921	455.132	826.708	225.086	1838.23	1456.19	1575.28	890.071	516.946	2286.21	1714.9
ENSMFAG00000027070	ENSMFAG00000027070	14.6988	0.829591	0.34233	2.42337	0.0153773	0.14098	24.6796	5.04964	7.34193	10.2025	10.2837	8.55803	10.1783	9.64656	25.1631	26.4041	11.3142	15.2802	18.6473	18.5391	19.193
ENSMFAG00000027149	ENSMFAG00000027149	12.4281	4.99349	1.45194	3.43919	0.000583451	0.0257383	0	0	1.83548	3.40082	0	0	1.13093	0	3.97312	2.64041	13.0548	0	1.03596	13.483	145.867
ENSMFAG00000027393	PIPOX	99.3988	0.530416	0.246377	2.15286	0.0313293	0.196894	126.245	79.9526	64.2419	90.972	60.4168	97.2503	67.8556	71.8132	86.0843	100.336	164.491	205.328	68.3736	128.931	78.6915
ENSMFAG00000027439	FAM181B	23.395	1.14587	0.441277	2.59672	0.00941189	0.109163	10.4414	18.5153	11.9306	19.5547	14.1401	14.782	11.3093	19.2931	27.8119	7.92124	26.1097	24.8303	8.28771	91.8529	44.144
ENSMFAG00000027449	ENSMFAG00000027449	8.70101	1.00655	0.472174	2.13172	0.0330296	NA	10.4414	3.36643	2.75322	11.9029	7.71278	2.33401	5.65464	3.21552	9.27062	17.1627	6.09225	5.73007	9.32367	13.483	22.072
ENSMFAG00000027523	CLDN3	284.451	0.974012	0.368868	2.64054	0.00827734	0.102277	103.464	143.915	212.916	232.106	218.529	170.383	227.316	260.457	952.225	356.456	194.952	167.127	204.085	688.476	134.351
ENSMFAG00000027588	FAM84A	42.1577	1.01621	0.315277	3.22322	0.00126756	0.0397849	32.2733	39.5555	20.1903	30.6074	15.4256	25.6741	41.8443	22.5086	84.76	22.4435	57.4413	33.4254	83.913	86.7968	35.5071
ENSMFAG00000027682	TMEM266	22.8982	0.713687	0.307818	2.31853	0.0204203	0.161599	24.6796	20.1986	5.50645	12.7531	25.7093	20.2281	11.3093	21.4368	25.1631	23.7637	45.2567	21.0103	22.7912	25.2806	38.3861
ENSMFAG00000027779	ENSMFAG00000027779	1.10201	3.29203	1.37098	2.40123	0.0163403	NA	0	0	0	0	0	0.778003	0	0	6.62187	0	2.61097	0	2.07193	2.52806	1.9193
ENSMFAG00000027781	SOX2	51.5577	2.04778	1.0049	2.03779	0.0415714	0.223612	2.84764	0.841607	41.2984	52.7127	43.7057	3.11201	10.1783	12.8621	270.172	25.0839	3.48129	3.82005	36.2587	261.233	5.75791
ENSMFAG00000027835	FAM83E	605.894	0.513966	0.158778	3.23701	0.00120787	0.0388164	562.884	399.763	494.663	721.824	389.495	446.574	470.466	553.069	888.655	731.395	527.415	720.079	543.881	946.338	691.909
ENSMFAG00000027932	ENSMFAG00000027932	98.6879	1.39999	0.611927	2.28784	0.022147	0.166773	37.9686	30.2978	117.471	72.2675	100.266	21.7841	36.1897	31.0833	513.857	50.1679	71.3664	67.8058	40.4026	251.964	37.4264
ENSMFAG00000028058	ENSMFAG00000028058	25.1857	0.882027	0.325834	2.70698	0.00678988	0.0937095	11.3906	15.1489	26.6145	29.7572	16.711	14.782	9.04742	20.365	30.4606	51.4881	28.7206	28.6504	18.6473	19.3818	56.6195
ENSMFAG00000028128	NOV	79.3526	1.10764	0.551339	2.009	0.0445371	0.230172	37.9686	42.0803	78.008	71.4172	24.4238	18.6721	101.783	37.5144	472.802	66.0104	30.4613	37.2455	27.971	96.9091	47.023
ENSMFAG00000028188	ENSMFAG00000028188	79.0012	0.586972	0.236422	2.48273	0.0130378	0.130441	103.464	51.338	61.4887	41.6601	30.8511	65.3522	68.9865	88.9627	99.3281	92.4145	126.197	100.276	56.978	110.392	87.3283
ENSMFAG00000028248	LCN2	327.724	1.36903	0.370713	3.69297	0.000221648	0.0137108	103.464	223.867	212.916	138.583	42.4203	255.185	247.673	282.966	442.341	873.977	872.063	214.878	234.128	257.02	514.374
ENSMFAG00000028402	LRRC10B	73.8387	1.99299	0.867086	2.29849	0.0215337	0.165683	9.49214	2.52482	71.5838	61.2148	52.704	3.11201	28.2732	18.2213	450.287	26.4041	11.3142	18.1452	52.8341	275.559	25.9106
ENSMFAG00000028436	ENSMFAG00000028436	19.8223	0.924291	0.337468	2.7389	0.00616456	0.0896367	7.59371	9.25767	19.2726	5.95144	16.711	10.892	14.7021	27.8678	41.0556	26.4041	21.758	14.3252	22.7912	26.1233	32.6282
ENSMFAG00000028443	ENSMFAG00000028443	37.4165	2.74831	0.659303	4.1685	3.06613e-05	0.00382519	0.949214	7.57446	9.17741	11.9029	14.1401	5.44602	31.666	1.07184	45.0287	253.48	49.6084	6.68508	18.6473	53.0893	52.7809
ENSMFAG00000028459	FAM3D	74.4714	1.99528	0.816946	2.44236	0.0145916	0.137154	16.1366	15.9905	62.4064	78.2189	24.4238	2.33401	19.2258	30.0115	357.581	46.2073	17.4064	20.0552	47.6543	370.782	8.63687
ENSMFAG00000028497	AACS	297.279	0.533392	0.146317	3.64544	0.00026693	0.0157255	294.256	278.572	254.214	215.102	169.681	216.285	308.743	229.374	437.044	316.85	363.795	419.25	291.106	270.503	394.417
ENSMFAG00000028723	SCIN	111.808	1.50945	0.322991	4.67336	2.96305e-06	0.000730233	45.5623	22.7234	104.623	85.0205	80.9842	38.9001	49.7608	53.592	149.654	122.779	154.917	74.4909	145.035	213.2	335.878
ENSMFAG00000028880	LAT2	228.798	0.594202	0.161883	3.67056	0.000242016	0.0147253	112.956	159.905	153.263	198.098	248.094	213.173	214.876	181.141	223.819	245.559	350.74	223.473	305.609	314.322	286.936
ENSMFAG00000029063	ENSMFAG00000029063	29.8817	0.657603	0.287291	2.28898	0.0220808	0.166738	22.7811	14.3073	28.45	24.656	20.5674	19.4501	18.0948	39.6581	54.2994	46.2073	47.8677	15.2802	24.8631	36.2356	35.5071
ENSMFAG00000029259	ULK4	91.9049	0.734816	0.287175	2.55878	0.0105041	0.11665	73.0895	51.338	64.2419	65.4658	86.126	63.0182	89.3432	68.5977	250.307	93.7347	92.2541	82.131	66.3017	176.964	55.6598
ENSMFAG00000029380	ENSMFAG00000029380	8.59953	2.40814	0.825482	2.91725	0.00353127	NA	0.949214	7.57446	0	0.850205	0	4.66802	1.13093	7.50288	17.2169	0	24.369	36.2904	4.14385	18.5391	5.75791
ENSMFAG00000029473	NTF3	21.784	1.35084	0.525068	2.5727	0.0100909	0.113898	10.4414	6.73285	13.7661	33.158	5.14185	7.78003	20.3567	3.21552	64.8943	17.1627	9.57354	11.4601	68.3736	34.5502	20.1527
ENSMFAG00000029556	ENSMFAG00000029556	13.2876	2.02334	0.856454	2.36247	0.0181538	0.152438	13.289	0	6.42419	5.95144	1.28546	0	16.9639	0	9.27062	40.9264	27.8503	1.91002	4.14385	46.3478	24.951
ENSMFAG00000029625	MYCL	79.6201	0.914417	0.397446	2.30073	0.0214068	0.165559	60.7497	47.9716	85.35	90.1218	41.1348	35.0101	56.5464	33.227	251.631	81.8529	48.738	63.9858	48.6903	208.986	40.3054
ENSMFAG00000029765	SGCA	22.4682	0.864958	0.414943	2.08452	0.0371125	0.212686	9.49214	26.0898	25.6968	22.9555	7.71278	6.22402	15.833	15.0058	72.8406	23.7637	17.4064	16.2352	13.4675	34.5502	29.7492
ENSMFAG00000029776	ENHO	32.7202	1.10886	0.390135	2.84225	0.0044797	0.0749782	26.578	15.9905	11.9306	15.3037	11.5692	59.1282	14.7021	13.9339	26.4875	29.0446	26.98	70.6709	64.2297	37.0782	67.1757
ENSMFAG00000029822	ZBTB42	66.4061	0.62765	0.168241	3.73066	0.000190982	0.0123768	55.0544	48.8132	44.9693	52.7127	65.5586	45.9022	42.9752	67.5259	103.301	91.0943	58.3116	84.041	61.1218	82.5834	92.1266
ENSMFAG00000029951	KIAA1324	202.309	1.03836	0.408945	2.53912	0.0111132	0.119664	90.1753	77.4278	208.327	152.187	331.649	40.4561	82.5577	102.897	320.499	479.235	120.975	144.207	278.674	492.129	113.239
ENSMFAG00000029988	ENSMFAG00000029988	37.6519	1.94743	0.443877	4.38731	1.14761e-05	0.00201617	8.54293	19.357	33.9564	28.0568	1.28546	17.1161	9.04742	10.7184	17.2169	83.1731	54.8303	31.5154	79.7692	94.381	75.8125
ENSMFAG00000029997	CCDC69	587.818	0.633881	0.141309	4.48576	7.26532e-06	0.00145758	439.486	480.557	635.995	355.386	483.334	391.335	511.179	441.598	1002.55	740.636	651.001	703.844	539.737	662.352	778.278
ENSMFAG00000030078	SMIM12	37.1684	0.540551	0.20716	2.60934	0.00907179	0.106889	25.6288	24.4066	31.2032	39.1094	30.8511	24.1181	27.1422	42.8736	51.6506	43.5668	31.3316	61.1208	43.5105	45.5051	35.5071
ENSMFAG00000030097	ENSMFAG00000030097	12.0143	0.919635	0.425144	2.16312	0.0305322	0.194394	13.289	6.73285	14.6839	3.40082	14.1401	3.11201	4.52371	8.57472	17.2169	17.1627	23.4987	20.0552	4.14385	14.3257	15.3544
ENSMFAG00000030128	OSR2	8.85462	2.55503	0.905653	2.8212	0.00478439	NA	0	0	6.42419	8.50205	1.28546	3.89001	1.13093	0	52.975	10.5617	4.35161	5.73007	4.14385	32.8648	0.959652
ENSMFAG00000030165	DAW1	24.8831	1.6472	0.829893	1.98483	0.0471634	0.236071	2.84764	5.04964	36.7097	22.9555	19.2819	0.778003	3.39278	8.57472	178.791	13.2021	2.61097	5.73007	25.8991	45.5051	1.9193
ENSMFAG00000030166	BASP1	226.098	0.998982	0.343183	2.91093	0.00360355	0.0680313	170.859	143.915	206.492	207.45	110.55	137.706	113.093	142.555	802.571	157.105	127.937	141.342	176.114	397.748	356.031
ENSMFAG00000030200	FAM110A	55.7543	0.807359	0.216534	3.72856	0.00019258	0.0123768	20.8827	47.13	43.1338	39.1094	57.8458	38.9001	39.5824	45.0173	67.5431	64.6902	46.9974	72.5809	58.014	89.3249	105.562
ENSMFAG00000030234	ENSMFAG00000030234	26.2026	1.99084	0.516157	3.85705	0.000114764	0.0089673	10.4414	8.41607	13.7661	24.656	7.71278	10.114	12.4402	0	25.1631	23.7637	61.7929	15.2802	17.6114	50.5612	111.32
ENSMFAG00000030257	IFT122	264.512	0.654421	0.310619	2.10683	0.0351322	0.207499	149.027	131.291	235.86	304.373	231.383	177.385	210.352	228.302	837.005	250.839	177.546	173.812	349.12	339.603	171.778
ENSMFAG00000030281	GPR84	37.6581	1.21695	0.308151	3.9492	7.84123e-05	0.00727568	16.1366	26.9314	10.0952	12.7531	21.8529	24.8961	26.0113	48.2328	55.6237	51.4881	80.0696	72.5809	31.0789	42.9771	44.144
ENSMFAG00000030324	MRLN	2.70736	2.34444	1.1548	2.03017	0.0423395	NA	0	0	2.75322	0.850205	0	1.55601	0	2.14368	15.8925	1.32021	0.870322	7.64009	0	7.58419	0
ENSMFAG00000030465	ENSMFAG00000030465	17.6832	2.02497	0.843118	2.40176	0.0163163	0.143951	1.89843	4.20803	5.50645	5.95144	7.71278	20.2281	9.04742	3.21552	15.8925	153.144	14.7955	0	1.03596	16.8537	5.75791
ENSMFAG00000030469	CYB561	621.392	0.78156	0.363662	2.14914	0.0316236	0.197841	377.787	266.789	597.45	686.116	551.464	365.661	402.61	473.753	2198.46	419.826	291.558	321.839	621.578	1186.5	559.477
ENSMFAG00000030521	STAP2	87.5323	0.532347	0.249642	2.13244	0.0329705	0.200997	61.6989	69.8534	66.9951	96.0732	86.126	52.9042	75.7721	69.6696	207.927	83.1731	84.4212	81.176	61.1218	144.1	71.9739
ENSMFAG00000030526	SERTM2	309.851	0.649223	0.259606	2.5008	0.0123913	0.126957	244.897	169.163	264.31	167.49	280.231	432.569	167.377	232.589	312.552	483.196	449.956	618.848	258.991	170.223	395.377
ENSMFAG00000030608	ENSMFAG00000030608	29.5984	1.82031	0.46354	3.92698	8.60189e-05	0.00748275	5.69528	19.357	27.5322	28.0568	2.57093	3.89001	7.91649	12.8621	58.2725	31.685	73.9774	13.3702	47.6543	49.7186	61.4177
ENSMFAG00000030611	ENSMFAG00000030611	248.272	1.78538	0.903421	1.97625	0.0481269	0.238714	265.78	382.089	17.4371	18.7045	5.14185	25.6741	187.734	24.6523	45.0287	124.1	912.968	870.016	159.538	41.2917	643.927
ENSMFAG00000030653	L1CAM	54.6374	0.951588	0.433282	2.19623	0.0280752	0.186217	74.0387	23.565	18.3548	64.6156	26.9947	28.7861	22.6185	45.0173	86.0843	54.1285	42.6458	27.6953	164.718	19.3818	120.916
ENSMFAG00000030693	WFDC2	2329.52	0.862655	0.218119	3.95497	7.65442e-05	0.00719225	2027.52	1476.18	1483.99	1324.62	1142.78	1954.34	2004	2071.87	3389.07	4115.09	3375.11	1939.63	1911.35	4838.71	1888.6
ENSMFAG00000030705	IGKC	4758.09	1.87992	0.229806	8.18047	2.82742e-16	2.72647e-12	1036.54	3388.31	2320.05	2200.33	2097.88	2145.73	2051.5	1669.93	6829.8	7199.09	11982.6	5186.67	4414.24	8945.13	9903.61
ENSMFAG00000030711	ENSMFAG00000030711	50.699	0.999018	0.473905	2.10806	0.0350262	0.207253	24.6796	33.6643	40.3806	55.2633	41.1348	29.5641	20.3567	31.0833	203.954	44.8871	32.2019	12.4152	30.0429	133.987	26.8703
ENSMFAG00000030716	SPC24	9.06619	1.53881	0.679741	2.26383	0.0235848	NA	8.54293	8.41607	0.917741	3.40082	2.57093	1.55601	2.26185	10.7184	7.94625	22.4435	17.4064	39.1555	1.03596	6.7415	2.87896
ENSMFAG00000030781	ENSMFAG00000030781	8.85889	1.94311	0.90251	2.153	0.0313184	NA	0.949214	10.0993	0	5.10123	8.99824	0	2.26185	3.21552	15.8925	6.60104	0.870322	66.8508	2.07193	4.21344	5.75791
ENSMFAG00000030902	ENSMFAG00000030902	78.7818	0.977598	0.315527	3.0983	0.00194634	0.0511423	23.7303	44.6052	60.5709	56.9638	62.9877	80.9123	67.8556	36.4425	153.627	66.0104	94.8651	166.172	51.7982	164.324	50.8616
ENSMFAG00000030908	GLIS3	40.8618	1.00091	0.282823	3.53899	0.000401667	0.0204217	34.1717	19.357	26.6145	35.7086	35.993	33.4541	20.3567	16.0776	90.0575	71.2912	26.1097	47.7506	55.942	67.415	32.6282
ENSMFAG00000030980	TPPP3	1231.32	1.00908	0.482482	2.09143	0.0364898	0.211117	629.329	327.385	1201.32	951.38	1025.8	480.028	845.933	1228.33	4724.04	707.631	703.22	981.752	708.599	3171.03	784.036
ENSMFAG00000030987	PKD2L1	1.95016	2.27804	1.07947	2.11033	0.0348295	NA	3.79686	0	0.917741	0	0	0.778003	0	0	2.64875	0	0.870322	2.86504	9.32367	4.21344	3.83861
ENSMFAG00000031004	CYP1B1	256.456	1.62882	0.533119	3.05526	0.00224866	0.0549978	86.3785	27.773	166.111	194.697	116.977	98.0283	193.389	154.345	1231.67	558.448	362.924	118.421	217.552	92.6956	227.438
ENSMFAG00000031014	ROR2	56.0643	0.544712	0.219799	2.47823	0.0132037	0.131382	50.3083	27.773	35.7919	47.6115	35.993	57.5722	70.1175	45.0173	60.9212	64.6902	69.6258	84.041	37.2947	85.1114	69.095
ENSMFAG00000031018	LRP8	10.458	1.05562	0.438364	2.40808	0.0160365	0.142904	4.74607	3.36643	8.25967	5.95144	10.2837	9.33603	11.3093	2.14368	14.5681	33.0052	9.57354	13.3702	6.21578	8.42687	16.3141
ENSMFAG00000031059	ENSMFAG00000031059	24.822	0.700417	0.334279	2.09531	0.0361438	0.209816	30.3748	10.9409	15.6016	13.6033	16.711	42.7901	9.04742	13.9339	38.4069	22.4435	40.9051	30.5604	33.1508	33.7075	20.1527
ENSMFAG00000031088	ENSMFAG00000031088	19.7044	3.22612	0.564686	5.71311	1.10928e-08	7.05612e-06	4.74607	3.36643	3.67097	5.95144	3.85639	0	4.52371	6.43104	13.2437	19.8031	14.7955	72.5809	24.8631	16.0111	101.723
ENSMFAG00000031160	MMP9	269.08	2.27264	0.387105	5.87087	4.33525e-09	3.57426e-06	15.1874	88.3687	139.497	153.887	147.828	85.5803	54.2845	87.8908	309.904	158.425	572.672	441.215	258.991	874.71	647.765
ENSMFAG00000031172	BATF	37.4514	0.728274	0.226783	3.21133	0.00132124	0.0406952	39.867	20.1986	19.2726	27.2066	17.9965	30.3421	41.8443	33.227	50.3262	38.286	45.2567	41.0655	37.2947	64.8869	54.7002
ENSMFAG00000031187	ENSMFAG00000031187	7.67599	1.42377	0.606565	2.34726	0.0189119	NA	3.79686	3.36643	0.917741	5.10123	0	5.44602	6.78556	8.57472	26.4875	13.2021	13.0548	3.82005	17.6114	5.05612	1.9193
ENSMFAG00000031211	FABP3	23.7414	1.67446	0.343183	4.87919	1.06525e-06	0.000316293	18.9843	10.9409	11.9306	11.9029	8.99824	17.1161	12.4402	1.07184	39.7312	21.1233	42.6458	21.9653	34.1868	45.5051	57.5791
ENSMFAG00000031242	PARVG	218.663	0.57804	0.199599	2.89601	0.00377939	0.0694769	159.468	136.34	136.743	123.28	173.537	182.831	254.459	257.241	238.387	304.968	409.922	248.303	212.373	251.121	190.971
ENSMFAG00000031267	MRGPRF	122.503	0.81324	0.183852	4.42335	9.71817e-06	0.00178763	84.48	97.6264	90.8564	69.7168	87.4115	71.5762	137.973	84.6753	239.712	147.863	153.177	139.432	110.848	133.145	189.051
ENSMFAG00000031276	STYXL1	54.0418	1.09355	0.430002	2.54313	0.0109863	0.119263	17.0859	29.4562	22.9435	51.8625	47.5621	44.3461	29.4041	39.6581	207.927	52.8083	54.8303	35.3354	36.2587	123.875	17.2737
ENSMFAG00000031280	SIDT1	18.1887	0.83891	0.371726	2.2568	0.0240209	0.17217	11.3906	18.5153	7.34193	12.7531	10.2837	17.1161	9.04742	19.2931	45.0287	17.1627	11.3142	11.4601	21.7552	42.1344	18.2334
ENSMFAG00000031302	MLEC	194.648	0.624928	0.128212	4.87417	1.09264e-06	0.000318067	131.941	164.113	150.51	181.094	122.119	141.596	191.127	158.632	233.09	271.963	167.972	254.988	268.315	245.222	237.034
ENSMFAG00000031314	UCHL1	129.85	0.605268	0.215746	2.80547	0.00502435	0.0805717	124.347	117.825	115.635	131.782	119.548	45.1242	100.653	82.5316	103.301	106.937	166.231	176.677	175.078	206.458	175.616
ENSMFAG00000031316	GMDS	119.352	0.678284	0.276125	2.45644	0.0140323	0.135265	98.7182	74.0614	111.047	103.725	91.2679	69.2422	116.485	81.4598	278.119	83.1731	100.957	105.051	96.3446	272.188	108.441
ENSMFAG00000031341	LRCOL1	14.0603	1.34871	0.535146	2.52027	0.0117266	0.123877	3.79686	4.20803	7.34193	5.95144	14.1401	6.22402	15.833	8.57472	34.4337	9.24145	40.0348	23.8753	9.32367	26.966	0.959652
ENSMFAG00000031360	STYK1	20.9512	1.13049	0.560031	2.01862	0.0435268	0.227455	4.74607	7.57446	15.6016	34.0082	17.9965	8.55803	11.3093	7.50288	96.6793	26.4041	11.3142	6.68508	11.3956	42.9771	11.5158
ENSMFAG00000031361	WDR27	66.8273	0.917124	0.380995	2.40718	0.0160762	0.143172	26.578	47.13	75.2548	56.1135	56.5604	49.0142	41.8443	24.6523	242.361	44.8871	39.1645	46.7956	80.8052	121.347	49.9019
ENSMFAG00000031390	SLC22A31	1025.57	0.997769	0.310429	3.21416	0.00130827	0.0406008	628.38	1123.55	348.742	268.665	1123.49	410.785	979.383	718.132	686.026	1903.74	1926.02	1729.53	1044.25	1606.16	886.719
ENSMFAG00000031445	CBR3	37.2154	0.638719	0.27266	2.34255	0.0191526	0.156661	36.0701	27.773	24.779	32.3078	34.7075	17.8941	26.0113	36.4425	92.7062	36.9658	35.6832	25.7853	36.2587	56.4601	38.3861
ENSMFAG00000031446	CSPG4	154.568	0.519595	0.190329	2.72998	0.0063339	0.090678	106.312	137.182	104.623	187.895	179.965	88.6923	98.3907	125.405	275.47	145.223	175.805	193.867	175.078	171.066	153.544
ENSMFAG00000031481	TTC36	66.7544	2.1671	0.743304	2.91549	0.00355128	0.0674198	18.0351	5.04964	45.8871	17.0041	15.4256	36.5661	59.9391	5.3592	21.19	11.8819	22.6284	25.7853	276.602	259.548	180.415
ENSMFAG00000031504	2020-09-01	141.23	0.639212	0.199809	3.19912	0.00137849	0.0419498	87.3277	79.9526	108.293	104.575	128.546	148.599	89.3432	151.129	157.601	157.105	235.857	100.276	158.502	237.638	173.697
ENSMFAG00000031624	SPATC1L	71.3246	1.08443	0.50925	2.12946	0.0332164	0.201114	105.363	20.1986	49.558	22.9555	50.1331	25.6741	53.1536	47.1609	356.257	116.178	26.98	33.4254	53.8701	79.2126	29.7492
ENSMFAG00000031625	ENSMFAG00000031625	9.11174	1.3145	0.548565	2.39625	0.0165636	NA	9.49214	1.68321	2.75322	5.95144	10.2837	2.33401	6.78556	4.28736	5.2975	27.7244	13.0548	10.5051	9.32367	25.2806	1.9193
ENSMFAG00000031673	GALNT6	55.4051	1.13746	0.371025	3.06572	0.00217147	0.0537339	25.6288	21.8818	51.3935	45.0609	28.2802	45.1242	35.0587	31.0833	165.547	60.7295	46.1271	42.0205	40.4026	160.111	32.6282
ENSMFAG00000031705	PDZD4	553.884	0.533765	0.250011	2.13497	0.0327638	0.200665	487.896	461.201	583.684	518.625	393.352	326.761	454.633	437.311	1444.89	649.542	405.57	330.434	561.492	756.733	496.14
ENSMFAG00000031722	SMIM31	31.4514	1.02264	0.457839	2.23363	0.0255074	0.177369	37.9686	10.0993	26.6145	17.0041	39.8493	11.67	9.04742	18.2213	45.0287	19.8031	20.8877	28.6504	99.4525	74.9992	12.4755
ENSMFAG00000031727	CCDC134	60.9162	0.596304	0.16503	3.61331	0.000302314	0.0169284	59.8005	40.3971	52.3113	40.8099	33.422	46.6802	64.4628	55.7357	84.76	71.2912	72.2367	66.8508	63.1938	92.6956	69.095
ENSMFAG00000031728	PIP5KL1	1.11262	2.40295	1.15367	2.08288	0.0372621	NA	0.949214	0	0	0.850205	0	0	0	1.07184	1.32437	2.64041	5.22193	1.91002	1.03596	1.68537	0
ENSMFAG00000031779	TF	104.517	1.72402	0.703305	2.45131	0.0142337	0.135718	60.7497	42.0803	49.558	113.077	33.422	29.5641	30.535	43.9454	223.819	33.0052	46.9974	32.4704	38.3307	757.576	32.6282
ENSMFAG00000031820	TREM2	123.821	0.877108	0.191958	4.56928	4.894e-06	0.00108442	63.5973	85.8439	101.869	55.2633	88.6969	103.474	121.009	94.3219	113.896	154.464	215.84	152.802	131.567	149.156	225.518
ENSMFAG00000031833	SLC2A1	90.7498	0.827198	0.283432	2.91851	0.00351711	0.0673016	56.0036	99.3096	64.2419	80.7695	78.4132	55.2382	48.6299	49.3046	270.172	105.617	100.087	77.356	82.8771	128.931	64.2967
ENSMFAG00000031842	SRCIN1	45.6169	1.31569	0.598642	2.19779	0.027964	0.185893	8.54293	5.89125	41.2984	51.0123	33.422	12.448	26.0113	36.4425	255.604	38.286	18.2768	17.1902	42.4745	86.7968	10.5562
ENSMFAG00000032107	HEY2	40.1228	1.2732	0.25135	5.06547	4.07402e-07	0.000144007	22.7811	11.7825	23.8613	32.3078	33.422	28.7861	13.5711	26.796	78.1381	50.1679	43.5161	72.5809	36.2587	67.415	60.4581
ENSMFAG00000032155	AK1	119.15	0.693526	0.341799	2.02905	0.0424536	0.224694	67.3942	53.0212	97.2806	224.454	65.5586	56.7942	102.914	71.8132	295.335	121.459	99.2167	97.4112	91.1648	235.952	107.481
ENSMFAG00000032165	SGPP2	98.6503	0.601679	0.237274	2.53579	0.0112193	0.120435	56.0036	93.4184	73.4193	119.879	87.4115	91.0263	53.1536	58.9512	198.656	153.144	68.7554	113.646	87.0209	98.5944	126.674
ENSMFAG00000032181	PLEKHG6	40.1297	0.825255	0.405726	2.03402	0.0419496	0.223741	16.1366	32.8227	55.0645	45.0609	30.8511	24.8961	5.65464	24.6523	123.167	23.7637	60.0522	39.1555	56.978	32.0221	31.6685
ENSMFAG00000032209	FAM181A	4.87032	2.06317	1.02077	2.02119	0.0432602	NA	1.89843	0	1.83548	7.65185	2.57093	1.55601	0	0	27.8119	1.32021	4.35161	0.955012	0	20.2245	2.87896
ENSMFAG00000032264	CCDC40	263.39	1.43524	0.696405	2.06093	0.0393099	0.218653	73.0895	92.5767	290.006	244.859	254.522	66.1302	63.3319	88.9627	1560.11	201.992	56.5709	71.6259	203.049	616.847	67.1757
ENSMFAG00000032265	LRWD1	172.739	0.54735	0.186799	2.93015	0.00338803	0.0664478	163.265	112.775	155.098	153.037	122.119	112.81	161.723	155.417	341.689	172.947	149.695	151.847	204.085	263.761	170.818
ENSMFAG00000032331	ISG20	192.427	0.633982	0.215095	2.94745	0.00320409	0.064368	189.843	115.3	191.808	179.393	217.243	87.9143	102.914	140.411	278.119	266.682	191.471	168.082	167.826	316.85	272.541
ENSMFAG00000032342	PTPRR	3.35459	1.8932	0.897062	2.11045	0.0348197	NA	5.69528	0	1.83548	0.850205	1.28546	0	2.26185	0	10.595	1.32021	4.35161	0.955012	13.4675	6.7415	0.959652
ENSMFAG00000032354	KLHDC9	126.881	0.750794	0.310029	2.42169	0.0154486	0.141052	107.261	76.5862	121.142	95.223	87.4115	71.5762	123.271	86.819	357.581	130.701	100.957	125.107	107.74	256.177	55.6598
ENSMFAG00000032456	ENSMFAG00000032456	2.54154	4.54506	1.39131	3.26674	0.00108793	NA	0	0	0	0	0	0	1.13093	0	2.64875	0	0.870322	0	4.14385	16.8537	12.4755
ENSMFAG00000032457	TRIM29	373.849	0.772285	0.383526	2.01364	0.0440472	0.228828	269.577	79.9526	277.158	282.268	398.493	298.753	469.335	172.566	1119.1	458.112	295.039	341.894	215.48	773.587	156.423
ENSMFAG00000032471	C2orf50	30.135	1.67977	0.734586	2.28668	0.0222144	0.167069	2.84764	4.20803	21.1081	41.6601	28.2802	8.55803	4.52371	7.50288	160.249	39.6062	0.870322	10.5051	30.0429	83.4261	8.63687
ENSMFAG00000032475	CDKN2D	87.2312	0.508554	0.189202	2.6879	0.00719035	0.0964299	92.0737	78.2694	62.4064	59.5144	68.1295	60.6842	84.8195	77.1724	131.113	102.976	70.4961	76.4009	83.913	155.897	104.602
ENSMFAG00000032487	BCL11B	15.3272	0.800611	0.339429	2.3587	0.018339	0.153631	6.6445	10.9409	6.42419	13.6033	14.1401	18.6721	10.1783	10.7184	13.2437	11.8819	11.3142	18.1452	26.9351	24.4379	32.6282
ENSMFAG00000032531	WDR60	161.135	0.623567	0.261032	2.38885	0.0169012	0.147047	125.296	106.042	127.566	141.984	186.392	95.6943	109.7	136.124	470.153	141.262	170.583	143.252	153.323	182.02	127.634
ENSMFAG00000032562	STEAP4	296.087	0.801465	0.386672	2.07273	0.0381977	0.215447	169.909	177.579	200.068	181.944	538.609	207.727	88.2123	196.147	104.626	269.322	288.077	403.97	663.017	171.908	780.197
ENSMFAG00000032569	ENSMFAG00000032569	38.5528	1.95609	0.403894	4.84309	1.27834e-06	0.000351448	6.6445	13.4657	29.3677	18.7045	11.5692	14.004	30.535	7.50288	51.6506	30.3648	61.7929	21.9653	65.2657	72.4711	142.988
ENSMFAG00000032643	UNC5CL	363.392	0.817505	0.234315	3.48891	0.000484993	0.0229306	325.58	334.118	197.314	160.689	268.662	254.407	247.673	356.923	256.929	516.201	897.302	444.08	448.572	341.288	401.135
ENSMFAG00000032646	ITGAX	1030.33	0.53453	0.259789	2.05755	0.0396332	0.218856	540.103	704.425	792.011	409.799	740.427	851.135	1284.73	1495.22	607.888	1078.61	1402.96	1772.5	1348.82	952.237	1474.03
ENSMFAG00000032652	RUNX1	152.21	0.530686	0.211412	2.51019	0.0120665	0.125362	95.8706	131.291	98.1983	135.183	212.101	154.045	89.3432	92.1782	275.47	167.666	127.937	191.002	161.61	207.301	143.948
ENSMFAG00000032689	PIM2	112.206	0.828053	0.201262	4.1143	3.88348e-05	0.00448026	76.8863	89.2103	82.5967	85.0205	123.404	79.3563	78.034	46.0891	157.601	122.779	201.915	107.916	108.776	199.717	123.795
ENSMFAG00000032732	ENSMFAG00000032732	8.39184	1.74559	0.651409	2.67971	0.00736859	NA	2.84764	0.841607	4.58871	5.10123	3.85639	3.89001	9.04742	2.14368	3.97312	6.60104	4.35161	0.955012	22.7912	19.3818	35.5071
ENSMFAG00000032735	MMP8	2.66126	2.30771	0.958789	2.4069	0.0160887	NA	0.949214	0	0.917741	1.70041	1.28546	1.55601	0	1.07184	0	1.32021	4.35161	1.91002	19.6833	4.21344	0.959652
ENSMFAG00000032758	GM2A	340.393	0.983605	0.200503	4.9057	9.30952e-07	0.000290087	177.503	267.631	205.574	204.899	281.516	309.645	290.648	133.98	292.687	340.614	484.769	584.467	420.601	462.635	648.725
ENSMFAG00000032792	CD68	1628.65	0.754818	0.177818	4.2449	2.18695e-05	0.00318309	1038.44	1336.47	1102.21	800.043	1036.08	1348.28	1636.45	1567.03	1941.53	2515	2734.55	2481.12	1359.18	1549.7	1983.6
ENSMFAG00000032859	ENSMFAG00000032859	27.2265	1.14349	0.502654	2.27491	0.0229116	0.168533	15.1874	11.7825	30.2855	12.7531	34.7075	10.114	10.1783	13.9339	123.167	52.8083	10.4439	14.3252	25.8991	30.3367	12.4755
ENSMFAG00000032861	C6orf15	6.30475	3.31125	1.26821	2.61097	0.00902871	NA	0	0	5.50645	0.850205	1.28546	0	1.13093	1.07184	7.94625	9.24145	0	0	5.17982	62.3589	0
ENSMFAG00000032865	SH2B2	83.7247	0.564673	0.281079	2.00894	0.044543	0.230172	58.8513	79.111	37.6274	37.409	105.408	59.9062	78.034	92.1782	105.95	67.3306	82.6806	84.041	207.193	69.9431	90.2073
ENSMFAG00000032898	ENSMFAG00000032898	5.01411	1.57563	0.517246	3.04619	0.00231764	NA	0.949214	1.68321	2.75322	1.70041	3.85639	1.55601	3.39278	5.3592	9.27062	11.8819	5.22193	4.77506	6.21578	11.7976	4.79826
ENSMFAG00000032913	RGS19	476.166	0.602668	0.255958	2.35456	0.0185446	0.153984	285.713	361.891	630.488	295.871	313.653	336.097	403.741	438.382	1281.99	485.836	504.787	460.316	330.472	602.522	410.731
ENSMFAG00000032916	ENSMFAG00000032916	9.51534	0.958563	0.449084	2.13448	0.0328032	NA	6.6445	3.36643	4.58871	4.25103	8.99824	14.782	2.26185	7.50288	21.19	9.24145	4.35161	17.1902	15.5395	8.42687	14.3948
ENSMFAG00000032947	EMP3	414.349	0.524263	0.159961	3.27744	0.00104753	0.0370977	307.545	345.9	283.582	304.373	263.52	302.643	454.633	491.974	346.986	526.763	612.707	479.416	404.026	552.803	538.365
ENSMFAG00000033028	LAG3	50.2991	0.522488	0.208639	2.50427	0.0122706	0.126279	43.6638	44.6052	26.6145	37.409	55.2749	31.1201	48.6299	49.3046	54.2994	55.4487	89.6432	46.7956	45.5824	73.3138	52.7809
ENSMFAG00000033078	SOAT2	82.0754	0.886353	0.247421	3.58237	0.000340489	0.0182168	66.445	42.0803	91.7741	32.3078	53.9894	66.9082	78.034	38.5862	124.491	146.543	110.531	87.8611	67.3376	147.47	76.7722
ENSMFAG00000033129	FCMR	180.159	0.50835	0.164848	3.08375	0.00204407	0.0519921	166.112	149.806	168.864	108.826	182.536	186.721	137.973	102.897	168.196	262.721	221.932	280.773	213.408	176.964	174.657
ENSMFAG00000033186	PRRX2	15.0058	1.73028	0.413303	4.18648	2.83313e-05	0.00368953	6.6445	4.20803	4.58871	9.35226	5.14185	3.89001	9.04742	15.0058	45.0287	19.8031	9.57354	24.8303	15.5395	37.0782	15.3544
ENSMFAG00000033234	MIOX	7.28763	2.00326	0.656219	3.05272	0.00226775	NA	2.84764	0	3.67097	2.55062	2.57093	7.00202	2.26185	3.21552	10.595	7.92124	2.61097	35.3354	2.07193	8.42687	18.2334
ENSMFAG00000033278	CBLC	32.3917	0.592155	0.215651	2.74589	0.00603464	0.0881794	36.0701	26.0898	22.0258	26.3564	11.5692	28.7861	27.1422	30.0115	33.1094	55.4487	42.6458	31.5154	38.3307	34.5502	42.2247
ENSMFAG00000033286	SIT1	32.4291	0.581521	0.263287	2.2087	0.0271957	0.183028	22.7811	27.773	19.2726	27.2066	25.7093	28.7861	29.4041	30.0115	50.3262	31.685	42.6458	26.7403	14.5035	53.932	55.6598
ENSMFAG00000033296	PYCARD	252.182	0.512085	0.228559	2.24049	0.025059	0.175898	176.554	194.411	235.86	96.0732	230.098	147.042	305.35	299.043	317.85	334.012	345.518	368.635	183.366	338.76	210.164
ENSMFAG00000033371	TMEM254	233.331	0.753545	0.356909	2.11131	0.0347459	0.2065	162.316	146.44	179.877	228.705	154.256	162.603	178.686	200.434	799.922	171.627	209.748	136.567	142.963	510.669	115.158
ENSMFAG00000033377	SDF2L1	133.344	0.586517	0.216625	2.70752	0.00677884	0.0937095	96.8198	111.934	155.098	98.6238	101.552	67.6862	125.533	107.184	263.551	100.336	150.566	125.107	118.1	159.268	218.801
ENSMFAG00000033394	THBS4	11.0366	1.94112	0.509017	3.81347	0.000137029	0.0099039	5.69528	5.89125	6.42419	7.65185	0	3.89001	5.65464	2.14368	34.4337	14.5223	12.1845	14.3252	7.25174	38.7636	6.71757
ENSMFAG00000033418	HOXB8	10.2878	1.00968	0.448055	2.25348	0.0242291	0.173007	4.74607	6.73285	2.75322	11.0527	2.57093	12.448	4.52371	10.7184	5.2975	11.8819	13.9252	28.6504	11.3956	8.42687	19.193
ENSMFAG00000033441	KIAA1522	1360.51	0.553647	0.186425	2.96981	0.00297982	0.0622201	820.121	1100.82	865.43	1105.27	1252.04	1019.18	1594.61	1175.81	2844.76	1602.73	1362.92	1284.49	1475.21	1733.41	1170.78
ENSMFAG00000033447	CHTF18	84.5701	0.550892	0.192043	2.86859	0.00412309	0.0717602	98.7182	47.13	66.9951	61.2148	68.1295	56.7942	76.903	81.4598	120.518	72.6114	94.8651	89.7711	73.5534	118.819	141.069
ENSMFAG00000033453	VWA3A	248.273	1.71108	0.808916	2.11527	0.0344068	0.205637	26.578	42.9219	285.418	237.207	206.96	41.2341	80.2958	42.8736	1655.47	125.42	41.7755	64.9408	207.193	623.589	42.2247
ENSMFAG00000033481	CCDC3	136.929	0.729476	0.302797	2.40913	0.0159908	0.142754	95.8706	100.151	101.869	148.786	80.9842	83.2463	142.497	83.6035	413.205	130.701	107.05	84.9961	97.3806	230.054	153.544
ENSMFAG00000033577	ENSMFAG00000033577	2.15663	2.45284	1.0551	2.32475	0.0200854	NA	0	3.36643	0	0	0	0	1.13093	1.07184	2.64875	0	1.74064	10.5051	3.10789	5.89881	2.87896
ENSMFAG00000033586	NHS	58.661	0.969274	0.39533	2.45181	0.014214	0.135718	31.3241	51.338	50.4758	78.2189	35.993	29.5641	31.666	15.0058	123.167	39.6062	20.8877	41.0655	135.711	68.2577	127.634
ENSMFAG00000033631	LRRC73	65.6483	1.69466	0.791084	2.14221	0.0321769	0.19838	14.2382	5.04964	66.0774	60.3646	39.8493	14.782	35.0587	21.4368	399.961	39.6062	14.7955	21.0103	35.2228	211.515	5.75791
ENSMFAG00000033668	HTRA3	58.3305	1.45376	0.447327	3.24988	0.00115453	0.0383449	55.0544	13.4657	8.25967	52.7127	16.711	28.7861	56.5464	25.7241	221.171	62.0498	64.4038	68.7609	41.4385	127.246	32.6282
ENSMFAG00000033970	TRIM69	4.58104	1.21368	0.548516	2.21266	0.0269211	NA	1.89843	1.68321	3.67097	0.850205	5.14185	3.11201	3.39278	3.21552	5.2975	7.92124	6.96258	5.73007	10.3596	0.842687	8.63687
ENSMFAG00000033975	ENSMFAG00000033975	526.698	0.813509	0.370083	2.19818	0.027936	0.185893	538.204	223.867	360.672	183.644	533.467	432.569	513.441	326.911	1956.1	563.729	302.002	380.095	287.998	868.811	428.965
ENSMFAG00000033998	SPTBN2	73.8837	1.03172	0.371515	2.77705	0.00548545	0.084196	31.3241	46.2884	75.2548	52.7127	56.5604	35.0101	61.0701	38.5862	294.011	67.3306	78.329	37.2455	74.5894	112.92	47.023
ENSMFAG00000034135	CUEDC1	576.237	0.580618	0.232577	2.49645	0.0125442	0.127888	579.97	425.011	434.092	483.767	429.345	364.883	558.678	467.322	1492.57	541.285	504.787	700.024	399.882	774.43	487.503
ENSMFAG00000034196	PKLR	3.13233	2.11756	0.85706	2.47072	0.013484	NA	1.89843	0.841607	0.917741	0	2.57093	1.55601	2.26185	0	2.64875	2.64041	3.48129	15.2802	10.3596	2.52806	0
ENSMFAG00000034203	HES7	4.21153	1.23523	0.629643	1.96179	0.0497869	NA	3.79686	2.52482	1.83548	2.55062	5.14185	0.778003	2.26185	2.14368	1.32437	6.60104	8.70322	0.955012	12.4316	2.52806	9.59652
ENSMFAG00000034212	OTOA	2.8248	2.05932	0.769658	2.67563	0.0074589	NA	0	0.841607	2.75322	3.40082	0	0.778003	0	1.07184	3.97312	1.32021	5.22193	10.5051	5.17982	2.52806	4.79826
ENSMFAG00000034234	SLC35B4	29.004	0.544846	0.21357	2.55113	0.0107373	0.117991	28.4764	16.8321	32.121	23.8057	23.1383	28.0081	22.6185	16.0776	41.0556	26.4041	40.0348	29.6054	29.007	40.449	37.4264
ENSMFAG00000034237	VAT1L	36.0625	1.0913	0.356897	3.05774	0.00223015	0.0548159	14.2382	14.3073	21.1081	23.8057	17.9965	19.4501	56.5464	21.4368	55.6237	104.296	62.6632	28.6504	27.971	42.1344	30.7089
ENSMFAG00000034269	MVB12B	856.042	0.512257	0.135776	3.77282	0.000161412	0.0107942	680.586	855.914	571.753	644.456	722.43	641.074	826.708	770.653	793.3	1040.32	833.768	1495.55	1047.36	937.911	978.845
ENSMFAG00000034289	TNFRSF6B	232.849	1.18851	0.414154	2.86973	0.00410818	0.0717602	193.64	74.903	122.06	102.025	334.22	92.5823	173.032	75.0288	199.981	402.663	281.114	133.702	925.115	105.336	277.339
ENSMFAG00000034358	FAM187B	10.1661	1.52651	0.396861	3.84645	0.00011984	NA	3.79686	6.73285	1.83548	5.10123	6.42731	2.33401	12.4402	5.3592	11.9194	21.1233	11.3142	22.9203	14.5035	15.1684	11.5158
ENSMFAG00000034387	ENSMFAG00000034387	67.5317	0.502004	0.223419	2.24692	0.0246454	0.174353	51.2576	48.8132	45.8871	42.5103	75.8423	54.4602	68.9865	66.4541	103.301	60.7295	105.309	74.4909	41.4385	112.077	61.4177
ENSMFAG00000034394	ENSMFAG00000034394	18.5359	1.18796	0.502667	2.36332	0.0181121	0.152175	4.74607	19.357	20.1903	13.6033	1.28546	5.44602	24.8804	3.21552	7.94625	36.9658	26.98	40.1105	27.971	32.8648	12.4755
ENSMFAG00000034396	RBM24	20.68	1.00671	0.46709	2.15529	0.0311392	0.196219	4.74607	10.0993	22.9435	21.2551	8.99824	14.782	20.3567	8.57472	82.1112	17.1627	12.1845	20.0552	17.6114	38.7636	10.5562
ENSMFAG00000034441	ENSMFAG00000034441	245.512	0.640919	0.301157	2.12819	0.0333213	0.201142	209.776	131.291	242.284	226.155	215.958	157.935	192.258	181.141	741.65	211.233	207.137	199.597	228.948	415.445	121.876
ENSMFAG00000034535	ENSMFAG00000034535	40.9051	0.939086	0.328328	2.86021	0.0042336	0.0730838	18.0351	24.4066	39.4629	26.3564	41.1348	31.1201	15.833	33.227	11.9194	92.4145	46.1271	54.4357	46.6184	82.5834	49.9019
ENSMFAG00000034585	IFI30	1641.69	0.801783	0.154791	5.17979	2.22139e-07	9.99357e-05	1010.91	1080.62	1126.07	913.971	1145.35	1391.07	1905.61	1180.1	1753.47	2000.11	2844.21	2279.61	1741.45	1959.25	2293.57
ENSMFAG00000034600	DNTT	10.2832	1.6331	0.503853	3.24124	0.00119013	0.0386706	0.949214	3.36643	9.17741	4.25103	5.14185	7.00202	4.52371	7.50288	6.62187	2.64041	29.5909	9.55012	24.8631	22.7526	16.3141
ENSMFAG00000034609	SYNGR1	81.9048	0.523344	0.256777	2.03813	0.0415373	0.223612	61.6989	47.13	57.8177	102.025	29.5656	79.3563	104.045	62.1667	98.0037	63.37	61.7929	113.646	113.956	91.0102	142.988
ENSMFAG00000034663	ENSMFAG00000034663	44.7973	1.31629	0.346823	3.79526	0.000147486	0.0103772	19.9335	7.57446	28.45	39.9596	35.993	15.5601	40.7134	23.5805	99.3281	96.3751	55.7006	59.2107	21.7552	53.932	73.8932
ENSMFAG00000035109	KREMEN1	143.35	0.801159	0.375938	2.13109	0.0330816	0.200997	73.0895	85.0023	131.237	146.235	129.832	88.6923	121.009	76.1006	507.235	96.3751	75.718	102.186	135.711	305.053	76.7722
ENSMFAG00000035176	ADORA1	21.5913	1.12557	0.499714	2.25242	0.0242958	0.173017	30.3748	3.36643	1.83548	11.9029	10.2837	16.3381	23.7495	13.9339	9.27062	19.8031	49.6084	48.7056	49.7263	17.6964	17.2737
ENSMFAG00000035178	RARRES3	97.3137	0.859777	0.27205	3.16036	0.00157573	0.0454822	42.7146	62.2789	47.7226	73.1177	122.119	64.5742	67.8556	84.6753	209.251	88.4539	138.381	69.7159	81.8411	111.235	195.769
ENSMFAG00000035236	ENSMFAG00000035236	43.0587	1.09922	0.504378	2.17935	0.0293055	0.190023	30.3748	21.8818	54.1467	28.0568	34.7075	19.4501	23.7495	11.7902	160.249	81.8529	9.57354	19.1002	46.6184	91.8529	12.4755
ENSMFAG00000035316	KLHL6	126.311	0.737615	0.295175	2.4989	0.0124578	0.127375	69.2926	96.7848	71.5838	69.7168	116.977	86.3583	122.14	137.195	405.259	122.779	143.603	133.702	119.136	113.763	86.3687
ENSMFAG00000035331	SLC2A6	220.204	0.700408	0.331779	2.11107	0.0347663	0.206526	74.0387	101.834	155.098	111.377	187.678	88.6923	258.982	388.006	231.766	183.509	476.936	392.51	220.66	241.009	190.971
ENSMFAG00000035354	B9D1	125.923	0.841939	0.312211	2.6967	0.00700299	0.0952946	84.48	84.1607	134.908	96.9234	68.1295	86.3583	87.0814	92.1782	399.961	125.42	120.104	86.9061	117.064	235.11	70.0546
ENSMFAG00000035411	SORCS2	50.0336	1.09943	0.471469	2.33193	0.0197046	0.158874	15.1874	18.5153	34.8742	69.7168	19.2819	14.782	66.7247	21.4368	194.683	81.8529	68.7554	31.5154	20.7193	59.8308	32.6282
ENSMFAG00000035415	ENSMFAG00000035415	739.221	0.547296	0.181444	3.01634	0.00255848	0.0589801	557.189	576.501	435.927	607.047	776.42	823.127	571.118	518.77	754.893	1031.08	476.936	1246.29	859.85	1001.96	851.211
ENSMFAG00000035442	PTGES2	183.847	0.548172	0.175293	3.12718	0.0017649	0.0487393	167.062	142.232	183.548	143.685	142.686	107.364	165.115	157.56	374.798	157.105	203.655	186.227	207.193	234.267	185.213
ENSMFAG00000035452	ENSMFAG00000035452	58.8817	0.562421	0.28647	1.96328	0.0496139	0.241541	38.9178	31.1395	56.9	31.4576	66.8441	35.0101	26.0113	99.6811	95.355	80.5327	95.7354	64.9408	53.8701	53.0893	53.7405
ENSMFAG00000035463	SLC5A9	25.0806	1.81151	0.78207	2.3163	0.0205421	0.161958	5.69528	1.68321	28.45	22.9555	23.1383	1.55601	6.78556	2.14368	148.33	17.1627	4.35161	6.68508	31.0789	73.3138	2.87896
ENSMFAG00000035473	LTF	177.76	2.82615	0.439155	6.43542	1.23135e-10	2.61151e-07	50.3083	35.3475	58.7355	39.1094	14.1401	56.7942	45.2371	69.6696	670.133	434.348	154.917	66.8508	701.347	146.628	122.835
ENSMFAG00000035480	GBP3	176.207	0.548097	0.223942	2.4475	0.0143852	0.1362	172.757	109.409	98.1983	169.191	197.961	147.042	162.853	103.968	177.466	97.6954	191.471	291.279	251.739	180.335	291.734
ENSMFAG00000035573	IGLV1-36	155.96	1.75761	0.303402	5.79302	6.91325e-09	4.66518e-06	46.5115	168.321	57.8177	81.6197	93.8388	45.1242	33.9278	63.2385	166.871	393.422	169.713	203.418	245.523	345.502	224.559
ENSMFAG00000035599	IQANK1	112.973	1.18727	0.500099	2.37407	0.0175931	0.150608	52.2068	48.8132	125.731	124.98	60.4168	37.3441	64.4628	51.4483	654.241	101.656	91.3838	63.9858	45.5824	127.246	45.1037
ENSMFAG00000035644	ENSMFAG00000035644	93.9887	0.681166	0.286935	2.37394	0.0175994	0.150608	90.1753	52.1796	69.7484	146.235	37.2784	60.6842	65.5938	63.2385	174.817	108.257	60.9225	88.8161	184.402	123.032	84.4494
ENSMFAG00000035645	AGR2	556.786	1.35545	0.469566	2.8866	0.00389424	0.070214	126.245	195.253	555.234	298.422	272.518	105.03	355.111	670.972	1713.74	730.075	557.876	865.241	315.969	1307.01	283.097
ENSMFAG00000035653	SLC25A25	347.559	0.504284	0.245443	2.05459	0.0399189	0.219285	187.944	230.6	256.05	255.912	358.644	298.753	309.874	429.808	256.929	400.023	666.667	368.635	661.981	214.885	316.685
ENSMFAG00000035669	PSD2	6.92647	1.12198	0.545556	2.05658	0.0397262	NA	0	0.841607	3.67097	11.0527	3.85639	9.33603	4.52371	2.14368	10.595	6.60104	13.9252	11.4601	12.4316	6.7415	6.71757
ENSMFAG00000035726	MAGIX	169.185	0.531508	0.256452	2.07255	0.0382144	0.215447	166.112	108.567	164.276	198.098	137.545	96.4723	115.355	132.908	370.825	220.475	101.828	148.027	151.251	290.727	135.311
ENSMFAG00000035732	ADAP2	146.465	0.518261	0.203164	2.55094	0.0107432	0.117991	84.48	148.123	109.211	95.223	142.686	110.476	126.664	159.704	162.898	155.784	232.376	244.483	92.2008	140.729	191.93
ENSMFAG00000035751	TMPRSS6	33.4382	0.883785	0.415383	2.12764	0.033367	0.201205	26.578	14.3073	23.8613	30.6074	35.993	10.114	20.3567	30.0115	107.274	46.2073	45.2567	12.4152	19.6833	60.6735	18.2334
ENSMFAG00000035762	TRIM72	21.2504	0.929395	0.402649	2.3082	0.0209879	0.163903	10.4414	18.5153	11.0129	2.55062	11.5692	7.78003	32.7969	25.7241	31.785	23.7637	34.8129	39.1555	13.4675	22.7526	32.6282
ENSMFAG00000035778	ENSMFAG00000035778	10.5819	1.49653	0.376484	3.97503	7.03718e-05	0.00669705	3.79686	5.04964	3.67097	7.65185	8.99824	4.66802	4.52371	7.50288	29.1362	13.2021	18.2768	7.64009	15.5395	11.7976	17.2737
ENSMFAG00000035785	C4orf19	53.4137	0.890613	0.320902	2.77534	0.00551436	0.0842244	37.0193	32.8227	51.3935	31.4576	43.7057	35.0101	36.1897	37.5144	168.196	48.8477	52.2193	51.5706	37.2947	105.336	32.6282
ENSMFAG00000035787	ENSMFAG00000035787	17.7655	2.47155	0.630039	3.92285	8.75094e-05	0.00748275	3.79686	4.20803	3.67097	10.2025	5.14185	7.00202	9.04742	2.14368	35.7581	93.7347	22.6284	0.955012	21.7552	4.21344	42.2247
ENSMFAG00000035811	MDH1B	88.0905	1.54576	0.757842	2.03968	0.0413817	0.223478	20.8827	8.41607	107.376	70.567	91.2679	17.8941	32.7969	22.5086	524.452	71.2912	21.758	24.8303	75.6253	218.256	13.4351
ENSMFAG00000035813	EFR3B	170.478	0.6046	0.256347	2.35853	0.0183476	0.153631	86.3785	121.191	182.631	153.037	183.821	101.14	105.176	163.991	254.28	281.204	117.493	219.653	136.747	336.232	114.199
ENSMFAG00000035892	LGR6	44.187	0.75368	0.323527	2.32957	0.0198288	0.158952	41.7654	46.2884	51.3935	24.656	29.5656	20.2281	29.4041	23.5805	124.491	42.2466	57.4413	30.5604	26.9351	48.0332	66.216
ENSMFAG00000035912	HCK	282.565	0.532855	0.238482	2.23436	0.0254593	0.17713	184.147	234.808	154.181	99.474	282.802	231.845	303.088	382.647	213.224	289.125	426.458	364.815	282.818	364.884	424.166
ENSMFAG00000035933	RGS10	67.2211	0.752549	0.173249	4.34375	1.40069e-05	0.00236303	59.8005	47.9716	52.3113	37.409	44.9912	47.4582	61.0701	57.8793	83.4356	72.6114	110.531	105.051	60.0859	70.7857	96.9249
ENSMFAG00000035936	LIPA	1394.23	0.7525	0.200506	3.753	0.000174729	0.0115805	763.168	1001.51	904.893	761.784	1271.32	1598.02	1274.55	878.908	936.333	1685.9	2014.8	2188.89	1904.1	1409.82	2319.48
ENSMFAG00000035973	GRIP2	30.3196	0.99672	0.426275	2.33821	0.0193764	0.15745	28.4764	21.8818	10.0952	8.50205	8.99824	27.2301	47.4989	12.8621	27.8119	43.5668	38.2942	29.6054	100.488	16.8537	32.6282
ENSMFAG00000035977	CFAP58	59.5517	1.25066	0.551683	2.267	0.0233905	0.170324	15.1874	17.6737	76.1725	32.3078	42.4203	14.782	72.3793	19.2931	186.737	27.7244	221.932	21.0103	38.3307	91.0102	16.3141
ENSMFAG00000036068	SELP	247.936	0.676439	0.195461	3.46074	0.000538695	0.0246076	220.218	280.255	132.155	186.195	293.086	168.049	139.104	131.836	384.069	244.238	253.264	320.884	326.329	267.975	371.385
ENSMFAG00000036076	ENSMFAG00000036076	30.3651	0.842699	0.249316	3.38004	0.000724746	0.0293176	18.0351	31.9811	16.5193	22.1053	17.9965	12.448	27.1422	32.1552	27.8119	33.0052	59.1819	40.1105	39.3666	35.3929	42.2247
ENSMFAG00000036102	CYP27A1	1835.51	0.541114	0.150573	3.59371	0.000326004	0.0176637	1306.12	1471.97	1448.2	1158.83	1915.34	1393.4	1971.21	1450.2	1899.15	2192.86	2622.28	2938.57	1444.13	2129.47	2190.89
ENSMFAG00000036122	WIPF3	10.2801	1.65481	0.613294	2.69824	0.00697073	0.0950627	0.949214	3.36643	3.67097	5.95144	12.8546	10.114	2.26185	2.14368	19.8656	1.32021	17.4064	5.73007	13.4675	10.9549	44.144
ENSMFAG00000036126	THEM6	214.838	0.867242	0.16797	5.16309	2.42906e-07	0.000103034	153.773	133.815	142.25	163.239	181.25	97.2503	188.865	183.285	304.606	250.839	178.416	273.133	280.746	379.209	311.887
ENSMFAG00000036134	KCNH2	52.3061	0.578842	0.255954	2.2615	0.023728	0.171379	54.1052	49.6548	34.8742	35.7086	25.7093	34.2321	41.8443	63.2385	104.626	59.4093	63.5335	31.5154	41.4385	77.5272	67.1757
ENSMFAG00000036137	PARP16	27.8551	0.746642	0.255031	2.92765	0.00341535	0.0665202	21.8319	25.2482	13.7661	17.0041	15.4256	24.8961	28.2732	22.5086	45.0287	26.4041	17.4064	39.1555	44.5464	44.6624	31.6685
ENSMFAG00000036141	ITGB2	1464.72	0.562539	0.167817	3.35211	0.000801991	0.0314152	820.121	1255.68	992.079	857.007	1294.46	1313.27	1687.34	1367.67	1438.27	1572.37	2032.2	2077.15	1216.22	1990.43	2056.53
ENSMFAG00000036153	LGALS3	2722.27	0.541032	0.14517	3.72689	0.00019386	0.0124054	2157.56	2245.41	1953.87	1755.67	1746.94	2710.56	2735.71	2659.23	2658.02	3128.89	4337.68	3975.71	2462.49	3260.36	3045.94
ENSMFAG00000036254	C5orf49	185.616	1.55231	0.790089	1.96472	0.0494462	0.241235	24.6796	21.8818	160.605	212.551	192.819	32.6761	90.4742	45.0173	1168.1	109.577	93.1245	62.0758	95.3086	460.95	14.3948
ENSMFAG00000036361	ENSMFAG00000036361	33.4648	0.623917	0.22804	2.736	0.00621913	0.0898144	27.5272	21.0402	33.9564	21.2551	17.9965	22.5621	36.1897	34.2989	47.6775	23.7637	56.5709	42.9755	34.1868	45.5051	36.4668
ENSMFAG00000036395	TOMM20L	3.80829	1.14632	0.561403	2.04189	0.0411626	NA	0.949214	3.36643	1.83548	1.70041	1.28546	5.44602	2.26185	2.14368	3.97312	6.60104	5.22193	6.68508	7.25174	1.68537	6.71757
ENSMFAG00000036415	CCL11	40.5406	0.940875	0.435232	2.16178	0.0306351	0.194394	8.54293	9.25767	17.4371	33.158	52.704	19.4501	29.4041	57.8793	96.6793	14.5223	59.1819	26.7403	78.7332	49.7186	54.7002
ENSMFAG00000036498	DES	1289.12	0.757141	0.26289	2.88007	0.00397589	0.0709606	1089.7	1518.26	1031.54	961.582	538.609	1387.18	654.807	616.308	2345.47	2112.33	1158.4	1008.49	863.994	1753.63	2296.45
ENSMFAG00000036528	SH3D21	127.942	0.72949	0.237394	3.07291	0.00211984	0.053071	126.245	153.172	89.0209	72.2675	123.404	52.9042	93.8669	73.9569	107.274	124.1	227.154	127.972	139.855	227.526	180.415
ENSMFAG00000036567	CIB2	19.8788	0.646213	0.301439	2.14376	0.0320518	0.198216	14.2382	9.25767	15.6016	14.4535	20.5674	21.0061	16.9639	13.9339	42.38	10.5617	22.6284	16.2352	19.6833	26.1233	34.5475
ENSMFAG00000036608	ENSMFAG00000036608	79.8605	0.658188	0.25803	2.55082	0.010747	0.117991	88.2769	68.1701	74.3371	17.0041	56.5604	60.6842	74.6412	63.2385	99.3281	143.903	123.586	84.041	76.6613	72.4711	95.0056
ENSMFAG00000036615	UBD	88.1092	1.05829	0.272424	3.88472	0.000102446	0.00829135	55.0544	34.5059	52.3113	39.9596	88.6969	76.2443	65.5938	57.8793	78.1381	55.4487	203.655	98.3662	153.323	100.28	162.181
ENSMFAG00000036656	CRABP2	44.1791	1.53146	0.625717	2.44754	0.0143837	0.1362	23.7303	48.8132	6.42419	3.40082	3.85639	61.4622	38.4515	1.07184	72.8406	42.2466	100.957	15.2802	119.136	39.6063	85.409
ENSMFAG00000036685	WISP2	158.569	0.760015	0.307501	2.47159	0.0134515	0.13234	109.16	188.52	102.787	229.555	91.2679	80.9123	92.736	62.1667	364.203	139.942	157.528	126.062	206.157	307.581	119.957
ENSMFAG00000036688	DHDH	115.056	1.06757	0.268199	3.98053	6.87608e-05	0.00660602	71.191	88.3687	75.2548	66.316	43.7057	55.2382	159.461	50.3765	133.762	118.819	212.359	169.992	167.826	225.84	87.3283
ENSMFAG00000036722	PSCA	92.971	2.23009	1.04672	2.13056	0.0331256	0.200997	6.6445	9.25767	100.034	38.2592	101.552	5.44602	6.78556	5.3592	542.994	67.3306	12.1845	3.82005	118.1	375.839	0.959652
ENSMFAG00000036760	HPSE2	30.9514	0.824699	0.237689	3.46966	0.000521116	0.0240263	22.7811	20.1986	17.4371	22.1053	17.9965	21.0061	40.7134	20.365	55.6237	29.0446	46.9974	25.7853	39.3666	45.5051	39.3457
ENSMFAG00000036773	MYH11	1795.83	0.792972	0.220571	3.59508	0.000324292	0.0176637	1412.43	2092.23	1266.48	1470	1182.63	1183.34	1054.02	1042.9	4218.13	2046.32	1834.64	1396.23	1507.33	2394.08	2836.73
ENSMFAG00000036871	TAGLN	2622.45	0.560342	0.25791	2.17262	0.0298086	0.192241	2957.75	3017.16	2079.6	1583.93	1000.09	2003.36	2404.35	2127.6	6114.64	2590.25	3520.45	1694.19	2030.49	3421.31	2791.63
ENSMFAG00000036880	RPL7A	1933.19	0.610481	0.2866	2.13008	0.0331652	0.200997	1682.01	1253.99	2361.35	1029.6	733.999	1124.21	2884.99	1344.09	3508.27	1507.68	2164.49	2285.34	1175.82	3755.02	2187.05
ENSMFAG00000036933	ARMC9	140.772	0.635998	0.321278	1.97959	0.0477496	0.237496	80.6832	98.468	168.864	125.83	127.261	72.3542	121.009	99.6811	433.07	122.779	100.087	83.086	141.927	237.638	98.8442
ENSMFAG00000036942	EGLN3	93.7402	0.713775	0.21957	3.25079	0.00115086	0.0383086	102.515	65.6453	77.0903	80.7695	65.5586	49.7922	48.6299	86.819	196.007	84.4933	86.1619	111.736	85.985	144.942	119.957
ENSMFAG00000036985	ENSMFAG00000036985	2006.78	0.559553	0.193002	2.8992	0.00374111	0.0692809	2013.28	1287.66	1425.25	1550.77	1110.64	1257.25	2106.92	2397.71	2079.27	1655.54	3427.33	2400.9	1899.96	3139.01	2350.19
ENSMFAG00000036987	ENSMFAG00000036987	100.884	0.901236	0.437584	2.05957	0.0394395	0.218856	62.6481	38.7139	90.8564	81.6197	97.6952	74.6883	49.7608	78.2443	376.122	72.6114	56.5709	52.5256	49.7263	280.615	50.8616
ENSMFAG00000037028	CYP2B6	23.653	1.25272	0.471175	2.6587	0.00784417	0.100133	3.79686	5.89125	18.3548	22.9555	23.1383	19.4501	12.4402	8.57472	92.7062	22.4435	26.98	11.4601	47.6543	23.5952	15.3544
ENSMFAG00000037043	ENSMFAG00000037043	3.36523	1.80215	0.795452	2.26557	0.0234779	NA	0	0	0.917741	2.55062	0	6.22402	0	2.14368	3.97312	13.2021	5.22193	4.77506	4.14385	2.52806	4.79826
ENSMFAG00000037077	ANKRD33B	45.3507	0.751041	0.325318	2.30864	0.0209638	0.163804	25.6288	61.4373	22.9435	36.5588	47.5621	40.4561	20.3567	19.2931	64.8943	62.0498	33.0722	60.1657	106.704	24.4379	54.7002
ENSMFAG00000037088	C21orf59	412.663	0.820563	0.379786	2.1606	0.0307266	0.194777	197.436	260.898	505.676	391.094	263.52	236.513	273.684	302.259	1475.35	330.052	227.154	242.573	329.436	934.54	219.76
ENSMFAG00000037089	SFRP5	14.8919	1.23042	0.560742	2.19426	0.0282164	0.186427	25.6288	4.20803	1.83548	3.40082	3.85639	10.892	15.833	7.50288	10.595	29.0446	6.96258	11.4601	52.8341	27.8087	11.5158
ENSMFAG00000037103	TLCD1	51.3118	0.547875	0.275505	1.98862	0.0467429	0.235555	43.6638	31.9811	41.2984	33.158	43.7057	33.4541	32.7969	77.1724	96.6793	88.4539	36.5535	51.5706	43.5105	79.2126	36.4668
ENSMFAG00000037112	C10orf95	38.162	1.69736	0.635509	2.67086	0.00756563	0.0984624	5.69528	13.4657	26.6145	29.7572	25.7093	14.782	15.833	17.1494	222.495	18.4829	6.09225	20.0552	24.8631	124.718	6.71757
ENSMFAG00000037129	CD5L	27.9424	1.59101	0.770448	2.06505	0.0389184	0.217457	23.7303	14.3073	1.83548	2.55062	11.5692	7.00202	42.9752	11.7902	9.27062	19.8031	8.70322	3.82005	3.10789	113.763	144.907
ENSMFAG00000037152	CHI3L2	131.526	1.16733	0.374076	3.12056	0.00180508	0.0491968	76.8863	97.6264	121.142	70.567	38.5639	117.478	121.009	21.4368	84.76	257.44	314.186	84.9961	189.581	89.3249	287.896
ENSMFAG00000037199	PLA2G2D	66.7777	1.70095	0.414622	4.10241	4.08864e-05	0.00456391	64.5465	15.1489	15.6016	15.3037	55.2749	39.6781	39.5824	16.0776	47.6775	159.745	100.957	58.2557	62.1578	70.7857	240.873
ENSMFAG00000037237	ENSMFAG00000037237	6.99207	1.60919	0.689399	2.3342	0.0195854	NA	0.949214	3.36643	4.58871	1.70041	7.71278	0	1.13093	9.64656	19.8656	6.60104	10.4439	0.955012	4.14385	19.3818	14.3948
ENSMFAG00000037287	EFS	169.84	0.561547	0.19127	2.93589	0.00332598	0.0657489	150.925	110.25	121.142	137.733	142.686	101.918	153.806	192.931	262.226	281.204	174.064	133.702	235.164	217.413	132.432
ENSMFAG00000037297	SLC16A10	6.02805	1.24982	0.600236	2.08221	0.0373234	NA	0	6.73285	0	8.50205	2.57093	1.55601	4.52371	5.3592	11.9194	6.60104	4.35161	12.4152	4.14385	9.26956	12.4755
ENSMFAG00000037301	GPNMB	4057.34	1.19971	0.184709	6.49511	8.2972e-11	2.053e-07	2146.17	2628.34	3028.55	2078.75	1808.65	2794.59	2616.97	3119.05	4063.18	3894.61	7133.16	9316.14	5216.08	4742.65	6273.25
ENSMFAG00000037324	SYNM	264.761	0.53614	0.211887	2.53031	0.0113963	0.121894	206.929	267.631	305.608	265.264	203.103	212.395	140.235	146.842	504.587	302.328	254.134	211.058	247.595	281.458	422.247
ENSMFAG00000037331	TNNI1	19.2613	0.965923	0.450653	2.14338	0.0320823	0.198216	22.7811	5.04964	6.42419	4.25103	11.5692	21.0061	16.9639	19.2931	10.595	21.1233	58.3116	21.9653	11.3956	37.0782	21.1123
ENSMFAG00000037333	ELF3	895.072	0.679081	0.21295	3.18893	0.00142802	0.0427427	591.36	571.451	700.237	891.015	812.413	595.95	741.888	687.049	1960.07	1028.44	694.517	798.39	1023.53	1612.9	716.86
ENSMFAG00000037383	SRL	73.6445	0.542961	0.245676	2.21007	0.0271	0.182627	62.6481	80.7943	59.6532	50.1621	82.2696	41.2341	67.8556	42.8736	39.7312	68.6508	111.401	59.2107	116.028	100.28	121.876
ENSMFAG00000037387	PVRL4	97.2183	0.573838	0.229542	2.49993	0.0124218	0.127183	85.4293	74.903	92.6919	68.0164	91.2679	57.5722	93.8669	69.6696	181.439	112.218	57.4413	108.871	106.704	179.492	78.6915
ENSMFAG00000037470	ENSMFAG00000037470	50.8247	2.44212	0.58066	4.20577	2.6019e-05	0.00347998	0	42.0803	0	25.5062	12.8546	13.226	22.6185	16.0776	52.975	59.4093	136.641	50.6156	64.2297	122.19	143.948
ENSMFAG00000037480	SPEG	268.5	0.510705	0.208272	2.45211	0.0142021	0.135718	191.741	280.255	274.405	192.997	147.828	205.393	290.648	206.865	540.345	411.905	248.042	254.988	218.588	323.592	239.913
ENSMFAG00000037481	PLPP4	10.9988	2.02997	0.680713	2.98212	0.00286264	0.0608005	1.89843	3.36643	13.7661	1.70041	1.28546	6.22402	5.65464	2.14368	3.97312	5.28083	10.4439	12.4152	3.10789	43.8197	49.9019
ENSMFAG00000037502	ENSMFAG00000037502	203.795	1.82901	0.781828	2.3394	0.0193146	0.157265	34.1717	24.4066	133.99	202.349	158.112	28.0081	102.914	60.023	1478	63.37	78.329	52.5256	122.244	482.017	36.4668
ENSMFAG00000037504	PDCD1	23.4854	0.622175	0.302238	2.05856	0.0395368	0.218856	11.3906	25.2482	17.4371	12.7531	25.7093	20.2281	15.833	21.4368	38.4069	27.7244	38.2942	10.5051	33.1508	17.6964	36.4668
ENSMFAG00000037511	ENSMFAG00000037511	119.919	0.503704	0.186913	2.69486	0.00704191	0.0954392	78.7848	86.6855	108.293	112.227	145.257	102.696	73.5103	95.3937	222.495	104.296	127.937	111.736	117.064	148.313	164.101
ENSMFAG00000037584	CD24	536.463	0.773588	0.341313	2.26651	0.0234203	0.170324	231.608	378.723	640.584	543.281	550.178	280.081	270.292	329.055	1562.76	405.304	376.849	284.594	530.413	1188.19	475.028
ENSMFAG00000037627	MARCO	626.621	1.06134	0.359763	2.9501	0.0031767	0.063991	374.939	229.759	423.997	308.625	73.2714	497.144	847.064	571.29	552.264	1169.7	1680.59	678.058	796.656	572.185	623.774
ENSMFAG00000037646	RBBP8NL	143.551	0.7303	0.301987	2.41831	0.0155927	0.141583	105.363	92.5767	101.869	114.778	185.107	60.6842	93.8669	124.333	341.689	225.755	118.364	100.276	79.7692	276.401	132.432
ENSMFAG00000037649	ENSMFAG00000037649	603.352	0.584468	0.294588	1.98402	0.0472535	0.236283	583.767	214.61	327.634	232.956	543.751	502.59	963.55	546.638	399.961	1230.43	794.604	862.376	487.939	645.499	713.981
ENSMFAG00000037652	LSP1	394.937	0.718275	0.22582	3.18075	0.00146895	0.0435289	201.233	266.789	239.531	242.309	410.063	337.653	432.014	301.187	437.044	369.658	381.201	428.8	350.156	936.226	590.186
ENSMFAG00000037709	C11orf16	31.4503	2.02571	0.944894	2.14385	0.0320447	0.198216	2.84764	3.36643	34.8742	18.7045	16.711	4.66802	14.7021	7.50288	199.981	15.8425	4.35161	8.59511	16.5754	123.032	0
ENSMFAG00000037732	CROCC2	159.936	1.55734	0.636565	2.44648	0.0144261	0.136501	21.8319	21.0402	153.263	124.98	169.681	42.7901	87.0814	50.3765	921.765	194.07	89.6432	60.1657	126.388	262.076	73.8932
ENSMFAG00000037737	PASK	183.139	1.09233	0.396654	2.75386	0.00588972	0.0869663	110.109	91.7351	147.756	129.231	158.112	100.362	118.747	101.825	889.98	161.065	95.7354	138.477	199.941	215.728	88.288
ENSMFAG00000037739	CSTB	1418.95	0.522113	0.140681	3.71132	0.00020618	0.013086	1446.6	1065.47	1023.28	936.926	1064.36	1058.08	1153.55	1686	1844.85	1346.61	1710.18	1997.88	1377.83	2013.18	1559.43
ENSMFAG00000037768	FTL	17464.9	0.583837	0.118003	4.94764	7.51186e-07	0.000242437	14987.1	15930.8	12107.8	12155.4	12488.3	16709.9	15318.4	13638.1	20421.9	21335.9	27517	21396.1	15295	23205.9	19465.6
ENSMFAG00000037787	NTN1	41.7542	0.812033	0.320923	2.53031	0.0113963	0.121894	24.6796	22.7234	31.2032	48.4617	29.5656	28.7861	27.1422	33.227	136.411	43.5668	33.0722	33.4254	35.2228	62.3589	36.4668
ENSMFAG00000037884	CADPS	8.71542	1.52775	0.493792	3.09391	0.00197535	NA	1.89843	7.57446	4.58871	2.55062	1.28546	3.89001	9.04742	6.43104	11.9194	11.8819	16.5361	22.9203	2.07193	18.5391	9.59652
ENSMFAG00000037904	FGGY	80.4105	0.839436	0.217983	3.85092	0.000117675	0.00905185	56.9528	50.4964	54.1467	56.1135	55.2749	101.918	61.0701	33.227	101.977	114.858	127.937	113.646	59.0499	126.403	93.0863
ENSMFAG00000037982	PPP1R1A	48.9652	0.6653	0.296887	2.24092	0.0250313	0.175898	37.9686	20.1986	28.45	43.3605	32.1366	42.0121	66.7247	36.4425	132.437	35.6456	51.349	52.5256	42.4745	65.7296	47.023
ENSMFAG00000037988	PDIA4	824.899	0.532136	0.126018	4.2227	2.41396e-05	0.0033809	478.404	801.21	821.379	653.808	620.879	579.612	744.15	762.078	1209.15	912.263	898.172	875.746	861.922	1028.08	1126.63
ENSMFAG00000038011	SRXN1	189.104	1.04854	0.179013	5.85734	4.70336e-09	3.57426e-06	116.753	135.499	105.54	170.891	129.832	90.2483	89.3432	171.494	353.608	176.908	252.393	218.698	274.53	297.469	253.348
ENSMFAG00000038066	FCGR2B	664.356	0.512443	0.168623	3.03899	0.00237375	0.0566571	501.185	626.155	538.714	381.742	629.877	686.198	478.382	592.727	444.99	631.059	1002.61	966.472	782.152	790.441	912.629
ENSMFAG00000038084	PIFO	269.442	1.43455	0.73026	1.96444	0.0494793	0.241317	50.3083	53.0212	318.456	312.025	190.249	52.9042	100.653	123.262	1476.68	154.464	70.4961	74.4909	148.143	850.272	66.216
ENSMFAG00000038160	PTGES	47.8056	0.651476	0.306652	2.12448	0.0336302	0.202053	44.6131	35.3475	12.8484	32.3078	19.2819	44.3461	71.2484	41.8017	90.0575	47.5275	35.6832	75.4459	49.7263	70.7857	46.0633
ENSMFAG00000038251	AVP	3.28968	2.15444	0.870224	2.47573	0.0132962	NA	0	1.68321	0.917741	0.850205	1.28546	0	2.26185	3.21552	14.5681	7.92124	1.74064	1.91002	0	10.1122	2.87896
ENSMFAG00000038293	FAM212B	16.475	0.755857	0.347631	2.17431	0.0296821	0.191758	18.0351	14.3073	12.8484	15.3037	3.85639	5.44602	21.4876	8.57472	26.4875	11.8819	21.758	25.7853	12.4316	27.8087	21.1123
ENSMFAG00000038350	ENSMFAG00000038350	47.8377	2.20579	0.894514	2.46591	0.0136667	0.133837	2.84764	5.04964	32.121	44.2107	33.422	3.89001	10.1783	10.7184	373.474	25.0839	3.48129	14.3252	34.1868	118.819	5.75791
ENSMFAG00000038365	PRR29	43.3068	1.02676	0.448344	2.29011	0.0220147	0.166665	27.5272	13.4657	35.7919	51.8625	21.8529	29.5641	24.8804	27.8678	165.547	25.0839	20.8877	21.9653	40.4026	111.235	31.6685
ENSMFAG00000038376	SLC27A2	56.873	1.84947	0.759174	2.43616	0.0148441	0.138191	10.4414	9.25767	55.9822	54.4131	28.2802	12.448	21.4876	12.8621	358.905	47.5275	6.09225	10.5051	50.7622	155.897	18.2334
ENSMFAG00000038396	CNTN2	1.29565	2.566	1.22846	2.08879	0.0367267	NA	0	0	0	0	2.57093	0	1.13093	0	6.62187	0	0.870322	0.955012	1.03596	3.37075	2.87896
ENSMFAG00000038424	NLRP3	79.2362	0.598566	0.215893	2.77251	0.00556257	0.0845429	46.5115	69.8534	40.3806	55.2633	100.266	56.7942	72.3793	71.8132	68.8675	109.577	127.937	67.8058	125.352	102.808	72.9336
ENSMFAG00000038475	WIF1	68.3731	1.33216	0.439222	3.03299	0.00242144	0.056971	28.4764	23.565	22.0258	132.632	26.9947	29.5641	28.2732	27.8678	160.249	75.2518	46.1271	104.096	160.574	133.987	25.9106
ENSMFAG00000038477	ITIH4	15.904	0.834783	0.379479	2.19981	0.0278203	0.185459	18.9843	10.0993	8.25967	17.8543	6.42731	9.33603	13.5711	7.50288	27.8119	44.8871	15.6658	11.4601	12.4316	22.7526	11.5158
ENSMFAG00000038485	GCNT3	4.46298	2.01275	0.96294	2.09021	0.0365988	NA	0	0	6.42419	5.10123	0	0	0	3.21552	2.64875	1.32021	6.96258	2.86504	7.25174	24.4379	6.71757
ENSMFAG00000038526	KRT23	35.9483	1.38423	0.602616	2.29704	0.0216166	0.165734	13.289	4.20803	33.0387	52.7127	14.1401	7.00202	13.5711	25.7241	194.683	38.286	14.7955	34.3804	15.5395	68.2577	9.59652
ENSMFAG00000038552	MYBPC1	4.18491	4.0449	1.62443	2.49004	0.0127728	NA	0	0	0.917741	0	0	0	2.26185	1.07184	0	0	0	19.1002	1.03596	0	38.3861
ENSMFAG00000038590	FBXO27	76.76	0.520167	0.160694	3.237	0.00120795	0.0388164	63.5973	64.8037	72.5016	63.7654	64.2731	71.5762	62.201	47.1609	119.194	71.2912	70.4961	84.041	88.0569	123.032	85.409
ENSMFAG00000038610	TSPAN33	132.37	0.701976	0.168578	4.16411	3.12576e-05	0.00386479	74.0387	93.4184	115.635	110.527	114.406	106.586	97.2597	109.328	141.708	121.459	142.733	150.892	141.927	226.683	238.953
ENSMFAG00000038635	WDR90	559.142	0.743929	0.376058	1.97823	0.0479032	0.23793	304.698	358.524	647.925	562.836	498.76	301.087	375.468	351.563	2369.31	407.944	328.111	405.88	512.802	658.982	303.25
ENSMFAG00000038656	ENSMFAG00000038656	17.0442	1.1092	0.394757	2.80984	0.00495658	0.0800712	11.3906	13.4657	15.6016	11.0527	23.1383	3.89001	7.91649	3.21552	9.27062	17.1627	26.1097	26.7403	17.6114	34.5502	34.5475
ENSMFAG00000038672	TCN1	5.3172	3.93954	1.50738	2.6135	0.00896205	NA	1.89843	0	0	1.70041	0	0.778003	0	1.07184	0	1.32021	0	0	56.978	16.0111	0
ENSMFAG00000038677	P2RX1	96.3898	0.915861	0.261033	3.5086	0.000450477	0.0219993	80.6832	61.4373	54.1467	88.4214	46.2767	76.2443	63.3319	75.0288	55.6237	102.976	223.673	102.186	203.049	91.8529	120.916
ENSMFAG00000038690	ENSMFAG00000038690	326.773	1.97262	0.9108	2.16581	0.0303257	0.193891	17.0859	31.9811	320.292	232.956	286.658	29.5641	130.057	56.8075	2767.94	198.031	48.738	63.0308	300.429	396.906	21.1123
ENSMFAG00000038760	STPG1	60.699	1.05411	0.523658	2.01297	0.0441174	0.22909	14.2382	23.565	63.3242	64.6156	56.5604	30.3421	36.1897	34.2989	246.334	25.0839	26.1097	35.3354	32.1149	195.503	26.8703
ENSMFAG00000038781	KLHDC7A	18.3308	1.43839	0.587592	2.44794	0.0143676	0.1362	3.79686	4.20803	15.6016	22.9555	8.99824	16.3381	9.04742	0	79.4625	11.8819	9.57354	18.1452	12.4316	40.449	22.072
ENSMFAG00000038784	CCL28	5.6556	1.94462	0.818249	2.37657	0.0174746	NA	0.949214	3.36643	3.67097	4.25103	1.28546	2.33401	3.39278	0	21.19	2.64041	1.74064	7.64009	0	29.4941	2.87896
ENSMFAG00000038845	SLC47A2	39.6448	1.98914	0.830339	2.39557	0.0165944	0.145603	9.49214	10.9409	33.9564	43.3605	16.711	3.89001	5.65464	8.57472	319.174	18.4829	10.4439	4.77506	43.5105	58.9881	6.71757
ENSMFAG00000038908	CSMD1	11.8783	2.78184	0.790509	3.51904	0.000433104	0.0212909	0	0.841607	4.58871	9.35226	3.85639	0	5.65464	1.07184	91.3818	11.8819	7.8329	9.55012	4.14385	19.3818	8.63687
ENSMFAG00000038912	APOC1B	909.566	0.762944	0.260596	2.92769	0.00341494	0.0665202	1038.44	903.886	760.808	338.382	673.583	889.257	499.87	385.862	1062.15	1270.04	2115.75	955.967	1009.03	645.499	1094.96
ENSMFAG00000038941	ENSMFAG00000038941	24.3973	1.61256	0.460607	3.50094	0.000463621	0.0224932	3.79686	10.0993	13.7661	11.0527	39.8493	16.3381	3.39278	2.14368	35.7581	35.6456	60.9225	21.9653	27.971	36.2356	47.023
ENSMFAG00000038995	FUT3	13.6789	2.82215	1.34827	2.09317	0.0363342	0.210546	0	0	4.58871	3.40082	19.2819	1.55601	0	0	137.735	5.28083	0.870322	6.68508	2.07193	22.7526	0.959652
ENSMFAG00000039008	RUNDC3A	12.8566	1.85248	0.760196	2.43685	0.0148158	0.138163	0.949214	3.36643	9.17741	12.7531	8.99824	2.33401	1.13093	7.50288	88.7331	3.96062	5.22193	6.68508	7.25174	32.8648	1.9193
ENSMFAG00000039037	CCDC151	164.486	1.58535	0.737802	2.14874	0.0316548	0.197873	30.3748	31.1395	140.414	154.737	82.2696	42.0121	82.5577	116.831	1062.15	58.0891	75.718	30.5604	82.8771	444.939	32.6282
ENSMFAG00000039078	C22orf23	48.0666	0.73534	0.349593	2.10342	0.0354292	0.208145	29.4256	45.4468	44.9693	39.1094	34.7075	31.8981	36.1897	31.0833	148.33	34.3254	38.2942	42.9755	31.0789	105.336	27.8299
ENSMFAG00000039079	KRT27	65.0915	0.880895	0.340936	2.58376	0.00977311	0.111835	73.0895	23.565	28.45	21.2551	56.5604	53.6822	42.9752	75.0288	23.8387	129.38	75.718	125.107	93.2367	62.3589	92.1266
ENSMFAG00000039118	ALPL	133.684	1.16397	0.382505	3.043	0.00234229	0.0562679	90.1753	17.6737	166.111	104.575	86.126	79.3563	55.4154	77.1724	295.335	303.648	95.7354	59.2107	261.063	194.661	118.997
ENSMFAG00000039134	ESPN	24.176	1.79813	0.81678	2.20148	0.0277018	0.185102	8.54293	3.36643	22.9435	28.907	7.71278	2.33401	10.1783	5.3592	184.088	21.1233	3.48129	11.4601	9.32367	43.8197	0
ENSMFAG00000039170	ENSMFAG00000039170	72.6915	1.26958	0.326085	3.8934	9.88472e-05	0.00810766	30.3748	75.7446	54.1467	52.7127	24.4238	21.7841	71.2484	20.365	99.3281	40.9264	104.439	131.792	91.1648	163.481	108.441
ENSMFAG00000039217	SLC29A4	15.7974	0.825736	0.411549	2.00641	0.0448123	0.230681	11.3906	9.25767	9.17741	15.3037	12.8546	7.00202	7.91649	19.2931	54.2994	25.0839	11.3142	9.55012	15.5395	19.3818	9.59652
ENSMFAG00000039221	ENSMFAG00000039221	62.6947	1.1352	0.562685	2.01748	0.0436459	0.227917	15.1874	15.9905	78.008	67.1662	57.8458	16.3381	27.1422	43.9454	312.552	39.6062	29.5909	54.4357	41.4385	130.617	10.5562
ENSMFAG00000039261	ENSMFAG00000039261	46.7	1.93613	0.385331	5.02458	5.04535e-07	0.000170235	14.2382	24.4066	20.1903	19.5547	24.4238	14.004	33.9278	10.7184	43.7044	161.065	104.439	46.7956	21.7552	117.134	44.144
ENSMFAG00000039265	FCRL6	25.6427	0.912616	0.418527	2.18055	0.029217	0.189911	8.54293	9.25767	6.42419	14.4535	53.9894	20.2281	12.4402	21.4368	18.5412	29.0446	32.2019	21.0103	51.7982	28.6514	56.6195
ENSMFAG00000039284	SPIRE2	106.676	0.675357	0.208548	3.23838	0.00120213	0.0387973	93.9722	53.8628	60.5709	62.9152	102.837	78.5783	109.7	106.112	164.222	170.307	145.344	112.691	95.3086	159.268	84.4494
ENSMFAG00000039306	2020-09-03	10.2914	0.988505	0.497891	1.98538	0.0471017	0.235974	2.84764	8.41607	3.67097	6.80164	3.85639	17.1161	10.1783	3.21552	21.19	2.64041	15.6658	20.0552	8.28771	22.7526	7.67722
ENSMFAG00000039339	SMKR1	13.006	1.39113	0.562181	2.47453	0.0133413	0.132195	5.69528	0.841607	11.9306	15.3037	11.5692	7.00202	3.39278	3.21552	49.0019	18.4829	13.0548	4.77506	9.32367	32.8648	8.63687
ENSMFAG00000039354	GNG3	14.5091	0.828592	0.300674	2.75578	0.00585527	0.0867739	13.289	13.4657	12.8484	9.35226	2.57093	10.114	12.4402	10.7184	22.5144	14.5223	19.1471	18.1452	14.5035	28.6514	15.3544
ENSMFAG00000039359	PLK3	281.756	0.598271	0.260067	2.30045	0.0214226	0.165559	129.093	194.411	140.414	255.062	444.77	238.847	214.876	201.506	523.128	293.086	464.752	189.092	393.666	300.839	242.792
ENSMFAG00000039371	ENSMFAG00000039371	4.89896	1.29997	0.661517	1.96514	0.0493977	NA	2.84764	1.68321	5.50645	2.55062	6.42731	3.11201	0	1.07184	22.5144	1.32021	4.35161	6.68508	2.07193	7.58419	5.75791
ENSMFAG00000039376	ENSMFAG00000039376	108.003	0.508491	0.197934	2.569	0.0101993	0.114712	91.1245	63.1205	67.9129	89.2716	129.832	76.2443	110.831	96.4656	108.599	96.3751	139.252	180.497	84.949	120.504	165.06
ENSMFAG00000039389	B4GALNT4	30.1019	0.829524	0.350855	2.36429	0.0180645	0.151946	22.7811	40.3971	22.9435	22.1053	5.14185	23.3401	19.2258	19.2931	66.2187	42.2466	20.0174	59.2107	21.7552	43.8197	23.0317
ENSMFAG00000039402	HSH2D	108.008	0.734339	0.245496	2.99125	0.00277837	0.0602389	53.156	94.26	124.813	79.9193	88.6969	73.1322	53.1536	92.1782	239.712	81.8529	161.01	99.3212	108.776	169.38	100.763
ENSMFAG00000039427	ADA2	278.46	0.584725	0.188978	3.09414	0.00197382	0.0512434	205.979	274.364	204.656	121.579	240.382	278.525	253.328	228.302	361.554	275.923	382.071	518.571	263.135	321.907	246.631
ENSMFAG00000039522	EYA2	162.014	0.672231	0.33926	1.98146	0.0475398	0.237133	135.738	79.111	175.289	186.195	114.406	71.5762	122.14	129.693	531.074	114.858	100.087	135.612	171.97	257.862	104.602
ENSMFAG00000039539	CLHC1	30.0763	0.826051	0.408482	2.02225	0.0431509	0.226441	8.54293	21.8818	33.0387	39.1094	17.9965	21.0061	20.3567	13.9339	104.626	18.4829	29.5909	14.3252	39.3666	42.9771	25.9106
ENSMFAG00000039543	CPAMD8	146.52	0.870016	0.211071	4.12192	3.75729e-05	0.00440044	139.534	66.4869	76.1725	153.887	163.254	76.2443	91.6051	79.3161	207.927	201.992	201.044	176.677	196.833	136.515	230.317
ENSMFAG00000039579	KRT24	2.85251	4.29596	1.91422	2.24423	0.0248174	NA	0	0	0	0	0	0	2.26185	0	34.4337	0	0	0	1.03596	5.05612	0
ENSMFAG00000039583	NPTX2	15.0896	1.49006	0.606241	2.45787	0.0139765	0.135265	7.59371	4.20803	3.67097	10.2025	12.8546	21.0061	5.65464	0	11.9194	36.9658	35.6832	41.0655	25.8991	6.7415	2.87896
ENSMFAG00000039584	RASSF9	79.5195	0.854958	0.251434	3.40033	0.000673055	0.0279111	45.5623	47.9716	78.008	58.6642	77.1278	70.7982	49.7608	33.227	145.681	85.8135	59.1819	117.466	167.826	67.415	88.288
ENSMFAG00000039586	GPX2	54.3743	1.66863	0.63696	2.61968	0.00880117	0.105327	10.4414	17.6737	51.3935	43.3605	42.4203	14.004	19.2258	17.1494	267.524	23.7637	23.4987	18.1452	36.2587	224.998	5.75791
ENSMFAG00000039628	CXCL1	24.1972	1.98953	0.484793	4.10387	4.06288e-05	0.00456391	4.74607	3.36643	11.9306	17.0041	28.2802	3.11201	12.4402	1.07184	43.7044	71.2912	38.2942	21.9653	51.7982	26.1233	27.8299
ENSMFAG00000039671	ENSMFAG00000039671	6.2708	1.42055	0.474911	2.99119	0.00277896	NA	1.89843	1.68321	4.58871	5.10123	2.57093	1.55601	6.78556	4.28736	13.2437	6.60104	13.0548	6.68508	4.14385	8.42687	13.4351
ENSMFAG00000039681	FAT2	25.5282	1.69395	0.80479	2.10484	0.0353056	0.207796	4.74607	5.89125	21.1081	35.7086	15.4256	2.33401	10.1783	4.28736	197.332	5.28083	3.48129	6.68508	9.32367	57.3027	3.83861
ENSMFAG00000039686	SLC16A6	41.0708	0.781117	0.293239	2.66375	0.00772748	0.0993572	22.7811	28.6146	31.2032	30.6074	43.7057	28.0081	33.9278	27.8678	26.4875	58.0891	63.5335	39.1555	107.74	24.4379	49.9019
ENSMFAG00000039755	TRPV6	5.10883	2.68996	0.930629	2.89047	0.00384666	NA	1.89843	0.841607	3.67097	1.70041	1.28546	0	1.13093	1.07184	14.5681	3.96062	0.870322	0	2.07193	38.7636	4.79826
ENSMFAG00000039780	C9orf84	19.0334	1.70259	0.471312	3.61246	0.000303311	0.0169284	3.79686	16.8321	15.6016	11.0527	6.42731	8.55803	5.65464	5.3592	37.0825	54.1285	2.61097	41.0655	31.0789	19.3818	26.8703
ENSMFAG00000039784	CYP26B1	101.213	0.909598	0.402736	2.25855	0.0239115	0.171908	62.6481	31.9811	77.0903	16.1539	105.408	38.9001	125.533	117.902	66.2187	146.543	54.8303	150.892	123.28	112.92	287.896
ENSMFAG00000039833	TNNI2	130.229	1.03111	0.317403	3.24858	0.00115982	0.0384347	64.5465	105.201	101.869	89.2716	96.4097	57.5722	113.093	71.8132	468.829	170.307	149.695	89.7711	139.855	158.425	76.7722
ENSMFAG00000039840	SLC6A7	2.7954	1.69801	0.811716	2.09188	0.0364492	NA	1.89843	0	4.58871	0	1.28546	0	2.26185	1.07184	1.32437	7.92124	5.22193	4.77506	7.25174	3.37075	0.959652
ENSMFAG00000039852	ENSMFAG00000039852	25.4718	1.90046	0.519175	3.66054	0.000251681	0.0151274	0	19.357	14.6839	3.40082	5.14185	4.66802	18.0948	24.6523	26.4875	23.7637	47.8677	72.5809	25.8991	65.7296	29.7492
ENSMFAG00000039876	ENSMFAG00000039876	1.36918	3.16329	1.29573	2.44131	0.0146342	NA	0	0	0	0.850205	0	0	0	1.07184	5.2975	2.64041	1.74064	0	7.25174	1.68537	0
ENSMFAG00000039947	OXT	11.1443	2.04093	1.00272	2.03539	0.0418117	0.223689	0	0	12.8484	11.0527	5.14185	0.778003	2.26185	4.28736	34.4337	6.60104	1.74064	3.82005	4.14385	80.0553	0
ENSMFAG00000039951	DNASE2B	79.4031	1.25425	0.492987	2.54419	0.0109533	0.119263	23.7303	62.2789	15.6016	17.0041	55.2749	95.6943	73.5103	42.8736	66.2187	118.819	272.411	149.937	127.424	60.6735	9.59652
ENSMFAG00000040010	RHBG	7.15113	2.72941	1.25415	2.17631	0.0295323	NA	0	0	3.67097	8.50205	1.28546	0	0	2.14368	68.8675	0	2.61097	1.91002	3.10789	15.1684	0
ENSMFAG00000040027	ADGRF3	380.004	0.663061	0.332099	1.99658	0.0458713	0.233461	143.331	279.413	334.976	672.512	308.511	342.321	220.531	86.819	725.757	376.259	552.654	306.559	317.005	332.862	700.546
ENSMFAG00000040059	SCGB3A1	8334.23	2.13749	1.07658	1.98545	0.0470944	0.235974	223.065	402.288	8498.29	8729.06	2801.02	518.928	2912.14	1691.36	32667	3017.99	716.275	737.269	4707.42	57355.8	35.5071
ENSMFAG00000040076	KIF6	17.9525	1.48286	0.638261	2.32328	0.0201642	0.160428	9.49214	4.20803	15.6016	12.7531	17.9965	7.00202	4.52371	6.43104	104.626	15.8425	11.3142	3.82005	6.21578	44.6624	4.79826
ENSMFAG00000040082	KIAA0556	367.445	0.54958	0.269908	2.03618	0.0417324	0.223689	251.542	291.196	309.279	357.086	384.353	207.727	304.219	310.833	1001.23	275.923	279.373	309.424	347.048	618.533	263.904
ENSMFAG00000040083	PLCH2	47.9288	2.01583	1.01506	1.98591	0.0470429	0.235974	1.89843	5.89125	48.6403	39.9596	28.2802	11.67	9.04742	12.8621	419.827	14.5223	7.8329	8.59511	29.007	80.898	0
ENSMFAG00000040084	TRIM47	102.588	0.599342	0.155934	3.84357	0.000121257	0.00918457	55.0544	108.567	83.5145	90.1218	61.7022	77.0223	105.176	79.3161	152.303	113.538	114.012	109.826	113.956	136.515	138.19
ENSMFAG00000040100	ENSMFAG00000040100	19.4936	1.52549	0.572655	2.66389	0.00772418	0.0993572	6.6445	0.841607	11.0129	8.50205	11.5692	7.00202	35.0587	3.21552	21.19	19.8031	37.4238	12.4152	14.5035	16.8537	86.3687
ENSMFAG00000040115	ECM1	177.086	1.04781	0.292423	3.5832	0.000339409	0.0182168	122.449	85.8439	103.705	75.6683	86.126	77.8003	251.066	144.698	209.251	180.868	484.769	210.103	133.639	214.885	275.42
ENSMFAG00000040134	BHLHE40	997.745	0.509997	0.251323	2.02925	0.0424327	0.224694	352.158	764.179	553.398	779.638	1302.17	1249.47	962.419	700.983	915.143	1098.41	1803.31	832.77	1681.37	942.967	1027.79
ENSMFAG00000040214	CBARP	11.9027	0.711696	0.339677	2.09522	0.0361518	0.209816	5.69528	14.3073	8.25967	6.80164	6.42731	8.55803	76.903	11.7902	14.5681	17.1627	23.4987	12.4152	18.6473	7.58419	11.5158
ENSMFAG00000040243	ENSMFAG00000040243	38.8626	2.30002	0.531704	4.32575	1.52016e-05	0.00248003	10.4414	10.0993	6.42419	17.0041	2.57093	11.67	3.39278	48.2328	45.0287	76.572	35.6832	56.3457	16.5754	165.167	77.7318
ENSMFAG00000040296	TSPAN11	80.9974	0.991955	0.368382	2.69273	0.00708691	0.0955607	58.8513	31.1395	75.2548	96.0732	65.5586	26.4521	52.0226	37.5144	290.038	66.0104	59.1819	75.4459	82.8771	139.043	59.4984
ENSMFAG00000040306	PADI2	594.277	0.863508	0.367431	2.35012	0.0187671	0.154446	467.013	549.569	290.006	726.926	519.327	560.162	131.188	194.003	1174.72	493.758	225.413	565.367	779.045	672.465	1565.19
ENSMFAG00000040329	CTH	13.2504	0.806803	0.388959	2.07426	0.0380552	0.214898	9.49214	9.25767	14.6839	2.55062	15.4256	5.44602	4.52371	18.2213	7.94625	14.5223	13.9252	20.0552	19.6833	21.9099	21.1123
ENSMFAG00000040336	CRACR2B	287.567	1.08416	0.493244	2.19802	0.0279479	0.185893	199.335	163.272	245.037	319.677	165.825	109.698	179.817	127.549	1214.45	301.007	149.695	106.961	141.927	680.049	209.204
ENSMFAG00000040512	SMTN	429.631	0.556921	0.200445	2.77843	0.0054623	0.084196	328.428	357.683	394.629	384.293	401.064	267.633	426.359	256.17	976.064	483.196	414.273	333.299	425.781	460.107	535.486
ENSMFAG00000040515	CSF1	348.981	0.561583	0.189214	2.96797	0.00299771	0.0623347	268.628	363.574	214.752	333.28	300.798	242.737	376.599	185.428	297.984	347.215	445.605	340.939	447.536	403.647	665.999
ENSMFAG00000040564	BPIFB2	3.24365	3.44848	1.56067	2.20961	0.0271323	NA	0	0	2.75322	1.70041	0	0	0	0	25.1631	0	0	0.955012	2.07193	16.0111	0
ENSMFAG00000040601	CD5	35.4715	0.962812	0.278956	3.45149	0.000557505	0.0247806	16.1366	17.6737	18.3548	21.2551	26.9947	27.2301	35.0587	35.3707	35.7581	31.685	26.98	42.0205	51.7982	69.9431	75.8125
ENSMFAG00000040605	SLPI	1142.66	1.82725	0.61649	2.96395	0.00303717	0.0625379	491.693	347.584	863.595	592.593	330.364	342.321	808.613	398.724	3117.58	690.469	614.447	448.856	590.499	7148.52	354.112
ENSMFAG00000040629	ENSMFAG00000040629	48.7098	0.703057	0.262772	2.67554	0.00746084	0.0977052	56.0036	47.9716	34.8742	32.3078	17.9965	26.4521	48.6299	37.5144	47.6775	51.4881	113.142	61.1208	55.942	57.3027	42.2247
ENSMFAG00000040664	SIX2	56.595	1.83647	0.916964	2.00277	0.045202	0.231403	3.79686	9.25767	39.4629	62.9152	50.1331	6.22402	15.833	18.2213	337.715	15.8425	6.09225	12.4152	27.971	240.166	2.87896
ENSMFAG00000040717	ENSMFAG00000040717	7.69473	2.21071	0.987985	2.2376	0.0252473	NA	0	3.36643	1.83548	0	2.57093	0.778003	13.5711	1.07184	19.8656	0	2.61097	45.8406	2.07193	1.68537	20.1527
ENSMFAG00000040741	CFAP57	79.1813	1.20934	0.545842	2.21554	0.0267228	0.18197	20.8827	21.8818	81.679	90.1218	86.126	17.1161	38.4515	36.4425	413.205	48.8477	39.1645	74.4909	56.978	144.1	18.2334
ENSMFAG00000040755	SCD	3904.98	0.645701	0.252403	2.55822	0.0105209	0.11665	3412.42	3806.59	2332.9	2357.62	1690.38	3571.03	5137.8	2417	3157.31	6842.64	7187.99	6449.19	3778.16	2833.12	3600.61
ENSMFAG00000040856	VDR	61.8714	0.648075	0.301923	2.14649	0.0318338	0.198165	34.1717	41.2387	22.0258	51.8625	39.8493	53.6822	124.402	24.6523	71.5162	83.1731	76.5883	87.8611	87.0209	65.7296	64.2967
ENSMFAG00000040926	NEURL3	24.8533	0.751059	0.328984	2.28297	0.0224324	0.167627	34.1717	15.1489	11.9306	8.50205	30.8511	17.1161	18.0948	16.0776	29.1362	15.8425	32.2019	21.9653	47.6543	26.1233	47.9826
ENSMFAG00000040950	ENPP3	49.98	1.21811	0.568534	2.14254	0.0321501	0.198379	23.7303	3.36643	43.1338	69.7168	39.8493	15.5601	19.2258	32.1552	239.712	25.0839	65.2741	16.2352	42.4745	96.9091	17.2737
ENSMFAG00000040956	ENSMFAG00000040956	6.47099	2.85455	1.23953	2.30293	0.0212825	NA	0	0	3.67097	2.55062	5.14185	0	0	2.14368	0	0	12.1845	3.82005	0	38.7636	28.7896
ENSMFAG00000041026	ENSMFAG00000041026	1.95753	1.73423	0.874476	1.98316	0.0473495	NA	0	0	1.83548	0.850205	0	2.33401	2.26185	0	7.94625	1.32021	1.74064	1.91002	2.07193	4.21344	2.87896
ENSMFAG00000041040	IRF1	614.182	0.561929	0.203567	2.76041	0.00577289	0.0862216	281.917	503.281	445.105	451.459	771.278	535.266	497.608	536.992	513.857	537.324	659.704	582.557	836.023	1113.19	947.177
ENSMFAG00000041045	RGS16	113.164	0.748618	0.20989	3.56672	0.000361476	0.01903	74.0387	69.8534	67.9129	107.126	98.9806	83.2463	74.6412	112.543	70.1918	172.947	210.618	126.062	182.33	128.931	118.037
ENSMFAG00000041053	ENSMFAG00000041053	96.5397	0.505611	0.248841	2.03186	0.0421675	0.224139	91.1245	74.903	91.7741	75.6683	43.7057	90.2483	91.6051	85.7472	210.576	68.6508	110.531	117.466	82.8771	150.841	62.3774
ENSMFAG00000041084	SLC31A1	446.948	0.931952	0.359441	2.59279	0.0095202	0.109819	207.878	265.106	470.801	454.01	370.213	202.281	272.553	267.96	1725.66	364.377	316.797	338.074	330.472	822.463	295.573
ENSMFAG00000041119	SLC44A4	724.899	1.12507	0.558034	2.01613	0.043786	0.228327	259.135	277.73	758.054	783.039	735.285	245.071	295.172	384.79	3500.32	563.729	318.538	339.029	619.506	1524.42	269.662
ENSMFAG00000041179	DZANK1	117.611	0.883402	0.428296	2.0626	0.0391511	0.218182	49.3591	51.338	145.921	107.126	93.8388	62.2402	88.2123	76.1006	532.399	89.7741	73.107	49.6606	92.2008	176.122	76.7722
ENSMFAG00000041236	DYRK3	39.7716	0.626828	0.293868	2.13303	0.0329225	0.200997	13.289	18.5153	24.779	18.7045	46.2767	52.1262	41.8443	38.5862	56.9481	63.37	62.6632	35.3354	41.4385	47.1905	35.5071
ENSMFAG00000041288	COTL1	751.752	0.561266	0.1886	2.97596	0.00292076	0.0617688	467.013	513.38	446.022	434.455	716.003	620.068	918.313	809.239	909.845	811.928	1155.79	860.466	564.6	965.72	1083.45
ENSMFAG00000041298	ENSMFAG00000041298	4.30221	2.73602	1.01216	2.70316	0.00686842	NA	2.84764	0	0.917741	0.850205	0	1.55601	2.26185	1.07184	2.64875	3.96062	0.870322	0	5.17982	40.449	1.9193
ENSMFAG00000041299	ENSMFAG00000041299	1647.88	0.521964	0.205682	2.53772	0.0111577	0.119861	1406.74	1413.06	1154.52	1146.93	714.717	2490.39	1456.63	1170.45	1471.38	1942.03	2229.76	2226.13	1477.28	2517.11	1901.07
ENSMFAG00000041312	SLC7A6OS	14.3049	0.671435	0.332973	2.01649	0.0437492	0.228215	12.3398	14.3073	8.25967	12.7531	10.2837	16.3381	3.39278	10.7184	31.785	17.1627	20.0174	20.0552	10.3596	14.3257	12.4755
ENSMFAG00000041363	ATP2C2	168.415	1.13156	0.558844	2.02482	0.042886	0.225695	32.2733	115.3	235.86	112.227	98.9806	45.9022	143.628	81.4598	799.922	159.745	117.493	92.6361	127.424	313.48	49.9019
ENSMFAG00000041367	ENSMFAG00000041367	170.257	0.987098	0.438249	2.25237	0.0242989	0.173017	84.48	90.0519	158.769	152.187	151.685	59.1282	111.962	125.405	752.245	97.6954	88.7728	119.376	133.639	363.198	65.2563
ENSMFAG00000041387	SIGLEC1	352.932	0.738116	0.289041	2.55367	0.0106594	0.117483	268.628	360.208	176.206	193.847	298.227	288.639	348.326	218.655	323.147	642.941	880.766	266.448	207.193	240.166	580.59
ENSMFAG00000041422	CCL19	62.1172	0.839006	0.322917	2.59821	0.00937107	0.10886	39.867	36.1891	36.7097	40.8099	70.7005	33.4541	66.7247	39.6581	115.221	54.1285	127.937	26.7403	120.172	37.0782	86.3687
ENSMFAG00000041448	ENSMFAG00000041448	89.447	1.01317	0.499617	2.02789	0.0425711	0.22482	32.2733	45.4468	91.7741	100.324	79.6987	37.3441	44.1062	53.592	419.827	75.2518	36.5535	34.3804	70.4455	193.818	26.8703
ENSMFAG00000041497	C20H16orf46	38.2865	0.755611	0.327415	2.30781	0.0210096	0.163903	26.578	22.7234	39.4629	33.158	33.422	15.5601	18.0948	42.8736	96.6793	27.7244	40.0348	27.6953	46.6184	75.8419	27.8299
ENSMFAG00000041499	ST6GALNAC1	166.902	1.89239	0.888748	2.12927	0.0332316	0.201124	9.49214	18.5153	177.124	165.79	111.835	7.78003	42.9752	55.7357	989.308	110.897	28.7206	34.3804	132.603	605.892	12.4755
ENSMFAG00000041535	ENSMFAG00000041535	12.3164	0.879222	0.425414	2.06674	0.0387582	0.216888	17.0859	5.89125	8.25967	10.2025	11.5692	6.22402	6.78556	4.28736	35.7581	17.1627	4.35161	14.3252	9.32367	14.3257	19.193
ENSMFAG00000041565	IFT172	683.754	0.50944	0.252826	2.01498	0.0439067	0.22849	637.872	462.042	644.255	653.808	636.304	464.468	564.333	502.693	1876.64	798.726	446.475	551.042	601.895	889.878	525.889
ENSMFAG00000041572	DTX4	307.395	0.86473	0.236206	3.66092	0.000251311	0.0151274	241.1	102.676	357.001	204.899	181.25	309.645	240.887	139.339	541.669	351.175	432.55	346.669	446.5	244.379	471.189
ENSMFAG00000041603	AKR7A2	355.04	0.624023	0.158669	3.93287	8.39374e-05	0.00748275	306.596	278.572	231.271	318.827	266.091	238.069	355.111	274.391	531.074	322.131	369.017	441.215	304.573	626.117	462.552
ENSMFAG00000041624	SLCO4A1	33.9796	1.09218	0.439676	2.48406	0.0129892	0.130208	6.6445	14.3073	18.3548	39.1094	37.2784	14.004	24.8804	23.5805	27.8119	63.37	14.7955	36.2904	116.028	18.5391	54.7002
ENSMFAG00000041629	ENSMFAG00000041629	2.87293	2.65483	1.05499	2.51645	0.0118544	NA	2.84764	0	0	0	0	31.8981	2.26185	0	3.97312	2.64041	5.22193	1.91002	4.14385	18.5391	0
ENSMFAG00000041646	CD52	1189.06	0.707	0.229352	3.0826	0.00205203	0.052076	522.068	948.491	677.293	585.791	862.546	1668.82	1109.44	971.087	886.006	1260.8	2117.49	1493.64	1388.19	1736.78	1607.42
ENSMFAG00000041648	DCSTAMP	5.20362	2.60873	0.851502	3.06368	0.00218632	NA	1.89843	0	1.83548	0	7.71278	1.55601	0	0	3.97312	1.32021	13.0548	4.77506	5.17982	11.7976	24.951
ENSMFAG00000041683	ALDH1A3	445.515	1.08057	0.317756	3.40062	0.000672341	0.0279111	319.885	206.194	277.158	291.62	150.399	315.869	591.475	191.859	729.73	414.545	499.565	891.981	263.135	345.502	1193.81
ENSMFAG00000041728	PPP1R1B	83.8302	1.22628	0.304891	4.02202	5.77012e-05	0.00578805	58.8513	7.57446	35.7919	82.4699	61.7022	43.5681	62.201	61.0949	150.979	116.178	118.364	85.9511	138.819	133.145	100.763
ENSMFAG00000041750	MLANA	87.7162	1.51951	0.259515	5.8552	4.76447e-09	3.57426e-06	36.0701	46.2884	36.7097	35.7086	59.1313	62.2402	54.2845	46.0891	79.4625	59.4093	149.695	102.186	142.963	217.413	188.092
ENSMFAG00000041763	OLFML3	297.761	0.544259	0.206649	2.63373	0.00844517	0.103189	234.456	217.976	268.898	182.794	233.954	162.603	420.705	243.308	419.827	244.238	473.455	293.189	248.631	463.478	358.91
ENSMFAG00000041791	CALCA	15.388	1.63876	0.656892	2.49472	0.0126055	0.127916	5.69528	5.89125	1.83548	10.2025	0	12.448	2.26185	23.5805	15.8925	7.92124	84.4212	19.1002	19.6833	15.1684	6.71757
ENSMFAG00000041794	CD40LG	25.0252	0.864419	0.393335	2.19767	0.0279729	0.185893	10.4414	27.773	19.2726	29.7572	17.9965	17.1161	18.0948	4.28736	14.5681	31.685	35.6832	20.0552	16.5754	42.9771	69.095
ENSMFAG00000041799	JCHAIN	3401.23	1.53383	0.300428	5.1055	3.29929e-07	0.000121482	637.872	2863.15	2182.39	1338.22	2087.59	1778.51	1959.9	1590.61	1983.91	9034.18	7054.83	3609.94	3294.36	6735.6	4867.36
ENSMFAG00000041824	GALNS	288.936	0.514132	0.218481	2.35321	0.018612	0.154107	165.163	244.908	240.448	202.349	287.944	196.835	409.396	180.069	591.995	266.682	382.942	289.369	241.38	337.075	297.492
ENSMFAG00000041874	CCL8	7.62707	1.38319	0.596007	2.32076	0.0202998	NA	2.84764	14.3073	1.83548	2.55062	6.42731	1.55601	2.26185	3.21552	1.32437	11.8819	9.57354	5.73007	9.32367	18.5391	23.0317
ENSMFAG00000041887	SLC7A5	69.6961	0.773141	0.313976	2.46242	0.0138004	0.13479	18.0351	53.8628	47.7226	88.4214	51.4185	42.7901	88.2123	27.8678	170.844	77.8922	93.1245	71.6259	85.985	69.1004	58.5388
ENSMFAG00000041893	AGXT	14.5467	3.28598	0.850543	3.86338	0.000111827	0.00878402	0	0.841607	4.58871	1.70041	3.85639	0	10.1783	2.14368	84.76	30.3648	2.61097	2.86504	31.0789	41.2917	1.9193
ENSMFAG00000041952	CEP131	200.166	0.773886	0.380562	2.03354	0.0419984	0.223741	136.687	116.142	148.674	223.604	178.679	80.9123	193.389	124.333	774.759	97.6954	127.937	146.117	197.869	332.862	122.835
ENSMFAG00000041972	ENSMFAG00000041972	12.7462	2.30277	0.796664	2.89052	0.00384602	0.0698019	0	4.20803	0.917741	5.95144	2.57093	1.55601	15.833	5.3592	7.94625	2.64041	80.9399	15.2802	1.03596	14.3257	32.6282
ENSMFAG00000041993	HGD	168.496	0.729227	0.307862	2.36868	0.0178517	0.15143	147.128	115.3	196.397	87.5711	147.828	48.2362	79.1649	210.081	170.844	372.299	140.992	139.432	133.639	316.85	221.68
ENSMFAG00000042023	CRELD2	149.549	0.528246	0.20765	2.54392	0.0109617	0.119263	130.042	162.43	132.155	118.179	83.5551	70.0202	133.449	160.776	292.687	151.824	139.252	199.597	136.747	169.38	163.141
ENSMFAG00000042037	SLC52A3	3.32031	2.85533	0.991531	2.87972	0.00398029	NA	0	0	2.75322	1.70041	1.28546	0	1.13093	0	5.2975	5.28083	0.870322	0	16.5754	10.1122	4.79826
ENSMFAG00000042057	ANKUB1	16.0504	1.8462	0.925747	1.99428	0.0461216	0.234173	0	0.841607	22.9435	15.3037	10.2837	0.778003	5.65464	2.14368	109.923	14.5223	2.61097	1.91002	12.4316	40.449	0.959652
ENSMFAG00000042102	LDLR	1212.89	0.613439	0.215343	2.84866	0.00439042	0.0745716	841.953	1059.58	736.946	802.594	1321.46	973.281	704.568	1339.8	957.523	1791.52	1683.2	1786.83	1968.33	696.06	1529.69
ENSMFAG00000042110	ASB2	68.6902	0.5788	0.26124	2.21559	0.0267195	0.18197	44.6131	53.8628	41.2984	61.2148	78.4132	51.3482	59.9391	55.7357	165.547	67.3306	58.3116	40.1105	63.1938	107.864	81.5704
ENSMFAG00000042185	APOE	13807.7	0.593047	0.210114	2.8225	0.00476505	0.0779097	14753.6	8556.62	10566.9	7395.94	7334.85	9688.47	15259.6	15723.9	12914	18772	26099.2	17588.5	15151	10946.5	16364.9
ENSMFAG00000042230	ACSF2	418.774	0.626867	0.234713	2.67079	0.0075674	0.0984624	432.842	292.038	400.135	389.394	258.378	210.061	212.614	474.825	972.091	452.831	376.849	391.555	376.055	541.005	500.938
ENSMFAG00000042239	TPRX1	15.5812	1.4524	0.555599	2.61412	0.00894581	0.106078	8.54293	9.25767	22.0258	0	5.14185	8.55803	3.39278	11.7902	15.8925	35.6456	18.2768	6.68508	24.8631	53.0893	10.5562
ENSMFAG00000042291	RIIAD1	20.3093	1.52556	0.749228	2.03617	0.0417333	0.223689	2.84764	0.841607	16.5193	28.0568	15.4256	5.44602	3.39278	13.9339	109.923	5.28083	6.09225	8.59511	14.5035	69.9431	3.83861
ENSMFAG00000042397	MZB1	81.3984	1.46316	0.343166	4.2637	2.01073e-05	0.00298512	12.3398	65.6453	35.7919	44.2107	39.8493	42.0121	89.3432	28.9397	107.274	151.824	230.635	58.2557	80.8052	139.043	95.0056
ENSMFAG00000042399	LY9	32.5215	0.887613	0.306024	2.90047	0.003726	0.0691452	12.3398	19.357	23.8613	17.8543	33.422	35.7881	24.8804	19.2931	27.8119	33.0052	30.4613	31.5154	90.1288	49.7186	38.3861
ENSMFAG00000042422	SLC45A4	79.5928	0.544944	0.266001	2.04865	0.0404959	0.221111	47.4607	66.4869	56.9	79.9193	91.2679	49.0142	58.8082	73.9569	213.224	71.2912	63.5335	63.0308	79.7692	105.336	73.8932
ENSMFAG00000042477	NUDT19	50.4313	0.512993	0.183488	2.79579	0.00517731	0.0822938	41.7654	43.7636	47.7226	39.9596	43.7057	31.1201	50.8917	38.5862	79.4625	35.6456	51.349	66.8508	52.8341	73.3138	59.4984
ENSMFAG00000042553	PRKCG	1.9663	1.78995	0.874232	2.04746	0.0406133	NA	0	0.841607	0.917741	1.70041	0	2.33401	0	1.07184	7.94625	2.64041	5.22193	1.91002	3.10789	0.842687	0.959652
ENSMFAG00000042613	CCDC13	84.6347	1.41324	0.670791	2.10682	0.035133	0.207499	18.9843	20.1986	92.6919	80.7695	70.7005	9.33603	30.535	57.8793	466.18	68.6508	26.98	42.0205	52.8341	203.93	27.8299
ENSMFAG00000042635	TRPM5	186.435	0.628904	0.161161	3.90232	9.52737e-05	0.00790187	124.347	176.737	163.358	121.579	150.399	143.93	149.282	159.704	149.654	250.839	302.872	173.812	305.609	198.874	225.518
ENSMFAG00000042643	PLEKHA6	220.397	0.531313	0.215167	2.46931	0.0135375	0.133062	155.671	126.241	140.414	289.07	185.107	136.928	225.054	201.506	405.259	178.228	271.54	160.442	286.962	273.873	269.662
ENSMFAG00000042667	PARM1	793.193	0.568483	0.175064	3.24728	0.00116512	0.0385242	704.317	923.243	633.242	725.225	458.91	613.066	359.635	758.862	913.818	872.657	800.696	1301.68	943.763	828.362	1060.42
ENSMFAG00000042684	HLA-DPB1	2482.68	0.673382	0.320136	2.10342	0.0354286	0.208145	2046.51	1756.43	2102.55	1055.1	1514.28	3991.15	1487.17	1591.68	1956.1	6300.03	5168.84	1302.64	2753.59	1891.83	2322.36
ENSMFAG00000042764	C2orf70	17.2348	1.41326	0.62391	2.26516	0.0235028	0.170518	4.74607	10.9409	14.6839	19.5547	7.71278	3.89001	10.1783	5.3592	101.977	14.5223	1.74064	10.5051	15.5395	29.4941	7.67722
ENSMFAG00000042789	BTBD9	62.971	0.557999	0.266936	2.09038	0.0365833	0.211401	33.2225	44.6052	61.4887	62.9152	73.2714	43.5681	45.2371	48.2328	129.789	76.572	38.2942	50.6156	62.1578	117.976	56.6195
ENSMFAG00000042790	WSCD2	22.3732	0.943774	0.465454	2.02764	0.0425968	0.22482	8.54293	26.9314	12.8484	27.2066	8.99824	22.5621	1.13093	16.0776	56.9481	7.92124	40.9051	30.5604	14.5035	34.5502	25.9106
ENSMFAG00000042801	CLMN	69.2066	0.789313	0.357979	2.20491	0.0274602	0.183886	32.2733	28.6146	55.9822	65.4658	50.1331	72.3542	71.2484	36.4425	230.441	52.8083	75.718	66.8508	37.2947	115.448	47.023
ENSMFAG00000042810	ENSMFAG00000042810	8.99088	0.821538	0.394502	2.08246	0.0373	NA	6.6445	6.73285	4.58871	6.80164	5.14185	12.448	1.13093	8.57472	19.8656	9.24145	9.57354	15.2802	8.28771	10.9549	9.59652
ENSMFAG00000042812	EPN3	66.024	0.908323	0.441317	2.05821	0.0395699	0.218856	26.578	37.8723	66.0774	80.7695	38.5639	52.1262	44.1062	27.8678	231.766	68.6508	60.0522	41.0655	65.2657	139.043	10.5562
ENSMFAG00000042841	PDCD1LG2	26.8569	0.701457	0.342753	2.04654	0.0407032	0.221592	10.4414	24.4066	17.4371	12.7531	44.9912	25.6741	11.3093	20.365	29.1362	25.0839	52.2193	20.0552	23.8272	29.4941	55.6598
ENSMFAG00000042857	CAPN8	6.63892	1.43068	0.580882	2.46295	0.0137799	NA	0	0.841607	2.75322	5.95144	6.42731	6.22402	2.26185	5.3592	9.27062	11.8819	25.2393	4.77506	6.21578	7.58419	4.79826
ENSMFAG00000042891	HMOX1	138.096	0.696986	0.224605	3.10316	0.00191464	0.0507586	137.636	164.113	110.129	100.324	70.7005	63.7962	117.616	92.1782	173.493	124.1	177.546	161.397	120.172	169.38	288.855
ENSMFAG00000042901	TRPM6	51.9387	0.614659	0.300739	2.04383	0.0409706	0.222462	42.7146	53.0212	43.1338	17.0041	61.7022	49.7922	27.1422	38.5862	49.0019	62.0498	41.7755	81.176	101.524	26.966	83.4897
ENSMFAG00000042909	TSPAN1	1398.94	1.83947	0.853883	2.15424	0.0312213	0.19657	151.874	123.716	1351.83	1089.11	1289.32	135.372	350.587	587.368	9387.17	635.02	215.84	348.579	957.23	4221.86	139.15
ENSMFAG00000042911	FBXO41	12.103	0.789374	0.347617	2.27081	0.0231582	0.169629	8.54293	10.0993	7.34193	2.55062	5.14185	12.448	12.4402	13.9339	9.27062	14.5223	19.1471	15.2802	21.7552	11.7976	17.2737
ENSMFAG00000042920	LBH	1400.99	0.608169	0.200901	3.0272	0.00246828	0.0577073	787.848	1089.04	1329.81	1283.81	1001.38	1089.2	1104.92	1318.36	2822.24	807.967	1754.57	1609.19	1463.82	2136.21	1416.45
ENSMFAG00000042944	CBY3	52.5904	1.00565	0.219115	4.58957	4.44153e-06	0.000999074	55.0544	41.2387	33.0387	32.3078	34.7075	22.5621	29.4041	37.5144	104.626	69.971	74.8477	81.176	42.4745	73.3138	56.6195
ENSMFAG00000042970	C9orf116	205.429	1.76218	0.851671	2.06909	0.038538	0.216145	33.2225	25.2482	246.872	187.045	104.122	24.1181	68.9865	86.819	1268.75	114.858	30.4613	39.1555	97.3806	739.037	15.3544
ENSMFAG00000043015	GIPR	68.4051	1.72419	0.790938	2.17993	0.0292628	0.190014	6.6445	6.73285	67.9129	80.7695	33.422	10.114	40.7134	17.1494	491.343	55.4487	27.8503	27.6953	45.5824	107.021	7.67722
ENSMFAG00000043026	GADD45A	190.82	0.622527	0.200727	3.10136	0.00192634	0.0507965	113.906	100.993	145.921	170.891	154.256	203.837	168.508	161.848	213.224	149.183	228.895	172.857	396.774	252.806	228.397
ENSMFAG00000043035	ENSMFAG00000043035	205.142	1.09225	0.404055	2.70323	0.00686699	0.0942212	132.89	73.2198	98.1983	87.5711	95.1243	144.708	150.413	291.54	320.499	624.458	479.547	49.6606	176.114	214.043	139.15
ENSMFAG00000043057	RPL37	1670.68	2.19078	0.907634	2.41372	0.0157904	0.141988	55.0544	38.7139	2122.74	91.8222	2358.82	101.918	144.759	103.968	136.411	2615.33	2932.99	4229.75	4273.35	2442.11	3412.52
ENSMFAG00000043060	CAPN5	268.545	0.770987	0.226493	3.40403	0.000663998	0.0279111	176.554	218.818	136.743	152.187	169.681	192.945	363.028	205.793	472.802	423.787	318.538	366.725	234.128	411.231	185.213
ENSMFAG00000043064	IL1B	146.442	0.877936	0.384079	2.28582	0.0222647	0.167363	58.8513	51.338	90.8564	84.1703	312.367	83.2463	72.3793	91.1064	82.1112	106.937	205.396	117.466	396.774	212.357	231.276
ENSMFAG00000043109	ENSMFAG00000043109	18.6219	0.912295	0.411461	2.21721	0.026609	0.181626	4.74607	10.0993	10.0952	11.0527	30.8511	17.8941	6.78556	13.9339	37.0825	47.5275	26.1097	14.3252	23.8272	13.483	11.5158
ENSMFAG00000043130	SCGB3A2	4928.56	1.50806	0.629386	2.39609	0.0165712	0.145572	2391.07	1562.02	4285.85	3579.36	5148.28	1122.66	797.304	2304.45	2333.55	8378.04	1473.46	2205.12	6669.53	29291	2386.65
ENSMFAG00000043161	ENSMFAG00000043161	475.985	1.83586	0.875965	2.09581	0.0360992	0.209757	23.7303	36.1891	597.45	347.734	475.621	50.5702	117.616	82.5316	3581.11	274.603	128.808	135.612	278.674	940.439	69.095
ENSMFAG00000043176	ENSMFAG00000043176	9.11708	1.07711	0.546286	1.9717	0.0486437	NA	1.89843	1.68321	6.42419	15.3037	1.28546	3.11201	3.39278	15.0058	7.94625	11.8819	12.1845	16.2352	8.28771	24.4379	7.67722
ENSMFAG00000043230	ENSMFAG00000043230	10.975	2.11225	0.529494	3.9892	6.6297e-05	0.00647529	0.949214	7.57446	7.34193	7.65185	6.42731	2.33401	0	2.14368	10.595	5.28083	26.98	14.3252	14.5035	27.8087	30.7089
ENSMFAG00000043256	KIAA1755	18.1418	0.868587	0.406728	2.13555	0.0327164	0.20054	14.2382	6.73285	10.0952	6.80164	12.8546	12.448	20.3567	21.4368	52.975	14.5223	16.5361	8.59511	24.8631	36.2356	13.4351
ENSMFAG00000043265	FBXO40	12.2429	1.00123	0.483352	2.07143	0.0383189	0.215649	5.69528	6.73285	2.75322	5.10123	20.5674	9.33603	11.3093	6.43104	5.2975	7.92124	24.369	15.2802	12.4316	10.1122	40.3054
ENSMFAG00000043304	RSPH1	317.457	1.91898	0.968989	1.98039	0.0476595	0.237434	9.49214	32.8227	345.989	345.183	187.678	24.1181	82.5577	77.1724	2280.57	151.824	22.6284	39.1555	235.164	909.26	18.2334
ENSMFAG00000043335	ACKR1	79.9633	0.770512	0.385663	1.99789	0.0457287	0.232972	85.4293	95.9432	41.2984	17.8543	50.1331	55.2382	89.3432	46.0891	105.95	43.5668	107.05	42.9755	254.847	64.8869	98.8442
ENSMFAG00000043372	KATNB1	211.908	0.599541	0.294237	2.03761	0.0415885	0.223623	168.011	170.005	229.435	185.345	185.107	126.036	151.544	150.058	655.565	172.947	143.603	152.802	193.725	330.333	164.101
ENSMFAG00000043383	SERPINB11	246.453	1.89463	0.964836	1.96368	0.0495667	0.241454	13.289	11.7825	363.426	162.389	172.252	21.0061	53.1536	71.8132	1497.87	92.4145	20.0174	47.7506	246.559	913.473	9.59652
ENSMFAG00000043387	SPATA33	84.7084	0.793411	0.310276	2.55711	0.0105544	0.116934	66.445	47.13	62.4064	86.7209	74.5568	33.4541	59.9391	73.9569	242.361	91.0943	53.0896	74.4909	69.4096	162.639	72.9336
ENSMFAG00000043420	AQP3	688.172	0.900798	0.22594	3.98688	6.69475e-05	0.00649609	370.193	302.978	412.066	598.545	406.206	648.854	402.61	777.084	1542.9	689.148	773.716	900.576	690.988	1129.2	677.514
ENSMFAG00000043424	FABP5	2758.57	0.56974	0.204247	2.78947	0.00527943	0.0829922	2290.45	1924.75	1995.17	1963.12	1560.55	2144.18	2797.91	3324.85	2752.05	3959.3	2849.43	5529.52	1827.44	2998.28	3461.47
ENSMFAG00000043425	ENSMFAG00000043425	67.7813	0.642121	0.175237	3.66431	0.000248011	0.0150284	37.0193	60.5957	43.1338	45.0609	62.9877	63.0182	53.1536	65.3822	52.975	110.897	77.4587	84.9961	90.1288	82.5834	87.3283
ENSMFAG00000043445	ACOD1	6.15937	2.639	0.587494	4.49196	7.05707e-06	NA	2.84764	0.841607	0	0	3.85639	3.89001	1.13093	2.14368	3.97312	6.60104	17.4064	12.4152	15.5395	9.26956	12.4755
ENSMFAG00000043456	ENSMFAG00000043456	2133.83	0.518812	0.213501	2.43002	0.015098	0.139849	1496.91	1354.99	1191.23	2181.63	2015.61	2449.93	1784.6	1726.73	2307.06	3200.18	1073.11	3557.42	2842.68	2715.98	2109.32
ENSMFAG00000043466	ENSMFAG00000043466	26.2121	2.29294	0.748059	3.06519	0.00217529	0.0537344	2.84764	2.52482	19.2726	7.65185	30.8511	3.11201	2.26185	6.43104	100.652	7.92124	4.35161	7.64009	41.4385	146.628	9.59652
ENSMFAG00000043507	ENSMFAG00000043507	264.2	0.523478	0.212169	2.46727	0.0136149	0.13358	155.671	107.726	216.587	218.503	397.208	242.737	217.138	201.506	350.959	348.535	382.071	242.573	240.344	315.165	326.282
ENSMFAG00000043604	ENSMFAG00000043604	111.928	0.91111	0.461368	1.9748	0.0482909	0.238975	23.7303	55.546	73.4193	90.1218	96.4097	64.5742	152.675	78.2443	451.612	47.5275	96.6057	57.3007	65.2657	258.705	67.1757
ENSMFAG00000043613	FBXO16	11.1907	1.95975	0.755172	2.59511	0.00945614	0.109591	0	0.841607	13.7661	7.65185	7.71278	1.55601	2.26185	4.28736	62.2456	14.5223	4.35161	2.86504	6.21578	32.8648	6.71757
ENSMFAG00000043618	DEGS2	201.991	1.8888	0.900495	2.09751	0.0359486	0.209209	18.0351	24.4066	177.124	227.855	147.828	17.8941	52.0226	49.3046	1328.35	102.976	17.4064	47.7506	97.3806	706.172	15.3544
ENSMFAG00000043637	SPDEF	39.3568	1.55732	0.584848	2.66277	0.00775001	0.09953	8.54293	10.0993	47.7226	34.0082	20.5674	2.33401	19.2258	22.5086	182.764	31.685	26.98	17.1902	46.6184	109.549	10.5562
ENSMFAG00000043641	MTX1	20.7406	0.611995	0.278547	2.1971	0.0280134	0.185996	14.2382	10.9409	12.8484	17.8543	12.8546	11.67	30.535	22.5086	30.4606	30.3648	20.0174	33.4254	20.7193	24.4379	18.2334
ENSMFAG00000043674	RALGDS	496.213	0.582116	0.13622	4.27336	1.92553e-05	0.00288752	316.088	404.813	321.21	344.333	510.329	431.013	468.204	428.736	709.865	518.842	610.966	472.731	620.542	763.475	522.051
ENSMFAG00000043691	MSC	19.5609	1.46038	0.382461	3.81837	0.000134337	0.00980984	7.59371	7.57446	11.9306	19.5547	2.57093	8.55803	19.2258	8.57472	54.2994	23.7637	26.1097	25.7853	11.3956	39.6063	26.8703
ENSMFAG00000043715	ENSMFAG00000043715	6.81408	1.48964	0.586418	2.54024	0.0110777	NA	0.949214	78.2694	2.75322	0.850205	0	10.114	4.52371	3.21552	9.27062	2.64041	12.1845	11.4601	7.25174	10.1122	20.1527
ENSMFAG00000043732	KLHL13	65.9006	1.31711	0.504549	2.61046	0.00904202	0.106874	21.8319	13.4657	79.8435	46.7613	35.993	43.5681	44.1062	24.6523	339.04	63.37	31.3316	26.7403	51.7982	131.459	34.5475
ENSMFAG00000043807	TP73	97.1601	1.07701	0.483066	2.22952	0.025779	0.178505	64.5465	36.1891	76.1725	106.276	113.121	31.1201	33.9278	50.3765	450.287	109.577	35.6832	29.6054	104.632	159.268	56.6195
ENSMFAG00000043808	RBM38	117.027	0.506779	0.223742	2.26502	0.0235114	0.170518	74.9879	62.2789	95.4451	122.43	122.119	83.2463	104.045	118.974	196.007	91.0943	96.6057	89.7711	134.675	207.301	156.423
ENSMFAG00000043818	KIAA1211L	139.017	0.92561	0.34811	2.65895	0.00783837	0.100133	62.6481	82.4775	99.1161	109.676	163.254	94.9163	93.8669	77.1724	488.694	132.021	96.6057	97.4112	100.488	282.3	104.602
ENSMFAG00000043882	NEK6	386.379	0.656275	0.145931	4.49717	6.8864e-06	0.00141994	276.221	337.484	245.037	249.11	230.098	382.777	330.231	385.862	443.665	355.136	583.986	575.872	475.507	493.815	430.884
ENSMFAG00000043887	TPSD1	241.265	1.00133	0.498276	2.0096	0.0444738	0.230135	228.761	24.4066	71.5838	85.8707	161.968	238.069	184.341	320.48	254.28	598.054	433.42	167.127	130.531	571.342	148.746
ENSMFAG00000043925	GFRA3	67.0477	1.86898	0.714082	2.61732	0.00886227	0.105509	10.4414	24.4066	42.2161	28.907	52.704	24.1181	22.6185	34.2989	433.07	29.0446	33.0722	21.0103	27.971	213.2	8.63687
ENSMFAG00000043926	MAG	63.6474	0.626779	0.312598	2.00507	0.0449557	0.231027	74.9879	58.0709	49.558	48.4617	10.2837	38.1221	61.0701	65.3822	38.4069	88.4539	118.364	88.8161	99.4525	68.2577	47.023
ENSMFAG00000043957	ENSMFAG00000043957	116.121	0.683068	0.315382	2.16584	0.0303231	0.193891	93.9722	81.6359	75.2548	29.7572	74.5568	150.933	162.853	54.6638	157.601	249.519	182.768	130.837	117.064	96.9091	83.4897
ENSMFAG00000043963	SCGB1A1	2109.73	1.82268	0.801003	2.2755	0.0228761	0.168533	94.9214	190.203	2395.31	1692.76	1673.67	259.075	606.177	815.67	3505.62	2998.19	241.95	755.414	3237.39	12654.6	524.93
ENSMFAG00000043981	WNT7B	73.5785	1.22458	0.481796	2.54169	0.0110318	0.119267	22.7811	28.6146	55.9822	68.8666	59.1313	14.782	56.5464	55.7357	340.364	60.7295	43.5161	51.5706	48.6903	168.537	27.8299
ENSMFAG00000043998	ELOF1	133.521	0.598158	0.236474	2.52949	0.0114229	0.121927	132.89	92.5767	122.977	125.83	48.8476	77.8003	123.271	136.124	291.362	134.661	139.252	140.387	113.956	190.447	132.432
ENSMFAG00000044019	NGFR	53.7499	0.730376	0.300245	2.4326	0.0149908	0.13927	34.1717	50.4964	39.4629	76.5185	42.4203	38.1221	21.4876	24.6523	135.086	60.7295	54.8303	44.8856	38.3307	74.9992	70.0546
ENSMFAG00000044026	IFT22	250.573	0.814255	0.390632	2.08445	0.037119	0.212686	207.878	98.468	265.227	205.75	215.958	157.935	161.723	167.207	940.306	147.863	168.842	169.037	158.502	559.544	134.351
ENSMFAG00000044030	KLK10	38.955	1.11526	0.420397	2.65286	0.00798121	0.100973	5.69528	19.357	28.45	20.4049	16.711	45.1242	50.8917	15.0058	68.8675	35.6456	33.9426	119.376	55.942	49.7186	19.193
ENSMFAG00000044072	ALKAL1	23.7159	2.92124	0.858148	3.40412	0.000663784	0.0279111	0	5.04964	17.4371	5.10123	2.57093	5.44602	2.26185	8.57472	6.62187	108.257	5.22193	6.68508	2.07193	6.7415	173.697
ENSMFAG00000044091	ENSMFAG00000044091	7.21446	1.10575	0.4099	2.6976	0.00698414	NA	4.74607	5.89125	1.83548	6.80164	2.57093	7.00202	2.26185	5.3592	17.2169	11.8819	8.70322	8.59511	8.28771	8.42687	8.63687
ENSMFAG00000044166	ENSMFAG00000044166	2.60772	3.12533	1.38965	2.24901	0.0245121	NA	0	0	0.917741	2.55062	0	0.778003	0	0	21.19	6.60104	0	2.86504	0	4.21344	0
ENSMFAG00000044183	ENSMFAG00000044183	73.5035	0.769596	0.31739	2.42476	0.0153185	0.140947	58.8513	63.1205	61.4887	56.1135	34.7075	64.5742	45.2371	56.8075	211.9	93.7347	35.6832	76.4009	52.8341	137.358	53.7405
ENSMFAG00000044190	ENSMFAG00000044190	4.37664	1.47976	0.610934	2.42213	0.0154297	NA	3.79686	2.52482	2.75322	1.70041	1.28546	3.11201	3.39278	0	15.8925	9.24145	5.22193	7.64009	1.03596	4.21344	3.83861
ENSMFAG00000044196	CNN1	332.043	1.02028	0.303631	3.36028	0.000778643	0.0310746	176.554	290.354	301.937	188.746	181.25	199.947	253.328	201.506	1169.42	368.338	299.391	382.005	157.466	363.198	447.198
ENSMFAG00000044253	VNN1	34.6409	1.19293	0.593355	2.01048	0.0443805	0.229872	9.49214	5.89125	56.9	49.3119	10.2837	9.33603	28.2732	3.21552	2891.11	145.223	26.1097	25.7853	26.9351	80.0553	16.3141
ENSMFAG00000044306	VSIG10L	310.67	0.987279	0.387858	2.54546	0.0109133	0.119219	455.623	149.806	86.2677	279.718	120.834	159.491	209.222	242.236	402.61	1002.04	348.999	599.747	210.301	119.662	273.501
ENSMFAG00000044324	SLAMF8	84.9118	0.658203	0.236991	2.77734	0.00548066	0.084196	44.6131	46.2884	76.1725	69.7168	96.4097	67.6862	89.3432	45.0173	165.547	104.296	99.2167	116.511	50.7622	92.6956	109.4
ENSMFAG00000044337	ENSMFAG00000044337	454.951	1.36934	0.293171	4.67079	3.00042e-06	0.000730233	160.417	207.877	232.189	372.39	246.809	137.706	308.743	426.592	1378.67	818.529	330.722	580.647	378.127	690.161	554.679
ENSMFAG00000044358	CD274	53.276	0.697287	0.322938	2.1592	0.0308349	0.194981	16.1366	33.6643	26.6145	57.814	69.415	38.1221	56.5464	33.227	42.38	47.5275	50.4787	55.3907	92.2008	47.1905	132.432
ENSMFAG00000044369	EFCAB11	24.7934	1.01194	0.433614	2.33373	0.0196096	0.158593	18.9843	12.6241	22.9435	14.4535	19.2819	14.782	14.7021	16.0776	113.896	22.4435	15.6658	17.1902	14.5035	37.0782	17.2737
ENSMFAG00000044412	CCL20	40.5562	1.23248	0.444076	2.77538	0.00551377	0.0842244	6.6445	46.2884	12.8484	8.50205	37.2784	24.8961	19.2258	43.9454	34.4337	40.9264	60.0522	39.1555	53.8701	28.6514	151.625
ENSMFAG00000044420	KMO	64.3217	0.924201	0.314543	2.93823	0.00330087	0.0655143	21.8319	43.7636	42.2161	26.3564	74.5568	58.3502	46.368	49.3046	154.952	76.572	80.0696	26.7403	114.992	69.1004	79.6511
ENSMFAG00000044440	CYP2S1	50.5028	0.718596	0.318285	2.25771	0.0239635	0.17217	34.1717	39.5555	32.121	11.0527	35.993	52.1262	49.7608	55.7357	49.0019	104.296	99.2167	50.6156	38.3307	34.5502	71.0143
ENSMFAG00000044578	ITGB7	104.553	0.500703	0.190873	2.62322	0.00871027	0.105066	62.6481	86.6855	68.8306	81.6197	111.835	94.9163	107.438	88.9627	111.247	95.0549	93.1245	118.421	95.3086	172.751	179.455
ENSMFAG00000044579	C2CD4C	3.34261	1.56216	0.708558	2.2047	0.0274749	NA	0.949214	0.841607	0.917741	3.40082	1.28546	3.11201	2.26185	1.07184	1.32437	9.24145	9.57354	5.73007	6.21578	4.21344	0
ENSMFAG00000044594	ASTN2	14.2001	0.745281	0.37164	2.00538	0.044922	0.231027	11.3906	15.1489	11.9306	6.80164	16.711	3.11201	9.04742	12.8621	21.19	10.5617	13.0548	24.8303	15.5395	10.1122	30.7089
ENSMFAG00000044652	FAM13C	33.0558	0.57444	0.214939	2.67257	0.0075272	0.0981976	27.5272	31.1395	20.1903	37.409	28.2802	22.5621	26.0113	21.4368	52.975	35.6456	42.6458	42.9755	47.6543	35.3929	23.9913
ENSMFAG00000044685	FAM155B	28.6542	0.7324	0.284731	2.57225	0.010104	0.113898	25.6288	15.9905	16.5193	23.8057	25.7093	29.5641	20.3567	17.1494	19.8656	56.7689	26.98	34.3804	62.1578	32.8648	22.072
ENSMFAG00000044715	CAPS	687.903	1.3458	0.676451	1.9895	0.0466459	0.235546	160.417	238.175	726.851	800.893	505.187	122.924	300.827	345.132	3284.45	493.758	152.306	255.943	392.63	2345.2	193.85
ENSMFAG00000044742	LAD1	91.8368	0.86075	0.248148	3.4687	0.000522983	0.0240378	42.7146	40.3971	54.1467	87.5711	70.7005	77.8003	78.034	80.388	199.981	122.779	102.698	106.006	83.913	165.167	65.2563
ENSMFAG00000044743	OSM	54.9415	1.34749	0.449578	2.99723	0.00272449	0.0599437	6.6445	18.5153	21.1081	34.0082	89.9824	35.0101	23.7495	27.8678	31.785	59.4093	110.531	44.8856	98.4165	182.863	39.3457
ENSMFAG00000044876	GLB1L2	64.5212	1.40688	0.57078	2.46483	0.0137078	0.134062	14.2382	24.4066	70.6661	54.4131	61.7022	17.1161	30.535	18.2213	368.176	51.4881	32.2019	32.4704	29.007	144.942	18.2334
ENSMFAG00000044885	NLRC3	50.013	0.610596	0.289485	2.10925	0.0349233	0.206892	22.7811	42.0803	28.45	28.0568	68.1295	52.1262	39.5824	40.7299	47.6775	62.0498	41.7755	26.7403	93.2367	66.5723	90.2073
ENSMFAG00000044891	ARID3C	17.0376	1.16364	0.35864	3.24458	0.00117624	0.0386706	14.2382	11.7825	13.7661	13.6033	3.85639	16.3381	4.52371	7.50288	6.62187	23.7637	33.9426	20.0552	26.9351	26.966	31.6685
ENSMFAG00000044943	CXCL6	19.7467	2.3861	0.589575	4.04716	5.1843e-05	0.00542015	0.949214	2.52482	8.25967	5.10123	24.4238	0	4.52371	8.57472	30.4606	59.4093	17.4064	27.6953	54.9061	40.449	11.5158
ENSMFAG00000044956	ENSMFAG00000044956	6.55793	0.982607	0.476821	2.06075	0.0393272	NA	4.74607	3.36643	1.83548	3.40082	2.57093	7.00202	10.1783	3.21552	10.595	1.32021	9.57354	13.3702	7.25174	8.42687	11.5158
ENSMFAG00000044959	CDC25A	37.0433	0.614155	0.286228	2.14568	0.0318982	0.198165	23.7303	20.1986	40.3806	26.3564	33.422	31.8981	27.1422	34.2989	78.1381	39.6062	41.7755	23.8753	32.1149	75.8419	26.8703
ENSMFAG00000044975	ENSMFAG00000044975	1125.3	0.840733	0.277858	3.02577	0.00248003	0.0578908	415.756	800.368	857.171	697.168	674.868	586.614	985.037	1558.45	1970.67	1927.5	655.352	1446.84	754.181	2055.31	1494.18
ENSMFAG00000045044	TARM1	33.7667	2.06854	0.666763	3.10236	0.00191983	0.0507938	17.0859	25.2482	3.67097	13.6033	2.57093	10.892	35.0587	0	98.0037	126.74	73.9774	48.7056	17.6114	29.4941	3.83861
ENSMFAG00000045130	S100A9	1315.55	0.616124	0.255306	2.41328	0.0158098	0.141988	1772.18	1025.08	661.692	941.177	1313.74	598.284	735.103	1382.67	700.594	2243.03	1498.69	1593.91	1920.68	2080.6	1265.78
ENSMFAG00000045141	EPHA2	484.725	0.848878	0.241107	3.52075	0.00043033	0.0212248	205.03	222.184	227.6	361.337	506.472	484.696	325.707	489.831	692.648	801.366	674.5	381.05	933.403	507.298	457.754
ENSMFAG00000045167	TRAF3	69.4544	0.673461	0.230063	2.92729	0.00341925	0.0665202	28.4764	49.6548	55.0645	73.9679	82.2696	42.7901	62.201	40.7299	144.357	64.6902	80.0696	81.176	84.949	77.5272	73.8932
ENSMFAG00000045171	CAPN6	70.4945	0.656788	0.293946	2.23438	0.0254579	0.17713	57.902	40.3971	40.3806	39.9596	96.4097	71.5762	55.4154	43.9454	38.4069	69.971	67.0148	102.186	64.2297	90.1676	179.455
ENSMFAG00000045174	C1orf127	106.944	0.662621	0.311031	2.1304	0.0331383	0.200997	97.769	84.1607	110.129	22.9555	48.8476	94.9163	101.783	112.543	74.165	153.144	220.191	120.331	69.4096	178.65	115.158
ENSMFAG00000045243	SERPINA3	1099.77	1.79809	0.288554	6.23138	4.62332e-10	6.86377e-07	500.236	552.936	371.685	295.871	755.852	550.048	577.904	476.969	2418.31	990.156	1997.39	2208.94	540.773	1226.95	3032.5
ENSMFAG00000045308	ACP5	660.672	0.685989	0.170205	4.03037	5.56889e-05	0.0056242	368.295	579.867	351.495	606.196	408.777	500.256	511.179	789.946	866.141	749.878	637.076	933.047	808.052	1060.94	738.932
ENSMFAG00000045312	DMKN	114.747	1.26482	0.56931	2.22167	0.0263053	0.18055	147.128	69.8534	51.3935	75.6683	16.711	63.0182	83.6886	47.1609	82.1112	182.189	377.72	300.829	14.5035	41.2917	167.939
ENSMFAG00000045322	GRAP2	68.0848	0.510965	0.217219	2.3523	0.0186578	0.154228	34.1717	43.7636	48.6403	65.4658	71.9859	72.3542	55.4154	64.3104	55.6237	52.8083	72.2367	67.8058	110.848	100.28	105.562
ENSMFAG00000045366	TYR	33.5478	3.56986	0.695432	5.13331	2.84692e-07	0.000117404	2.84764	6.73285	3.67097	4.25103	3.85639	6.22402	13.5711	3.21552	1.32437	1.32021	121.845	42.9755	34.1868	103.651	153.544
ENSMFAG00000045373	ATP10B	15.4427	2.00763	0.96057	2.09004	0.0366141	0.211401	1.89843	0	14.6839	13.6033	16.711	0	3.39278	1.07184	113.896	2.64041	2.61097	6.68508	4.14385	45.5051	4.79826
ENSMFAG00000045377	FAM216B	33.0748	2.32743	0.967753	2.40499	0.0161731	0.143365	0.949214	0.841607	18.3548	17.8543	37.2784	1.55601	9.04742	6.43104	225.144	27.7244	6.96258	1.91002	41.4385	97.7517	2.87896
ENSMFAG00000045393	MAPK8IP1	250.749	0.775583	0.305461	2.53906	0.0111152	0.119664	177.503	254.165	234.942	240.608	199.247	109.698	144.759	143.626	809.193	223.115	198.433	214.878	232.056	398.591	180.415
ENSMFAG00000045404	PI3	96.486	2.26929	0.786949	2.88366	0.00393078	0.0705495	9.49214	20.1986	68.8306	67.1662	12.8546	17.1161	19.2258	62.1667	746.947	30.3648	24.369	14.3252	65.2657	234.267	54.7002
ENSMFAG00000045437	IL20RB	62.4387	0.949413	0.418136	2.27059	0.0231721	0.169632	24.6796	51.338	68.8306	56.9638	19.2819	10.892	47.4989	68.5977	80.7868	97.6954	83.5509	36.2904	147.107	123.875	19.193
ENSMFAG00000045446	CNTN3	8.84013	2.75291	0.875535	3.14426	0.00166508	NA	1.89843	0	2.75322	1.70041	10.2837	0	0	3.21552	23.8387	21.1233	2.61097	0.955012	3.10789	16.0111	45.1037
ENSMFAG00000045492	CYB561A3	373.103	0.553605	0.139103	3.97981	6.89703e-05	0.00660602	302.799	320.652	335.893	290.77	240.382	289.417	333.623	336.558	478.099	389.461	611.836	443.125	330.472	345.502	547.961
ENSMFAG00000045542	FOXJ1	398.398	1.69968	0.741788	2.29134	0.021944	0.166587	61.6989	67.3285	302.855	419.151	341.933	108.142	126.664	127.549	2137.54	205.952	117.493	111.736	219.624	1557.29	71.0143
ENSMFAG00000045598	NXF3	42.1715	1.05831	0.362628	2.91844	0.00351786	0.0673016	26.578	20.1986	23.8613	62.065	14.1401	27.2301	26.0113	23.5805	29.1362	38.286	23.4987	79.266	114.992	48.8759	74.8529
ENSMFAG00000045615	CHIT1	7733.2	1.95093	0.278523	7.00456	2.47771e-12	1.22614e-08	3861.4	6314.58	1558.33	1647.7	2640.34	3171.92	3183.56	4088	7403.25	9039.46	20842.5	16701.2	9971.15	10993.7	14581
ENSMFAG00000045628	STRC	350.347	0.650954	0.279316	2.33053	0.0197781	0.158874	189.843	318.127	281.747	429.354	165.825	234.957	461.418	131.836	602.59	298.367	637.946	434.53	368.803	212.357	487.503
ENSMFAG00000045636	FMO1	27.2544	2.83932	1.2649	2.2447	0.0247872	0.174734	3.79686	0	0.917741	22.1053	14.1401	0.778003	14.7021	0	10.595	58.0891	0.870322	47.7506	12.4316	0	222.639
ENSMFAG00000045681	ENSMFAG00000045681	321.269	1.53034	0.597491	2.56127	0.0104289	0.116324	89.2261	122.033	370.768	317.127	146.543	28.7861	141.366	150.058	1475.35	219.154	153.177	204.373	234.128	981.731	185.213
ENSMFAG00000045698	ENSMFAG00000045698	33.8524	1.39326	0.584119	2.38524	0.017068	0.14775	0.949214	39.5555	48.6403	7.65185	23.1383	7.78003	6.78556	19.2931	76.8137	56.7689	27.8503	107.916	8.28771	51.4039	24.951
ENSMFAG00000045765	TMEM61	36.7144	0.527015	0.238562	2.20913	0.0271657	0.182986	37.0193	31.1395	45.8871	34.0082	17.9965	22.5621	28.2732	24.6523	74.165	46.2073	32.2019	35.3354	43.5105	41.2917	36.4668
ENSMFAG00000045777	OLFM4	11.0258	4.15489	0.893104	4.65219	3.28429e-06	0.000786427	0	2.52482	2.75322	4.25103	0	0	0	0	70.1918	5.28083	13.0548	0.955012	18.6473	29.4941	18.2334
ENSMFAG00000045799	MESP1	4.71919	1.8406	0.668744	2.75232	0.00591746	NA	0	1.68321	3.67097	2.55062	1.28546	3.11201	2.26185	2.14368	22.5144	6.60104	0.870322	5.73007	6.21578	9.26956	2.87896
ENSMFAG00000045801	GFI1	32.5018	0.643409	0.297054	2.16597	0.0303138	0.193891	20.8827	20.1986	21.1081	30.6074	25.7093	42.7901	21.4876	23.5805	22.5144	29.0446	27.8503	28.6504	37.2947	72.4711	63.337
ENSMFAG00000045830	ENSMFAG00000045830	22.317	1.14943	0.500546	2.29634	0.0216562	0.165734	3.79686	21.8818	30.2855	24.656	5.14185	16.3381	2.26185	8.57472	21.19	43.5668	10.4439	16.2352	52.8341	49.7186	27.8299
ENSMFAG00000045880	ENSMFAG00000045880	26.5004	2.0599	0.954055	2.1591	0.0308421	0.194981	2.84764	3.36643	35.7919	18.7045	8.99824	1.55601	5.65464	8.57472	100.652	7.92124	5.22193	0.955012	16.5754	177.807	2.87896
ENSMFAG00000045939	C6orf223	13.3695	1.28066	0.478935	2.67398	0.00749571	0.0980293	11.3906	5.89125	2.75322	21.2551	1.28546	8.55803	9.04742	3.21552	30.4606	11.8819	12.1845	30.5604	12.4316	11.7976	27.8299
ENSMFAG00000045958	SLC45A3	145.517	0.668277	0.28151	2.37391	0.0176011	0.150608	74.9879	67.3285	73.4193	194.697	93.8388	99.5843	203.567	106.112	182.764	192.75	298.52	85.9511	157.466	182.863	168.899
ENSMFAG00000045982	TWIST1	2.59754	2.47351	0.85419	2.89573	0.00378275	NA	0	0	0.917741	0.850205	0	1.55601	1.13093	2.14368	9.27062	2.64041	2.61097	4.77506	1.03596	10.1122	1.9193
ENSMFAG00000046057	CATIP	235.795	0.797808	0.401859	1.9853	0.0471115	0.235974	132.89	106.884	271.651	243.159	224.956	105.03	170.77	146.842	989.308	219.154	215.84	125.107	181.294	310.952	93.0863
ENSMFAG00000046102	PITX1	30.6883	3.0248	1.39437	2.16929	0.0300607	0.193363	0.949214	0	15.6016	22.1053	1.28546	0	11.3093	5.3592	266.199	2.64041	2.61097	1.91002	3.10789	127.246	0
ENSMFAG00000046103	ENSMFAG00000046103	24.713	0.845872	0.335251	2.5231	0.0116326	0.123547	21.8319	9.25767	12.8484	6.80164	16.711	21.0061	26.0113	30.0115	27.8119	54.1285	35.6832	19.1002	29.007	41.2917	19.193
ENSMFAG00000046127	BEST2	12.4872	1.32742	0.642789	2.06509	0.038914	0.217457	13.289	2.52482	3.67097	9.35226	5.14185	7.00202	9.04742	8.57472	46.3531	3.96062	3.48129	2.86504	11.3956	53.932	6.71757
ENSMFAG00000046144	PITPNM1	744.215	0.931548	0.330442	2.81909	0.00481594	0.0784824	381.584	366.099	592.861	592.593	777.705	455.132	501.001	515.555	2609.02	575.61	492.602	484.191	749.002	1505.04	565.235
ENSMFAG00000046145	ENSMFAG00000046145	59.9206	1.17436	0.484571	2.42351	0.0153715	0.14098	34.1717	25.2482	36.7097	32.3078	55.2749	45.1242	39.5824	33.227	292.687	51.4881	30.4613	26.7403	141.927	33.7075	20.1527
ENSMFAG00000046151	LRRC74A	46.8705	0.816501	0.3438	2.37493	0.0175524	0.150539	28.4764	39.5555	53.229	39.1094	30.8511	14.782	48.6299	21.4368	117.869	51.4881	36.5535	28.6504	103.596	51.4039	37.4264
ENSMFAG00000046163	ENSMFAG00000046163	56.1461	1.33901	0.586244	2.28405	0.0223683	0.167627	3.79686	12.6241	69.7484	59.5144	32.1366	32.6761	35.0587	16.0776	282.092	38.286	20.8877	17.1902	38.3307	134.83	48.9423
ENSMFAG00000046184	CLIC6	52.4295	2.50986	1.0231	2.45319	0.0141595	0.135446	2.84764	4.20803	21.1081	45.9111	41.1348	0.778003	10.1783	5.3592	417.178	26.4041	1.74064	6.68508	21.7552	174.436	6.71757
ENSMFAG00000046204	LYPD6B	16.5979	1.74342	0.563062	3.09631	0.00195945	0.0512434	7.59371	1.68321	15.6016	11.0527	12.8546	1.55601	6.78556	6.43104	47.6775	21.1233	4.35161	37.2455	46.6184	23.5952	4.79826
ENSMFAG00000046278	SOD2	1622.29	0.675515	0.139352	4.84754	1.25e-06	0.000350141	1183.67	1208.55	1483.07	1418.99	1284.18	1453.31	912.658	1204.75	1960.07	1519.56	1932.11	1556.67	2775.35	2079.75	2361.7
ENSMFAG00000046283	PTGS1	175.273	0.503602	0.249439	2.01894	0.0434937	0.227455	125.296	75.7446	121.142	151.337	146.543	89.4703	303.088	162.92	129.789	211.233	269.8	198.642	247.595	178.65	217.841
ENSMFAG00000046296	LAX1	26.0313	0.776286	0.325195	2.38714	0.0169801	0.147419	10.4414	9.25767	15.6016	20.4049	21.8529	31.8981	23.7495	23.5805	13.2437	36.9658	43.5161	24.8303	34.1868	25.2806	55.6598
ENSMFAG00000046363	CCDC88C	664.617	0.622828	0.218368	2.8522	0.00434179	0.0740224	475.556	384.614	549.727	630.002	683.866	605.286	372.075	544.494	1594.55	693.109	487.38	655.138	694.096	908.417	690.95
ENSMFAG00000046419	ATP8	149.814	0.897977	0.326334	2.75171	0.00592851	0.0874029	61.6989	106.884	66.9951	48.4617	122.119	105.03	145.89	197.218	407.907	231.036	224.543	191.957	122.244	108.707	106.521
ENSMFAG00000000035	INSM1	1.1422	-2.51122	1.15574	-2.17283	0.0297929	NA	0.949214	0.841607	3.67097	0.850205	0	2.33401	3.39278	3.21552	0	0	0	0	1.03596	0.842687	0
ENSMFAG00000000082	ROBO2	43.6771	-0.785846	0.279221	-2.81442	0.00488655	0.0792849	54.1052	66.4869	68.8306	62.9152	39.8493	72.3542	28.2732	40.7299	15.8925	52.8083	33.0722	15.2802	32.1149	31.1794	41.265
ENSMFAG00000000083	ZG16	8.88491	-1.1643	0.5245	-2.21982	0.0264308	NA	6.6445	7.57446	7.34193	5.10123	35.993	11.67	6.78556	15.0058	6.62187	6.60104	1.74064	1.91002	6.21578	9.26956	4.79826
ENSMFAG00000000165	CEP120	774.391	-0.674979	0.156167	-4.32217	1.54504e-05	0.00249322	989.081	828.141	1233.44	896.967	943.53	1081.42	701.175	829.604	399.961	635.02	624.891	559.637	820.483	431.456	641.048
ENSMFAG00000000185	KCNMB3	89.0317	-0.644811	0.186702	-3.45369	0.000552963	0.0247806	74.9879	127.083	85.35	138.583	115.692	116.7	87.0814	112.543	51.6506	40.9264	67.0148	74.4909	77.6973	71.6284	94.0459
ENSMFAG00000000266	GPIHBP1	118.044	-1.92026	0.431774	-4.44739	8.69215e-06	0.00167589	313.241	235.65	119.306	35.7086	88.6969	266.077	145.89	233.661	30.4606	40.9264	33.0722	62.0758	43.5105	10.1122	112.279
ENSMFAG00000000298	ENSMFAG00000000298	97.3734	-0.644843	0.300846	-2.14343	0.0320785	0.198216	57.902	152.331	103.705	90.1218	69.415	86.3583	81.4267	294.756	82.1112	87.1337	58.3116	75.4459	90.1288	62.3589	69.095
ENSMFAG00000000327	GRK4	116.185	-0.544293	0.181656	-2.99629	0.00273287	0.060018	149.027	150.648	182.631	114.778	87.4115	112.032	108.569	182.213	131.113	89.7741	92.2541	71.6259	84.949	85.9541	99.8038
ENSMFAG00000000462	IGSF22	48.3864	-0.52278	0.208604	-2.50609	0.0122075	0.126207	70.2418	59.7541	44.0516	45.0609	30.8511	70.0202	58.8082	70.7414	43.7044	42.2466	25.2393	38.2005	49.7263	38.7636	38.3861
ENSMFAG00000000528	ATL1	37.4593	-0.530929	0.215753	-2.46082	0.013862	0.135037	48.4099	54.7044	44.0516	55.2633	34.7075	44.3461	29.4041	38.5862	15.8925	36.9658	21.758	39.1555	33.1508	32.8648	32.6282
ENSMFAG00000000566	ADAMTS5	24.1978	-0.890103	0.353375	-2.51886	0.0117736	0.123877	19.9335	35.3475	33.9564	39.1094	15.4256	32.6761	29.4041	40.7299	9.27062	15.8425	20.8877	5.73007	20.7193	8.42687	35.5071
ENSMFAG00000000600	TRPC3	17.7165	-0.903669	0.430032	-2.1014	0.0356057	0.20854	18.9843	33.6643	22.0258	30.6074	25.7093	7.00202	30.535	12.8621	5.2975	10.5617	14.7955	13.3702	16.5754	1.68537	22.072
ENSMFAG00000000619	COL4A4	969.427	-0.699586	0.180121	-3.88398	0.000102762	0.00829135	1599.43	1843.12	1134.33	1013.44	980.808	1007.51	813.137	1057.91	603.915	694.429	911.227	856.646	860.886	528.365	636.249
ENSMFAG00000000649	CMYA5	15.9896	-0.937637	0.428014	-2.19067	0.0284756	0.186892	8.54293	5.89125	26.6145	14.4535	23.1383	42.7901	27.1422	16.0776	10.595	6.60104	4.35161	14.3252	15.5395	8.42687	15.3544
ENSMFAG00000000695	CALB1	27.4202	-1.06529	0.362635	-2.93763	0.00330736	0.0655555	96.8198	429.219	28.45	23.8057	29.5656	31.1201	36.1897	19.2931	10.595	18.4829	153.177	10.5051	19.6833	21.9099	14.3948
ENSMFAG00000000790	PRPF39	599.797	-0.564623	0.121476	-4.64803	3.35121e-06	0.000789715	672.043	680.86	703.908	725.225	795.702	774.891	667.247	634.529	341.689	485.836	590.078	469.866	599.823	364.884	490.382
ENSMFAG00000000798	NCAPG	47.339	-0.574599	0.22582	-2.5445	0.0109435	0.119263	52.2068	63.1205	73.4193	44.2107	41.1348	84.0243	56.5464	31.0833	38.4069	47.5275	39.1645	25.7853	32.1149	36.2356	45.1037
ENSMFAG00000001092	DPY19L4	360.396	-0.521708	0.166704	-3.12955	0.00175075	0.0485824	380.635	404.813	458.871	385.143	505.187	533.71	313.267	378.359	182.764	264.041	300.261	286.504	427.853	234.267	350.273
ENSMFAG00000001122	LEPR	853.959	-0.572529	0.248278	-2.306	0.0211107	0.164261	1185.57	1379.39	939.767	816.197	943.53	1155.33	703.437	941.075	339.04	749.878	770.235	434.53	1046.32	344.659	1060.42
ENSMFAG00000001125	TLL1	60.0012	-0.612376	0.231173	-2.64899	0.0080732	0.101298	92.0737	83.3191	62.4064	62.065	93.8388	63.0182	74.6412	41.8017	29.1362	44.8871	44.3864	52.5256	56.978	26.966	71.9739
ENSMFAG00000001192	MYOT	18.4583	-0.805653	0.380984	-2.11466	0.0344586	0.205864	10.4414	15.9905	19.2726	23.8057	30.8511	19.4501	32.7969	33.227	7.94625	3.96062	15.6658	29.6054	14.5035	12.6403	6.71757
ENSMFAG00000001249	PJVK	81.4138	-0.547061	0.140128	-3.90402	9.46074e-05	0.00789068	84.48	88.3687	92.6919	118.179	79.6987	99.5843	102.914	95.3937	71.5162	75.2518	70.4961	51.5706	70.4455	50.5612	70.0546
ENSMFAG00000001281	ZNF180	64.7526	-0.601481	0.151572	-3.96828	7.23924e-05	0.00684547	75.9371	63.1205	82.5967	65.4658	97.6952	75.4663	85.9505	70.7414	56.9481	42.2466	54.8303	49.6606	61.1218	39.6063	49.9019
ENSMFAG00000001290	ENSMFAG00000001290	68.8915	-0.618559	0.226686	-2.7287	0.00635836	0.0908313	45.5623	73.2198	85.35	92.6724	82.2696	132.26	75.7721	70.7414	31.785	76.572	73.107	48.7056	47.6543	49.7186	47.9826
ENSMFAG00000001295	DCDC2	54.2364	-1.06102	0.273568	-3.87844	0.000105127	0.00839095	71.191	94.26	53.229	90.1218	82.2696	66.1302	67.8556	48.2328	47.6775	15.8425	15.6658	34.3804	25.8991	41.2917	59.4984
ENSMFAG00000001541	RALGPS2	52.742	-0.742384	0.287999	-2.57773	0.00994524	0.11288	58.8513	100.151	83.5145	60.3646	60.4168	52.9042	27.1422	76.1006	23.8387	33.0052	29.5909	49.6606	54.9061	20.2245	60.4581
ENSMFAG00000001572	SLC35F4	55.6777	-0.678448	0.311423	-2.17854	0.0293659	0.190212	93.9722	63.9621	80.7613	81.6197	68.1295	49.7922	40.7134	62.1667	10.595	29.0446	22.6284	69.7159	59.0499	59.8308	43.1843
ENSMFAG00000001828	APOLD1	474.422	-1.01164	0.340119	-2.97438	0.00293585	0.0619983	358.803	297.929	635.077	773.687	1231.47	309.645	1020.1	337.629	172.169	186.149	535.248	310.379	459.968	196.346	291.734
ENSMFAG00000001907	IGFBP3	1070.76	-0.500405	0.219036	-2.28458	0.0223376	0.167627	2101.56	1052.01	1071	1339.92	673.583	1867.21	928.491	888.555	921.765	822.489	807.659	717.214	680.628	1166.28	1022.99
ENSMFAG00000001909	MMRN1	210.157	-0.851491	0.205023	-4.15314	3.27942e-05	0.00395823	373.99	190.203	290.006	241.458	255.807	245.071	270.292	256.17	100.652	196.711	187.119	115.556	200.977	152.526	75.8125
ENSMFAG00000002013	FAM135A	580.632	-0.659897	0.171424	-3.84951	0.000118352	0.00905699	459.42	695.167	718.592	627.452	979.523	798.231	709.091	619.523	282.092	505.639	595.3	519.526	458.932	344.659	396.336
ENSMFAG00000002055	IGSF10	942.748	-0.812651	0.322432	-2.52038	0.0117227	0.123877	1509.25	1498.9	995.75	440.406	1507.85	1188.79	1181.82	1117.93	279.443	433.028	1553.52	502.336	615.362	358.142	958.692
ENSMFAG00000002104	LAMB1	4224.03	-0.986467	0.237753	-4.14912	3.33753e-05	0.00399588	7347.86	4903.2	7732.89	5199.01	2691.76	6906.33	3654.03	5514.61	1901.8	3167.18	2523.06	2487.81	3961.52	1506.73	3862.6
ENSMFAG00000002117	SMARCA1	576.96	-0.657397	0.118877	-5.53007	3.20097e-08	1.76006e-05	778.355	663.186	716.756	736.278	570.746	799.787	662.723	640.96	321.823	352.495	496.084	463.181	516.946	412.074	523.01
ENSMFAG00000002130	CCK	2.72511	-2.13367	1.0404	-2.05081	0.040285	NA	4.74607	0	3.67097	4.25103	0	9.33603	9.04742	3.21552	0	0	0.870322	3.82005	0	0	1.9193
ENSMFAG00000002181	TRPC6	209.395	-0.549612	0.198114	-2.77422	0.00553339	0.0843934	203.132	320.652	223.929	187.045	317.509	230.289	251.066	234.733	104.626	124.1	184.508	105.051	226.876	204.773	222.639
ENSMFAG00000002186	MYO3B	13.2579	-1.22726	0.543712	-2.25718	0.0239966	0.17217	2.84764	10.0993	32.121	17.8543	25.7093	11.67	29.4041	16.0776	2.64875	2.64041	6.09225	12.4152	1.03596	17.6964	10.5562
ENSMFAG00000002201	NRG1	168.499	-0.531026	0.198071	-2.68098	0.00734063	0.0972158	185.097	201.144	201.903	182.794	142.686	295.641	157.199	205.793	150.979	120.139	130.548	147.072	206.157	70.7857	129.553
ENSMFAG00000002221	TCAP	150.139	-0.565061	0.215773	-2.61878	0.00882455	0.105327	323.682	163.272	225.764	183.644	111.835	106.586	161.723	138.267	140.384	104.296	140.992	113.646	102.56	122.19	113.239
ENSMFAG00000002229	GRM3	18.1538	-1.10328	0.340396	-3.24117	0.00119038	0.0386706	18.0351	17.6737	32.121	22.1053	26.9947	35.0101	21.4876	19.2931	11.9194	14.5223	3.48129	21.9653	9.32367	5.89881	12.4755
ENSMFAG00000002297	WASF1	62.1698	-0.593977	0.200159	-2.96752	0.00300211	0.0623347	43.6638	79.111	78.9258	63.7654	66.8441	87.9143	93.8669	78.2443	33.1094	35.6456	72.2367	46.7956	47.6543	47.1905	57.5791
ENSMFAG00000002311	KIF18A	11.8508	-0.871751	0.414525	-2.10301	0.0354649	0.20819	7.59371	13.4657	13.7661	14.4535	29.5656	17.8941	14.7021	8.57472	13.2437	6.60104	6.09225	5.73007	16.5754	7.58419	1.9193
ENSMFAG00000002365	PLPPR3	10.2469	-1.09363	0.442113	-2.47365	0.0133742	0.132219	15.1874	10.9409	8.25967	7.65185	11.5692	9.33603	29.4041	17.1494	6.62187	2.64041	7.8329	12.4152	7.25174	1.68537	5.75791
ENSMFAG00000002417	TGFB2	289.242	-0.784659	0.145267	-5.40151	6.60821e-08	3.50377e-05	311.342	398.922	385.451	322.228	267.376	456.688	412.788	322.624	180.115	194.07	271.54	260.718	208.229	165.167	181.374
ENSMFAG00000002425	RAPGEF5	1819.79	-0.53181	0.179291	-2.96618	0.00301527	0.0623608	1700.04	2346.4	2351.25	2317.66	2270.13	2635.09	1496.22	1888.58	731.055	1704.39	1562.23	1462.12	1664.79	1202.52	1964.41
ENSMFAG00000002445	ENSMFAG00000002445	51.097	-0.650068	0.204203	-3.18345	0.00145533	0.0433761	60.7497	37.8723	51.3935	69.7168	88.6969	62.2402	65.5938	57.8793	23.8387	34.3254	40.9051	51.5706	44.5464	32.0221	45.1037
ENSMFAG00000002520	TDGF1	20.2167	-2.85394	0.806368	-3.53925	0.000401262	0.0204217	0	21.0402	67.9129	65.4658	88.6969	16.3381	2.26185	8.57472	3.97312	9.24145	5.22193	4.77506	2.07193	0	7.67722
ENSMFAG00000002550	KLF15	578.736	-0.524913	0.208262	-2.52044	0.0117207	0.123877	903.652	742.297	867.266	805.995	403.635	646.52	576.773	451.244	332.418	485.836	418.625	469.866	772.829	477.804	326.282
ENSMFAG00000002571	SH2D1A	97.5434	-0.72322	0.312373	-2.31524	0.0205998	0.161983	106.312	91.7351	44.0516	121.579	74.5568	248.183	145.89	124.333	55.6237	60.7295	120.104	39.1555	58.014	74.9992	97.8845
ENSMFAG00000002672	ENSMFAG00000002672	16.0306	-0.805448	0.335052	-2.40395	0.0162189	0.143581	19.9335	32.8227	19.2726	17.8543	5.14185	24.8961	14.7021	24.6523	9.27062	17.1627	14.7955	12.4152	10.3596	7.58419	9.59652
ENSMFAG00000002725	MEST	274.476	-0.529217	0.196776	-2.68944	0.00715714	0.0962358	360.701	333.276	224.847	219.353	466.623	360.993	318.921	279.75	158.925	240.278	321.149	256.898	245.523	139.886	190.011
ENSMFAG00000002733	SH3GL3	134.174	-0.720081	0.272159	-2.64581	0.00814959	0.101669	217.37	159.905	130.319	170.041	214.672	107.364	219.4	95.3937	112.572	109.577	147.955	36.2904	98.4165	58.9881	134.351
ENSMFAG00000002742	SNTG2	22.9573	-1.68325	0.489484	-3.43882	0.000584251	0.0257383	57.902	12.6241	32.121	57.814	29.5656	11.67	21.4876	47.1609	10.595	13.2021	1.74064	14.3252	4.14385	5.05612	24.951
ENSMFAG00000002760	TEX12	3.21022	-1.49517	0.750565	-1.99207	0.0463639	NA	0.949214	3.36643	6.42419	5.10123	6.42731	6.22402	4.52371	4.28736	0	0	6.09225	0	1.03596	0.842687	2.87896
ENSMFAG00000002816	IFI27	5673.76	-0.823927	0.305129	-2.70026	0.00692852	0.09489	10595.1	10591.6	8640.54	3604.87	5883.56	2778.25	7608.88	7252.07	1513.76	4582.44	4534.38	4282.27	5741.31	2029.19	5468.1
ENSMFAG00000002820	FAM184B	352.139	-0.585198	0.0980887	-5.96601	2.43123e-09	2.40626e-06	409.111	400.605	459.788	434.455	386.924	403.005	373.206	466.25	270.172	322.131	222.802	296.054	253.811	253.649	330.12
ENSMFAG00000002827	ENPP2	355.273	-0.966745	0.374187	-2.58359	0.00977784	0.111835	589.462	999.829	208.327	142.834	280.231	347.767	600.522	512.339	115.221	293.086	420.366	148.027	202.013	112.077	356.991
ENSMFAG00000002845	SLC30A6	85.9783	-0.558802	0.194352	-2.87521	0.00403765	0.0709606	93.023	95.1016	78.9258	110.527	159.397	85.5803	81.4267	105.04	66.2187	77.8922	52.2193	83.086	93.2367	44.6624	63.337
ENSMFAG00000002935	IGF2BP3	97.4382	-0.685335	0.274239	-2.49905	0.0124528	0.127375	134.788	153.172	84.4322	92.6724	128.546	106.586	168.508	79.3161	35.7581	69.971	130.548	44.8856	52.8341	61.5162	118.037
ENSMFAG00000002956	FREM1	99.4487	-0.582186	0.249879	-2.32987	0.019813	0.158911	77.8355	182.629	90.8564	123.28	105.408	102.696	137.973	121.118	37.0825	110.897	127.937	92.6361	64.2297	54.7747	62.3774
ENSMFAG00000003056	MCF2	12.3891	-1.11437	0.431203	-2.58434	0.00975665	0.111765	18.0351	18.5153	21.1081	19.5547	6.42731	14.004	4.52371	30.0115	7.94625	5.28083	11.3142	10.5051	8.28771	1.68537	8.63687
ENSMFAG00000003082	RFTN2	61.3577	-0.736551	0.257979	-2.85508	0.00430257	0.0737597	74.0387	90.0519	75.2548	73.9679	48.8476	98.8063	67.8556	75.0288	27.8119	22.4435	41.7755	55.3907	92.2008	33.7075	43.1843
ENSMFAG00000003236	PRKCE	868.33	-1.14948	0.431254	-2.66545	0.00768861	0.0993429	944.468	340.851	1013.19	1753.12	2583.78	1408.96	744.15	553.069	165.547	616.537	997.389	390.6	375.019	711.228	427.045
ENSMFAG00000003296	ENSMFAG00000003296	11.7874	-1.1496	0.448685	-2.56216	0.0104024	0.116116	5.69528	18.5153	21.1081	28.907	12.8546	10.892	12.4402	17.1494	6.62187	1.32021	11.3142	5.73007	6.21578	15.1684	2.87896
ENSMFAG00000003329	FGF11	10.7618	-0.970469	0.472382	-2.05442	0.0399355	0.219285	34.1717	7.57446	17.4371	12.7531	2.57093	20.2281	5.65464	10.7184	5.2975	9.24145	4.35161	6.68508	8.28771	5.89881	10.5562
ENSMFAG00000003425	ENSMFAG00000003425	2.66375	-1.50958	0.769971	-1.96057	0.0499294	NA	2.84764	4.20803	0.917741	5.95144	7.71278	2.33401	1.13093	5.3592	2.64875	1.32021	2.61097	0	2.07193	0.842687	0
ENSMFAG00000003463	ENSMFAG00000003463	47.6081	-0.65546	0.279925	-2.34156	0.0192033	0.156903	84.48	43.7636	56.9	37.409	37.2784	73.9102	55.4154	68.5977	29.1362	68.6508	33.9426	15.2802	32.1149	31.1794	46.0633
ENSMFAG00000003501	ZNF695	2.31143	-1.74657	0.762003	-2.29208	0.021901	NA	1.89843	3.36643	3.67097	4.25103	5.14185	1.55601	3.39278	4.28736	1.32437	1.32021	1.74064	0	1.03596	1.68537	0
ENSMFAG00000003525	EMB	394.141	-0.514704	0.223164	-2.30639	0.0210886	0.164184	413.857	338.326	499.251	278.017	713.432	650.41	540.583	232.589	407.907	301.007	364.665	278.863	376.055	242.694	274.461
ENSMFAG00000003553	ENSMFAG00000003553	6.61112	-1.36132	0.544499	-2.50013	0.0124149	NA	5.69528	10.0993	11.0129	9.35226	2.57093	16.3381	9.04742	9.64656	3.97312	1.32021	0.870322	2.86504	10.3596	5.05612	0.959652
ENSMFAG00000003582	ATRNL1	16.2824	-0.815592	0.406466	-2.00654	0.0447984	0.230681	30.3748	17.6737	25.6968	6.80164	11.5692	27.2301	13.5711	30.0115	2.64875	22.4435	18.2768	8.59511	10.3596	8.42687	10.5562
ENSMFAG00000003624	ENSMFAG00000003624	104.648	-0.701685	0.238584	-2.94104	0.00327109	0.0654483	88.2769	103.518	92.6919	123.28	134.974	210.061	128.926	139.339	80.7868	71.2912	60.0522	112.691	38.3307	115.448	70.0546
ENSMFAG00000003637	CHRNA2	40.5504	-1.13045	0.408826	-2.76511	0.0056903	0.0857109	24.6796	98.468	15.6016	58.6642	50.1331	72.3542	39.5824	76.1006	13.2437	3.96062	26.1097	39.1555	22.7912	32.8648	34.5475
ENSMFAG00000003702	COL3A1	2430.88	-0.853882	0.307372	-2.77801	0.00546926	0.084196	2724.24	2687.25	1575.76	1514.22	1610.68	3602.15	4165.2	6690.42	1156.18	1264.76	3006.09	1625.43	1372.65	1244.65	2223.51
ENSMFAG00000003737	ABCA6	409.328	-0.694627	0.238762	-2.90929	0.00362248	0.068127	623.634	439.319	579.095	476.965	365.071	647.298	246.542	606.661	189.386	380.22	299.391	201.507	394.702	206.458	483.665
ENSMFAG00000003782	ENSMFAG00000003782	2.59654	-1.50211	0.723245	-2.07691	0.0378101	NA	2.84764	3.36643	2.75322	2.55062	7.71278	3.11201	3.39278	4.28736	0	1.32021	0.870322	3.82005	2.07193	0.842687	0
ENSMFAG00000003819	ADGRB3	83.6467	-0.703068	0.230437	-3.05102	0.00228065	0.0552664	135.738	132.132	89.0209	87.5711	62.9877	114.366	84.8195	109.328	30.4606	67.3306	70.4961	79.266	95.3086	42.1344	53.7405
ENSMFAG00000003868	ANKRD1	498.011	-2.32339	0.888004	-2.61642	0.00888569	0.105618	1567.15	218.818	969.135	2409.48	228.812	881.477	20.3567	63.2385	14.5681	269.322	3.48129	203.418	161.61	161.796	297.492
ENSMFAG00000003889	ADRA1D	19.9185	-0.794325	0.284278	-2.79418	0.00520309	0.0823055	31.3241	36.1891	21.1081	24.656	17.9965	17.1161	33.9278	17.1494	9.27062	9.24145	17.4064	12.4152	15.5395	14.3257	21.1123
ENSMFAG00000004009	DEFB125	1.07449	-2.95021	1.47492	-2.00025	0.0454729	NA	2.84764	5.89125	0.917741	1.70041	0	3.89001	0	0	0	0	0.870322	0	0	0	0
ENSMFAG00000004743	DACH2	4.68282	-1.35336	0.652617	-2.07374	0.0381036	NA	5.69528	6.73285	5.50645	4.25103	12.8546	3.89001	9.04742	4.28736	0	5.28083	2.61097	0.955012	8.28771	0.842687	0
ENSMFAG00000004755	U6	1.4917	-3.88066	1.22534	-3.167	0.00154019	NA	5.69528	5.04964	2.75322	0.850205	3.85639	0.778003	3.39278	0	0	0	0	0	0	0	0
ENSMFAG00000005126	ENSMFAG00000005126	3.79432	-1.34929	0.61594	-2.19061	0.0284797	NA	5.69528	6.73285	0.917741	10.2025	3.85639	5.44602	4.52371	5.3592	0	1.32021	3.48129	3.82005	2.07193	2.52806	0.959652
ENSMFAG00000005825	Y_RNA	2.5906	-1.75702	0.768065	-2.28759	0.0221616	NA	3.79686	1.68321	0.917741	8.50205	5.14185	5.44602	2.26185	3.21552	0	1.32021	0.870322	2.86504	1.03596	0.842687	0.959652
ENSMFAG00000005982	P2RY1	32.1203	-0.693066	0.331789	-2.08888	0.0367186	0.211535	47.4607	47.13	61.4887	46.7613	28.2802	49.0142	12.4402	19.2931	13.2437	33.0052	13.0548	32.4704	29.007	26.1233	23.0317
ENSMFAG00000007045	ENSMFAG00000007045	4.35615	-1.79273	0.587566	-3.05111	0.00227998	NA	9.49214	4.20803	1.83548	7.65185	5.14185	9.33603	10.1783	4.28736	1.32437	2.64041	1.74064	2.86504	1.03596	1.68537	1.9193
ENSMFAG00000007215	MPP5	1170.55	-0.535929	0.102035	-5.25241	1.50123e-07	7.45841e-05	1454.2	1172.36	1397.72	1280.41	1541.27	1460.31	1362.77	1284.06	687.35	969.032	953.873	1120.23	1022.5	822.463	1029.71
ENSMFAG00000007326	uc_338	7.7925	-1.14843	0.539822	-2.12743	0.0333847	NA	16.1366	9.25767	11.9306	11.9029	12.8546	9.33603	2.26185	10.7184	0	1.32021	1.74064	8.59511	4.14385	4.21344	12.4755
ENSMFAG00000007611	uc_338	66.1657	-0.609655	0.247777	-2.4605	0.0138743	0.135037	71.191	71.5366	62.4064	78.2189	92.5533	122.146	55.4154	76.1006	43.7044	68.6508	45.2567	44.8856	66.3017	20.2245	73.8932
ENSMFAG00000007754	Metazoa_SRP	2.28303	-2.65248	1.32386	-2.0036	0.0451132	NA	3.79686	3.36643	0	5.10123	0	0.778003	16.9639	0	1.32437	0	0	0	2.07193	0.842687	0
ENSMFAG00000007905	FNBP1L	1815.48	-0.517017	0.137962	-3.74754	0.000178576	0.0117828	1926.9	2119.17	2298.02	2315.11	2231.56	2366.68	1717.88	1922.88	935.008	1876.01	1374.24	1586.27	1881.31	1224.42	1456.75
ENSMFAG00000008335	AGTR2	5.62218	-3.45917	1.04744	-3.3025	0.000958267	NA	0	23.565	2.75322	36.5588	6.42731	3.11201	3.39278	2.14368	39.7312	1.32021	0.870322	2.86504	0	0	0
ENSMFAG00000009004	ENSMFAG00000009004	6.84744	-1.90011	0.713286	-2.66388	0.0077246	NA	1.89843	15.1489	15.6016	1.70041	5.14185	23.3401	4.52371	16.0776	0	1.32021	1.74064	0.955012	8.28771	5.05612	1.9193
ENSMFAG00000009175	CDH19	34.9041	-1.31519	0.522736	-2.51598	0.0118703	0.124454	32.2733	21.8818	68.8306	62.9152	105.408	55.2382	31.666	9.64656	15.8925	6.60104	17.4064	0.955012	40.4026	29.4941	24.951
ENSMFAG00000009441	U2	3.4738	-1.67328	0.791061	-2.11523	0.0344103	NA	8.54293	0.841607	4.58871	1.70041	10.2837	3.11201	4.52371	7.50288	2.64875	0	0	0	1.03596	2.52806	4.79826
ENSMFAG00000009497	SNORA7	1.85393	-2.81514	1.30568	-2.15607	0.0310782	NA	3.79686	0.841607	11.9306	5.10123	2.57093	0.778003	0	0	0	0	0.870322	0	0	0	1.9193
ENSMFAG00000010115	ENSMFAG00000010115	10.1497	-1.34117	0.391034	-3.42982	0.000603989	NA	18.0351	12.6241	11.0129	17.8543	19.2819	17.8941	5.65464	11.7902	1.32437	2.64041	6.96258	4.77506	7.25174	8.42687	6.71757
ENSMFAG00000010384	KCNJ11	27.003	-0.995312	0.289638	-3.4364	0.000589506	0.0258166	56.9528	40.3971	47.7226	38.2592	21.8529	21.7841	31.666	22.5086	13.2437	21.1233	19.1471	27.6953	15.5395	11.7976	15.3544
ENSMFAG00000010460	LZTS1	23.1501	-0.724037	0.296755	-2.43985	0.0146935	0.137555	28.4764	37.0307	29.3677	41.6601	24.4238	22.5621	31.666	12.8621	10.595	7.92124	16.5361	18.1452	15.5395	23.5952	26.8703
ENSMFAG00000012038	KLRF1	32.8271	-0.966602	0.489283	-1.97555	0.048206	0.238714	24.6796	14.3073	31.2032	9.35226	128.546	74.6883	21.4876	36.4425	22.5144	21.1233	40.9051	7.64009	18.6473	23.5952	17.2737
ENSMFAG00000012108	Metazoa_SRP	5.91538	-1.24057	0.492638	-2.51822	0.011795	NA	11.3906	7.57446	5.50645	6.80164	16.711	7.78003	3.39278	5.3592	6.62187	3.96062	3.48129	2.86504	1.03596	3.37075	2.87896
ENSMFAG00000013715	RWDD3	183.786	-0.579462	0.132115	-4.38604	1.15435e-05	0.00201617	205.979	194.411	197.314	210.851	169.681	290.973	219.4	248.667	140.384	149.183	173.194	134.657	155.395	111.235	155.464
ENSMFAG00000013858	U1	1.04627	-3.33977	1.28292	-2.60326	0.00923417	NA	0	0.841607	0.917741	1.70041	5.14185	1.55601	3.39278	2.14368	0	0	0	0	0	0	0
ENSMFAG00000014109	ENSMFAG00000014109	11.8971	-1.28417	0.545571	-2.35381	0.0185822	0.153984	2.84764	34.5059	10.0952	13.6033	25.7093	7.78003	10.1783	25.7241	18.5412	7.92124	3.48129	8.59511	3.10789	2.52806	3.83861
ENSMFAG00000014779	SCARNA13	9.86465	-0.828793	0.402293	-2.06017	0.0393821	NA	15.1874	15.9905	12.8484	19.5547	11.5692	7.78003	4.52371	10.7184	14.5681	7.92124	6.09225	6.68508	3.10789	7.58419	3.83861
ENSMFAG00000014875	ENSMFAG00000014875	1.26337	-2.67615	1.26192	-2.12069	0.0339481	NA	0.949214	0.841607	0	5.95144	3.85639	2.33401	0	3.21552	0	0	0	0	0	0.842687	0.959652
ENSMFAG00000014887	ENSMFAG00000014887	37.668	-0.573508	0.243927	-2.35115	0.0187157	0.154288	53.156	50.4964	32.121	34.8584	48.8476	59.1282	29.4041	47.1609	26.4875	39.6062	38.2942	42.9755	21.7552	17.6964	23.0317
ENSMFAG00000014953	Metazoa_SRP	2.50259	-1.90956	0.851941	-2.24142	0.0249991	NA	1.89843	8.41607	9.17741	3.40082	2.57093	1.55601	2.26185	1.07184	0	1.32021	0	0.955012	3.10789	0.842687	0.959652
ENSMFAG00000015043	FBLN7	3.4742	-2.50725	1.03622	-2.41961	0.0155371	NA	26.578	1.68321	0	5.95144	3.85639	3.89001	94.9979	2.14368	1.32437	0	0	0.955012	2.07193	2.52806	0
ENSMFAG00000016136	DDX60	342.753	-0.614729	0.274008	-2.24347	0.0248662	0.175042	280.967	672.444	294.595	312.025	449.912	273.857	598.26	390.15	196.007	307.608	268.059	353.354	146.071	137.358	460.633
ENSMFAG00000016509	ENSMFAG00000016509	27.7207	-0.53292	0.256519	-2.07751	0.0377549	0.214508	36.0701	37.8723	22.9435	33.158	37.2784	24.1181	39.5824	27.8678	13.2437	33.0052	20.8877	24.8303	27.971	10.1122	26.8703
ENSMFAG00000016667	IZUMO1	0.977993	-2.24292	1.11841	-2.00546	0.0449139	NA	0.949214	0.841607	1.83548	1.70041	1.28546	0.778003	2.26185	3.21552	0	0	0	0	0	0.842687	0.959652
ENSMFAG00000017322	ATAD2	284.16	-0.827081	0.134919	-6.1302	8.77686e-10	1.08584e-06	407.213	328.227	407.477	358.787	385.639	408.451	284.994	272.247	177.466	240.278	231.506	160.442	245.523	179.492	174.657
ENSMFAG00000017348	CENPC	402.627	-0.615014	0.153031	-4.01888	5.84746e-05	0.00582627	387.279	492.34	605.709	431.904	536.038	466.802	442.192	482.328	174.817	388.141	325.5	310.379	338.76	263.761	393.457
ENSMFAG00000017491	COL11A2	19.325	-0.845075	0.344103	-2.45588	0.0140542	0.135265	22.7811	15.9905	22.9435	44.2107	12.8546	15.5601	14.7021	46.0891	10.595	13.2021	16.5361	11.4601	15.5395	16.8537	10.5562
ENSMFAG00000017819	ENSMFAG00000017819	31.7449	-0.95604	0.324863	-2.9429	0.00325156	0.0652334	61.6989	45.4468	40.3806	16.1539	24.4238	46.6802	52.0226	40.7299	31.785	19.8031	26.98	8.59511	29.007	21.9099	10.5562
ENSMFAG00000018292	PDZK1	79.5757	-0.569073	0.248389	-2.29105	0.0219602	0.166593	106.312	98.468	80.7613	62.9152	91.2679	125.258	84.8195	101.825	31.785	69.971	90.5135	42.9755	93.2367	80.898	32.6282
ENSMFAG00000018295	IGIP	115.205	-0.568129	0.177209	-3.20599	0.001346	0.0412014	123.398	122.875	144.085	164.94	98.9806	182.053	94.9979	154.345	104.626	73.9316	125.326	68.7609	98.4165	79.2126	92.1266
ENSMFAG00000018969	ENSMFAG00000018969	5.25504	-1.40187	0.552303	-2.53822	0.0111418	NA	4.74607	10.9409	12.8484	11.9029	2.57093	8.55803	2.26185	5.3592	1.32437	2.64041	3.48129	0.955012	4.14385	4.21344	2.87896
ENSMFAG00000019155	U6	3.21353	-1.44346	0.680647	-2.12073	0.0339449	NA	5.69528	2.52482	1.83548	6.80164	3.85639	9.33603	2.26185	4.28736	0	2.64041	2.61097	2.86504	0	2.52806	0.959652
ENSMFAG00000020572	PLCE1	317.875	-0.582332	0.200994	-2.89727	0.00376428	0.0694111	503.083	366.941	370.768	306.074	329.078	385.889	385.646	362.282	206.602	249.519	280.244	463.181	179.222	148.313	231.276
ENSMFAG00000021373	ENSMFAG00000021373	45.3848	-0.692059	0.302349	-2.28894	0.0220826	0.166738	60.7497	43.7636	89.9387	28.907	20.5674	41.2341	64.4628	92.1782	23.8387	39.6062	43.5161	33.4254	31.0789	25.2806	42.2247
ENSMFAG00000022458	ENSMFAG00000022458	30.7946	-0.737889	0.271295	-2.71988	0.00653054	0.0923357	22.7811	35.3475	34.8742	46.7613	46.2767	47.4582	35.0587	34.2989	14.5681	25.0839	12.1845	18.1452	31.0789	17.6964	40.3054
ENSMFAG00000022681	NREP	151.18	-0.667965	0.242981	-2.74904	0.00597704	0.0877696	119.601	279.413	154.181	116.478	170.967	176.607	203.567	243.308	91.3818	71.2912	217.58	116.511	111.884	102.808	92.1266
ENSMFAG00000022873	ENSMFAG00000022873	2.16778	-2.67202	1.1811	-2.26232	0.0236778	NA	0	0.841607	3.67097	1.70041	2.57093	10.892	7.91649	1.07184	1.32437	0	0	0	0	2.52806	0
ENSMFAG00000023169	ENSMFAG00000023169	59.5902	-0.810058	0.353162	-2.29373	0.021806	0.166016	50.3083	167.48	49.558	155.588	29.5656	38.9001	46.368	57.8793	43.7044	42.2466	50.4787	44.8856	39.3666	42.9771	34.5475
ENSMFAG00000023321	5S_rRNA	3.50174	-1.30444	0.661322	-1.97248	0.048555	NA	6.6445	4.20803	10.0952	5.95144	5.14185	1.55601	3.39278	2.14368	1.32437	0	3.48129	1.91002	1.03596	0.842687	4.79826
ENSMFAG00000023600	ENSMFAG00000023600	22.3779	-0.924303	0.344249	-2.68498	0.00725341	0.0964858	27.5272	35.3475	34.8742	27.2066	25.7093	28.7861	26.0113	24.6523	2.64875	15.8425	23.4987	12.4152	24.8631	4.21344	22.072
ENSMFAG00000023715	GPR82	7.26274	-1.16641	0.559806	-2.08359	0.0371971	NA	2.84764	9.25767	8.25967	17.8543	10.2837	17.8941	5.65464	6.43104	2.64875	3.96062	8.70322	10.5051	1.03596	1.68537	1.9193
ENSMFAG00000025337	ENSMFAG00000025337	2.0927	-3.43363	1.33664	-2.56885	0.0102037	NA	2.84764	18.5153	0.917741	0.850205	2.57093	0.778003	2.26185	0	2.64875	0	0	0	0	0	0
ENSMFAG00000025583	HIF3A	312.69	-0.635128	0.299115	-2.12336	0.0337238	0.202534	663.501	318.127	307.443	662.31	221.1	332.207	318.921	175.782	120.518	312.889	149.695	261.673	404.026	202.245	239.913
ENSMFAG00000026117	NID1	1046.6	-0.635834	0.206862	-3.0737	0.00211419	0.0530628	1618.41	1277.56	1182.97	908.869	1083.65	1792.52	1047.24	1131.86	475.45	954.51	1031.33	583.512	1067.04	511.511	1032.59
ENSMFAG00000026356	ENSMFAG00000026356	0.841484	-2.52039	1.258	-2.0035	0.045124	NA	0.949214	1.68321	0.917741	0.850205	3.85639	2.33401	0	1.07184	0	0	0	0	0	0	0.959652
ENSMFAG00000027151	CA2	167.026	-1.28188	0.336207	-3.81276	0.000137424	0.0099039	423.349	228.917	286.335	286.519	219.814	134.594	116.485	147.914	23.8387	80.5327	141.862	120.331	69.4096	159.268	66.216
ENSMFAG00000027169	SALL4	60.1272	-0.674496	0.276194	-2.44211	0.0146017	0.137154	118.652	41.2387	63.3242	64.6156	61.7022	91.0263	61.0701	81.4598	35.7581	46.2073	21.758	42.9755	33.1508	84.2687	54.7002
ENSMFAG00000027218	CLDN5	976.659	-0.581121	0.21331	-2.72431	0.00644368	0.0913951	1515.89	895.47	1802.44	1671.5	561.747	896.259	1034.8	864.975	680.728	735.356	670.148	919.676	669.232	902.518	829.139
ENSMFAG00000028069	KATNAL1	245.203	-0.576259	0.118048	-4.88156	1.05252e-06	0.000316293	296.155	292.038	312.95	297.572	299.513	286.305	272.553	260.457	147.006	213.874	199.304	188.137	271.422	158.425	182.334
ENSMFAG00000028795	SPATA9	11.683	-0.882557	0.384822	-2.29341	0.0218242	0.16607	4.74607	21.0402	16.5193	22.1053	8.99824	18.6721	14.7021	10.7184	9.27062	14.5223	6.09225	6.68508	10.3596	5.05612	5.75791
ENSMFAG00000029274	THAP9	71.5023	-0.507989	0.215596	-2.35621	0.0184625	0.153899	60.7497	92.5767	91.7741	82.4699	87.4115	116.7	76.903	55.7357	25.1631	72.6114	80.0696	54.4357	65.2657	53.0893	57.5791
ENSMFAG00000029279	ENSMFAG00000029279	4.38973	-2.60587	0.822598	-3.16786	0.00153567	NA	11.3906	0.841607	4.58871	7.65185	14.1401	7.00202	1.13093	10.7184	3.97312	0	2.61097	0.955012	0	0.842687	0
ENSMFAG00000029443	MTERF2	199.143	-0.524535	0.151641	-3.45906	0.000542058	0.0246852	236.354	182.629	209.245	232.106	185.107	322.871	219.4	267.96	143.032	182.189	172.324	133.702	212.373	124.718	163.141
ENSMFAG00000029546	CHRM2	49.6365	-0.619103	0.279052	-2.21859	0.0265146	0.181232	43.6638	82.4775	50.4758	65.4658	60.4168	56.7942	27.1422	87.8908	22.5144	39.6062	25.2393	27.6953	64.2297	36.2356	54.7002
ENSMFAG00000029626	ENSMFAG00000029626	97.2181	-0.630986	0.18709	-3.37263	0.000744529	0.0297932	142.382	83.3191	125.731	89.2716	133.688	151.711	107.438	99.6811	38.4069	79.2124	86.1619	77.356	90.1288	67.415	86.3687
ENSMFAG00000029983	CHST2	158.05	-0.753531	0.250017	-3.01392	0.00257894	0.0593375	338.869	210.402	312.95	173.442	84.8405	151.711	127.795	159.704	112.572	133.341	115.753	84.9961	107.74	114.605	142.029
ENSMFAG00000030158	FKBP5	549.165	-0.638257	0.272355	-2.34348	0.019105	0.156444	1068.81	589.966	1138	761.784	350.931	524.374	416.181	421.233	311.228	773.642	425.587	317.064	462.04	358.985	317.645
ENSMFAG00000030162	ENSMFAG00000030162	32.4645	-0.596355	0.263999	-2.25893	0.0238875	0.171818	51.2576	43.7636	28.45	50.1621	51.4185	28.7861	29.4041	25.7241	15.8925	23.7637	26.98	19.1002	35.2228	17.6964	39.3457
ENSMFAG00000030181	ZNF518B	175.975	-0.669616	0.270532	-2.47518	0.0133169	0.132154	189.843	313.078	210.163	136.883	323.937	238.069	160.592	130.764	70.1918	143.903	111.401	178.587	145.035	67.415	219.76
ENSMFAG00000030246	ENSMFAG00000030246	2.26137	-3.09502	1.40854	-2.19733	0.0279966	NA	1.89843	0	0.917741	0	6.42731	0	2.26185	19.2931	1.32437	0	0	0.955012	0	0.842687	0
ENSMFAG00000030414	XPO4	465.968	-0.575411	0.147334	-3.90549	9.40345e-05	0.0078885	493.591	625.314	653.432	567.937	590.027	566.386	421.836	483.4	337.715	400.023	341.166	383.915	452.716	219.099	452.956
ENSMFAG00000030468	ENSMFAG00000030468	11.043	-1.14644	0.512844	-2.23545	0.0253879	0.177073	11.3906	15.9905	8.25967	7.65185	7.71278	22.5621	22.6185	22.5086	3.97312	6.60104	5.22193	18.1452	7.25174	0	5.75791
ENSMFAG00000030491	PRSS35	120.301	-0.506803	0.232567	-2.17917	0.0293191	0.190023	107.261	205.352	88.1032	96.9234	141.401	108.92	212.614	157.56	71.5162	105.617	109.661	145.162	63.1938	108.707	82.5301
ENSMFAG00000030498	ENSMFAG00000030498	23.3138	-0.681915	0.310353	-2.19722	0.0280047	0.185996	20.8827	32.8227	29.3677	28.907	43.7057	30.3421	15.833	24.6523	19.8656	13.2021	16.5361	5.73007	16.5754	17.6964	33.5878
ENSMFAG00000030524	SCEL	2388.12	-0.586803	0.203973	-2.87687	0.00401644	0.0709606	3592.77	2485.26	2169.54	2513.21	3765.12	3543.02	2889.52	1677.43	1572.03	1333.41	1665.8	2360.79	2899.66	1269.93	2084.36
ENSMFAG00000030655	ENSMFAG00000030655	19.692	-0.679237	0.242186	-2.80461	0.00503783	0.0806813	24.6796	23.565	24.779	22.9555	26.9947	21.0061	26.0113	21.4368	19.8656	10.5617	19.1471	9.55012	16.5754	17.6964	10.5562
ENSMFAG00000030677	SOCS4	16.7223	-0.656883	0.32271	-2.03552	0.0417983	0.223689	14.2382	10.0993	28.45	18.7045	38.5639	14.782	20.3567	17.1494	9.27062	10.5617	10.4439	12.4152	18.6473	11.7976	15.3544
ENSMFAG00000030782	CD163	1831.72	-0.627027	0.218613	-2.8682	0.00412811	0.0717634	2392.02	2250.46	3275.42	1472.56	1997.61	1954.34	1432.88	2762.13	1332.32	2021.24	1436.03	2109.62	1262.84	830.047	946.217
ENSMFAG00000030807	RAB40A	12.9575	-0.691023	0.327161	-2.11218	0.0346712	0.2065	20.8827	13.4657	13.7661	21.2551	12.8546	14.782	12.4402	15.0058	10.595	21.1233	6.96258	6.68508	10.3596	8.42687	5.75791
ENSMFAG00000030817	KCNT2	49.4315	-1.07121	0.231202	-4.63322	3.60025e-06	0.000835146	49.3591	82.4775	42.2161	53.5629	77.1278	64.5742	73.5103	81.4598	14.5681	43.5668	41.7755	21.9653	35.2228	30.3367	29.7492
ENSMFAG00000030833	GREM2	27.8752	-1.44325	0.385267	-3.74611	0.000179601	0.011798	12.3398	56.3877	30.2855	45.9111	86.126	15.5601	41.8443	27.8678	18.5412	13.2021	10.4439	17.1902	18.6473	8.42687	15.3544
ENSMFAG00000030895	PIEZO2	191.639	-0.78092	0.287178	-2.71929	0.00654219	0.0923506	308.495	213.768	165.193	237.207	228.812	240.403	348.326	162.92	58.2725	163.706	222.802	132.747	222.732	53.0893	116.118
ENSMFAG00000030933	ENSMFAG00000030933	437.402	-0.552357	0.20249	-2.72782	0.00637546	0.090835	629.329	508.331	726.851	414.9	415.205	513.482	461.418	438.382	266.199	536.004	453.438	436.44	244.487	212.357	304.21
ENSMFAG00000030947	FAM198B	643.454	-0.556484	0.20072	-2.77245	0.00556368	0.0845429	967.249	874.429	724.098	819.598	830.409	949.941	357.373	527.345	574.778	382.86	483.899	598.792	657.837	351.401	551.8
ENSMFAG00000030986	GPM6A	485.316	-0.51869	0.21592	-2.40224	0.0162952	0.143951	632.176	509.172	498.334	560.285	357.359	789.673	759.983	411.586	254.28	599.374	413.403	497.561	333.58	429.771	233.195
ENSMFAG00000031167	PPP4R4	67.5831	-0.697959	0.303218	-2.30184	0.0213441	0.165297	55.0544	112.775	76.1725	128.381	61.7022	63.0182	37.3206	123.262	87.4087	29.0446	42.6458	29.6054	67.3376	60.6735	39.3457
ENSMFAG00000031227	PFKFB1	1.32492	-2.66155	1.19629	-2.22483	0.0260926	NA	2.84764	3.36643	2.75322	0	3.85639	0	2.26185	2.14368	1.32437	1.32021	0	0	0	0	0
ENSMFAG00000031235	ATOH8	486.743	-0.523696	0.210258	-2.49073	0.0127482	0.128836	751.777	528.529	391.876	641.055	370.213	816.903	697.782	338.701	382.744	526.763	258.486	384.87	418.529	475.276	317.645
ENSMFAG00000031247	COL2A1	23.1899	-0.513395	0.252331	-2.03461	0.0418904	0.223707	29.4256	33.6643	24.779	17.8543	30.8511	31.1201	22.6185	26.796	17.2169	7.92124	21.758	25.7853	13.4675	24.4379	20.1527
ENSMFAG00000031279	ENSMFAG00000031279	9.24253	-1.83205	0.648521	-2.82498	0.00472842	NA	26.578	21.8818	13.7661	4.25103	24.4238	4.66802	3.39278	12.8621	1.32437	0	4.35161	0.955012	5.17982	2.52806	12.4755
ENSMFAG00000031323	PTPRD	67.3065	-0.678089	0.203924	-3.32521	0.000883519	0.032874	94.9214	71.5366	50.4758	60.3646	86.126	94.1383	85.9505	110.399	33.1094	46.2073	49.6084	58.2557	75.6253	42.9771	49.9019
ENSMFAG00000031368	ENSMFAG00000031368	179.121	-0.614525	0.125305	-4.90424	9.37908e-07	0.000290087	242.05	244.066	188.137	182.794	215.958	248.961	203.567	186.5	109.923	110.897	153.177	147.072	152.287	130.617	170.818
ENSMFAG00000031374	PREX2	203.086	-0.629024	0.232198	-2.709	0.00674867	0.0935487	192.69	285.305	230.353	206.6	390.781	220.953	199.043	221.871	96.6793	96.3751	198.433	143.252	238.272	101.122	224.559
ENSMFAG00000031492	CEP162	363.079	-0.537575	0.105242	-5.108	3.25592e-07	0.000121482	424.299	372.832	392.793	476.965	416.49	465.246	379.991	466.25	331.094	318.17	334.204	318.974	267.279	229.211	252.389
ENSMFAG00000031629	ENSMFAG00000031629	61.779	-0.613899	0.220997	-2.77787	0.00547172	0.084196	47.4607	85.8439	74.3371	64.6156	89.9824	95.6943	68.9865	64.3104	26.4875	39.6062	79.1993	51.5706	47.6543	36.2356	54.7002
ENSMFAG00000031759	GINS3	64.3937	-0.592287	0.152235	-3.89061	9.99942e-05	0.00815667	79.734	81.6359	67.9129	95.223	65.5586	77.8003	63.3319	80.388	54.2994	36.9658	64.4038	52.5256	43.5105	48.8759	53.7405
ENSMFAG00000031770	PPIP5K2	458.25	-0.581152	0.178319	-3.25906	0.0011178	0.0381416	497.388	393.03	557.069	452.309	574.602	584.28	579.035	700.983	229.117	418.506	565.709	330.434	389.522	255.334	346.434
ENSMFAG00000031793	SWT1	528.569	-0.629352	0.182034	-3.45733	0.000545551	0.0247144	614.141	738.089	803.024	618.949	566.889	606.842	482.906	633.457	242.361	403.983	402.089	510.931	533.521	243.537	527.809
ENSMFAG00000031837	RPAP2	231.745	-0.522682	0.145924	-3.58189	0.000341121	0.0182168	241.1	246.591	289.089	187.895	264.805	364.883	279.339	286.181	144.357	236.317	215.84	185.272	189.581	149.156	195.769
ENSMFAG00000031961	SYTL5	122.067	-0.650625	0.259755	-2.50476	0.0122534	0.126279	161.366	162.43	136.743	86.7209	170.967	223.287	109.7	124.333	59.5968	100.336	107.92	57.3007	186.473	69.9431	73.8932
ENSMFAG00000032068	ENSMFAG00000032068	159.163	-0.589832	0.243028	-2.42701	0.0152236	0.140466	324.631	157.38	288.171	166.64	113.121	140.818	125.533	191.859	121.842	174.267	108.79	150.892	123.28	71.6284	128.593
ENSMFAG00000032104	SRPX	104.414	-0.841109	0.284941	-2.95187	0.00315852	0.0638848	179.401	95.1016	142.25	89.2716	70.7005	175.051	126.664	174.71	55.6237	54.1285	50.4787	52.5256	94.2727	154.212	51.8212
ENSMFAG00000032149	RAB6B	432.209	-0.502852	0.215735	-2.33089	0.0197594	0.158874	582.817	650.562	781.916	363.888	302.084	473.026	407.134	445.885	237.063	403.983	359.443	418.295	405.062	204.773	447.198
ENSMFAG00000032152	PPEF1	151.388	-0.698457	0.243443	-2.86908	0.00411672	0.0717602	199.335	180.104	122.977	147.936	213.387	343.877	133.449	133.98	83.4356	129.38	146.214	153.757	93.2367	64.0442	125.714
ENSMFAG00000032194	DOK5	93.559	-0.755324	0.303563	-2.48819	0.0128394	0.129249	126.245	125.399	91.7741	112.227	55.2749	274.635	68.9865	69.6696	47.6775	50.1679	80.0696	88.8161	55.942	89.3249	67.1757
ENSMFAG00000032238	SERPINI1	171.719	-0.54576	0.243861	-2.23799	0.0252216	0.176539	104.414	207.877	166.111	170.041	138.83	199.169	315.529	308.69	147.006	129.38	159.269	205.328	105.668	78.3699	140.109
ENSMFAG00000032325	FAR2	145.16	-0.516134	0.257385	-2.0053	0.0449309	0.231027	178.452	135.499	243.201	143.685	298.227	98.8063	115.355	138.267	92.7062	128.06	103.568	161.397	180.258	71.6284	88.288
ENSMFAG00000032351	CACNA2D3	55.2199	-0.668559	0.2887	-2.31576	0.0205716	0.161983	39.867	63.1205	84.4322	68.0164	93.8388	36.5661	109.7	39.6581	37.0825	43.5668	58.3116	64.9408	26.9351	35.3929	26.8703
ENSMFAG00000032404	ENSMFAG00000032404	0.985193	-2.7334	1.33017	-2.05493	0.039886	NA	0.949214	0.841607	0	2.55062	3.85639	3.11201	0	2.14368	1.32437	0	0	0	0	0	0
ENSMFAG00000032685	ENSMFAG00000032685	746.717	-0.526752	0.233659	-2.25436	0.0241735	0.172704	1289.98	875.271	912.235	1168.18	554.034	696.312	960.157	513.411	315.201	609.936	758.05	712.439	387.45	871.339	576.751
ENSMFAG00000032703	IRAK4	74.9675	-0.505996	0.197479	-2.56228	0.0103988	0.116116	71.191	95.9432	57.8177	80.7695	143.972	101.14	83.6886	62.1667	54.2994	64.6902	45.2567	63.9858	60.0859	66.5723	72.9336
ENSMFAG00000032909	SEMA3E	220.296	-0.644347	0.193495	-3.33004	0.00086833	0.0325536	256.288	296.246	194.561	251.661	254.522	273.079	351.718	242.236	135.086	112.218	142.733	263.583	135.711	142.414	252.389
ENSMFAG00000032923	PDE7B	182.713	-0.758542	0.179053	-4.2364	2.27128e-05	0.00322784	270.526	229.759	171.618	227.855	215.958	285.527	212.614	192.931	78.1381	134.661	131.419	132.747	178.186	93.5383	185.213
ENSMFAG00000033054	NOTCH4	934.115	-0.514256	0.182242	-2.82182	0.00477515	0.0779888	1257.71	1232.95	1456.46	1109.52	1066.93	814.569	1119.62	632.385	447.639	715.552	824.195	686.653	899.216	733.981	1014.35
ENSMFAG00000033112	NFASC	175.352	-0.769423	0.268919	-2.86117	0.00422084	0.0730334	211.675	303.82	202.821	141.984	231.383	119.812	209.222	318.336	90.0575	105.617	142.733	114.601	124.316	61.5162	252.389
ENSMFAG00000033118	ASPN	48.087	-1.0317	0.353327	-2.91997	0.00350066	0.0671457	40.8162	97.6264	79.8435	23.8057	82.2696	68.4642	61.0701	50.3765	23.8387	51.4881	16.5361	12.4152	52.8341	17.6964	42.2247
ENSMFAG00000033139	PALM2	13.8016	-0.858149	0.36526	-2.34942	0.0188027	0.154499	12.3398	23.565	14.6839	17.0041	16.711	21.0061	13.5711	20.365	10.595	9.24145	1.74064	3.82005	14.5035	13.483	14.3948
ENSMFAG00000033170	MXD3	31.9565	-0.521655	0.227752	-2.29046	0.0219948	0.1666	35.1209	38.7139	53.229	28.907	32.1366	35.7881	26.0113	46.0891	43.7044	26.4041	25.2393	23.8753	22.7912	20.2245	21.1123
ENSMFAG00000033265	MYOM2	20.1075	-0.813425	0.401111	-2.02793	0.0425674	0.22482	34.1717	8.41607	24.779	51.0123	7.71278	12.448	35.0587	27.8678	17.2169	7.92124	16.5361	12.4152	18.6473	16.8537	10.5562
ENSMFAG00000033300	RBMS3	27.0861	-0.561528	0.27146	-2.06855	0.0385887	0.216266	35.1209	30.2978	31.2032	24.656	37.2784	42.0121	30.535	25.7241	14.5681	6.60104	21.758	30.5604	15.5395	27.8087	32.6282
ENSMFAG00000033305	TMEM178A	44.8635	-1.18724	0.412896	-2.87538	0.00403537	0.0709606	152.823	45.4468	29.3677	30.6074	28.2802	73.1322	74.6412	51.4483	22.5144	33.0052	25.2393	7.64009	56.978	23.5952	18.2334
ENSMFAG00000033307	DDIT4	989.136	-0.581675	0.290414	-2.00292	0.0451863	0.231403	2414.8	971.214	1946.53	1251.5	668.441	651.188	902.48	556.285	810.517	917.544	736.292	767.829	515.91	1140.16	586.347
ENSMFAG00000033369	SLC14A2	1.33783	-2.78918	1.40097	-1.99089	0.0464929	NA	0	1.68321	0.917741	7.65185	2.57093	5.44602	0	0	0	0	0	0.955012	0	0.842687	0
ENSMFAG00000033449	AASDH	154.724	-0.533732	0.137743	-3.87484	0.000106697	0.00842563	168.011	148.964	190.89	164.94	170.967	178.163	158.33	264.744	129.789	147.863	107.05	130.837	134.675	102.808	122.835
ENSMFAG00000033630	ENSMFAG00000033630	50.5855	-0.58174	0.238162	-2.44262	0.0145809	0.137154	46.5115	55.546	45.8871	48.4617	57.8458	66.1302	82.5577	78.2443	14.5681	31.685	54.8303	38.2005	40.4026	41.2917	56.6195
ENSMFAG00000033747	PURG	28.3156	-0.852966	0.243778	-3.49895	0.0004671	0.0225198	35.1209	38.7139	42.2161	31.4576	19.2819	43.5681	32.7969	42.8736	11.9194	17.1627	15.6658	24.8303	29.007	15.1684	24.951
ENSMFAG00000033868	PIK3R3	256.622	-0.615076	0.296406	-2.07511	0.0379762	0.214861	272.424	277.73	390.04	550.083	345.79	268.411	248.804	95.3937	214.549	328.732	228.024	89.7711	132.603	227.526	179.455
ENSMFAG00000033906	ANKRD26	203.399	-0.511111	0.158312	-3.22852	0.00124434	0.0393052	342.666	259.215	200.068	185.345	210.816	207.727	247.673	235.805	190.71	151.824	155.788	141.342	207.193	117.134	197.688
ENSMFAG00000033957	SPATA22	31.393	-1.19888	0.587019	-2.04232	0.0411197	0.222634	94.9214	5.04964	7.34193	39.9596	16.711	28.7861	67.8556	80.388	38.4069	1.32021	16.5361	15.2802	9.32367	20.2245	28.7896
ENSMFAG00000034069	MEIS3	79.2318	-0.70144	0.241953	-2.89908	0.00374264	0.0692809	112.007	84.1607	86.2677	64.6156	96.4097	111.254	107.438	109.328	119.194	42.2466	75.718	35.3354	53.8701	52.2466	38.3861
ENSMFAG00000034116	HAUS3	74.8762	-0.547033	0.203068	-2.69385	0.00706329	0.0954566	75.9371	66.4869	140.414	85.8707	86.126	89.4703	94.9979	62.1667	47.6775	85.8135	48.738	45.8406	76.6613	63.2016	53.7405
ENSMFAG00000034181	GXYLT1	39.4303	-0.579501	0.272657	-2.12539	0.0335542	0.20176	54.1052	40.3971	43.1338	34.0082	60.4168	66.9082	31.666	43.9454	13.2437	18.4829	35.6832	21.0103	43.5105	37.9209	47.023
ENSMFAG00000034346	HECW2	409.432	-0.547722	0.206499	-2.65242	0.00799159	0.100973	397.721	273.522	538.714	544.982	609.309	511.148	383.384	585.224	233.09	198.031	248.042	445.036	419.565	342.974	410.731
ENSMFAG00000034353	ZNF331	804.804	-0.66971	0.201867	-3.31758	0.000907998	0.0336163	924.534	975.422	1046.23	1341.62	1019.37	1149.89	590.344	740.641	376.122	605.975	409.922	569.187	974.842	645.499	702.465
ENSMFAG00000034398	TMEM132C	133.439	-0.699606	0.192894	-3.62689	0.000286854	0.0163794	125.296	176.737	185.384	229.555	111.835	180.497	152.675	139.339	54.2994	85.8135	90.5135	112.691	131.567	97.7517	127.634
ENSMFAG00000034412	NAALAD2	141.464	-0.716143	0.253021	-2.83036	0.00464952	0.0767856	213.573	184.312	177.124	244.009	138.83	143.152	107.438	176.854	35.7581	99.0156	138.381	96.4562	142.963	72.4711	151.625
ENSMFAG00000034433	PDE1A	119.875	-0.574168	0.208356	-2.7557	0.00585662	0.0867739	203.132	95.9432	133.99	112.227	80.9842	196.835	162.853	146.842	58.2725	105.617	95.7354	111.736	101.524	107.021	85.409
ENSMFAG00000034436	DBF4	45.2522	-0.560127	0.242421	-2.31055	0.0208575	0.163231	41.7654	37.0307	65.1596	32.3078	61.7022	92.5823	41.8443	53.592	25.1631	39.6062	37.4238	34.3804	45.5824	30.3367	40.3054
ENSMFAG00000034494	STAB2	78.3364	-0.674188	0.313461	-2.15079	0.031493	0.197526	142.382	56.3877	107.376	74.8181	176.108	86.3583	61.0701	53.592	95.355	87.1337	72.2367	34.3804	47.6543	51.4039	28.7896
ENSMFAG00000034507	ENSMFAG00000034507	6.56432	-1.21298	0.598309	-2.02734	0.0426276	NA	18.0351	12.6241	12.8484	1.70041	5.14185	6.22402	9.04742	6.43104	0	0	4.35161	8.59511	5.17982	2.52806	5.75791
ENSMFAG00000034563	ENSMFAG00000034563	2.82559	-1.80835	0.812234	-2.2264	0.0259876	NA	0	5.04964	4.58871	2.55062	2.57093	4.66802	4.52371	9.64656	1.32437	2.64041	0.870322	0	3.10789	0.842687	0
ENSMFAG00000034579	CCDC150	17.9316	-0.9628	0.282852	-3.4039	0.000664306	0.0279111	23.7303	21.8818	20.1903	27.2066	29.5656	21.7841	21.4876	19.2931	13.2437	14.5223	18.2768	7.64009	16.5754	5.89881	7.67722
ENSMFAG00000034628	GPM6B	437.058	-0.768225	0.195428	-3.93099	8.45981e-05	0.00748275	622.684	423.328	594.696	496.52	448.627	648.854	629.926	467.322	157.601	318.17	389.034	366.725	392.63	193.818	405.933
ENSMFAG00000034631	GRIP1	54.0593	-0.752691	0.215285	-3.49625	0.000471855	0.0225294	59.8005	53.8628	55.9822	64.6156	82.2696	94.1383	80.2958	41.8017	43.7044	46.2073	25.2393	55.3907	40.4026	34.5502	32.6282
ENSMFAG00000035173	SPON2	158.624	-0.815002	0.282362	-2.88637	0.0038971	0.070214	306.596	284.463	104.623	164.94	100.266	277.747	131.188	217.583	150.979	134.661	58.3116	147.072	97.3806	130.617	72.9336
ENSMFAG00000035180	PDK4	606.63	-0.833648	0.300266	-2.77636	0.0054971	0.0842208	1261.51	539.47	1019.61	1144.38	268.662	863.583	620.879	383.719	284.74	691.789	250.653	450.766	346.012	438.197	535.486
ENSMFAG00000035325	IL6ST	3918.41	-0.52516	0.157182	-3.34109	0.000834487	0.0320357	4553.38	4032.14	5261.41	3924.55	4389.86	6378.84	4014.79	3996.89	2136.22	3171.14	3165.36	3009.24	4685.66	2500.25	3556.47
ENSMFAG00000035389	SLC6A14	679.628	-0.753901	0.304981	-2.47196	0.0134376	0.13229	1199.81	1121.86	1164.61	859.558	570.746	457.466	909.265	427.664	407.907	870.017	524.804	604.522	133.639	455.051	487.503
ENSMFAG00000035395	KLF9	514.028	-0.523713	0.183747	-2.85019	0.00436938	0.0743896	534.407	754.08	647.925	613.848	650.444	537.6	582.427	471.609	339.04	487.157	447.345	555.817	543.881	202.245	342.596
ENSMFAG00000035516	MT1X	982.933	-0.712421	0.330688	-2.15436	0.0312122	0.19657	1931.65	1239.69	2475.15	762.634	733.999	795.897	1251.94	420.161	372.149	959.791	644.909	618.848	1351.93	697.745	487.503
ENSMFAG00000035590	YAF2	171.057	-0.525223	0.159802	-3.28672	0.00101361	0.0363479	170.859	161.589	214.752	175.992	255.807	269.189	194.519	154.345	91.3818	151.824	156.658	118.421	157.466	135.673	157.383
ENSMFAG00000035606	FRZB	442.304	-0.571864	0.248707	-2.29934	0.0214854	0.165683	536.306	924.084	370.768	596.844	399.779	377.331	398.086	571.29	403.934	530.723	250.653	281.728	158.502	369.097	465.431
ENSMFAG00000035609	ENSMFAG00000035609	2763.57	-0.637659	0.266571	-2.39208	0.0167533	0.146373	3601.32	3185.48	4466.65	1729.32	1554.12	2889.5	5600.35	3504.92	2832.84	1604.05	3147.95	2684.54	2052.24	1296.05	1304.17
ENSMFAG00000035620	MYOM3	131.986	-1.24089	0.364739	-3.40212	0.000668656	0.0279111	175.605	57.2293	226.682	283.969	95.1243	110.476	140.235	355.851	23.8387	97.6954	69.6258	76.4009	77.6973	53.0893	136.271
ENSMFAG00000035651	MOV10L1	27.6182	-1.77663	0.794892	-2.23507	0.025413	0.177101	181.3	38.7139	6.42419	49.3119	26.9947	0.778003	19.2258	7.50288	0	13.2021	28.7206	23.8753	6.21578	3.37075	8.63687
ENSMFAG00000035710	PAG1	41.5335	-0.529428	0.235511	-2.24799	0.0245767	0.173994	56.9528	42.0803	44.9693	40.8099	66.8441	61.4622	36.1897	39.6581	18.5412	30.3648	21.758	44.8856	32.1149	34.5502	51.8212
ENSMFAG00000035728	ENSMFAG00000035728	47.9245	-0.515394	0.221359	-2.32831	0.0198955	0.159314	50.3083	65.6453	68.8306	40.8099	33.422	49.7922	62.201	73.9569	25.1631	59.4093	31.3316	45.8406	42.4745	30.3367	39.3457
ENSMFAG00000035781	CCDC168	5.39191	-1.97292	0.614826	-3.2089	0.00133242	NA	15.1874	9.25767	11.0129	5.10123	3.85639	10.114	3.39278	7.50288	3.97312	2.64041	1.74064	0	5.17982	0	1.9193
ENSMFAG00000035783	FITM1	8.75814	-0.912476	0.463114	-1.9703	0.0488036	NA	8.54293	12.6241	22.9435	8.50205	10.2837	7.00202	6.78556	12.8621	7.94625	6.60104	7.8329	0	3.10789	6.7415	9.59652
ENSMFAG00000035840	NELL1	30.328	-1.05975	0.407384	-2.60136	0.00928558	0.108229	30.3748	67.3285	44.0516	7.65185	33.422	35.0101	47.4989	55.7357	3.97312	18.4829	8.70322	25.7853	21.7552	24.4379	30.7089
ENSMFAG00000035847	FASTKD1	168.853	-0.569976	0.117284	-4.85979	1.17511e-06	0.000335493	225.913	195.253	221.176	187.045	167.11	225.621	173.032	198.29	115.221	120.139	147.955	130.837	158.502	111.235	155.464
ENSMFAG00000035903	KCNH8	4.78679	-1.88797	0.806094	-2.34212	0.0191746	NA	2.84764	1.68321	3.67097	29.7572	1.28546	11.67	4.52371	2.14368	2.64875	3.96062	1.74064	0	3.10789	0.842687	1.9193
ENSMFAG00000035931	REELD1	53.6258	-0.543086	0.250817	-2.16527	0.0303673	0.193906	50.3083	54.7044	80.7613	53.5629	60.4168	66.1302	39.5824	96.4656	49.0019	54.1285	63.5335	53.4807	30.0429	24.4379	27.8299
ENSMFAG00000035966	UACA	812.075	-0.535605	0.167474	-3.19814	0.00138319	0.0419934	952.062	1103.35	884.703	704.82	755.852	1300.82	880.992	1012.89	503.262	678.587	859.878	603.567	779.045	407.018	754.287
ENSMFAG00000035988	DLGAP5	23.2633	-0.606122	0.275368	-2.20114	0.0277261	0.185102	35.1209	39.5555	17.4371	29.7572	37.2784	24.1181	23.7495	13.9339	27.8119	17.1627	16.5361	12.4152	16.5754	20.2245	17.2737
ENSMFAG00000036000	ENSMFAG00000036000	6.31687	-1.12305	0.566776	-1.98148	0.0475377	NA	14.2382	3.36643	6.42419	4.25103	11.5692	16.3381	3.39278	8.57472	1.32437	0	5.22193	1.91002	8.28771	5.05612	4.79826
ENSMFAG00000036072	SSX2IP	310.343	-0.632781	0.210645	-3.00402	0.00266438	0.0595714	405.314	283.621	387.287	399.596	398.493	408.451	382.253	311.905	153.627	182.189	310.705	221.563	410.242	126.403	273.501
ENSMFAG00000036133	FSTL1	2488.99	-0.505227	0.132344	-3.81752	0.000134798	0.00980984	3665.86	2901.02	3307.54	3013.13	1591.4	3034.21	2881.6	2699.96	2028.94	1930.14	2191.47	2086.7	2034.63	2039.3	1928.9
ENSMFAG00000036177	BICC1	80.4726	-0.525004	0.213812	-2.45544	0.0140711	0.135265	66.445	90.8935	98.1983	71.4172	84.8405	89.4703	151.544	97.5374	94.0306	47.5275	66.1445	57.3007	70.4455	38.7636	82.5301
ENSMFAG00000036178	ENPP1	202.264	-0.564318	0.229381	-2.46017	0.013887	0.135037	230.659	276.047	120.224	181.094	366.357	262.187	235.233	234.733	123.167	168.987	120.975	205.328	226.876	90.1676	191.93
ENSMFAG00000036382	ADAMTS9	135.669	-0.607593	0.24714	-2.45849	0.0139521	0.135265	187.944	135.499	204.656	102.025	124.69	223.287	180.948	133.98	68.8675	105.617	182.768	101.231	122.244	48.0332	113.239
ENSMFAG00000036429	DNHD1	16.9876	-0.864984	0.310237	-2.78814	0.00530114	0.0830785	13.289	25.2482	21.1081	13.6033	17.9965	26.4521	32.7969	22.5086	7.94625	5.28083	8.70322	17.1902	15.5395	11.7976	15.3544
ENSMFAG00000036450	FAM171A2	11.8688	-0.886874	0.393608	-2.25319	0.0242472	0.173007	17.0859	20.1986	15.6016	14.4535	2.57093	13.226	13.5711	23.5805	5.2975	13.2021	3.48129	5.73007	8.28771	9.26956	12.4755
ENSMFAG00000036511	FAM167A	1553.75	-0.554638	0.130957	-4.23525	2.28293e-05	0.00322784	1967.72	1454.3	2337.49	2239.44	1669.82	2032.14	1480.38	1424.47	931.035	1289.84	1260.23	1260.62	1330.18	1403.07	1225.48
ENSMFAG00000036543	SRSF12	95.7823	-0.56718	0.214702	-2.64171	0.00824875	0.102221	129.093	133.815	148.674	132.632	119.548	94.1383	87.0814	58.9512	45.0287	67.3306	83.5509	70.6709	98.4165	63.2016	104.602
ENSMFAG00000036617	CENPJ	167.321	-1.38637	0.343961	-4.03059	5.56363e-05	0.0056242	158.519	220.501	148.674	119.879	159.397	222.509	732.841	117.902	111.247	106.937	76.5883	87.8611	67.3376	81.7407	97.8845
ENSMFAG00000036647	LIFR	264.434	-0.547897	0.237912	-2.30294	0.0212824	0.165078	326.53	264.265	263.392	259.313	465.338	375.775	220.531	307.618	116.545	171.627	174.064	228.248	253.811	137.358	402.094
ENSMFAG00000036709	LRR1	22.5854	-0.763067	0.276874	-2.75601	0.00585105	0.0867739	37.0193	15.9905	36.7097	25.5062	15.4256	26.4521	37.3206	30.0115	9.27062	14.5223	17.4064	15.2802	20.7193	22.7526	14.3948
ENSMFAG00000036903	PMS1	148.907	-0.570959	0.119173	-4.791	1.65955e-06	0.00043224	166.112	186.837	199.15	147.936	172.252	180.497	191.127	161.848	108.599	116.178	140.122	111.736	138.819	87.6395	124.755
ENSMFAG00000036989	NRSN1	19.5073	-1.39679	0.485766	-2.87544	0.00403459	0.0709606	69.2926	32.8227	9.17741	10.2025	11.5692	18.6721	40.7134	26.796	19.8656	5.28083	9.57354	7.64009	10.3596	3.37075	17.2737
ENSMFAG00000037058	GDF5	14.2448	-1.32142	0.495239	-2.66826	0.00762464	0.0986882	29.4256	28.6146	5.50645	4.25103	28.2802	18.6721	18.0948	25.7241	1.32437	11.8819	2.61097	6.68508	7.25174	10.9549	14.3948
ENSMFAG00000037086	ZNF100	35.9991	-0.557424	0.252648	-2.20632	0.0273613	0.183558	34.1717	31.9811	49.558	18.7045	66.8441	45.1242	55.4154	37.5144	26.4875	33.0052	27.8503	23.8753	31.0789	21.9099	36.4668
ENSMFAG00000037176	PXDNL	77.1425	-0.68922	0.340772	-2.02253	0.0431219	0.226441	72.1403	58.9125	112.882	44.2107	131.117	80.9123	93.8669	157.56	27.8119	27.7244	67.8851	28.6504	122.244	64.0442	67.1757
ENSMFAG00000037191	MAP2	1016.23	-0.59168	0.177214	-3.33879	0.000841436	0.0320857	1222.59	1168.99	1271.99	1086.56	979.523	1666.48	1016.7	1231.54	456.909	761.76	778.938	1058.15	905.432	555.331	1082.49
ENSMFAG00000037528	ENSMFAG00000037528	6.06694	-1.28264	0.550488	-2.33001	0.0198054	NA	17.0859	8.41607	11.9306	3.40082	5.14185	7.00202	2.26185	11.7902	1.32437	2.64041	3.48129	1.91002	6.21578	1.68537	6.71757
ENSMFAG00000037549	ENSMFAG00000037549	32.7677	-0.629745	0.239569	-2.62865	0.00857233	0.103975	45.5623	36.1891	42.2161	60.3646	17.9965	34.2321	31.666	45.0173	17.2169	31.685	29.5909	24.8303	27.971	21.0672	25.9106
ENSMFAG00000037611	ZNF816	247.943	-0.626918	0.241663	-2.59418	0.00948156	0.109739	191.741	356	242.284	332.43	273.804	320.537	461.418	196.147	128.464	183.509	241.079	220.608	260.027	81.7407	229.357
ENSMFAG00000037634	ZNF215	30.9241	-0.832423	0.37976	-2.19197	0.0283817	0.18685	42.7146	18.5153	42.2161	37.409	42.4203	35.0101	63.3319	28.9397	42.38	17.1627	14.7955	5.73007	35.2228	30.3367	7.67722
ENSMFAG00000037795	ENSMFAG00000037795	12.6959	-1.13372	0.570444	-1.98744	0.0468737	0.235814	58.8513	12.6241	25.6968	8.50205	3.85639	5.44602	14.7021	6.43104	6.62187	9.24145	13.9252	1.91002	7.25174	6.7415	8.63687
ENSMFAG00000037846	IFI44	350.663	-0.688455	0.23508	-2.9286	0.00340491	0.0665122	303.748	562.193	381.78	319.677	524.469	325.205	447.847	545.566	209.251	250.839	514.36	282.683	203.049	140.729	248.55
ENSMFAG00000037961	PRKG2	4.46591	-1.59387	0.783869	-2.03333	0.0420187	NA	0.949214	7.57446	1.83548	21.2551	5.14185	5.44602	9.04742	1.07184	1.32437	0	1.74064	2.86504	1.03596	6.7415	0.959652
ENSMFAG00000038081	ENSMFAG00000038081	109.976	-0.82983	0.340515	-2.43699	0.0148102	0.138163	325.58	74.0614	77.0903	153.887	105.408	106.586	92.736	170.422	49.0019	79.2124	124.456	32.4704	122.244	60.6735	75.8125
ENSMFAG00000038166	ENSMFAG00000038166	13.4622	-1.12822	0.412118	-2.73761	0.00618865	0.0896552	26.578	15.1489	11.0129	17.8543	15.4256	10.892	33.9278	12.8621	9.27062	14.5223	11.3142	11.4601	5.17982	1.68537	4.79826
ENSMFAG00000038236	KIF1A	77.4273	-0.930816	0.440424	-2.11346	0.0345618	0.206149	14.2382	189.362	82.5967	73.9679	177.394	47.4582	72.3793	138.267	96.6793	48.8477	43.5161	91.6811	37.2947	29.4941	18.2334
ENSMFAG00000038356	TMPRSS9	145.072	-1.57421	0.246944	-6.37475	1.83256e-10	3.40077e-07	260.085	305.503	168.864	158.988	236.525	91.8043	269.161	190.787	92.7062	71.2912	96.6057	82.131	47.6543	59.8308	44.144
ENSMFAG00000038380	ENSMFAG00000038380	77.0686	-1.78726	0.516983	-3.4571	0.000546027	0.0247144	235.405	37.0307	18.3548	171.741	136.259	157.157	19.2258	146.842	59.5968	19.8031	60.9225	10.5051	43.5105	25.2806	14.3948
ENSMFAG00000038394	RFLNB	142.809	-0.58866	0.192015	-3.06569	0.00217165	0.0537339	121.499	170.846	156.016	199.798	132.403	190.611	193.389	191.859	67.5431	95.0549	133.159	84.041	118.1	180.335	107.481
ENSMFAG00000038415	NRTN	20.7827	-0.645066	0.324799	-1.98605	0.0470281	0.235974	37.0193	10.0993	25.6968	28.0568	17.9965	28.7861	33.9278	18.2213	19.8656	9.24145	6.96258	20.0552	17.6114	15.1684	23.0317
ENSMFAG00000038431	2020-09-04	150.205	-0.771309	0.208618	-3.69723	0.000217961	0.0136534	222.116	236.492	187.219	216.802	122.119	136.928	212.614	155.417	70.1918	96.3751	92.2541	94.5462	193.725	101.122	115.158
ENSMFAG00000038444	DKK1	22.4778	-1.11643	0.474781	-2.35147	0.0186992	0.154288	58.8513	17.6737	36.7097	16.1539	5.14185	25.6741	65.5938	13.9339	22.5144	18.4829	19.1471	15.2802	5.17982	10.1122	6.71757
ENSMFAG00000038508	ENSMFAG00000038508	135.534	-0.60775	0.256612	-2.36836	0.0178671	0.15143	220.218	106.042	175.289	137.733	101.552	233.401	167.377	151.129	45.0287	93.7347	189.73	120.331	77.6973	98.5944	115.158
ENSMFAG00000038540	LPIN2	1792.26	-0.594727	0.163006	-3.6485	0.000263778	0.0156029	2945.41	2274.02	2169.54	2389.08	1378.02	2394.69	1717.88	1752.46	995.93	1498.44	1426.46	1634.98	1198.61	1257.29	1851.17
ENSMFAG00000038567	ENSMFAG00000038567	2.74526	-1.89257	0.961331	-1.96869	0.0489882	NA	9.49214	7.57446	2.75322	0	5.14185	3.11201	1.13093	4.28736	0	1.32021	0	0	0	2.52806	3.83861
ENSMFAG00000038613	SPARC	13809.2	-0.588569	0.163769	-3.59389	0.000325776	0.0176637	14066.4	15822.2	17129.6	10026.5	15168.5	21826.1	14721.3	22186	7484.04	8964.21	11997.4	12112.4	12844.9	12028.5	10759.6
ENSMFAG00000038686	ENSMFAG00000038686	11.028	-1.41603	0.479552	-2.95281	0.00314891	0.0638644	15.1874	5.89125	11.9306	24.656	35.993	7.78003	10.1783	12.8621	75.4893	5.28083	5.22193	10.5051	6.21578	2.52806	1.9193
ENSMFAG00000038701	ENPP6	168.202	-0.909703	0.361125	-2.51908	0.0117661	0.123877	288.561	190.203	156.934	104.575	203.103	171.939	263.506	344.06	45.0287	34.3254	140.122	254.033	104.632	59.8308	162.181
ENSMFAG00000038783	PON3	266.479	-0.571303	0.190003	-3.00681	0.00264003	0.0595714	329.377	265.106	250.543	335.831	353.502	467.58	329.1	183.285	291.362	190.11	194.082	142.297	191.653	205.616	267.743
ENSMFAG00000038811	CLUL1	4.63233	-2.15475	1.00008	-2.15458	0.0311945	NA	1.89843	6.73285	4.58871	1.70041	1.28546	32.6761	7.91649	1.07184	0	3.96062	0	4.77506	0	0	2.87896
ENSMFAG00000038825	MUC13	28.9202	-1.2328	0.487378	-2.52946	0.0114239	0.121927	50.3083	37.8723	110.129	43.3605	33.422	10.892	9.04742	20.365	17.2169	26.4041	7.8329	8.59511	24.8631	7.58419	25.9106
ENSMFAG00000038831	NET1	1816.13	-0.619702	0.185784	-3.33561	0.000851129	0.0322343	2127.19	1595.69	3061.59	2900.05	1335.6	2650.65	2005.13	1678.5	1870.02	1708.35	1154.92	1344.66	1088.8	1519.37	1201.48
ENSMFAG00000038835	CCDC110	24.9192	-0.717897	0.299655	-2.39575	0.0165866	0.145603	27.5272	37.0307	43.1338	25.5062	23.1383	13.226	33.9278	40.7299	14.5681	21.1233	19.1471	33.4254	14.5035	14.3257	12.4755
ENSMFAG00000038905	RIMS1	22.9464	-0.890327	0.380602	-2.33926	0.0193218	0.157265	41.7654	10.9409	36.7097	49.3119	32.1366	15.5601	27.1422	21.4368	5.2975	10.5617	31.3316	14.3252	11.3956	15.1684	21.1123
ENSMFAG00000039047	RTKN2	1255.29	-0.640518	0.201749	-3.17483	0.00149924	0.0439877	1265.3	1922.23	784.669	1186.04	2307.41	1628.36	1536.93	1430.91	662.187	897.741	1161.88	891.981	1261.8	736.509	1155.42
ENSMFAG00000039091	SASS6	51.1833	-0.540648	0.174681	-3.09506	0.0019677	0.0512434	71.191	49.6548	57.8177	56.9638	64.2731	73.9102	55.4154	50.3765	50.3262	33.0052	43.5161	28.6504	36.2587	52.2466	44.144
ENSMFAG00000039249	EDN3	136.606	-1.18562	0.207699	-5.70836	1.14069e-08	7.05612e-06	150.925	240.7	197.314	240.608	150.399	171.939	185.472	141.483	58.2725	102.976	87.0322	61.1208	135.711	73.3138	51.8212
ENSMFAG00000039270	LAMA2	318.426	-0.62363	0.207109	-3.01113	0.0026028	0.0593375	477.455	579.025	445.105	376.641	224.956	377.331	242.018	323.696	156.276	219.154	293.299	254.033	347.048	223.312	237.034
ENSMFAG00000039310	ENSMFAG00000039310	725.997	-0.522063	0.123992	-4.21046	2.54857e-05	0.00347998	915.991	799.526	931.508	836.602	714.717	956.165	698.913	911.064	591.995	631.059	732.811	546.267	583.247	388.479	651.604
ENSMFAG00000039337	SULT1C4	552.643	-1.06849	0.203457	-5.25168	1.50716e-07	7.45841e-05	972.944	796.16	808.53	773.687	584.886	551.604	646.89	714.917	166.871	389.461	320.278	474.641	511.766	240.166	336.838
ENSMFAG00000039355	KIF20B	92.9838	-0.702411	0.183507	-3.82771	0.000129341	0.00955324	86.3785	116.983	111.964	103.725	109.264	167.271	98.3907	113.615	49.0019	56.7689	71.3664	64.9408	110.848	69.9431	64.2967
ENSMFAG00000039415	ENSMFAG00000039415	53.5832	-0.550064	0.202427	-2.71734	0.00658088	0.0924312	57.902	80.7943	68.8306	55.2633	53.9894	84.0243	58.8082	42.8736	39.7312	31.685	41.7755	38.2005	67.3376	34.5502	47.9826
ENSMFAG00000039454	QRFPR	8.1051	-1.37822	0.566031	-2.43489	0.0148964	NA	18.0351	4.20803	11.9306	20.4049	1.28546	17.8941	4.52371	11.7902	7.94625	7.92124	3.48129	0.955012	2.07193	3.37075	5.75791
ENSMFAG00000039458	PIBF1	127.691	-0.529101	0.161604	-3.27406	0.00106016	0.0373382	121.499	118.667	138.579	133.482	192.819	182.053	142.497	163.991	103.301	104.296	128.808	66.8508	111.884	122.19	84.4494
ENSMFAG00000039573	PALD1	419.312	-0.537543	0.181634	-2.95949	0.00308153	0.0631011	799.238	441.844	648.843	507.573	332.935	367.995	402.61	423.377	286.065	289.125	388.164	410.655	347.048	281.458	362.749
ENSMFAG00000039676	SIPA1L2	292.598	-0.533489	0.169991	-3.13833	0.00169911	0.0475942	314.19	329.91	427.668	431.904	385.639	224.065	238.626	384.79	189.386	187.469	221.932	283.639	313.897	207.301	248.55
ENSMFAG00000039723	ETAA1	339.597	-0.502274	0.168897	-2.97385	0.0029409	0.0619983	389.178	401.446	403.806	277.167	365.071	440.349	512.31	361.21	185.412	252.16	353.351	206.283	393.666	243.537	309.008
ENSMFAG00000039724	GIF	1.05603	-3.37342	1.24781	-2.70348	0.00686185	NA	2.84764	2.52482	0.917741	1.70041	3.85639	0.778003	0	3.21552	0	0	0	0	0	0	0
ENSMFAG00000039839	AS3MT	66.7928	-0.819496	0.382933	-2.14005	0.0323508	0.199121	134.788	34.5059	145.921	40.8099	104.122	62.2402	99.5216	49.3046	27.8119	21.1233	111.401	30.5604	54.9061	52.2466	32.6282
ENSMFAG00000039843	PRTFDC1	182.436	-0.522613	0.205119	-2.54785	0.0108389	0.118538	198.386	285.305	170.7	163.239	196.676	276.191	156.068	256.17	72.8406	110.897	189.73	141.342	162.646	191.29	165.06
ENSMFAG00000039879	ENSMFAG00000039879	32.5222	-1.49479	0.430428	-3.4728	0.00051505	0.0238207	69.2926	111.092	26.6145	15.3037	19.2819	23.3401	70.1175	37.5144	6.62187	17.1627	23.4987	21.9653	21.7552	11.7976	12.4755
ENSMFAG00000040140	CLK4	562.528	-0.502237	0.127348	-3.94381	8.01985e-05	0.0073833	713.809	605.115	711.25	659.759	614.451	721.986	611.832	576.65	308.579	612.576	524.804	384.87	503.478	407.018	481.745
ENSMFAG00000040160	LIN7A	11.5635	-0.933992	0.360208	-2.59293	0.0095163	0.109819	24.6796	10.0993	22.0258	14.4535	7.71278	14.004	11.3093	15.0058	6.62187	5.28083	5.22193	10.5051	6.21578	12.6403	7.67722
ENSMFAG00000040162	ENSMFAG00000040162	54.7529	-4.81604	0.996365	-4.83361	1.34076e-06	0.000361909	7.59371	3.36643	3.67097	12.7531	190.249	3.11201	273.684	302.259	2.64875	2.64041	2.61097	2.86504	5.17982	6.7415	1.9193
ENSMFAG00000040199	RGN	160.693	-0.785635	0.264715	-2.96786	0.00299884	0.0623347	241.1	346.742	191.808	199.798	128.546	162.603	203.567	125.405	51.6506	87.1337	101.828	129.882	131.567	98.5944	210.164
ENSMFAG00000040266	REV3L	380.043	-0.536092	0.126558	-4.23593	2.27604e-05	0.00322784	437.588	387.981	411.148	357.086	590.027	504.924	392.432	475.897	252.956	322.131	313.316	319.929	321.149	242.694	371.385
ENSMFAG00000040372	SYT9	36.0344	-0.605398	0.226143	-2.67705	0.00742731	0.097467	38.9178	41.2387	53.229	33.158	50.1331	46.6802	48.6299	32.1552	18.5412	19.8031	21.758	32.4704	46.6184	23.5952	33.5878
ENSMFAG00000040377	CEP152	44.2675	-0.513332	0.197004	-2.6057	0.00916876	0.107519	42.7146	43.7636	66.0774	60.3646	64.2731	33.4541	54.2845	47.1609	37.0825	36.9658	41.7755	28.6504	37.2947	26.966	43.1843
ENSMFAG00000040444	ENSMFAG00000040444	24.9177	-0.555108	0.269789	-2.05756	0.0396321	0.218856	18.9843	30.2978	44.0516	34.8584	38.5639	24.8961	19.2258	23.5805	15.8925	19.8031	26.98	12.4152	25.8991	14.3257	23.9913
ENSMFAG00000040607	ITGA9	525.791	-0.530259	0.203149	-2.6102	0.00904892	0.106874	822.968	759.971	557.987	494.819	627.306	334.541	870.814	442.67	487.37	423.787	432.55	481.326	410.242	244.379	496.14
ENSMFAG00000040617	COL4A3	2169.27	-0.803032	0.186796	-4.29899	1.71578e-05	0.00262602	3788.31	4235.81	2508.19	2367.82	2298.41	2364.35	2078.64	2028.99	1285.97	1627.82	2013.93	1722.84	1908.24	1127.52	1182.29
ENSMFAG00000040621	ZDHHC23	142.931	-0.592393	0.15025	-3.94271	8.05668e-05	0.0073833	140.484	170.005	180.795	189.596	196.676	143.93	154.937	176.854	136.411	157.105	84.4212	84.9961	114.992	91.8529	120.916
ENSMFAG00000040638	C20orf173	13.114	-0.683093	0.338897	-2.01563	0.0438383	0.228359	17.0859	11.7825	9.17741	12.7531	14.1401	19.4501	19.2258	24.6523	7.94625	6.60104	19.1471	9.55012	6.21578	8.42687	10.5562
ENSMFAG00000040773	FHIT	13.2464	-0.809233	0.397321	-2.03672	0.0416776	0.223689	22.7811	16.8321	18.3548	30.6074	2.57093	14.782	15.833	9.64656	15.8925	9.24145	9.57354	5.73007	12.4316	6.7415	7.67722
ENSMFAG00000040799	LHX8	1.61791	-3.02526	1.52254	-1.98699	0.0469233	NA	0.949214	0.841607	0	0.850205	15.4256	0	0	4.28736	0	0	0	0.955012	0	0	0.959652
ENSMFAG00000040829	AMHR2	54.1154	-0.510318	0.215465	-2.36845	0.017863	0.15143	49.3591	63.1205	65.1596	87.5711	78.4132	49.0142	40.7134	69.6696	43.7044	35.6456	52.2193	41.0655	58.014	25.2806	52.7809
ENSMFAG00000040865	ADARB2	4.28282	-1.62308	0.711216	-2.28212	0.0224824	NA	15.1874	4.20803	11.9306	1.70041	5.14185	3.11201	3.39278	5.3592	43.7044	1.32021	0	0	2.07193	3.37075	4.79826
ENSMFAG00000041146	AQP4	2364.63	-0.714799	0.19747	-3.61978	0.000294858	0.0166443	1895.58	2629.18	2364.1	2885.6	3824.25	3735.19	3564.68	2238	1966.7	1417.9	2218.45	2324.5	907.504	1722.45	1775.36
ENSMFAG00000041208	SYT6	5.5985	-2.64466	1.07293	-2.46488	0.0137057	NA	0	38.7139	12.8484	9.35226	11.5692	0	0	1.07184	100.652	1.32021	1.74064	0.955012	2.07193	1.68537	0
ENSMFAG00000041209	BPIFA1	7.80272	-1.73695	0.732628	-2.37085	0.0177472	NA	16.1366	3.36643	2.75322	27.2066	3.85639	18.6721	3.39278	17.1494	0	9.24145	0.870322	4.77506	0	434.827	2.87896
ENSMFAG00000041220	HPGD	5880.28	-0.609662	0.238137	-2.56014	0.0104631	0.116538	7826.27	5069.84	7754.92	5636.86	10839	8482.56	2995.83	7454.64	2721.59	3722.99	3173.19	5397.73	5805.54	4872.42	6450.78
ENSMFAG00000041355	KCNV2	3.48839	-1.59926	0.708977	-2.25573	0.0240876	NA	11.3906	4.20803	8.25967	2.55062	5.14185	3.11201	2.26185	3.21552	2.64875	2.64041	0	1.91002	4.14385	0.842687	0
ENSMFAG00000041395	SLC26A3	2.09844	-1.8775	0.941107	-1.99499	0.0460435	NA	0.949214	5.04964	4.58871	1.70041	7.71278	2.33401	0	3.21552	1.32437	0	2.61097	0.955012	1.03596	0	0
ENSMFAG00000041420	MYOM1	144.313	-0.511117	0.211235	-2.41967	0.0155348	0.141344	205.03	192.728	121.142	181.944	91.2679	196.835	144.759	206.865	108.599	91.0943	94.8651	84.9961	188.545	112.077	143.948
ENSMFAG00000041570	ANGPTL8	5.62997	-1.02769	0.495318	-2.07481	0.0380037	NA	13.289	5.04964	10.0952	5.10123	3.85639	7.00202	5.65464	9.64656	1.32437	0	4.35161	5.73007	5.17982	3.37075	4.79826
ENSMFAG00000041645	FBN2	7.68303	-1.26354	0.552769	-2.28584	0.0222637	NA	14.2382	23.565	10.0952	8.50205	5.14185	8.55803	7.91649	6.43104	7.94625	0	6.09225	8.59511	3.10789	5.05612	0
ENSMFAG00000041775	CRHBP	48.1391	-2.04348	0.932752	-2.19081	0.0284656	0.186892	14.2382	294.562	160.605	39.1094	11.5692	52.1262	16.9639	6.43104	9.27062	19.8031	13.0548	66.8508	3.10789	0	14.3948
ENSMFAG00000041779	EGFL6	118.36	-0.775395	0.289409	-2.67924	0.00737899	0.0974631	203.132	170.846	133.073	91.8222	128.546	215.507	104.045	128.621	35.7581	93.7347	174.064	73.5359	51.7982	61.5162	109.4
ENSMFAG00000041834	PLA2R1	421.283	-0.78999	0.173669	-4.54881	5.3949e-06	0.00114418	551.493	581.55	329.469	306.924	647.873	600.618	614.093	564.859	299.309	298.367	402.089	267.403	339.796	255.334	260.066
ENSMFAG00000041866	KIAA1551	614.072	-0.651357	0.193006	-3.37481	0.000738677	0.0296389	599.903	724.623	795.682	595.144	992.377	1050.3	545.107	614.164	290.038	378.9	575.283	443.125	575.996	374.996	655.442
ENSMFAG00000041870	ABCC9	114.005	-0.758199	0.311976	-2.43031	0.0150859	0.139849	105.363	198.619	107.376	213.402	168.396	123.702	135.711	75.0288	35.7581	56.7689	85.2916	56.3457	179.222	53.932	115.158
ENSMFAG00000041873	CCL24	29.3734	-2.8665	1.05855	-2.70794	0.00677032	0.0937095	1.89843	37.8723	82.5967	1.70041	223.671	0.778003	42.9752	2.14368	1.32437	10.5617	19.1471	2.86504	1.03596	10.1122	1.9193
ENSMFAG00000041903	PDE8B	289.152	-0.515616	0.213391	-2.41629	0.0156795	0.141679	325.58	385.456	389.122	261.013	321.366	522.818	284.994	198.29	313.877	188.79	204.526	272.178	339.796	156.74	172.737
ENSMFAG00000041970	ENSMFAG00000041970	616.782	-0.530756	0.244843	-2.16774	0.0301782	0.193879	1158.99	857.597	935.179	676.763	483.334	701.758	538.321	408.371	328.445	785.523	437.772	606.433	454.788	273.873	604.581
ENSMFAG00000042004	PCDH18	140.13	-0.598033	0.253749	-2.35679	0.0184335	0.153852	99.6675	256.69	92.6919	100.324	219.814	200.725	147.021	215.44	140.384	71.2912	95.7354	92.6361	93.2367	111.235	165.06
ENSMFAG00000042012	KLHL5	255.954	-0.510971	0.176086	-2.90182	0.00370997	0.0690202	261.034	242.383	290.006	291.62	280.231	466.802	317.79	229.374	136.411	188.79	203.655	212.968	257.955	175.279	285.017
ENSMFAG00000042048	ENSMFAG00000042048	4.92083	-1.18563	0.603816	-1.96356	0.0495806	NA	2.84764	3.36643	8.25967	12.7531	14.1401	5.44602	2.26185	4.28736	1.32437	3.96062	0.870322	3.82005	2.07193	1.68537	6.71757
ENSMFAG00000042081	ADAMTS12	62.0984	-0.695017	0.253744	-2.73905	0.00616169	0.0896367	70.2418	83.3191	66.9951	62.9152	111.835	87.1363	59.9391	62.1667	56.9481	39.6062	29.5909	30.5604	37.2947	37.9209	95.0056
ENSMFAG00000042098	ANKRD22	19.4692	-0.822151	0.407207	-2.019	0.043487	0.227455	15.1874	22.7234	40.3806	10.2025	42.4203	38.9001	16.9639	8.57472	7.94625	19.8031	11.3142	5.73007	19.6833	16.8537	15.3544
ENSMFAG00000042125	DGKG	54.2716	-0.599266	0.269337	-2.22497	0.0260833	0.179941	85.4293	114.459	68.8306	64.6156	33.422	31.8981	52.0226	65.3822	27.8119	40.9264	55.7006	45.8406	48.6903	32.0221	47.023
ENSMFAG00000042141	MDGA1	52.8232	-0.579327	0.283131	-2.04615	0.0407418	0.22172	39.867	46.2884	43.1338	58.6642	134.974	73.1322	58.8082	46.0891	26.4875	40.9264	36.5535	49.6606	46.6184	27.8087	63.337
ENSMFAG00000042402	LAMC3	38.3031	-0.660651	0.279102	-2.36706	0.01793	0.151438	56.0036	52.1796	56.9	46.7613	38.5639	50.5702	44.1062	25.7241	22.5144	23.7637	53.0896	28.6504	11.3956	41.2917	23.0317
ENSMFAG00000042429	CIART	201.21	-0.748707	0.183714	-4.0754	4.5935e-05	0.00498422	213.573	205.352	239.531	257.612	142.686	298.753	321.183	307.618	128.464	116.178	207.137	156.622	111.884	175.279	136.271
ENSMFAG00000042588	OMD	202.82	-1.12563	0.224276	-5.01896	5.1952e-07	0.000171395	364.498	146.44	190.89	312.876	199.247	373.441	254.459	327.983	109.923	171.627	81.8103	138.477	150.215	85.1114	135.311
ENSMFAG00000042592	OGN	833.909	-0.538289	0.198666	-2.70951	0.00673822	0.0935487	1037.49	849.181	878.279	993.89	569.46	1520.22	985.037	970.015	478.099	1023.16	836.379	552.952	726.21	476.961	611.298
ENSMFAG00000042640	ADAMTSL1	48.3609	-1.00167	0.38044	-2.63292	0.00846539	0.103268	33.2225	113.617	81.679	38.2592	32.1366	38.9001	64.4628	102.897	43.7044	17.1627	55.7006	23.8753	8.28771	37.9209	33.5878
ENSMFAG00000042663	DOCK9	2713.7	-0.635616	0.161703	-3.93076	8.46769e-05	0.00748275	3806.35	3634.06	4421.68	3713.7	2774.03	3063.77	2234.71	2390.2	1485.95	2507.07	2276.76	2319.72	2330.92	1596.89	2149.62
ENSMFAG00000042743	U6	2.11214	-2.23413	0.942916	-2.36939	0.0178177	NA	1.89843	5.89125	0.917741	4.25103	5.14185	5.44602	0	3.21552	0	1.32021	0	0.955012	0	1.68537	0.959652
ENSMFAG00000042785	DGKE	465.48	-0.551031	0.190119	-2.89835	0.00375133	0.0693552	579.97	451.943	475.39	636.804	618.308	690.866	477.251	441.598	215.873	385.501	399.478	313.244	449.608	256.177	590.186
ENSMFAG00000042829	LY6L	15.6279	-3.15324	0.757564	-4.16235	3.14993e-05	0.00386479	1.89843	31.1395	69.7484	5.10123	43.7057	0.778003	15.833	45.0173	5.2975	2.64041	1.74064	6.68508	2.07193	0.842687	1.9193
ENSMFAG00000042976	KCTD3	408.44	-0.559057	0.127666	-4.37905	1.19198e-05	0.00205769	542.001	433.427	563.493	437.006	383.068	531.376	539.452	411.586	282.092	419.826	316.797	283.639	309.753	273.873	399.215
ENSMFAG00000042981	FAM76B	493.526	-0.571784	0.132775	-4.30641	1.65926e-05	0.00259299	530.611	515.063	547.892	564.536	683.866	692.422	566.594	559.5	266.199	456.792	428.198	357.174	497.263	305.896	430.884
ENSMFAG00000043030	RGCC	2682.54	-0.501922	0.207468	-2.41927	0.0155516	0.141344	4270.51	2830.32	4010.53	3221.43	1876.78	2952.52	2364.77	3344.14	1026.39	2748.67	2997.39	2112.49	2271.87	2410.93	1799.35
ENSMFAG00000043048	COL6A3	994.736	-0.565963	0.209281	-2.70432	0.00684452	0.0942028	1454.2	1094.93	789.258	1568.63	814.983	1212.13	917.182	1526.3	705.892	706.311	1035.68	810.805	1006.96	376.681	901.113
ENSMFAG00000043054	GIPC3	95.3652	-0.605309	0.188324	-3.21418	0.00130817	0.0406008	157.57	99.3096	137.661	125.83	95.1243	93.3603	78.034	122.19	71.5162	48.8477	68.7554	75.4459	66.3017	79.2126	111.32
ENSMFAG00000043059	ERCC4	59.9654	-0.666322	0.290895	-2.29059	0.0219871	0.1666	65.4958	51.338	56.9	51.8625	188.963	55.2382	58.8082	52.5201	54.2994	35.6456	40.0348	46.7956	42.4745	39.6063	59.4984
ENSMFAG00000043089	CACNG4	15.7908	-0.878726	0.347646	-2.52765	0.0114829	0.122465	26.578	29.4562	8.25967	26.3564	26.9947	11.67	13.5711	17.1494	19.8656	7.92124	9.57354	9.55012	8.28771	10.1122	11.5158
ENSMFAG00000043096	DKK3	1452.87	-0.502082	0.207674	-2.41764	0.0156214	0.141583	1791.17	2231.1	2000.68	1517.62	1956.47	1010.63	1513.18	1450.2	1628.98	654.823	1204.53	1072.48	948.943	957.293	1855.01
ENSMFAG00000043117	ENSMFAG00000043117	2.55011	-1.47572	0.710961	-2.07568	0.037924	NA	6.6445	4.20803	3.67097	1.70041	5.14185	2.33401	3.39278	2.14368	0	1.32021	0.870322	0.955012	3.10789	0.842687	1.9193
ENSMFAG00000043146	MIS18BP1	265.892	-0.810891	0.196747	-4.12149	3.76436e-05	0.00440044	460.369	348.425	270.734	338.382	242.952	403.783	308.743	286.181	125.816	262.721	181.897	138.477	239.308	127.246	253.348
ENSMFAG00000043155	HMGN5	88.2002	-0.623014	0.265368	-2.34774	0.0188876	0.15492	54.1052	60.5957	66.9951	92.6724	141.401	179.719	165.115	83.6035	56.9481	76.572	81.8103	60.1657	77.6973	69.9431	55.6598
ENSMFAG00000043185	ABI3BP	1135.39	-0.506213	0.133054	-3.80456	0.000142058	0.0100909	1336.49	1129.44	1263.73	1121.42	1091.36	1591.02	1783.47	1220.83	913.818	892.46	888.599	886.251	1281.49	760.104	870.404
ENSMFAG00000043199	ENSMFAG00000043199	175.668	-0.581604	0.179758	-3.23549	0.00121434	0.0388537	227.811	179.262	199.15	244.009	267.376	248.183	114.224	184.356	108.599	122.779	194.082	115.556	142.963	160.953	125.714
ENSMFAG00000043281	ENSMFAG00000043281	365.496	-0.506139	0.160137	-3.16066	0.0015741	0.0454822	397.721	409.863	337.729	395.345	568.175	561.718	318.921	403.012	233.09	318.17	261.097	273.133	417.493	244.379	342.596
ENSMFAG00000043298	CACNA1G	3.44521	-1.24558	0.617826	-2.01607	0.0437922	NA	4.74607	5.04964	3.67097	2.55062	1.28546	6.22402	9.04742	5.3592	1.32437	1.32021	4.35161	0.955012	2.07193	0.842687	2.87896
ENSMFAG00000043379	MATN3	81.9995	-0.683546	0.325379	-2.10077	0.0356613	0.208683	134.788	71.5366	119.306	75.6683	77.1278	136.928	90.4742	91.1064	30.4606	33.0052	40.0348	143.252	93.2367	62.3589	30.7089
ENSMFAG00000043416	DRD2	18.8088	-1.73723	0.726731	-2.39047	0.0168267	0.146698	107.261	53.0212	5.50645	6.80164	20.5674	7.78003	4.52371	18.2213	6.62187	6.60104	26.98	4.77506	2.07193	0.842687	10.5562
ENSMFAG00000043483	COL14A1	323.969	-1.01638	0.263931	-3.85094	0.000117667	0.00905185	635.973	355.158	226.682	238.057	381.782	347.767	787.125	420.161	166.871	297.047	301.131	195.777	130.531	205.616	169.858
ENSMFAG00000043533	SVEP1	419.097	-0.597354	0.18914	-3.15827	0.00158708	0.0455075	671.094	552.936	588.272	466.763	303.369	436.459	420.705	542.351	235.739	370.978	286.336	317.064	433.033	213.2	448.158
ENSMFAG00000043565	MS4A1	67.0479	-0.805356	0.352682	-2.28352	0.0224	0.167627	34.1717	95.1016	67.9129	45.0609	149.114	121.368	100.653	57.8793	46.3531	15.8425	85.2916	41.0655	49.7263	26.1233	70.0546
ENSMFAG00000043597	FAM71D	3.3492	-1.32523	0.659273	-2.01013	0.0444173	NA	4.74607	3.36643	2.75322	5.10123	2.57093	8.55803	9.04742	1.07184	2.64875	1.32021	2.61097	0	1.03596	2.52806	2.87896
ENSMFAG00000043667	PVALB	59.1392	-1.81766	0.549175	-3.30981	0.000933602	0.0343927	55.0544	43.7636	55.0645	250.811	142.686	20.2281	45.2371	97.5374	66.2187	6.60104	37.4238	13.3702	20.7193	29.4941	2.87896
ENSMFAG00000043699	LOX	350.015	-0.733834	0.342645	-2.14167	0.0322199	0.19848	390.127	280.255	337.729	456.56	230.098	963.167	321.183	459.819	133.762	439.629	120.104	127.972	490.011	222.469	277.339
ENSMFAG00000043826	ARHGAP29	2238.45	-0.560721	0.137938	-4.06501	4.80301e-05	0.00512989	2561.93	2563.53	3028.55	2747.01	2793.31	2898.06	2117.1	2366.62	1048.9	1938.06	2084.42	1778.23	2050.17	1499.14	2101.64
ENSMFAG00000044042	SLC25A15	16.8829	-0.672209	0.310428	-2.16543	0.0303551	0.193906	22.7811	16.8321	20.1903	23.8057	19.2819	14.782	26.0113	20.365	11.9194	5.28083	9.57354	14.3252	26.9351	13.483	7.67722
ENSMFAG00000044064	TAL1	719.83	-0.740018	0.255604	-2.89517	0.00378952	0.0695417	1379.21	971.214	1394.97	1031.3	618.308	509.592	594.868	586.296	247.658	566.369	586.597	417.34	727.246	514.882	651.604
ENSMFAG00000044130	PTPRG	1120.81	-0.533824	0.193522	-2.75847	0.00580731	0.0866485	1107.73	1324.69	1461.04	1369.68	1347.17	1755.95	1029.14	1083.63	439.692	1021.84	912.968	885.296	1159.24	632.016	1282.1
ENSMFAG00000044159	SBK2	1.64866	-2.56881	1.12872	-2.27585	0.0228551	NA	0.949214	0.841607	0	3.40082	7.71278	3.11201	4.52371	1.07184	0	1.32021	0	0.955012	0	0.842687	0
ENSMFAG00000044210	PTPRQ	189.999	-0.567776	0.273294	-2.07753	0.0377529	0.214508	377.787	190.203	190.89	232.956	266.091	192.945	144.759	196.147	75.4893	201.992	86.1619	132.747	256.919	91.8529	213.043
ENSMFAG00000044305	FAM162B	72.9465	-0.97858	0.409561	-2.38934	0.0168787	0.146993	33.2225	223.867	80.7613	35.7086	116.977	98.8063	66.7247	102.897	21.19	23.7637	54.8303	62.0758	31.0789	108.707	33.5878
ENSMFAG00000044439	HTRA1	1299.82	-0.562254	0.208299	-2.69926	0.0069493	0.0950627	1738.96	1357.51	1218.76	1571.18	1074.65	1739.61	2576.25	965.727	874.087	1255.52	1560.49	742.044	784.224	989.315	1048.9
ENSMFAG00000044457	ENSMFAG00000044457	6.90052	-1.8274	0.627257	-2.91332	0.00357606	NA	11.3906	15.9905	6.42419	9.35226	14.1401	14.782	10.1783	0	5.2975	6.60104	3.48129	0	3.10789	0.842687	1.9193
ENSMFAG00000044538	ENSMFAG00000044538	122.998	-0.570368	0.195024	-2.9246	0.00344894	0.0665838	161.366	79.111	123.895	144.535	215.958	185.943	148.151	102.897	90.0575	102.976	79.1993	91.6811	87.0209	117.976	114.199
ENSMFAG00000044602	ERRFI1	2365.91	-0.710778	0.160836	-4.41926	9.904e-06	0.00179311	3015.65	3283.11	3525.05	2360.17	2246.99	3161.02	3059.16	2471.66	1550.84	2422.58	1701.48	2335	1860.59	1194.09	1301.29
ENSMFAG00000044622	FOLH1	65.262	-0.58702	0.292865	-2.0044	0.0450268	0.231284	86.3785	72.3782	66.0774	78.2189	30.8511	141.596	93.8669	49.3046	35.7581	36.9658	69.6258	30.5604	55.942	48.8759	82.5301
ENSMFAG00000044723	TBX5	355.303	-0.577309	0.165902	-3.47982	0.000501752	0.0234984	427.146	453.626	479.979	465.913	413.919	459.022	317.79	342.989	162.898	252.16	314.186	274.088	398.846	222.469	344.515
ENSMFAG00000044734	F2R	637.371	-0.510562	0.238751	-2.13847	0.0324784	0.199576	830.562	904.727	787.422	570.488	611.88	914.931	755.459	547.71	222.495	499.038	453.438	329.479	845.346	465.163	822.422
ENSMFAG00000044735	SNX16	76.1704	-0.565694	0.194002	-2.91591	0.0035465	0.0674153	63.5973	63.9621	109.211	111.377	93.8388	125.258	73.5103	77.1724	38.4069	68.6508	56.5709	59.2107	75.6253	58.9881	67.1757
ENSMFAG00000044807	AFF2	18.1914	-0.932181	0.379363	-2.45722	0.0140015	0.135265	39.867	46.2884	23.8613	26.3564	15.4256	11.67	14.7021	8.57472	9.27062	13.2021	9.57354	9.55012	17.6114	13.483	13.4351
ENSMFAG00000044819	SERPINB13	45.7677	-2.1824	0.539545	-4.0449	5.23459e-05	0.00543445	34.1717	104.359	36.7097	73.9679	222.385	23.3401	61.0701	20.365	14.5681	3.96062	46.1271	11.4601	15.5395	5.05612	13.4351
ENSMFAG00000044878	KCNMB4	158.874	-0.502851	0.171804	-2.92688	0.00342377	0.0665202	261.983	183.47	227.6	175.142	129.832	171.161	174.163	148.986	83.4356	170.307	129.678	115.556	155.395	116.291	140.109
ENSMFAG00000044910	H4	12.67	-0.794556	0.300138	-2.64731	0.00811358	0.101392	13.289	19.357	18.3548	10.2025	14.1401	18.6721	14.7021	18.2213	5.2975	7.92124	12.1845	7.64009	10.3596	10.1122	9.59652
ENSMFAG00000045029	SPON1	699.986	-0.620845	0.214855	-2.88959	0.0038574	0.069923	934.976	751.555	1012.27	972.635	478.192	956.943	471.597	1113.64	356.257	502.999	608.355	666.598	700.311	342.974	630.491
ENSMFAG00000045099	PTN	144.228	-2.00365	0.342779	-5.84532	5.05586e-09	3.57426e-06	57.902	307.186	124.813	190.446	460.196	164.937	264.637	206.865	51.6506	51.4881	59.1819	49.6606	36.2587	103.651	34.5475
ENSMFAG00000045125	WDYHV1	75.4831	-0.863069	0.332872	-2.5928	0.00951994	0.109819	193.64	93.4184	197.314	57.814	35.993	61.4622	67.8556	56.8075	39.7312	58.0891	50.4787	54.4357	55.942	63.2016	46.0633
ENSMFAG00000045186	ESM1	117.06	-1.33194	0.464735	-2.86602	0.00415673	0.0721764	118.652	298.77	145.921	58.6642	313.653	167.271	68.9865	131.836	21.19	18.4829	84.4212	24.8303	168.862	34.5502	99.8038
ENSMFAG00000045200	ZBED9	50.7064	-0.52139	0.227292	-2.29392	0.0217949	0.166016	40.8162	70.695	50.4758	54.4131	82.2696	78.5783	50.8917	45.0173	29.1362	44.8871	24.369	50.6156	36.2587	58.9881	43.1843
ENSMFAG00000045201	USP53	294.975	-0.511492	0.126647	-4.03872	5.37431e-05	0.00554076	333.174	305.503	345.071	351.135	350.931	407.673	315.529	333.342	156.276	287.805	272.411	191.957	270.386	230.896	272.541
ENSMFAG00000045299	GLRA4	97.745	-0.818726	0.39762	-2.05907	0.0394879	0.218856	195.538	236.492	63.3242	80.7695	59.1313	91.0263	115.355	139.339	15.8925	43.5668	129.678	77.356	35.2228	53.932	129.553
ENSMFAG00000045356	SGIP1	77.7489	-0.605926	0.284385	-2.13066	0.0331176	0.200997	72.1403	116.983	86.2677	112.227	80.9842	94.1383	111.962	66.4541	18.5412	55.4487	61.7929	40.1105	91.1648	43.8197	114.199
ENSMFAG00000045395	PIK3R1	2065.96	-0.747388	0.184415	-4.05275	5.06186e-05	0.00532967	3388.69	2683.88	2833.99	2599.08	2058.03	2931.51	1940.67	1933.6	1162.8	1981.63	1716.27	1415.33	2169.31	905.046	1269.62
ENSMFAG00000045445	KLKB1	21.2715	-0.796848	0.348343	-2.28754	0.0221645	0.166779	27.5272	15.1489	26.6145	36.5588	34.7075	34.2321	27.1422	10.7184	10.595	10.5617	24.369	12.4152	29.007	11.7976	7.67722
ENSMFAG00000045508	IFIT3	713.525	-0.545027	0.242576	-2.24683	0.0246509	0.174353	369.244	1087.36	715.838	518.625	1038.65	1142.11	914.92	905.704	366.852	450.191	782.419	724.854	353.264	678.363	654.483
ENSMFAG00000045597	POSTN	969.883	-1.28588	0.231662	-5.55068	2.84558e-08	1.62483e-05	1701.94	988.046	1355.5	797.493	1745.66	1501.55	1361.64	1257.27	250.307	394.742	574.413	381.05	747.966	771.902	718.779
ENSMFAG00000045617	ENSMFAG00000045617	7.10552	-1.67587	0.739449	-2.26637	0.0234285	NA	4.74607	46.2884	5.50645	6.80164	5.14185	7.00202	5.65464	2.14368	2.64875	6.60104	0.870322	4.77506	0	1.68537	6.71757
ENSMFAG00000045634	ENSMFAG00000045634	35.1733	-1.01373	0.311303	-3.25642	0.00112826	0.0381416	64.5465	61.4373	37.6274	56.9638	25.7093	45.1242	48.6299	28.9397	7.94625	23.7637	31.3316	14.3252	13.4675	37.0782	30.7089
ENSMFAG00000045649	PRSS42	9.44707	-0.893039	0.450438	-1.9826	0.0474121	NA	10.4414	7.57446	3.67097	19.5547	11.5692	17.8941	13.5711	12.8621	1.32437	2.64041	13.0548	6.68508	9.32367	6.7415	4.79826
ENSMFAG00000045658	GFRAL	32.6184	-1.10667	0.247598	-4.46962	7.8357e-06	0.00153064	31.3241	58.0709	41.2984	44.2107	37.2784	59.9062	37.3206	39.6581	15.8925	13.2021	33.9426	15.2802	16.5754	26.1233	19.193
ENSMFAG00000045729	HERC5	87.1435	-0.694872	0.245508	-2.83035	0.00464976	0.0767856	101.566	115.3	68.8306	87.5711	149.114	77.0223	90.4742	160.776	60.9212	38.286	120.104	63.0308	65.2657	58.9881	49.9019
ENSMFAG00000045757	PDE6C	16.2543	-0.954285	0.302167	-3.15813	0.00158783	0.0455075	16.1366	23.565	23.8613	17.8543	29.5656	23.3401	23.7495	9.64656	7.94625	15.8425	6.09225	9.55012	13.4675	12.6403	10.5562
ENSMFAG00000045786	TSC22D3	4987.1	-0.586624	0.210636	-2.78501	0.00535258	0.0834129	9147.57	5640.45	7287.79	6373.14	3595.44	6067.64	4115.44	5036.57	2786.48	6800.39	3898.17	3568.88	3517.1	4020.46	2950.93
ENSMFAG00000045794	BMP6	72.1791	-0.625989	0.273473	-2.28903	0.0220775	0.166738	89.2261	164.955	66.9951	87.5711	127.261	43.5681	62.201	49.3046	42.38	67.3306	43.5161	73.5359	49.7263	55.6174	59.4984
ENSMFAG00000045848	RPS6KA6	48.7665	-0.520253	0.187545	-2.77402	0.00553679	0.0843934	54.1052	58.9125	48.6403	51.0123	68.1295	56.7942	50.8917	64.3104	51.6506	46.2073	44.3864	36.2904	41.4385	19.3818	39.3457
ENSMFAG00000045881	LGALS14	45.77	-0.512616	0.21917	-2.3389	0.0193406	0.157332	61.6989	56.3877	48.6403	57.814	51.4185	45.1242	40.7134	64.3104	35.7581	34.3254	49.6084	24.8303	21.7552	33.7075	60.4581
ENSMFAG00000046052	ENSMFAG00000046052	51.1321	-0.502463	0.162504	-3.092	0.00198816	0.0512434	67.3942	61.4373	65.1596	49.3119	57.8458	52.9042	70.1175	51.4483	34.4337	39.6062	55.7006	37.2455	46.6184	41.2917	36.4668
ENSMFAG00000046105	LAMP5	11.9951	-0.89622	0.405108	-2.2123	0.0269461	0.18224	12.3398	16.8321	11.0129	17.0041	20.5674	23.3401	12.4402	9.64656	3.97312	1.32021	6.96258	8.59511	17.6114	13.483	4.79826
ENSMFAG00000046107	ZNF138	2.28668	-2.43236	1.09249	-2.22644	0.0259848	NA	0.949214	2.52482	0.917741	6.80164	5.14185	7.78003	5.65464	0	0	0	2.61097	0	0	0	1.9193
ENSMFAG00000046128	CETP	30.0049	-0.550789	0.265523	-2.07436	0.0380462	0.214898	32.2733	58.0709	36.7097	27.2066	34.7075	25.6741	44.1062	23.5805	25.1631	15.8425	39.1645	18.1452	24.8631	17.6964	26.8703
ENSMFAG00000046195	ENSMFAG00000046195	0.96622	-2.73944	1.19464	-2.29311	0.0218414	NA	4.74607	0.841607	2.75322	0.850205	1.28546	0.778003	1.13093	1.07184	0	0	0	0	1.03596	0	0
ENSMFAG00000046224	GCNA	21.5678	-0.768683	0.261281	-2.94197	0.00326128	0.06534	35.1209	31.1395	34.8742	22.1053	20.5674	17.1161	23.7495	28.9397	13.2437	14.5223	13.0548	18.1452	24.8631	12.6403	13.4351
ENSMFAG00000046237	ZYG11A	3.91067	-1.31683	0.668389	-1.97016	0.0488204	NA	6.6445	0.841607	5.50645	10.2025	3.85639	10.114	3.39278	3.21552	1.32437	0	6.09225	1.91002	2.07193	2.52806	0.959652
ENSMFAG00000046315	MYOZ1	75.4026	-1.70073	0.664387	-2.55985	0.0104716	0.116538	100.617	284.463	165.193	124.98	26.9947	47.4582	93.8669	48.2328	5.2975	9.24145	13.9252	21.9653	8.28771	96.0664	84.4494

## Sheet: DEGs in bulk-seq data of heart
Differentially expressed genes in bulk RNA-seq data of monkey heart during aging
GeneID	Gene	baseMean	log2FoldChange	lfcSE	stat	pvalue	padj	M.RA.YF1_FRAS202104980.1r	M.RA.YF2_FRAS202104981.1r	M.RA.YF3_FRAS202104982.1r	M.RA.YF4_FRAS202104983.1r	M.RA.YM1_FRAS202104972.1r	M.RA.YM2_FRAS202104973.1r	M.RA.YM3_FRAS202104974.1r	M.RA.YM4_FRAS202104975.1r	M.RA.OF1_FRAS202104984.1r	M.RA.OF2_FRAS202104985.1r	M.RA.OF3_FRAS202104986.1r	M.RA.OF4_FRAS202104987.1r	M.RA.OM1_FRAS202104976.1r	M.RA.OM2_FRAS202104977.1r	M.RA.OM3_FRAS202104978.1r	M.RA.OM4_FRAS202104979.1r
ENSMFAG00000000028	SLITRK1	6.82902	1.98969	0.819609	2.42761	0.0151987	0.620829	0	0	2.31564	4.0036	1.89123	6.25833	6.25569	1.60869	3.30773	3.47525	3.15526	0	11.9057	41.7539	14.3268	9.00648
ENSMFAG00000000141	PCLO	55.1862	1.32648	0.542635	2.44452	0.0145046	0.610126	18.4366	17.3756	17.3673	20.018	66.1931	31.2917	65.6847	16.0869	37.4876	72.1115	44.1736	12.865	70.5837	308.979	67.8135	16.5119
ENSMFAG00000000163	MYH7	14217.5	2.11615	0.474562	4.45917	8.2277e-06	0.00982487	3672.57	3279.64	3733.97	12327.1	3477.03	7580.93	3908.24	4656.35	12966.3	10457.9	39410.3	27035.9	20204.8	58391.7	1229.24	15148.1
ENSMFAG00000000183	NFATC4	212.583	0.651465	0.318239	2.0471	0.0406486	0.833107	143.805	202.715	157.464	120.108	165.483	125.167	306.529	103.76	149.95	158.993	252.421	178.273	159.026	292.277	660.943	224.411
ENSMFAG00000000228	AMPH	21.4152	1.05872	0.527303	2.0078	0.0446648	0.854921	11.062	10.1358	19.683	7.00629	17.9667	21.9042	14.0753	9.65213	16.5387	4.34407	12.621	34.9194	17.0081	113.115	19.1024	13.5097
ENSMFAG00000000282	PSD	52.7538	0.770594	0.282081	2.73182	0.00629858	0.422939	47.9351	36.1991	38.2081	48.0432	41.6071	30.2486	51.6094	19.3043	36.385	70.3739	75.7262	43.1898	39.9691	119.188	79.2749	66.7981
ENSMFAG00000000404	TREML2	6.11254	1.46987	0.695295	2.11402	0.0345136	0.785125	0	5.79186	0	3.0027	7.56493	1.04306	4.69176	4.02172	4.41031	6.08169	26.2938	9.18931	5.10243	12.1466	0.95512	7.5054
ENSMFAG00000000442	PAX8	1.12654	3.5011	1.67198	2.09398	0.0362614	NA	0	0	0	0	0	0	0	0	0	0	6.31052	0	1.70081	4.55497	0.95512	4.50324
ENSMFAG00000000494	ENSMFAG00000000494	0.905559	2.72383	1.36602	1.99399	0.0461533	NA	0.92183	0	0	0	0	0	0	0	2.20515	2.60644	0	1.83786	2.55122	0	2.86536	1.50108
ENSMFAG00000000515	ZNF774	26.3408	0.711874	0.354547	2.00784	0.0446598	0.854921	19.3584	37.6471	25.4721	18.0162	14.1842	12.5167	9.38353	23.326	24.2567	19.1139	41.0184	15.6218	27.213	34.9215	71.634	27.77
ENSMFAG00000000558	TUSC5	233.149	1.31361	0.524467	2.50465	0.0122572	0.558115	47.0133	160.724	4.63129	218.196	104.963	120.994	342.499	72.3909	153.258	222.416	730.969	99.2445	347.816	173.848	602.68	328.736
ENSMFAG00000000579	ADAMTS16	2.03	3.05942	1.33185	2.29712	0.0216117	0.689163	0	4.34389	0	0	0	0	0	0	2.20515	0	0	6.43252	8.50406	6.83246	1.91024	2.25162
ENSMFAG00000000606	RAC2	125.146	0.655402	0.272893	2.40168	0.0163201	0.624554	112.463	83.9819	60.2067	87.0782	154.135	84.4875	129.805	65.9562	144.438	91.2254	171.436	139.678	103.749	104.764	160.46	308.472
ENSMFAG00000000661	KCNK7	4.09081	1.8606	0.776829	2.39512	0.016615	0.629907	0.92183	2.89593	2.31564	2.0018	0	0	0	5.63041	9.92319	7.81932	1.05175	2.75679	4.25203	8.35078	15.2819	2.25162
ENSMFAG00000000702	SLC6A9	63.1917	0.592519	0.290058	2.04276	0.041076	0.837012	53.4661	60.8145	68.3115	30.027	69.03	52.1528	42.2259	28.152	54.0263	38.2278	75.7262	55.1359	58.678	124.503	74.4993	126.091
ENSMFAG00000000760	TFR2	5.20827	2.49729	0.87388	2.8577	0.00426718	0.371371	0.92183	1.44796	1.15782	0	2.83685	0	0	5.63041	6.61546	8.68813	7.36227	0	0.850406	17.4607	19.1024	11.2581
ENSMFAG00000000952	FGF6	2.78997	2.65425	1.09354	2.4272	0.0152159	0.620829	0.92183	0	1.15782	2.0018	1.89123	0	0	0	0	4.34407	0	7.35145	2.55122	17.4607	0.95512	6.00432
ENSMFAG00000000981	OLFM1	241.512	1.04813	0.45819	2.28755	0.0221639	0.692162	122.603	92.6697	195.672	161.145	205.199	160.631	140.753	180.977	143.335	74.7179	279.766	137.84	190.491	1349.03	129.896	299.465
ENSMFAG00000000983	ARHGAP22	34.9503	0.874932	0.442697	1.97637	0.0481133	0.863176	9.2183	49.2308	34.7346	19.0171	25.5316	17.7319	28.1506	15.2825	27.5644	15.6386	30.5008	27.5679	26.3626	145	34.3843	53.2883
ENSMFAG00000000990	PPP2R2C	125.616	1.13265	0.44752	2.53094	0.0113758	0.533091	114.307	65.1584	90.3101	103.093	29.3141	56.325	87.5796	83.6518	45.2057	48.6535	156.711	334.491	156.475	476.754	110.794	51.0367
ENSMFAG00000001046	C4orf48	13.1054	2.04712	0.846404	2.4186	0.0155802	0.623337	5.53098	5.79186	13.8939	7.00629	6.61931	2.08611	0	0	6.61546	3.47525	15.7763	3.67572	0	74.3979	15.2819	49.5356
ENSMFAG00000001047	C17orf53	17.0141	0.726484	0.369236	1.96753	0.0491221	0.863466	11.062	10.1358	12.736	17.0153	14.1842	9.3875	14.0753	13.6738	13.2309	19.1139	33.6561	11.0272	8.50406	14.4241	42.9804	27.0194
ENSMFAG00000001064	FCGR1A	38.6196	1.16262	0.465615	2.49694	0.0125269	0.563136	35.0295	7.23982	13.8939	28.0252	37.8246	20.8611	37.5341	10.4565	23.1541	22.5891	28.3973	36.7572	23.8114	40.9948	153.774	97.5702
ENSMFAG00000001077	PLK2	813.425	0.600308	0.223799	2.68235	0.00731071	0.443575	691.372	887.602	443.446	399.359	554.131	604.972	878.924	715.062	640.597	661.167	952.889	730.55	1230.54	1089.4	1535.83	998.969
ENSMFAG00000001099	ENSMFAG00000001099	13.9667	2.19107	0.832792	2.63099	0.00851369	0.475886	0	4.34389	5.78911	17.0153	9.45616	0	0	3.21738	11.0258	16.5075	42.0701	88.2174	3.40162	3.79581	2.86536	15.7613
ENSMFAG00000001192	MYOT	27.2336	1.56186	0.559474	2.79166	0.00524382	0.404552	2.76549	4.34389	17.3673	9.00809	17.0211	27.1194	21.8949	11.2608	17.6412	14.7698	12.621	19.2975	34.0162	139.686	13.3717	73.5529
ENSMFAG00000001257	TMEM54	33.103	1.2862	0.434207	2.96217	0.0030548	0.339429	27.6549	13.0317	26.6299	18.0162	4.72808	28.1625	25.0227	11.2608	9.92319	46.0471	82.0368	37.6762	16.1577	93.377	44.8906	45.0324
ENSMFAG00000001360	BCL6	1105.14	0.510599	0.255081	2.00171	0.0453158	0.855294	877.582	1032.4	1363.91	1262.13	695.973	585.154	989.962	486.628	1170.94	1435.28	1222.14	1168.88	836.799	1269.32	2446.06	839.104
ENSMFAG00000001427	TENM3	240.9	0.627174	0.298908	2.09822	0.0358857	0.793588	165.007	144.796	216.513	184.165	214.655	249.29	145.445	194.651	207.284	260.644	187.212	484.277	301.044	620.236	157.595	121.587
ENSMFAG00000001458	AEN	86.5874	0.561482	0.271774	2.06599	0.0388295	0.815973	94.0266	76.7421	72.9428	72.0647	59.5738	58.4111	67.2486	59.5214	90.4113	63.4234	76.778	72.5955	62.0796	167.016	86.9159	205.648
ENSMFAG00000001518	PIANP	10.2259	2.31983	0.900972	2.57481	0.0100294	0.51211	2.76549	4.34389	10.4204	0	0	3.12917	4.69176	2.41303	11.0258	0.868813	8.41403	1.83786	5.10243	94.1361	0.95512	13.5097
ENSMFAG00000001537	MAPK10	86.2685	1.50021	0.433209	3.46302	0.000534154	0.138694	41.4823	44.8869	31.2612	48.0432	29.3141	27.1194	92.2714	47.4563	72.7701	52.1288	126.21	107.515	113.104	438.796	34.3843	73.5529
ENSMFAG00000001561	ACLY	978.047	0.578634	0.286068	2.02271	0.043103	0.845674	744.838	845.611	725.954	709.638	825.523	769.775	858.593	797.105	628.469	802.783	1091.72	696.55	773.869	3186.96	1204.41	986.96
ENSMFAG00000001592	DMRTA1	7.13714	3.8466	1.08473	3.54612	0.000390945	0.115114	0	0	2.31564	5.0045	0	0	0	0	4.41031	0.868813	39.9666	1.83786	3.40162	38.7173	1.91024	15.7613
ENSMFAG00000001604	CDKN1A	316.493	0.882892	0.35078	2.51694	0.011838	0.546064	168.695	162.172	262.826	227.204	302.597	317.089	256.483	84.4561	123.489	426.587	260.835	173.678	414.998	558.743	427.894	896.145
ENSMFAG00000001630	GALNT9	15.8117	1.4557	0.737958	1.9726	0.0485411	0.863466	2.76549	24.6154	5.78911	1.0009	8.51054	14.6028	7.81961	3.21738	22.0515	10.4258	4.20701	1.83786	0.850406	81.2304	46.8009	17.2624
ENSMFAG00000001696	IL4I1	31.7579	0.977859	0.331602	2.94889	0.00318917	0.341473	11.062	20.2715	17.3673	13.0117	25.5316	32.3347	34.4063	18.4999	37.4876	26.9332	36.8114	37.6762	19.5593	64.5288	35.3394	77.3056
ENSMFAG00000001813	TNN	88.6315	1.38699	0.382874	3.62259	0.000291672	0.0989691	29.4985	57.9186	27.7877	70.0629	88.8879	31.2917	42.2259	44.2389	109.155	86.0125	58.8982	176.435	90.143	66.0471	362.945	76.5551
ENSMFAG00000001819	CNTNAP4	4.2593	2.35357	0.854723	2.7536	0.00589438	0.416544	3.68732	0	1.15782	5.0045	0.945616	0	0	0	5.51289	1.73763	4.20701	15.6218	1.70081	16.7016	2.86536	9.00648
ENSMFAG00000001848	TNC	152.159	1.15373	0.440227	2.62076	0.0087733	0.479676	129.056	154.932	152.832	61.0549	33.0966	108.478	29.7145	86.0648	103.642	270.201	262.938	150.705	220.255	286.963	19.1024	365.513
ENSMFAG00000001898	SLC17A7	26.1568	1.45582	0.434098	3.35368	0.000797454	0.174962	17.5148	13.0317	19.683	13.0117	6.61931	13.5597	6.25569	21.7173	34.1799	10.4258	10.5175	22.0543	58.678	42.5131	43.9355	84.811
ENSMFAG00000001910	NR2E1	1.42016	2.52278	1.20468	2.09414	0.0362471	0.793588	0.92183	0	1.15782	1.0009	0	0	0	0	2.20515	0	3.15526	1.83786	2.55122	0	7.64096	2.25162
ENSMFAG00000001913	GRIA4	3.38066	4.31757	1.4221	3.03605	0.00239698	0.298221	0	0	0	1.0009	0	0	0	0.804344	8.82062	0	0	4.59465	0	34.1623	0.95512	3.7527
ENSMFAG00000001917	FCN2	44.6464	3.02294	1.15053	2.62743	0.00860329	0.475886	11.062	1.44796	5.78911	36.0324	0.945616	1.04306	18.7671	3.21738	0	39.0966	431.219	18.3786	0	75.1571	7.64096	64.5464
ENSMFAG00000001918	NR4A3	542.752	2.44304	0.897244	2.72283	0.00647262	0.427775	118.916	37.6471	99.5727	111.1	787.698	84.4875	15.6392	93.3039	56.2314	1047.79	19.9833	2904.74	1806.26	1131.91	330.471	38.2775
ENSMFAG00000001971	OPRL1	9.11039	1.75779	0.565692	3.10732	0.00188792	0.273392	3.68732	1.44796	3.47346	2.0018	6.61931	3.12917	6.25569	6.43475	1.10258	8.68813	27.3456	5.51359	13.6065	21.2565	27.6985	7.5054
ENSMFAG00000001996	CLCA2	1.20301	2.73431	1.31244	2.08338	0.037217	NA	0	0	1.15782	0	0	0	0	0.804344	1.10258	2.60644	1.05175	0	4.25203	1.51832	0	6.75486
ENSMFAG00000002031	DUSP5	519.928	1.45096	0.519626	2.79232	0.0052332	0.404552	141.962	159.276	156.306	196.176	591.01	170.018	624.005	189.825	158.771	1047.79	359.7	362.059	1566.45	130.576	2145.2	319.73
ENSMFAG00000002052	VILL	42.8459	1.19441	0.566091	2.10992	0.0348648	0.785607	18.4366	33.3032	48.6285	38.0342	27.4229	11.4736	25.0227	6.43475	49.616	32.1461	193.523	21.1354	1.70081	50.8639	32.4741	95.3186
ENSMFAG00000002053	RUNDC3B	144.845	0.593415	0.273192	2.17216	0.0298438	0.745758	47.0133	83.9819	131.992	116.104	148.462	148.114	103.219	144.782	142.232	94.7006	119.9	179.192	278.083	239.895	118.435	221.409
ENSMFAG00000002057	TRAT1	7.63822	1.18705	0.483062	2.45735	0.0139967	0.598332	3.68732	7.23982	1.15782	0	9.45616	6.25833	4.69176	4.82606	13.2309	13.0322	8.41403	11.0272	8.50406	4.55497	13.3717	12.7592
ENSMFAG00000002079	SDR16C5	4.56349	1.85265	0.833653	2.22233	0.0262612	0.723967	2.76549	4.34389	3.47346	2.0018	0	0	0	3.21738	4.41031	1.73763	15.7763	6.43252	5.10243	18.9791	4.7756	0
ENSMFAG00000002093	SEL1L3	67.3665	0.657504	0.33023	1.99105	0.0464755	0.855294	37.795	27.5113	75.2584	65.0585	59.5738	61.5403	39.098	52.2823	56.2314	52.9976	62.0535	93.731	53.5756	204.974	40.115	96.0691
ENSMFAG00000002139	CIT	12.708	1.40918	0.500031	2.81818	0.00482965	0.3939	1.84366	7.23982	9.26257	7.00629	3.78246	11.4736	4.69176	502.715	5.51289	12.1634	8.41403	6.43252	17.0081	41.7539	31.5189	24.7678
ENSMFAG00000002142	ENSMFAG00000002142	10.5593	1.83008	0.594162	3.08011	0.00206925	0.282279	1.84366	2.89593	9.26257	1.0009	10.4018	6.25833	3.12784	2.41303	3.30773	8.68813	7.36227	6.43252	33.1658	40.9948	15.2819	16.5119
ENSMFAG00000002280	ACTA1	6632.82	2.03743	0.832418	2.4476	0.0143812	0.60783	1533.92	4309.14	1016.57	809.727	4740.37	5050.48	1534.21	1793.69	2614.21	394.441	24484.8	513.682	2841.21	39955.5	517.675	14015.6
ENSMFAG00000002290	CTSW	42.0224	0.965791	0.353248	2.73403	0.00625636	0.422939	24.8894	40.543	27.7877	38.0342	33.0966	23.9903	31.2784	8.84778	56.2314	43.4407	48.3807	42.2708	23.8114	33.4031	131.807	64.5464
ENSMFAG00000002316	ENSMFAG00000002316	10.19	1.94391	0.622547	3.12251	0.00179316	0.263999	1.84366	4.34389	1.15782	2.0018	9.45616	2.08611	6.25569	6.43475	22.0515	9.55695	12.621	0.918931	5.95284	9.10995	42.9804	26.2689
ENSMFAG00000002363	APOL6	148.758	0.942507	0.312279	3.01816	0.00254312	0.307735	72.8245	59.3665	108.835	155.139	118.202	143.942	81.3239	74.804	201.772	155.518	130.417	155.299	107.151	274.817	103.153	437.565
ENSMFAG00000002376	LIMA1	1024.11	0.575112	0.181149	3.1748	0.00149939	0.236516	725.48	690.679	706.271	720.647	758.384	962.74	1011.86	1005.43	800.471	956.563	1151.67	1275.48	1176.11	1337.64	2000.02	1106.3
ENSMFAG00000002408	SEMA5B	304.75	0.58	0.286843	2.02201	0.0431751	0.845674	149.336	427.15	182.936	248.223	164.537	285.797	276.814	221.195	432.21	314.51	283.973	176.435	342.713	189.031	643.751	537.387
ENSMFAG00000002446	ENSMFAG00000002446	131.898	0.688222	0.321258	2.14227	0.0321715	0.767954	36.8732	173.756	134.307	36.0324	115.365	138.726	95.3992	78.8257	112.463	133.797	308.164	114.866	141.167	149.555	197.71	143.353
ENSMFAG00000002482	MT1F	1.59341	3.16918	1.53764	2.06107	0.0392964	0.81923	0	0	0	2.0018	0	0	0	0	0	0	2.10351	0.918931	0	12.1466	3.82048	4.50324
ENSMFAG00000002495	ENSMFAG00000002495	1136.1	0.67215	0.30778	2.18387	0.028972	0.73436	1635.33	894.842	1031.62	1038.93	500.231	688.417	580.215	639.453	694.624	843.618	1594.46	1531.86	664.167	2115.03	1208.23	2516.56
ENSMFAG00000002571	SH2D1A	16.0287	1.26883	0.453573	2.79741	0.00515148	0.404552	11.9838	8.68779	2.31564	7.00629	13.2386	15.6458	7.81961	8.04344	31.9747	21.7203	25.2421	22.9733	24.6618	1.51832	19.1024	34.5248
ENSMFAG00000002576	IL2RB	96.0787	0.654902	0.249977	2.61985	0.00879691	0.479676	105.089	53.5747	46.3129	79.071	121.039	66.7556	62.5569	61.1301	151.053	122.503	99.9166	115.785	97.7967	62.2513	110.794	181.631
ENSMFAG00000002598	PSMB8	508.291	0.605989	0.254735	2.3789	0.0173643	0.639236	343.842	605.249	287.14	304.273	334.748	397.404	558.32	395.737	350.62	337.1	953.94	590.873	440.51	510.916	786.063	935.923
ENSMFAG00000002640	OLFM2	83.2804	1.3918	0.430706	3.23144	0.00123168	0.217601	51.6225	60.8145	12.736	19.0171	30.2597	36.5069	84.4518	73.1953	52.9237	58.2105	77.8298	74.4334	80.7885	293.037	242.6	84.0605
ENSMFAG00000002652	ENSMFAG00000002652	8.92294	1.07928	0.515762	2.0926	0.0363846	0.793588	6.45281	8.68779	4.63129	10.009	0.945616	4.17222	4.69176	6.43475	5.51289	13.901	26.2938	5.51359	5.95284	23.534	4.7756	11.2581
ENSMFAG00000002669	BST2	681.848	0.61879	0.280118	2.20903	0.0271727	0.727095	405.605	1068.6	541.861	483.434	422.69	326.476	491.071	564.649	611.93	550.828	983.389	723.199	517.047	551.152	1038.22	1629.42
ENSMFAG00000002678	PCYT1B	21.1982	1.25036	0.377312	3.31385	0.000920194	0.184739	10.1401	14.4796	4.63129	7.00629	20.8035	13.5597	17.2031	12.8695	23.1541	9.55695	38.9149	55.1359	28.0634	36.4398	17.1922	30.0216
ENSMFAG00000002685	AP3B2	64.3355	1.07255	0.545611	1.96578	0.0493238	0.863466	36.8732	53.5747	96.0992	39.0351	23.6404	17.7319	42.2259	23.326	15.4361	22.5891	113.589	24.8111	20.4097	321.885	78.3198	99.8218
ENSMFAG00000002715	ZNF683	12.3399	1.77393	0.879277	2.01748	0.0436453	0.851084	6.45281	5.79186	3.47346	2.0018	17.9667	7.30139	1.56392	0	5.51289	12.1634	15.7763	14.7029	0	0	33.4292	71.3013
ENSMFAG00000002719	RNF212	8.55259	1.02572	0.439275	2.33503	0.0195419	0.658765	3.68732	2.89593	5.78911	12.0108	6.61931	5.21528	1.56392	6.43475	11.0258	13.0322	17.8798	9.18931	4.25203	11.3874	8.59608	17.2624
ENSMFAG00000002775	C1orf54	68.4484	0.717434	0.364478	1.96839	0.0490234	0.863466	23.0457	86.8779	31.2612	38.0342	48.2264	55.2819	84.4518	48.2606	59.5392	50.3912	118.848	80.8659	96.9462	21.2565	173.832	78.0561
ENSMFAG00000002804	IFI27L2	726.691	0.51677	0.231367	2.23355	0.0255128	0.721176	677.545	910.77	555.754	511.46	365.008	523.614	788.216	453.65	533.647	709.82	1153.77	621.197	682.876	740.183	1219.69	1179.85
ENSMFAG00000002893	SLC22A3	123.112	1.26475	0.324801	3.89391	9.86406e-05	0.0470995	51.6225	47.7828	89.1523	104.094	56.737	80.3153	112.602	37.8042	110.258	61.6857	250.317	114.866	129.262	324.162	223.498	175.626
ENSMFAG00000003004	NRIP3	5.28729	1.39598	0.672857	2.0747	0.0380143	0.810131	1.84366	2.89593	2.31564	2.0018	3.78246	5.21528	3.12784	2.41303	4.41031	8.68813	1.05175	3.67572	3.40162	29.6073	1.91024	8.25594
ENSMFAG00000003037	SCTR	25.1223	0.91043	0.442691	2.05658	0.0397266	0.823768	11.9838	28.9593	9.26257	24.0216	13.2386	10.4306	29.7145	12.8695	16.5387	15.6386	57.8464	49.6223	19.5593	6.0733	60.1725	36.0259
ENSMFAG00000003054	RASGRF2	252.421	0.58954	0.179882	3.27737	0.00104779	0.198213	190.819	170.86	126.203	294.264	237.35	277.453	147.009	166.499	289.978	298.003	289.232	276.598	336.761	346.178	312.324	279.201
ENSMFAG00000003088	CHRNA9	5.31526	1.80378	0.888185	2.03086	0.0422688	0.843489	0.92183	8.68779	0	0	1.89123	2.08611	6.25569	0	15.4361	2.60644	0	7.35145	12.7561	3.03665	21.0126	3.00216
ENSMFAG00000003128	RAB36	31.9845	0.934835	0.259136	3.60751	0.00030915	0.099167	24.8894	23.1674	24.3143	14.0126	23.6404	25.0333	9.38353	29.7607	48.5134	22.5891	36.8114	44.1087	44.2211	54.6597	50.6213	36.0259
ENSMFAG00000003152	PTHLH	124.357	2.03431	0.577482	3.52272	0.000427134	0.121089	63.6062	101.358	27.7877	33.0297	18.9123	13.5597	21.8949	110.195	24.2567	65.161	89.399	558.71	86.7414	570.89	87.871	116.334
ENSMFAG00000003165	HOOK2	56.4929	0.866474	0.303426	2.85563	0.0042951	0.371968	38.7168	59.3665	21.9986	63.0567	41.6071	27.1194	39.098	29.7607	60.6417	52.1288	114.641	37.6762	35.717	98.6911	93.6017	90.0648
ENSMFAG00000003168	ENSMFAG00000003168	2.2965	2.21123	1.02287	2.16178	0.0306354	0.755915	0.92183	2.89593	0	2.0018	0	0	0	0.804344	1.10258	3.47525	12.621	3.67572	0	3.03665	0.95512	5.25378
ENSMFAG00000003169	ACTG2	232.834	1.52975	0.54754	2.79385	0.00520839	0.404552	31.3422	134.661	137.781	81.0728	121.984	164.803	142.317	144.782	143.335	28.6708	633.156	133.245	38.2683	400.838	244.511	1144.57
ENSMFAG00000003176	ENSMFAG00000003176	24.2859	0.789529	0.392983	2.00907	0.0445297	0.854921	22.1239	23.1674	8.10475	9.00809	28.3685	22.9472	15.6392	12.8695	20.949	33.8837	63.1052	50.5412	18.7089	24.2932	8.59608	26.2689
ENSMFAG00000003186	PRR5	47.3921	0.94381	0.34107	2.76721	0.00565392	0.412759	47.9351	18.8235	39.3659	50.045	39.7159	29.2056	15.6392	17.6956	31.9747	46.9159	107.279	40.433	31.465	94.1361	62.0828	85.5615
ENSMFAG00000003257	ENSMFAG00000003257	5.42719	3.07856	0.89981	3.42134	0.000623136	0.14619	0.92183	0	0	3.0027	3.78246	1.04306	0	0	34.1799	1.73763	1.05175	2.75679	4.25203	11.3874	11.4614	11.2581
ENSMFAG00000003264	PAK1	313.473	1.06735	0.367518	2.90421	0.00368187	0.352701	71.9027	108.597	219.986	146.131	375.409	291.013	301.837	106.173	195.156	181.582	244.007	460.384	566.37	754.607	614.142	378.272
ENSMFAG00000003266	MGP	9409.64	0.872848	0.301247	2.89745	0.00376208	0.352701	5588.13	4733.4	6713.05	6322.68	7903.46	6359.51	6208.77	9345.67	8541.66	3874.91	19915	13285	15298.8	9056.81	5487.16	21920.3
ENSMFAG00000003285	CLVS2	1.85848	3.78824	1.64978	2.29621	0.0216641	0.689163	0	1.44796	0	0	0	0	0	0	2.20515	23.458	0	0.918931	0	79.712	0.95512	0.75054
ENSMFAG00000003345	ENSMFAG00000003345	1232.38	0.99339	0.362764	2.73839	0.00617404	0.422939	649.89	991.856	1094.14	1826.64	600.466	492.322	476.996	460.889	991.217	953.088	1338.88	1084.34	621.647	2493.09	2172.9	3469.75
ENSMFAG00000003357	CAPG	441.8	0.822182	0.25178	3.26547	0.00109281	0.199477	400.996	351.855	333.453	341.307	257.208	382.801	297.145	189.825	332.978	456.127	870.852	401.573	360.572	708.298	412.612	971.199
ENSMFAG00000003369	DTX1	64.998	0.739256	0.284867	2.59509	0.00945664	0.499344	41.4823	63.7104	26.6299	70.0629	66.1931	37.55	57.8651	27.3477	68.3598	87.7501	85.192	41.3519	46.7723	124.503	87.871	107.327
ENSMFAG00000003403	MANEAL	24.7454	1.15555	0.544254	2.12319	0.033738	0.77915	9.2183	33.3032	17.3673	19.0171	12.293	5.21528	10.9474	16.0869	13.2309	12.1634	16.8281	20.2165	8.50406	142.722	25.7882	33.0238
ENSMFAG00000003512	SLC9A3	14.8781	1.28806	0.630756	2.0421	0.0411418	0.837388	9.2183	11.5837	3.47346	13.0117	8.51054	17.7319	1.56392	4.02172	7.71804	14.7698	5.25877	1.83786	11.0553	68.3246	48.7111	11.2581
ENSMFAG00000003549	IRX2	22.6957	0.940458	0.461644	2.03719	0.0416307	0.840559	11.9838	21.7195	8.10475	13.0117	21.7492	23.9903	14.0753	10.4565	5.51289	41.703	10.5175	8.27038	39.1187	54.6597	21.9678	56.2905
ENSMFAG00000003648	S100A2	11.2261	1.63831	0.602434	2.71948	0.00653849	0.427907	9.2183	2.89593	5.78911	4.0036	6.61931	8.34445	1.56392	4.82606	7.71804	3.47525	21.0351	11.0272	0.850406	36.4398	15.2819	40.5292
ENSMFAG00000003719	PTK2B	168.937	0.702808	0.357749	1.96453	0.0494691	0.863466	134.587	176.652	187.567	151.136	121.984	49.0236	65.6847	142.369	67.2572	207.646	171.436	190.219	73.1349	409.948	226.363	327.986
ENSMFAG00000003725	GDF15	12.8689	1.30321	0.657125	1.9832	0.0473456	0.863176	5.53098	23.1674	4.63129	10.009	8.51054	2.08611	4.69176	1.60869	2.20515	24.3268	4.20701	6.43252	8.50406	9.10995	24.8331	66.0475
ENSMFAG00000003734	FXYD3	4.40916	1.52897	0.767488	1.99218	0.0463515	0.855294	0	5.79186	4.63129	1.0009	0	2.08611	0	4.82606	3.30773	3.47525	5.25877	3.67572	0.850406	14.4241	11.4614	9.75702
ENSMFAG00000003808	C11orf70	1.74808	2.04148	0.934636	2.18425	0.0289437	0.73436	0	1.44796	2.31564	0	0	1.04306	0	0.804344	2.20515	1.73763	4.20701	2.75679	0.850406	2.27749	3.82048	4.50324
ENSMFAG00000003844	LYNX1	86.1257	1.13098	0.480622	2.35316	0.0186145	0.6519	73.7464	21.7195	55.5754	41.0369	67.1387	77.1861	26.5867	68.3692	103.642	110.339	51.5359	102.001	35.717	435	19.1024	89.3142
ENSMFAG00000003876	PODXL2	37.1938	1.09171	0.492528	2.21654	0.0266548	0.723967	16.5929	27.5113	37.0503	20.018	30.2597	31.2917	14.0753	13.6738	9.92319	20.8515	49.4324	19.2975	19.5593	188.272	47.756	49.5356
ENSMFAG00000003889	ADRA1D	54.0827	1.74831	0.428608	4.07904	4.52219e-05	0.0257721	30.4204	21.7195	12.736	35.0315	19.8579	51.1097	10.9474	16.0869	44.1031	54.7352	38.9149	262.814	70.5837	75.1571	36.2945	84.811
ENSMFAG00000003892	C2orf80	3.35454	2.92944	1.18294	2.4764	0.0132715	0.578931	0	0	2.31564	2.0018	0	1.04306	0	0.804344	0	0.868813	0	3.67572	5.95284	32.644	2.86536	1.50108
ENSMFAG00000003907	B4GALT4	172.112	0.505501	0.215027	2.35088	0.0187291	0.6519	224.926	114.389	133.149	101.091	122.93	104.306	167.34	169.717	153.258	225.023	255.576	176.435	265.327	206.492	118.435	215.405
ENSMFAG00000003928	ENO2	216.034	1.46762	0.448222	3.27432	0.00105918	0.198213	147.493	205.611	113.467	136.122	61.465	57.3681	142.317	55.4997	211.695	125.109	153.556	102.001	133.514	1078.77	287.491	445.07
ENSMFAG00000003950	CD22	15.6904	0.980679	0.4156	2.35967	0.0182913	0.650753	7.37464	15.9276	5.78911	5.0045	13.2386	22.9472	6.25569	8.04344	16.5387	20.8515	11.5693	21.1354	9.35446	14.4241	41.0701	31.5227
ENSMFAG00000004002	TMEM52	7.88071	1.28368	0.632908	2.02822	0.0425374	0.843489	6.45281	0	4.63129	8.00719	0.945616	1.04306	10.9474	4.82606	5.51289	8.68813	10.5175	6.43252	14.4569	3.03665	35.3394	5.25378
ENSMFAG00000004004	RIC3	137.52	0.646824	0.17878	3.61799	0.000296902	0.0989691	113.385	89.7738	78.7319	106.095	132.386	117.865	82.8878	134.325	140.027	161.599	177.746	167.245	186.239	224.712	107.929	179.379
ENSMFAG00000004036	ENSMFAG00000004036	103.328	0.580297	0.2773	2.09267	0.0363785	0.793588	80.1992	163.62	48.6285	70.0629	82.2686	63.6264	73.5043	82.0431	68.3598	79.062	123.055	92.812	182.837	99.4503	199.62	144.104
ENSMFAG00000004057	ENTPD3	26.6526	1.79723	0.613356	2.93016	0.00338786	0.344154	4.60915	11.5837	25.4721	16.0144	7.56493	18.775	1.56392	9.65213	38.5902	13.0322	47.3289	11.9461	27.213	162.461	2.86536	27.77
ENSMFAG00000004902	IL34	93.6207	1.09233	0.327631	3.33403	0.00085597	0.177007	43.326	70.9503	56.7333	51.0459	70.9212	74.0569	54.7372	57.1084	81.5907	44.3095	143.038	54.2169	96.9462	273.298	122.255	203.396
ENSMFAG00000004961	MDFI	29.9598	0.892387	0.421414	2.1176	0.0342087	0.782857	46.0915	18.8235	10.4204	32.0288	27.4229	10.4306	6.25569	15.2825	15.4361	51.26	45.2254	64.3252	32.3154	11.3874	50.6213	42.0302
ENSMFAG00000005150	ENSMFAG00000005150	2.74961	2.33888	1.09331	2.13927	0.0324135	0.770726	2.76549	1.44796	0	1.0009	1.89123	0	0	0	2.20515	3.47525	6.31052	0	1.70081	0	17.1922	6.00432
ENSMFAG00000006335	STK32A	103.076	1.72671	0.522805	3.30278	0.000957316	0.190033	11.9838	57.9186	27.7877	49.0441	43.4983	111.607	37.5341	43.4346	65.052	6.95051	317.63	91.8931	269.579	159.424	60.1725	295.713
ENSMFAG00000006670	RPP25	7.09144	1.10801	0.501578	2.20905	0.0271714	0.727095	3.68732	4.34389	4.63129	4.0036	4.72808	0	12.5114	3.21738	12.1283	6.08169	4.20701	11.0272	10.2049	6.83246	8.59608	17.2624
ENSMFAG00000007795	ENSMFAG00000007795	30.8744	2.20802	0.818857	2.69646	0.007008	0.437492	0	8.68779	5.78911	8.00719	57.6826	0	1.56392	5.63041	132.309	60.8169	93.6061	15.6218	58.678	13.6649	1.91024	30.0216
ENSMFAG00000008682	ENSMFAG00000008682	22.4924	4.9608	1.30446	3.80296	0.00014298	0.0601434	0	0	0	2.0018	3.78246	5.21528	0	0	11.0258	6.95051	4.20701	30.3247	22.961	0.759162	0.95512	271.695
ENSMFAG00000008711	ENSMFAG00000008711	15.9723	2.10862	0.734799	2.86965	0.00410922	0.370396	0.92183	2.89593	16.2095	8.00719	9.45616	10.4306	0	0	46.3082	14.7698	26.2938	40.433	28.9138	1.51832	2.86536	46.5335
ENSMFAG00000008751	ENSMFAG00000008751	6.29353	5.2239	2.22912	2.34349	0.0191044	0.655042	0	0	2.31564	0	0	0	0	0	11.0258	0	0	72.5955	4.25203	0	0	10.5076
ENSMFAG00000008773	ENSMFAG00000008773	314.847	0.84382	0.250926	3.36282	0.000771509	0.172827	207.412	221.539	285.982	252.227	300.706	135.597	159.52	238.89	280.055	219.81	504.842	409.843	216.853	655.916	468.009	480.346
ENSMFAG00000009737	ENSMFAG00000009737	15.9029	2.06396	0.795321	2.59512	0.0094557	0.499344	9.2183	2.89593	1.15782	9.00809	7.56493	7.30139	0	11.2608	8.82062	0.868813	65.2087	37.6762	32.3154	55.4188	5.73072	0
ENSMFAG00000009757	NFIL3	480.476	0.652693	0.27788	2.34883	0.0188325	0.653662	589.971	257.738	452.708	334.3	452.004	238.86	268.994	393.324	274.542	793.226	349.182	821.524	866.563	743.22	516.72	334.741
ENSMFAG00000010794	HOTAIRM1_1	8.77919	1.9516	0.889854	2.19317	0.0282949	0.729212	0.92183	4.34389	1.15782	7.00629	6.61931	0	9.38353	0	2.20515	2.60644	19.9833	1.83786	1.70081	42.5131	1.91024	38.2775
ENSMFAG00000011379	ENSMFAG00000011379	1.39698	3.81592	1.63251	2.33746	0.0194153	0.65837	0	0	0	0	0	0	0	0	0	3.47525	1.05175	163.57	5.95284	0	2.86536	9.00648
ENSMFAG00000011575	ENSMFAG00000011575	103.956	0.657593	0.317437	2.07157	0.0383056	0.812746	130.9	81.086	129.676	57.0513	59.5738	62.5833	60.9929	63.5432	98.1294	72.9803	158.815	170.002	45.0715	119.188	106.018	247.678
ENSMFAG00000011695	GRIA3	322.913	0.946914	0.370617	2.55497	0.0106198	0.522776	130.9	136.109	172.515	155.139	235.458	233.644	347.191	353.911	115.771	139.01	324.992	542.169	568.071	473.717	951.299	286.706
ENSMFAG00000011823	ENSMFAG00000011823	15.3796	3.29801	0.912842	3.6129	0.000302787	0.0990617	0	1.44796	0	13.0117	3.78246	4.17222	0	0	34.1799	0	12.621	75.3523	43.3707	24.2932	3.82048	30.0216
ENSMFAG00000011988	RAG1	13.194	1.53754	0.534082	2.87884	0.00399144	0.366383	12.9056	4.34389	3.47346	11.0099	10.4018	0	3.12784	8.04344	18.7438	6.08169	18.9316	8.27038	22.961	46.3089	26.7433	9.75702
ENSMFAG00000012173	ENSMFAG00000012173	8.53065	2.34673	1.01813	2.30494	0.02117	0.681506	0	0	0	14.0126	0	0	7.81961	0.804344	7.71804	3.47525	26.2938	13.784	17.0081	0	30.5638	15.0108
ENSMFAG00000012354	GJD3	34.04	0.716939	0.360547	1.98848	0.046759	0.857322	9.2183	20.2715	34.7346	34.0306	44.4439	22.9472	21.8949	18.4999	29.7696	19.1139	42.0701	35.8383	33.1658	25.8115	68.7686	84.0605
ENSMFAG00000012536	ENSMFAG00000012536	4.52804	1.17454	0.599072	1.9606	0.049926	0.863466	0.92183	1.44796	3.47346	2.0018	2.83685	2.08611	4.69176	4.82606	3.30773	9.55695	3.15526	7.35145	1.70081	4.55497	15.2819	5.25378
ENSMFAG00000012885	Metazoa_SRP	1.0008	3.31393	1.36845	2.42166	0.0154499	NA	0	0	0	0	0	0	0	0	2.20515	0.868813	4.20701	0	3.40162	0.759162	3.82048	0.75054
ENSMFAG00000013072	CTXN1	8.52536	2.02219	0.850934	2.37644	0.0174805	0.639236	2.76549	0	9.26257	8.00719	0.945616	0	0	5.63041	8.82062	4.34407	11.5693	8.27038	0	44.7906	5.73072	26.2689
ENSMFAG00000015496	ENSMFAG00000015496	6.37906	3.74632	1.04105	3.59859	0.000319948	0.099167	0	0	0	0	5.6737	1.04306	0	0	30.8722	6.08169	3.15526	16.5408	14.4569	19.7382	0	4.50324
ENSMFAG00000016727	ENSMFAG00000016727	135.386	2.41948	0.547927	4.41569	1.00689e-05	0.00982487	16.5929	52.1267	12.736	47.0423	122.93	49.0236	35.9702	4.82606	55.1289	144.223	242.955	351.032	83.3398	54.6597	268.389	625.2
ENSMFAG00000016792	APOBEC3C	105.957	0.724708	0.285193	2.54112	0.0110498	0.5298	70.059	36.1991	45.155	110.099	115.365	101.176	68.8125	90.8908	115.771	91.2254	118.848	215.03	118.206	103.246	78.3198	216.906
ENSMFAG00000017011	ENSMFAG00000017011	195.788	2.36529	0.470513	5.02704	4.98119e-07	0.00110003	55.3098	27.5113	40.5238	126.113	144.679	20.8611	70.3765	23.326	232.644	170.287	266.094	936.391	278.083	61.4921	394.464	284.455
ENSMFAG00000017364	ENSMFAG00000017364	90.7325	2.86214	0.573976	4.98653	6.14746e-07	0.00120675	27.6549	0	17.3673	35.0315	52.9545	9.3875	31.2784	1.60869	97.0268	79.9308	103.072	325.302	113.954	37.1989	297.042	222.91
ENSMFAG00000017427	ENSMFAG00000017427	735.16	2.47077	0.424164	5.82504	5.70981e-09	2.52188e-05	208.333	236.018	90.3101	603.542	301.651	106.392	187.671	63.5432	781.727	701.132	1537.66	2747.6	710.939	449.424	1222.55	1814.05
ENSMFAG00000018171	PART1_2	3.05383	1.88452	0.814528	2.31364	0.0206875	0.67845	0	1.44796	0	1.0009	2.83685	1.04306	1.56392	2.41303	2.20515	0.868813	6.31052	0.918931	6.80325	2.27749	12.4166	6.75486
ENSMFAG00000019212	MARCKSL1	342.637	0.569895	0.198343	2.87328	0.00406228	0.368042	296.829	340.272	238.511	238.214	307.325	224.257	272.122	290.368	212.797	424.85	403.873	272.922	383.533	453.979	523.406	598.931
ENSMFAG00000020383	ENSMFAG00000020383	14.2524	0.962646	0.405254	2.37541	0.0175293	0.639236	11.9838	13.0317	12.736	5.0045	4.72808	3.12917	17.2031	10.4565	19.8464	21.7203	21.0351	7.35145	22.961	7.59162	26.7433	22.5162
ENSMFAG00000020823	ARSJ	101.774	0.650535	0.313517	2.07496	0.03799	0.810131	135.509	81.086	46.3129	94.0845	74.7037	34.4208	62.5569	103.76	117.976	108.602	129.366	260.976	146.27	63.7696	91.6915	77.3056
ENSMFAG00000020899	ENSMFAG00000020899	1.7169	3.67628	1.52314	2.41361	0.0157954	0.623337	0	1.44796	0	0	0	0	0	0	0	0	1.05175	0.918931	0	9.10995	6.68584	8.25594
ENSMFAG00000020925	ENSMFAG00000020925	1.68592	3.25384	1.49431	2.17749	0.0294439	0.741214	1.84366	0	0	0	0	0	0	0	6.61546	7.81932	2.10351	1.83786	0	0	0	6.75486
ENSMFAG00000020953	ENSMFAG00000020953	314.334	2.62612	0.716027	3.66763	0.000244813	0.0882678	71.9027	118.733	122.729	45.0405	235.458	36.5069	10.9474	59.5214	35.2825	388.36	113.589	1399.53	1530.73	245.969	548.239	66.7981
ENSMFAG00000021015	EVA1A	11.9581	1.1613	0.562324	2.06517	0.0389066	0.815973	12.9056	5.79186	5.78911	1.0009	3.78246	26.0764	0	3.21738	16.5387	19.1139	26.2938	15.6218	5.95284	10.6283	19.1024	19.514
ENSMFAG00000021084	ENSMFAG00000021084	3.05652	3.06821	1.29735	2.36498	0.0180312	0.64737	0	0	0	5.0045	0	0	0	0	3.30773	0	1.05175	3.67572	2.55122	1.51832	4.7756	27.0194
ENSMFAG00000022494	Six3os1_1	1.4733	3.44676	1.62901	2.11587	0.0343561	0.784199	0	0	1.15782	0	0	0	0	0	0	0	2.10351	0	0.850406	1.51832	17.1922	0.75054
ENSMFAG00000022712	ENSMFAG00000022712	9.1882	2.28833	1.07769	2.12336	0.033724	0.77915	3.68732	1.44796	0	18.0162	0	0	0	1.60869	8.82062	0.868813	0	10.1082	15.3073	55.4188	0.95512	30.7721
ENSMFAG00000022981	ENSMFAG00000022981	34.0304	0.982832	0.414246	2.37258	0.0176642	0.640808	14.7493	24.6154	9.26257	14.0126	27.4229	20.8611	60.9929	12.8695	25.3593	22.5891	49.4324	48.7033	34.8666	17.4607	80.23	81.0583
ENSMFAG00000023184	RARRES1	507.982	1.28181	0.49769	2.57552	0.0100089	0.51211	533.739	144.796	27.7877	551.495	462.406	240.946	300.273	106.978	196.259	425.718	303.957	386.87	744.955	813.063	793.704	2094.76
ENSMFAG00000023651	GPR183	290.828	0.912953	0.458408	1.99157	0.0464179	0.855294	182.522	130.317	165.568	105.094	288.413	143.942	222.077	375.629	275.644	242.399	195.626	521.034	1283.26	95.6544	356.26	69.8002
ENSMFAG00000024245	DMGDH	57.6298	0.860717	0.35284	2.4394	0.0147118	0.613959	42.4042	60.8145	45.155	42.0378	13.2386	36.5069	50.0455	38.6085	34.1799	54.7352	44.1736	68.9198	135.215	136.649	87.871	31.5227
ENSMFAG00000024306	ZNF703	376.992	0.602588	0.268672	2.24284	0.0249069	0.710872	270.096	377.919	277.877	479.431	355.552	199.224	283.07	152.825	358.338	332.755	598.448	285.788	233.011	652.12	532.957	642.462
ENSMFAG00000024663	FZD10	1.47826	3.44064	1.72207	1.99797	0.0457202	0.855294	0	1.44796	0	0	0	0	0	0	0	0	8.41403	0.918931	0	9.86911	0	3.00216
ENSMFAG00000024733	G0S2	1096.72	0.934164	0.444968	2.0994	0.0357819	0.793588	232.301	764.525	560.386	795.715	874.695	359.854	2026.84	415.846	829.138	463.077	3122.66	281.193	1381.06	1566.91	1996.2	1877.1
ENSMFAG00000024756	CADM3	667.269	0.775585	0.377787	2.05297	0.0400757	0.828091	395.465	612.489	727.112	615.553	397.159	434.954	461.357	293.585	418.979	452.652	1576.58	323.464	438.809	2366.31	539.643	622.198
ENSMFAG00000025079	C20orf27	245.973	0.565945	0.270346	2.09341	0.0363126	0.793588	228.614	291.041	197.988	216.194	163.592	137.683	242.408	110.999	230.439	216.334	328.147	165.408	148.821	388.691	501.438	367.765
ENSMFAG00000025266	ENSMFAG00000025266	83.6261	0.600463	0.286727	2.0942	0.0362426	0.793588	118.916	57.9186	41.6816	52.0468	92.6704	52.1528	51.6094	63.5432	87.1036	78.1932	176.695	79.0281	65.4812	86.5445	67.8135	166.62
ENSMFAG00000025374	BDKRB1	51.734	1.14148	0.506864	2.25205	0.024319	0.709153	35.0295	17.3756	61.3645	30.027	22.6948	33.3778	18.7671	39.4128	19.8464	7.81932	93.6061	46.8655	31.465	103.246	33.4292	233.418
ENSMFAG00000025522	ENSMFAG00000025522	25.1526	1.71657	0.6763	2.53818	0.0111431	0.5298	9.2183	8.68779	26.6299	8.00719	21.7492	5.21528	4.69176	9.65213	12.1283	7.81932	4.20701	41.3519	17.8585	192.068	28.6536	4.50324
ENSMFAG00000025566	KLF14	3.72292	1.23635	0.620308	1.99313	0.0462473	0.855294	6.45281	0	3.47346	1.0009	1.89123	0	3.12784	1.60869	5.51289	7.81932	4.20701	4.59465	6.80325	3.79581	4.7756	4.50324
ENSMFAG00000025573	ENSMFAG00000025573	11.267	0.875138	0.427133	2.04887	0.0404752	0.831777	5.53098	13.0317	5.78911	7.00629	12.293	6.25833	4.69176	8.84778	5.51289	7.81932	26.2938	16.5408	8.50406	8.35078	25.7882	18.013
ENSMFAG00000025747	MAL	91.7717	0.95962	0.393612	2.43798	0.0147695	0.613959	49.7788	27.5113	48.6285	35.0315	44.4439	79.2722	118.858	95.7169	73.8727	49.5224	110.434	34.0004	124.159	274.058	181.473	121.587
ENSMFAG00000025902	ENSMFAG00000025902	184.669	2.78219	0.469886	5.92098	3.20023e-09	1.88462e-05	30.4204	20.2715	28.9455	120.108	54.8457	26.0764	84.4518	10.4565	309.824	167.681	370.217	585.359	244.066	47.8272	266.478	587.673
ENSMFAG00000026077	SMIM18	2.38695	3.75781	1.13169	3.32052	0.000898507	0.182459	0	0	0	0	0	1.04306	1.56392	0	0	1.73763	10.5175	4.59465	10.2049	6.0733	0.95512	1.50108
ENSMFAG00000026102	FRMPD2	26.5345	0.937933	0.342994	2.73455	0.00624664	0.422939	7.37464	10.1358	17.3673	16.0144	17.9667	26.0764	21.8949	28.152	45.2057	33.8837	21.0351	60.6494	20.4097	24.2932	51.5765	22.5162
ENSMFAG00000026265	CCDC24	9.95592	1.26065	0.560978	2.24724	0.0246249	0.709153	4.60915	8.68779	4.63129	5.0045	9.45616	1.04306	6.25569	7.23909	4.41031	10.4258	22.0868	4.59465	6.80325	4.55497	42.9804	16.5119
ENSMFAG00000026332	IGLV11-55	17.0057	1.58616	0.670487	2.36568	0.0179969	0.64737	0.92183	13.0317	9.26257	2.0018	9.45616	0	10.9474	22.5216	24.2567	20.8515	11.5693	28.4869	43.3707	13.6649	0.95512	60.7937
ENSMFAG00000026497	IGLV7-43	15.3099	2.54522	0.864556	2.94396	0.00324044	0.342808	0.92183	4.34389	0	17.0153	13.2386	0	0	0	6.61546	13.0322	26.2938	45.0276	71.4341	2.27749	16.237	28.5205
ENSMFAG00000026743	ENSMFAG00000026743	403.244	3.50002	0.478621	7.31273	2.61764e-13	4.62458e-09	23.9676	49.2308	27.7877	123.111	104.018	56.325	123.55	16.8912	325.26	315.379	714.141	1153.26	366.525	156.387	1561.62	1334.46
ENSMFAG00000026957	ENSMFAG00000026957	3204.58	2.54485	0.455699	5.5845	2.34378e-08	8.28151e-05	659.108	460.453	461.971	2541.28	1935.68	742.656	561.448	137.543	6580.18	2411.83	5366.05	11972.8	4431.46	2165.13	5654.31	5191.48
ENSMFAG00000027015	ENSMFAG00000027015	210.271	3.48152	0.529969	6.5693	5.05531e-11	4.46561e-07	13.8274	30.4073	13.8939	105.094	29.3141	18.775	59.429	6.43475	287.773	125.109	468.03	445.681	172.632	56.178	872.024	659.725
ENSMFAG00000027141	SEMA4F	70.0125	0.86147	0.292502	2.94518	0.00322768	0.342808	47.9351	49.2308	56.7333	67.0602	57.6826	46.9375	43.7898	28.9564	63.9495	75.5868	73.6227	57.8926	56.1268	215.602	100.288	78.8067
ENSMFAG00000027149	ENSMFAG00000027149	1.85516	3.80878	1.35536	2.81017	0.00495156	0.399448	0	0	0	1.0009	0	0	0	0	3.30773	0.868813	7.36227	0	0	1.51832	2.86536	12.7592
ENSMFAG00000027169	SALL4	19.0873	2.01329	0.748551	2.68959	0.00715409	0.441928	1.84366	10.1358	6.94693	3.0027	26.4772	6.25833	0	5.63041	8.82062	5.21288	16.8281	2.75679	14.4569	23.534	154.729	18.7635
ENSMFAG00000027449	ENSMFAG00000027449	4.3729	2.01564	1.02541	1.96569	0.0493348	0.863466	6.45281	0	0	6.0054	0	1.04306	0	0	13.2309	8.68813	0	12.865	8.50406	0.759162	1.91024	10.5076
ENSMFAG00000027741	NUPR1	2713.02	0.952111	0.319187	2.98292	0.00285509	0.327538	1790.19	2545.52	1088.35	2168.95	1293.6	762.474	3357.74	1786.45	3402.55	2428.33	2913.36	1736.78	3051.26	2468.04	7339.14	5275.54
ENSMFAG00000027809	ENSMFAG00000027809	27.4496	0.959914	0.421247	2.27875	0.0226822	0.696554	8.29647	18.8235	13.8939	21.0189	18.9123	25.0333	7.81961	34.5868	29.7696	8.68813	44.1736	34.9194	73.9853	59.9738	15.2819	24.0173
ENSMFAG00000028007	LRRC30	13.2905	0.952969	0.483588	1.97062	0.048767	0.863466	2.76549	5.79186	10.4204	17.0153	9.45616	9.3875	9.38353	8.04344	18.7438	23.458	6.31052	38.5951	17.8585	6.83246	24.8331	3.7527
ENSMFAG00000028075	TMEM37	109.961	0.707722	0.321296	2.20271	0.0276154	0.727095	97.7139	127.421	33.5768	135.121	76.5949	52.1528	103.219	43.4346	117.976	83.4061	225.075	94.6499	85.891	139.686	110.794	232.667
ENSMFAG00000028248	LCN2	4.23059	2.00513	0.950787	2.10892	0.0349514	0.785607	4.60915	0	0	1.0009	0	0	4.69176	3.21738	2.20515	2.60644	3.15526	0	4.25203	5.31414	23.878	12.7592
ENSMFAG00000028402	LRRC10B	4.19819	1.72733	0.86007	2.00836	0.044605	0.854921	0	1.44796	3.47346	2.0018	3.78246	2.08611	3.12784	0	9.92319	1.73763	1.05175	7.35145	1.70081	18.9791	0	10.5076
ENSMFAG00000028459	FAM3D	1.77868	2.53925	1.28227	1.98028	0.0476725	0.863176	0	0	0	1.0009	2.83685	0	0	0	0	0	1.05175	3.67572	1.70081	9.86911	3.82048	4.50324
ENSMFAG00000028496	GEM	534.344	0.888363	0.391698	2.26798	0.0233302	0.707383	683.076	486.516	354.293	263.237	525.762	286.84	222.077	176.956	148.848	248.481	444.892	1656.83	688.829	892.016	664.763	806.08
ENSMFAG00000028497	AACS	230.572	0.585387	0.201794	2.90092	0.00372074	0.352701	209.255	183.891	197.988	192.173	204.253	163.76	168.904	155.238	265.721	213.728	337.613	127.731	224.507	392.487	320.92	330.988
ENSMFAG00000028876	ENSMFAG00000028876	3.15964	2.35788	1.1053	2.13326	0.0329037	0.775079	3.68732	0	3.47346	0	0.945616	0	0	0	3.30773	0	0	13.784	11.9057	6.83246	2.86536	3.7527
ENSMFAG00000029007	EMILIN1	1240.44	0.659207	0.297967	2.21235	0.0269427	0.726711	1237.1	1566.7	934.362	904.813	833.088	472.504	1101	646.692	1065.09	974.808	1998.33	999.797	801.933	1137.98	3017.22	2155.55
ENSMFAG00000029066	PTGS2	252.358	0.888619	0.411035	2.16191	0.0306253	0.755915	176.991	189.683	140.096	135.121	230.73	146.028	234.588	163.282	120.181	270.201	124.107	429.141	1046	115.393	402.105	114.082
ENSMFAG00000029171	LMO3	56.2403	0.958231	0.401258	2.38807	0.0169372	0.635307	11.062	52.1267	18.5251	70.0629	11.3474	17.7319	60.9929	64.3475	84.8984	49.5224	108.331	108.434	57.8276	43.2722	88.8261	52.5378
ENSMFAG00000029297	CD248	390.036	1.02061	0.331611	3.07774	0.0020858	0.282279	151.18	322.896	181.778	280.252	291.25	283.711	353.446	197.064	323.055	192.008	1069.63	270.166	267.027	661.989	510.989	884.136
ENSMFAG00000029447	EHF	2.18991	2.33603	1.18441	1.97232	0.0485728	0.863466	0	0	0	0	1.89123	1.04306	0	2.41303	16.5387	2.60644	0	1.83786	0	3.79581	1.91024	3.00216
ENSMFAG00000029556	ENSMFAG00000029556	4.27062	4.27531	1.27152	3.36235	0.000772816	0.172827	0.92183	0	0	1.0009	0.945616	0	0	0	5.51289	12.1634	5.25877	0	17.0081	0	0	25.5184
ENSMFAG00000029607	SPNS3	3.31302	2.33013	1.09845	2.12129	0.0338975	0.779774	0	8.68779	0	0	0	0	0	0.804344	2.20515	1.73763	4.20701	2.75679	0.850406	3.03665	21.9678	6.75486
ENSMFAG00000029988	ENSMFAG00000029988	9.11554	3.15822	0.848814	3.72074	0.000198642	0.0755352	0	0	4.63129	7.00629	2.83685	0	0	0	8.82062	6.95051	1.05175	50.5412	22.961	9.86911	12.4166	18.7635
ENSMFAG00000029996	SLN	2329.57	1.424	0.42644	3.33926	0.00084001	0.176672	436.947	159.276	1096.46	2418.17	576.826	2536.71	1432.55	1462.3	1056.27	4059.96	3947.23	3554.42	3902.51	4199.69	1882.54	4551.27
ENSMFAG00000030003	ENSMFAG00000030003	7.9887	1.22049	0.492733	2.47698	0.0132501	0.578931	2.76549	10.1358	3.47346	1.0009	1.89123	4.17222	12.5114	4.02172	9.92319	4.34407	18.9316	14.7029	10.2049	11.3874	8.59608	9.75702
ENSMFAG00000030052	FBXO2	24.2099	2.36788	0.740641	3.19707	0.00138831	0.22502	1.84366	7.23982	18.5251	3.0027	11.3474	13.5597	0	7.23909	2.20515	19.1139	38.9149	8.27038	3.40162	183.717	38.2048	30.7721
ENSMFAG00000030080	ENSMFAG00000030080	83.3302	1.32661	0.51895	2.55634	0.010578	0.522776	53.4661	20.2715	59.0489	134.12	38.7703	34.4208	4.69176	34.5868	90.4113	112.946	112.538	46.8655	28.9138	193.586	39.1599	329.487
ENSMFAG00000030086	ACTG1	8328.28	0.575429	0.204185	2.81817	0.00482975	0.3939	10392.7	7218.1	6544.01	5019.51	7472.26	5828.59	6465.25	4572.69	6009.05	7511.76	10145.2	9100.17	8636.72	12331.8	14369.8	11634.9
ENSMFAG00000030097	ENSMFAG00000030097	69.7123	1.19469	0.408632	2.92363	0.00345981	0.344154	6.45281	14.4796	47.4707	41.0369	49.172	52.1528	87.5796	41.8259	58.4366	44.3095	117.796	52.3791	123.309	196.623	73.5442	108.828
ENSMFAG00000030138	ENSMFAG00000030138	22.6435	0.730474	0.356099	2.05133	0.0402353	0.829616	18.4366	14.4796	12.736	20.018	21.7492	19.8181	21.8949	7.23909	29.7696	20.8515	33.6561	65.2441	17.0081	15.1832	17.1922	27.0194
ENSMFAG00000030188	ENSMFAG00000030188	3.55101	2.8303	1.32672	2.13331	0.0328996	0.775079	35.0295	2.89593	0	1.0009	0.945616	0	1.56392	0	1.10258	25.1956	0	3.67572	0	0	0	19.514
ENSMFAG00000030234	ENSMFAG00000030234	4.44905	4.34086	1.23603	3.51195	0.000444832	0.122794	0	0	0	145.13	0.945616	0	0	0	102.54	1.73763	0	2.75679	10.2049	3.03665	2.86536	46.5335
ENSMFAG00000030255	APLNR	191.134	0.757029	0.379983	1.99227	0.0463414	0.855294	69.1372	52.1267	67.1537	116.104	287.467	211.74	118.858	213.151	253.593	145.092	208.247	354.707	346.115	164.738	71.634	378.272
ENSMFAG00000030296	CLIP2	254.601	0.51747	0.261734	1.97708	0.0480324	0.863176	184.366	244.706	197.988	214.192	204.253	228.429	226.769	176.151	205.079	172.025	274.508	182.867	199.845	682.487	346.708	333.24
ENSMFAG00000030389	PCDHB3	71.1624	0.89357	0.321056	2.78322	0.00538221	0.410608	66.3717	23.1674	40.5238	75.0674	43.4983	49.0236	29.7145	69.1736	142.232	79.9308	54.6912	147.029	103.749	112.356	31.5189	70.5508
ENSMFAG00000030448	BEND6	27.9259	1.10808	0.353593	3.13378	0.00172572	0.260584	10.1401	24.6154	27.7877	10.009	14.1842	19.8181	17.2031	18.4999	27.5644	18.2451	51.5359	35.8383	19.5593	60.733	67.8135	23.2667
ENSMFAG00000030470	MATK	31.8796	2.07268	0.562778	3.68294	0.00023056	0.0848604	0.92183	26.0634	8.10475	7.00629	26.4772	7.30139	7.81961	14.4782	37.4876	23.458	41.0184	48.7033	19.5593	7.59162	153.774	80.3078
ENSMFAG00000030471	ALX1	1.15636	3.11213	1.38532	2.24649	0.0246723	NA	0	0	0	0	0	0	0	0.804344	2.20515	1.73763	0	8.27038	0	2.27749	0.95512	2.25162
ENSMFAG00000030502	ENSMFAG00000030502	27.9603	0.787037	0.345412	2.27855	0.022694	0.696554	17.5148	41.991	11.5782	18.0162	16.0755	21.9042	14.0753	23.326	16.5387	26.0644	74.6745	36.7572	18.7089	31.8848	42.9804	35.2754
ENSMFAG00000030592	TCEAL7	73.3195	0.810971	0.24242	3.34531	0.000821911	0.174962	64.5281	34.7511	49.7863	57.0513	52.9545	62.5833	45.3537	57.9128	62.8469	121.634	125.159	73.5145	58.678	138.927	56.3521	111.08
ENSMFAG00000030608	ENSMFAG00000030608	9.02727	2.96391	0.987954	3.00005	0.00269934	0.317928	0	0	10.4204	6.0054	0	0	0	0	30.8722	6.08169	1.05175	11.9461	32.3154	26.5707	1.91024	17.2624
ENSMFAG00000030645	ENSMFAG00000030645	17.3694	0.78332	0.397195	1.97213	0.0485945	0.863466	8.29647	10.1358	15.0517	4.0036	10.4018	13.5597	28.1506	13.6738	17.6412	10.4258	34.7079	24.8111	30.6146	12.9058	10.5063	33.0238
ENSMFAG00000030680	CR2	3.86873	1.4361	0.701853	2.04615	0.0407419	0.834052	1.84366	1.44796	2.31564	0	3.78246	2.08611	4.69176	0.804344	2.20515	7.81932	16.8281	6.43252	2.55122	1.51832	3.82048	3.7527
ENSMFAG00000030705	IGKC	2380.43	2.75742	0.543051	5.07765	3.82131e-07	0.000964445	494.101	204.163	191.041	1347.21	1124.34	1115.03	259.611	170.521	6063.07	1884.46	1741.7	12059.1	3672.9	1320.94	566.386	5872.22
ENSMFAG00000030761	ENSMFAG00000030761	54.0022	2.38174	0.687508	3.4643	0.000531606	0.138694	21.2021	14.4796	19.683	49.0441	4.72808	13.5597	14.0753	2.41303	15.4361	39.0966	216.661	18.3786	7.65365	314.293	10.5063	102.824
ENSMFAG00000030766	IGF1	62.4205	1.22423	0.46048	2.6586	0.00784657	0.455055	93.1048	13.0317	55.5754	48.0432	22.6948	33.3778	9.38353	23.326	27.5644	56.4729	114.641	76.2713	44.2211	194.346	41.0701	145.605
ENSMFAG00000030772	ENSMFAG00000030772	2.61587	2.08086	1.01776	2.04454	0.0409004	0.83536	0.92183	1.44796	1.15782	0	0	1.04306	0	3.21738	1.10258	5.21288	7.36227	0	7.65365	9.86911	2.86536	0
ENSMFAG00000030784	LIPE	711.357	1.32538	0.483439	2.74157	0.00611471	0.422939	179.757	541.539	377.45	944.849	240.186	340.036	405.056	217.977	218.31	1019.12	2707.21	202.165	225.358	1351.31	756.455	1654.94
ENSMFAG00000030805	CORO1A	285.264	0.716856	0.323178	2.21815	0.0265447	0.723967	230.457	356.199	109.993	175.157	251.534	202.353	295.581	106.978	233.746	185.926	403.873	237.084	176.884	337.827	597.905	662.727
ENSMFAG00000030825	FST	314.322	0.631253	0.250216	2.52283	0.0116415	0.538571	335.546	196.923	206.092	297.267	129.549	237.817	248.663	320.933	206.182	364.902	498.531	320.707	414.148	427.408	212.037	612.441
ENSMFAG00000030828	CEP126	26.3239	1.49412	0.558415	2.67564	0.0074587	0.446688	0	11.5837	20.8408	11.0099	11.3474	19.8181	12.5114	23.326	11.0258	6.95051	43.1219	22.0543	29.7642	122.984	41.0701	33.7743
ENSMFAG00000030839	CD83	96.6762	0.918072	0.362168	2.53493	0.0112469	0.5298	17.5148	40.543	35.8925	76.0683	128.604	103.263	71.9404	61.1301	167.592	70.3739	118.848	116.704	111.403	69.0838	97.4222	260.437
ENSMFAG00000030935	SASH3	73.467	0.686974	0.278509	2.46661	0.0136398	0.587741	36.8732	88.3258	34.7346	56.0504	64.3019	73.0139	62.5569	36.1955	91.5139	56.4729	61.0017	99.2445	70.5837	64.5288	112.704	167.37
ENSMFAG00000030937	DEFB124	2.58016	2.13563	0.950238	2.24746	0.0246104	0.709153	0	0	1.15782	0	1.89123	0	0	4.02172	2.20515	1.73763	6.31052	1.83786	0.850406	4.55497	11.4614	5.25378
ENSMFAG00000030948	CUBN	21.9604	0.845801	0.420026	2.01369	0.0440425	0.854115	29.4985	8.68779	13.8939	10.009	10.4018	20.8611	20.331	12.0652	18.7438	39.0966	24.1903	8.27038	13.6065	65.288	39.1599	17.2624
ENSMFAG00000031004	CYP1B1	1034.26	1.15379	0.310341	3.71782	0.000200948	0.0755352	829.647	322.896	408.711	1026.92	429.31	1020.11	469.176	623.366	1242.6	1191.14	1443.01	995.202	818.941	2528.77	754.544	2443.76
ENSMFAG00000031055	RGS7	6.05626	1.90567	0.673194	2.83079	0.00464335	0.390048	0.92183	0	2.31564	2.0018	2.83685	4.17222	3.12784	4.82606	7.71804	3.47525	9.46578	5.51359	4.25203	37.1989	3.82048	5.25378
ENSMFAG00000031087	ENSMFAG00000031087	3314.72	0.525012	0.223356	2.35057	0.0187449	0.6519	2393.99	4149.87	2565.73	2097.88	2176.81	1959.9	4199.13	2205.51	3130.22	2788.02	4955.86	3374.31	2930.5	3249.97	5360.13	5497.7
ENSMFAG00000031088	ENSMFAG00000031088	8.04448	3.22549	1.62752	1.98185	0.0474965	0.863176	0	0	0	7.00629	3.78246	0	1.56392	0	12.1283	0	29.4491	68.0009	0	2.27749	0	4.50324
ENSMFAG00000031123	RIMS2	4.57447	2.45441	1.1588	2.11806	0.03417	0.782857	0.92183	0	2.31564	0	0	2.08611	0	5.63041	1.10258	0	1.05175	11.9461	10.2049	35.6806	0	2.25162
ENSMFAG00000031172	BATF	10.7606	1.07492	0.531613	2.022	0.043176	0.845674	11.062	5.79186	3.47346	9.00809	7.56493	9.3875	9.38353	0	6.61546	6.08169	19.9833	10.1082	6.80325	9.86911	31.5189	25.5184
ENSMFAG00000031188	CGREF1	68.805	0.797568	0.369495	2.15854	0.0308861	0.756817	73.7464	31.8552	41.6816	39.0351	45.3896	29.2056	81.3239	60.3258	29.7696	38.2278	37.8631	85.4606	155.624	66.0471	144.223	141.102
ENSMFAG00000031207	CYP4B1	16.4389	1.10076	0.425211	2.58873	0.00963307	0.50651	10.1401	4.34389	10.4204	11.0099	6.61931	16.6889	9.38353	14.4782	14.3335	29.5396	38.9149	4.59465	8.50406	23.534	26.7433	33.7743
ENSMFAG00000031249	GDNF	17.5664	0.889879	0.404497	2.19997	0.0278094	0.728943	13.8274	7.23982	19.683	7.00629	17.0211	8.34445	12.5114	12.8695	12.1283	9.55695	19.9833	24.8111	39.9691	9.10995	21.9678	45.0324
ENSMFAG00000031267	MRGPRF	426.576	0.648331	0.329676	1.96657	0.0492326	0.863466	341.999	369.231	324.19	345.31	365.008	274.324	473.868	165.695	418.979	251.956	460.668	236.165	231.31	517.749	1193.9	854.865
ENSMFAG00000031314	UCHL1	616.167	1.74661	0.559084	3.12405	0.00178382	0.263999	225.848	370.679	593.963	292.263	197.634	282.668	165.776	135.13	152.156	220.679	631.052	345.518	210.05	4621.78	530.091	883.385
ENSMFAG00000031381	IL1RN	12.1144	1.79282	0.824886	2.17342	0.029749	0.744442	1.84366	1.44796	1.15782	1.0009	21.7492	10.4306	3.12784	2.41303	2.20515	3.47525	22.0868	11.9461	22.961	15.1832	0	72.8024
ENSMFAG00000031408	NDUFA4L2	376.486	0.903975	0.39407	2.29394	0.0217939	0.689163	144.727	405.43	126.203	207.186	262.881	209.654	594.29	149.608	299.901	206.778	924.491	298.653	411.596	169.293	855.787	757.295
ENSMFAG00000031483	FAM198A	29.5971	0.853828	0.401608	2.12603	0.033501	0.778767	26.7331	7.23982	23.1564	34.0306	21.7492	21.9042	14.0753	19.3043	14.3335	25.1956	48.3807	28.4869	15.3073	97.1728	27.6985	48.7851
ENSMFAG00000031486	ENSMFAG00000031486	83.6414	0.981461	0.412189	2.38109	0.0172613	0.639236	106.932	60.8145	40.5238	41.0369	49.172	9.3875	54.7372	86.8691	125.694	180.713	56.7947	175.516	159.026	36.4398	42.0253	112.581
ENSMFAG00000031489	GPD1	582.057	1.70915	0.552622	3.09281	0.00198272	0.276051	190.819	75.2942	263.983	735.661	253.425	163.76	203.31	294.39	162.079	524.763	2231.82	399.735	159.876	1938.14	123.21	1592.65
ENSMFAG00000031504	2020-09-01	71.1188	1.19055	0.437383	2.72198	0.00648915	0.427775	51.6225	60.8145	32.419	37.0333	34.9878	30.2486	78.1961	22.5216	51.8211	37.359	117.796	68.9198	28.9138	37.9581	273.164	174.125
ENSMFAG00000031562	ENSMFAG00000031562	261.446	0.772508	0.329722	2.34291	0.019134	0.655042	271.018	266.425	191.041	178.16	154.135	174.19	134.497	174.543	220.515	201.565	991.803	194.813	183.688	243.691	317.1	285.956
ENSMFAG00000031623	CXorf57	19.5432	0.960594	0.400138	2.40066	0.0163657	0.624554	14.7493	7.23982	8.10475	6.0054	10.4018	16.6889	32.8423	11.2608	24.2567	29.5396	10.5175	13.784	43.3707	18.9791	43.9355	21.0151
ENSMFAG00000031682	SLC24A2	2.18327	3.23959	1.10563	2.9301	0.00338856	0.344154	0	0	1.15782	0	0.945616	1.04306	0	0	2.20515	13.0322	0	3.67572	5.10243	5.31414	0.95512	1.50108
ENSMFAG00000031690	NGEF	4.22842	2.21168	1.06772	2.0714	0.038321	0.812746	0	5.79186	4.63129	0	0	2.08611	0	0	2.20515	5.21288	1.05175	16.5408	0	22.0157	2.86536	5.25378
ENSMFAG00000031714	CIDEC	113.93	2.47479	0.824169	3.00278	0.00267529	0.317928	21.2021	7.23982	28.9455	140.126	11.3474	10.4306	35.9702	22.5216	15.4361	135.535	568.999	45.0276	4.25203	353.77	36.2945	385.778
ENSMFAG00000031771	S100A4	290.126	1.04859	0.386544	2.71272	0.00667338	0.428723	86.652	257.738	131.992	102.092	164.537	132.468	345.627	292.781	246.977	105.995	947.63	213.192	259.374	451.702	348.619	554.649
ENSMFAG00000031779	TF	227.564	1.5678	0.534084	2.93549	0.00333016	0.344154	44.2478	36.1991	97.257	277.249	100.235	113.693	137.625	111.804	144.438	324.936	712.037	81.7849	91.8438	564.058	30.5638	773.056
ENSMFAG00000031860	CXCL14	116.281	1.93969	0.469544	4.13101	3.61173e-05	0.0227887	76.5118	95.5657	20.8408	58.0522	23.6404	15.6458	31.2784	63.5432	59.5392	115.552	78.8815	78.1091	179.436	223.953	132.762	607.187
ENSMFAG00000031875	SHCBP1L	17.7065	1.68223	0.502865	3.34529	0.000821976	0.174962	11.062	10.1358	9.26257	5.0045	5.6737	7.30139	4.69176	13.6738	58.4366	10.4258	11.5693	40.433	41.6699	35.6806	15.2819	3.00216
ENSMFAG00000031894	FOXD2	6.77677	4.95144	1.40672	3.51984	0.000431801	0.121089	0	1.44796	2.31564	0	0	0	0	0	3.30773	0	7.36227	4.59465	0	73.6387	0	15.7613
ENSMFAG00000031904	PI15	4.01778	2.62759	1.22205	2.15015	0.0315435	0.764443	0	0	3.47346	1.0009	1.89123	0	0	2.41303	3.30773	1.73763	0	11.0272	0	35.6806	0	3.7527
ENSMFAG00000031907	ENSMFAG00000031907	200.811	0.835233	0.387198	2.15712	0.030996	0.757409	86.652	179.548	167.884	155.139	118.202	191.922	170.467	85.2604	173.105	72.1115	320.785	72.5955	100.348	459.293	407.836	451.825
ENSMFAG00000031946	BIN1	137.61	0.539582	0.266163	2.02727	0.0426352	0.843489	154.867	101.358	130.834	100.09	138.06	105.349	60.9929	105.369	126.796	142.485	133.573	90.0552	111.403	313.534	142.313	244.676
ENSMFAG00000031992	MATN1	2.31592	1.74005	0.816376	2.13144	0.0330532	0.777274	1.84366	0	1.15782	0	1.89123	2.08611	1.56392	0	4.41031	1.73763	2.10351	0.918931	3.40162	3.79581	7.64096	4.50324
ENSMFAG00000031996	ENSMFAG00000031996	280.719	0.509162	0.175738	2.89728	0.0037641	0.352701	243.363	221.539	199.145	199.179	228.839	257.635	240.844	263.02	305.414	430.931	306.06	422.708	319.753	361.361	165.236	326.485
ENSMFAG00000031999	SLC2A5	136.989	0.98711	0.40938	2.41123	0.0158987	0.623337	37.795	89.7738	135.465	89.08	65.2475	64.6694	62.5569	189.825	36.385	88.6189	415.443	255.463	101.198	198.901	117.48	243.925
ENSMFAG00000032014	PRSS8	13.5945	1.28798	0.535544	2.40499	0.0161731	0.623337	6.45281	7.23982	10.4204	9.00809	7.56493	7.30139	1.56392	12.8695	20.949	8.68813	23.1386	3.67572	8.50406	6.83246	63.0379	20.2646
ENSMFAG00000032107	HEY2	389.374	0.525926	0.211923	2.48168	0.0130763	0.578931	351.217	317.104	238.511	243.219	404.724	330.649	376.905	291.172	375.979	344.919	414.391	544.007	569.772	249.764	753.589	424.055
ENSMFAG00000032149	RAB6B	278.562	1.04619	0.530261	1.97298	0.0484979	0.863466	279.314	156.38	338.084	213.192	91.7247	146.028	51.6094	177.76	126.796	278.02	153.556	339.086	133.514	1663.32	60.1725	248.429
ENSMFAG00000032171	ADGRB1	46.7355	1.09039	0.357941	3.04629	0.00231683	0.293789	19.3584	41.991	21.9986	20.018	42.5527	19.8181	46.9176	27.3477	54.0263	31.2773	63.1052	52.3791	39.1187	90.3403	148.999	28.5205
ENSMFAG00000032184	KIAA1324L	140.068	0.716549	0.35824	2.00019	0.0454794	0.855294	109.698	69.5023	225.775	91.0818	21.7492	137.683	112.602	80.4344	108.053	154.649	151.452	90.0552	121.608	305.942	273.164	187.635
ENSMFAG00000032226	PHGDH	294.536	0.768062	0.274504	2.798	0.00514203	0.404552	230.457	260.634	128.518	306.275	203.307	155.415	317.476	143.173	232.644	326.674	333.406	247.192	227.058	347.696	613.187	639.46
ENSMFAG00000032232	DYSF	471.67	0.68756	0.286411	2.40061	0.0163677	0.624554	132.743	359.095	290.613	291.262	407.56	698.847	423.823	287.955	353.927	390.097	684.691	402.492	501.739	948.194	719.205	654.471
ENSMFAG00000032283	AK8	21.1522	0.828373	0.314715	2.63214	0.00848497	0.475886	11.9838	10.1358	18.5251	29.0261	12.293	17.7319	7.81961	13.6738	22.0515	35.6213	15.7763	31.2437	38.2683	16.7016	30.5638	27.0194
ENSMFAG00000032316	PRRX1	522.087	0.95169	0.242756	3.92036	8.84165e-05	0.0459428	271.94	276.561	216.513	394.354	377.301	426.61	537.989	346.672	662.649	294.528	824.575	596.386	830.846	1095.47	652.347	548.645
ENSMFAG00000032322	PF4	5.04075	2.28067	1.00124	2.27785	0.0227356	0.696554	0	2.89593	1.15782	5.0045	3.78246	0	0	0.804344	0	0	31.5526	10.1082	5.95284	1.51832	13.3717	4.50324
ENSMFAG00000032340	GPAM	753.39	0.735186	0.322517	2.27953	0.0226357	0.696554	437.869	311.312	521.02	1009.91	563.587	597.671	464.485	616.932	582.161	1170.29	2012	833.47	492.385	1335.37	330.471	775.308
ENSMFAG00000032344	RELB	122.538	0.790947	0.300616	2.63108	0.00851129	0.475886	118.916	112.941	74.1006	62.0558	96.4528	105.349	111.038	38.6085	91.5139	113.815	174.591	108.434	81.6389	138.168	249.286	283.704
ENSMFAG00000032463	PDLIM2	317.347	0.525117	0.257272	2.0411	0.0412413	0.837483	354.904	393.846	201.461	223.201	280.848	209.654	251.791	167.304	323.055	254.562	455.409	192.975	228.759	474.476	460.368	604.935
ENSMFAG00000032486	SGK2	13.844	2.13635	0.754353	2.83203	0.00462541	0.390048	0.92183	8.68779	5.78911	18.0162	1.89123	1.04306	1.56392	3.21738	2.20515	27.802	64.157	7.35145	1.70081	47.0681	3.82048	26.2689
ENSMFAG00000032557	SLAMF6	17.5886	0.877244	0.418903	2.09415	0.036247	0.793588	21.2021	13.0317	5.78911	4.0036	15.1299	12.5167	17.2031	10.4565	27.5644	15.6386	13.6728	35.8383	14.4569	6.0733	30.5638	38.2775
ENSMFAG00000032565	TNFSF13B	145.18	1.12082	0.480916	2.33059	0.019775	0.662931	51.6225	92.6697	31.2612	148.133	126.713	131.425	101.655	48.2606	199.566	33.0149	388.097	254.544	270.429	31.8848	56.3521	357.257
ENSMFAG00000032569	ENSMFAG00000032569	31.087	2.71713	0.679999	3.99578	6.44805e-05	0.0345205	19.3584	2.89593	6.94693	11.0099	3.78246	9.3875	6.25569	5.63041	34.1799	16.5075	23.1386	242.598	3.40162	11.3874	8.59608	92.3164
ENSMFAG00000032615	NOS2	17.8335	1.13806	0.518978	2.19289	0.0283155	0.729212	8.29647	10.1358	8.10475	13.0117	12.293	3.12917	17.2031	16.8912	20.949	6.08169	29.4491	17.4597	5.10243	13.6649	84.0505	19.514
ENSMFAG00000032652	RUNX1	25.5678	1.06001	0.472219	2.24474	0.0247849	0.709684	20.2802	11.5837	19.683	11.0099	35.9334	14.6028	6.25569	12.8695	24.2567	14.7698	25.2421	10.1082	11.0553	76.6754	38.2048	76.5551
ENSMFAG00000032684	SIX1	6.55638	2.52275	0.829677	3.04064	0.00236075	0.295798	5.53098	0	3.47346	1.0009	2.83685	1.04306	1.56392	0	1.10258	5.21288	9.46578	6.43252	2.55122	42.5131	1.91024	20.2646
ENSMFAG00000032687	ADGRV1	82.4158	1.06232	0.450306	2.3591	0.0183191	0.650753	74.6682	28.9593	439.972	29.0261	23.6404	76.1431	107.911	19.3043	51.8211	83.4061	74.6745	357.464	62.93	135.131	80.23	45.0324
ENSMFAG00000032720	ENSMFAG00000032720	5.37529	1.75695	0.693341	2.53404	0.0112755	0.5298	3.68732	1.44796	1.15782	2.0018	0.945616	2.08611	6.25569	2.41303	1.10258	1.73763	7.36227	7.35145	12.7561	1.51832	22.9229	11.2581
ENSMFAG00000032745	GLI1	39.9473	1.28807	0.528595	2.43677	0.014819	0.614571	11.9838	34.7511	32.419	5.0045	20.8035	29.2056	15.6392	36.1955	37.4876	6.95051	27.3456	32.1626	15.3073	179.162	70.6789	84.0605
ENSMFAG00000032817	ENSMFAG00000032817	3.66354	1.56646	0.791005	1.98034	0.0476648	0.863176	1.84366	1.44796	1.15782	2.0018	0	2.08611	3.12784	3.21738	2.20515	6.95051	1.05175	0	2.55122	6.0733	18.1473	6.75486
ENSMFAG00000032839	CSMD3	7.59458	1.60206	0.60807	2.63466	0.00842227	0.475387	10.1401	1.44796	0	6.0054	0.945616	0	9.38353	2.41303	19.8464	6.95051	9.46578	8.27038	5.95284	14.4241	10.5063	15.7613
ENSMFAG00000032857	S100A6	2357.25	0.748684	0.294226	2.54459	0.0109406	0.529054	1856.56	3140.63	1602.43	1365.23	1207.55	1074.35	2594.55	1233.06	1546.92	1737.63	4903.27	1915.97	2111.56	3023.74	4038.25	4364.39
ENSMFAG00000032898	ENSMFAG00000032898	6.50843	2.26362	0.944411	2.39686	0.0165361	0.628266	7.37464	1.44796	2.31564	0	3.78246	1.04306	0	1.60869	7.71804	12.1634	0	0	3.40162	9.10995	49.6662	4.50324
ENSMFAG00000032947	EMP3	508.886	0.605449	0.277015	2.18561	0.0288438	0.733213	477.508	676.199	427.236	400.36	363.116	232.601	376.905	276.694	446.544	415.293	943.423	442.925	296.792	660.471	599.815	1106.3
ENSMFAG00000032959	TMEM217	1.36426	2.92332	1.26045	2.31926	0.0203809	NA	0	0	0	1.0009	0	0	0	0.804344	3.30773	0.868813	0	2.75679	3.40162	0	6.68584	3.00216
ENSMFAG00000033095	ENSMFAG00000033095	1.50785	3.08239	1.50995	2.04139	0.0412122	0.837483	1.84366	0	0	0	0	0	0	0	0	3.47525	2.10351	1.83786	0	5.31414	9.5512	0
ENSMFAG00000033109	MGST1	302.599	1.16274	0.307303	3.78369	0.000154521	0.0634867	164.086	105.701	153.99	313.281	171.156	187.75	237.716	160.869	342.901	390.097	963.406	321.626	311.248	489.66	142.313	385.778
ENSMFAG00000033132	EHD3	150.812	1.02219	0.399196	2.56062	0.0104486	0.522776	43.326	98.4616	50.9442	86.0773	174.939	104.306	140.753	98.1299	111.36	71.2427	152.504	107.515	183.688	624.791	127.031	237.921
ENSMFAG00000033213	FBP1	58.2447	1.33311	0.597751	2.23021	0.0257338	0.722796	18.4366	0	42.8394	105.094	44.4439	32.3347	15.6392	5.63041	69.4624	142.485	39.9666	16.5408	76.5365	202.696	47.756	72.0518
ENSMFAG00000033234	MIOX	7.65927	1.89981	0.755604	2.5143	0.011927	0.548737	2.76549	11.5837	1.15782	3.0027	1.89123	3.12917	3.12784	0	4.41031	3.47525	4.20701	12.865	1.70081	4.55497	49.6662	15.0108
ENSMFAG00000033260	FAS	104.003	0.655042	0.183132	3.57689	0.000347708	0.105913	81.121	79.638	91.4679	64.0576	80.3773	104.306	45.3537	98.1299	104.745	92.0942	149.349	126.812	136.065	150.314	114.614	145.605
ENSMFAG00000033263	FAM20A	55.2033	0.75015	0.310112	2.41896	0.0155648	0.623337	31.3422	56.4706	62.5224	29.0261	39.7159	45.8944	18.7671	45.8476	35.2825	44.3095	42.0701	99.2445	45.0715	111.597	100.288	75.8045
ENSMFAG00000033293	PDE1B	86.6976	0.769616	0.297644	2.5857	0.00971827	0.507135	64.5281	46.3349	30.1034	83.0746	37.8246	74.0569	81.3239	94.9126	103.642	68.6362	115.693	85.4606	102.899	56.178	214.902	127.592
ENSMFAG00000033363	IGSF1	91.8085	1.52903	0.402005	3.8035	0.000142666	0.0601434	35.0295	30.4073	85.6788	40.036	92.6704	54.2389	20.331	19.3043	55.1289	70.3739	170.384	124.975	133.514	333.272	63.993	139.6
ENSMFAG00000033377	SDF2L1	160.509	0.772857	0.312833	2.47051	0.013492	0.584224	112.463	153.484	151.675	121.109	98.344	75.1	150.136	87.6735	124.591	137.272	177.746	155.299	82.4894	241.414	191.979	507.365
ENSMFAG00000033394	THBS4	237.998	1.81421	0.584721	3.1027	0.00191766	0.275441	54.3879	149.14	135.465	61.0549	67.1387	64.6694	82.8878	228.434	35.2825	52.1288	567.947	112.11	75.6861	1412.8	187.203	521.625
ENSMFAG00000033421	GABRB3	3.69617	3.06418	1.3902	2.20414	0.0275148	0.727095	0	0	1.15782	0	0.945616	4.17222	0	0	0	0.868813	0	4.59465	0	40.2356	1.91024	5.25378
ENSMFAG00000033455	SRGAP3	45.791	1.22211	0.463846	2.63474	0.00842028	0.475387	18.4366	33.3032	30.1034	21.0189	36.879	38.5931	10.9474	30.5651	22.0515	15.6386	39.9666	37.6762	67.182	233.822	54.4418	42.0302
ENSMFAG00000033465	SELENBP1	1189.77	0.732253	0.353443	2.07177	0.0382868	0.812746	704.278	849.955	248.932	523.47	891.716	915.803	1995.56	1024.73	961.447	1024.33	2793.46	1287.42	1843.68	545.078	1416.44	2009.95
ENSMFAG00000033616	USH1G	14.4056	1.28315	0.627375	2.04527	0.0408286	0.834859	11.062	5.79186	3.47346	7.00629	24.586	7.30139	7.81961	0	11.0258	21.7203	27.3456	21.1354	12.7561	60.733	5.73072	3.00216
ENSMFAG00000033646	BCAS1	24.3452	1.509	0.641727	2.35147	0.0186993	0.6519	11.9838	1.44796	13.8939	9.00809	1.89123	31.2917	4.69176	26.5433	5.51289	8.68813	17.8798	35.8383	32.3154	145.759	21.0126	21.7657
ENSMFAG00000033658	LRRIQ4	1.72087	2.85268	1.14218	2.49757	0.0125046	0.563136	0	0	0	0	0.945616	0	1.56392	0.804344	2.20515	0	3.15526	0.918931	10.2049	2.27749	0.95512	4.50324
ENSMFAG00000033677	ENSMFAG00000033677	1.1291	3.07266	1.3368	2.29851	0.0215326	NA	0	0	0	0	0.945616	0	0	0	0	3.47525	1.05175	0	4.25203	1.51832	3.82048	3.00216
ENSMFAG00000033738	N4BP3	145.309	0.744484	0.345257	2.15632	0.0310586	0.757889	29.4985	169.412	174.831	102.092	71.8668	131.425	95.3992	95.7169	91.5139	236.317	224.023	98.3256	73.1349	232.304	262.658	236.42
ENSMFAG00000033896	PTCHD1	39.9735	1.09221	0.526191	2.0757	0.0379217	0.810113	39.6387	62.2625	37.0503	28.0252	11.3474	9.3875	12.5114	4.82606	24.2567	51.26	33.6561	77.1902	62.93	137.408	41.0701	6.75486
ENSMFAG00000033924	LYPD1	23.6863	1.3884	0.4582	3.03012	0.00244455	0.302013	10.1401	4.34389	12.736	21.0189	15.1299	13.5597	14.0753	13.6738	20.949	9.55695	26.2938	33.0815	13.6065	81.2304	15.2819	74.3034
ENSMFAG00000033993	CHD5	51.2184	1.8937	0.612026	3.09414	0.00197383	0.276051	20.2802	28.9593	30.1034	25.0225	25.5316	13.5597	7.81961	22.5216	27.5644	51.26	25.2421	7.35145	11.9057	403.115	80.23	39.0281
ENSMFAG00000034042	SLC39A12	3.38121	1.99382	0.930821	2.142	0.0321936	0.767954	0	5.79186	0	0	0.945616	1.04306	3.12784	0.804344	1.10258	6.08169	0	4.59465	15.3073	1.51832	4.7756	9.00648
ENSMFAG00000034093	FCRL2	2.06111	3.19021	1.3134	2.42897	0.0151419	0.620678	0	0	0	0	0	0	0	2.41303	1.10258	0.868813	2.10351	4.59465	1.70081	0	17.1922	3.00216
ENSMFAG00000034164	ENSMFAG00000034164	5.31161	2.32416	1.09309	2.12623	0.0334842	0.778767	0	1.44796	0	1.0009	0	8.34445	0	3.21738	0	4.34407	6.31052	0	5.95284	40.9948	2.86536	10.5076
ENSMFAG00000034176	SLC6A11	45.7155	1.60858	0.520146	3.09256	0.0019844	0.276051	25.8112	0	23.1564	28.0252	37.8246	41.7222	17.2031	6.43475	18.7438	39.9654	66.2605	88.2174	50.1739	196.623	58.2623	33.0238
ENSMFAG00000034184	ARNTL	88.9963	0.65244	0.301527	2.16378	0.0304809	0.755915	95.8703	95.5657	82.2053	61.0549	62.4106	52.1528	54.7372	50.6737	51.8211	106.864	62.0535	54.2169	86.7414	194.346	172.877	140.351
ENSMFAG00000034195	FOXD1	18.1789	1.37472	0.514801	2.67039	0.00757626	0.449335	9.2183	5.79186	17.3673	22.0198	4.72808	7.30139	10.9474	4.02172	15.4361	21.7203	21.0351	16.5408	7.65365	75.1571	7.64096	44.2819
ENSMFAG00000034210	GABRA2	1.56765	3.98032	1.88714	2.10918	0.0349288	0.785607	0	0	0	0	0	0	0	0	2.20515	0	0	0	2.55122	17.4607	2.86536	0
ENSMFAG00000034266	GLIPR2	380.851	0.520401	0.25579	2.03448	0.0419031	0.84309	290.376	366.335	363.556	219.197	304.488	330.649	256.483	372.411	347.312	316.248	668.915	294.058	244.917	657.434	294.177	767.052
ENSMFAG00000034309	ASPHD2	9.81672	1.05427	0.52283	2.01646	0.0437518	0.85222	5.53098	4.34389	6.94693	3.0027	5.6737	7.30139	12.5114	6.43475	6.61546	4.34407	11.5693	9.18931	33.1658	22.0157	1.91024	16.5119
ENSMFAG00000034317	PPARG	250.313	1.13461	0.271052	4.18597	2.83955e-05	0.0185801	63.6062	130.317	137.781	216.194	111.583	244.075	200.182	150.412	177.515	343.181	571.102	266.49	296.792	416.78	293.222	385.778
ENSMFAG00000034321	PLIN1	326.863	1.87098	0.69208	2.70342	0.00686294	0.433027	106.01	49.2308	162.095	553.497	41.6071	107.435	40.662	61.9345	123.489	480.454	800.384	119.461	45.0715	1301.2	233.049	1004.22
ENSMFAG00000034381	HOXA1	6.06716	1.79386	0.770864	2.32708	0.0199611	0.667904	0.92183	2.89593	2.31564	3.0027	1.89123	6.25833	3.12784	1.60869	5.51289	0.868813	10.5175	3.67572	0	32.644	3.82048	18.013
ENSMFAG00000034386	SYNGR4	6.21544	1.00769	0.513378	1.96286	0.0496627	0.863466	5.53098	2.89593	1.15782	1.0009	5.6737	2.08611	6.25569	8.04344	8.82062	6.08169	14.7245	5.51359	5.10243	13.6649	7.64096	5.25378
ENSMFAG00000034413	RIPOR3	167.379	0.865501	0.334965	2.58386	0.00977022	0.507678	98.6358	137.557	107.677	173.156	86.051	86.5736	176.723	83.6518	227.131	143.354	177.746	72.5955	136.065	241.414	561.61	168.121
ENSMFAG00000034469	RFX8	14.014	1.91501	0.660734	2.89831	0.00375178	0.352701	0.92183	2.89593	2.31564	7.00629	2.83685	16.6889	1.56392	12.0652	11.0258	16.5075	14.7245	22.9733	17.8585	6.83246	85.0056	3.00216
ENSMFAG00000034472	HGF	149.917	1.13096	0.34443	3.28356	0.00102505	0.198213	68.2154	39.095	64.838	66.0594	171.156	99.0903	96.9631	145.586	178.617	92.0942	119.9	291.301	275.531	397.042	100.288	192.889
ENSMFAG00000034485	CD9	2028.68	0.516502	0.234127	2.20608	0.0273783	0.727095	1787.43	2454.3	2352.69	1299.17	1057.2	1321.55	919.586	2162.88	2086.08	2207.65	2764.01	3547.99	2315.65	2386.81	1400.21	2395.72
ENSMFAG00000034574	PCBP3	59.982	1.25429	0.556212	2.25505	0.0241301	0.709153	19.3584	47.7828	49.7863	46.0414	23.6404	15.6458	67.2486	15.2825	17.6412	41.703	58.8982	23.8922	21.2601	379.581	76.4096	55.54
ENSMFAG00000034642	F2RL3	31.3868	1.57865	0.456481	3.45831	0.000543568	0.138694	14.7493	26.0634	11.5782	23.0207	23.6404	14.6028	9.38353	3.21738	13.2309	43.4407	89.399	61.5684	30.6146	89.5811	35.3394	12.7592
ENSMFAG00000034757	ZFHX4	51.1311	0.738469	0.36473	2.0247	0.0428985	0.845318	20.2802	36.1991	33.5768	27.0243	42.5527	51.1097	62.5569	34.5868	51.8211	33.8837	50.4842	37.6762	49.3235	190.55	54.4418	42.0302
ENSMFAG00000035164	PCP4L1	75.115	1.17809	0.412014	2.85934	0.00424517	0.371371	18.4366	21.7195	49.7863	58.0522	52.0089	55.2819	81.3239	32.1738	55.1289	59.9481	290.284	46.8655	34.8666	118.429	133.717	93.8175
ENSMFAG00000035331	SLC2A6	84.0152	0.962866	0.357783	2.6912	0.00711957	0.441338	65.4499	89.7738	32.419	76.0683	51.0633	34.4208	78.1961	29.7607	68.3598	57.3417	67.3122	88.2174	58.678	162.461	268.389	116.334
ENSMFAG00000035342	NKG7	56.5224	1.08881	0.372214	2.92522	0.0034421	0.344154	37.795	52.1267	17.3673	33.0297	45.3896	39.6361	56.3012	8.84778	88.2062	61.6857	73.6227	63.4062	43.3707	25.8115	124.166	133.596
ENSMFAG00000035355	EPHX4	29.3457	1.39147	0.544844	2.55389	0.0106526	0.522776	10.1401	2.89593	2.31564	38.0342	4.72808	20.8611	18.7671	31.3694	19.8464	39.9654	12.621	49.6223	120.758	39.4764	19.1024	39.0281
ENSMFAG00000035427	KCP	36.9459	1.04071	0.432533	2.40609	0.0161243	0.623337	16.5929	18.8235	34.7346	29.0261	25.5316	31.2917	28.1506	9.65213	19.8464	105.126	59.9499	15.6218	10.2049	52.3822	86.9159	47.284
ENSMFAG00000035473	LTF	15.5753	2.12469	0.672203	3.16078	0.00157345	0.243844	1.84366	10.1358	10.4204	0	0.945616	5.21528	6.25569	12.0652	1.10258	6.95051	27.3456	32.1626	11.9057	75.9162	22.9229	24.0173
ENSMFAG00000035480	GBP3	221.11	0.878305	0.27841	3.15472	0.00160654	0.246806	145.649	118.733	69.4693	139.125	148.462	214.869	189.234	220.39	285.567	108.602	306.06	452.114	356.32	266.466	176.697	339.995
ENSMFAG00000035494	CNTN1	271.154	0.731614	0.369241	1.9814	0.0475462	0.863176	131.822	70.9503	171.358	108.097	210.872	340.036	237.716	359.542	230.439	205.909	189.316	396.059	421.801	844.948	192.934	226.663
ENSMFAG00000035512	MAP3K7CL	56.6022	1.25321	0.570918	2.19508	0.0281578	0.729212	1.84366	60.8145	20.8408	16.0144	42.5527	45.8944	32.8423	47.4563	36.385	26.0644	67.3122	23.8922	37.4178	138.927	22.9229	284.455
ENSMFAG00000035514	TTPA	2.65783	3.06298	1.21999	2.51067	0.0120504	0.552972	0	0	3.47346	0	0	1.04306	0	0	0	6.08169	13.6728	2.75679	0	6.83246	1.91024	6.75486
ENSMFAG00000035573	IGLV1-36	34.3556	2.00946	0.579917	3.46508	0.000530076	0.138694	5.53098	14.4796	18.5251	40.036	1.89123	15.6458	0	12.8695	12.1283	68.6362	97.8131	1860.84	93.5446	12.1466	44.8906	80.3078
ENSMFAG00000035644	ENSMFAG00000035644	7.65038	1.51033	0.750006	2.01376	0.0440348	0.854115	6.45281	5.79186	1.15782	4.0036	0.945616	0	10.9474	3.21738	6.61546	39.9654	5.25877	1.83786	4.25203	20.4974	0.95512	10.5076
ENSMFAG00000035669	PSD2	15.5925	1.35231	0.576036	2.34761	0.0188941	0.654513	4.60915	5.79186	6.94693	17.0153	9.45616	5.21528	20.331	1.60869	4.41031	12.1634	30.5008	20.2165	3.40162	43.2722	52.5316	12.0086
ENSMFAG00000035678	ADAM18	53.1772	0.965079	0.462406	2.08708	0.0368807	0.797517	7.37464	36.1991	46.3129	40.036	17.9667	51.1097	28.1506	61.1301	22.0515	35.6213	50.4842	154.38	68.0325	168.534	33.4292	30.0216
ENSMFAG00000035702	TP63	105.162	0.975523	0.328476	2.96985	0.00297948	0.337426	27.6549	49.2308	37.0503	62.0558	101.181	160.631	65.6847	63.5432	72.7701	139.01	118.848	184.705	152.223	229.267	124.166	94.568
ENSMFAG00000035720	TPK1	22.3979	0.611095	0.280983	2.17485	0.0296416	0.742806	23.0457	11.5837	11.5782	25.0225	15.1299	16.6889	10.9474	25.739	30.8722	23.458	26.2938	24.8111	39.9691	19.7382	32.4741	21.0151
ENSMFAG00000035739	ATF5	143.569	0.936946	0.292864	3.19926	0.00137783	0.22502	166.851	105.701	157.464	105.094	73.758	68.8417	56.3012	53.891	199.566	177.238	267.145	120.38	121.608	148.796	144.223	330.238
ENSMFAG00000035743	SCNN1A	191.532	0.93101	0.337334	2.7599	0.00578188	0.413557	161.32	211.403	98.4148	142.128	126.713	143.942	107.911	62.7388	233.746	201.565	331.302	170.002	150.522	89.5811	631.334	201.895
ENSMFAG00000035785	C4orf19	6.578	2.03392	1.00167	2.03052	0.0423038	0.843489	2.76549	0	4.63129	5.0045	0	3.12917	0	4.82606	2.20515	2.60644	18.9316	0	0	43.2722	2.86536	15.0108
ENSMFAG00000035855	GALR1	5.32939	2.03556	0.91338	2.22861	0.0258401	0.723967	0	2.89593	2.31564	4.0036	0	3.12917	3.12784	1.60869	0	2.60644	12.621	1.83786	0.850406	40.9948	4.7756	4.50324
ENSMFAG00000035928	SLC25A1	440.155	0.770677	0.318392	2.42053	0.015498	0.623337	383.481	437.285	328.821	356.32	315.836	249.29	364.394	168.108	324.158	339.706	793.022	250.868	214.302	898.848	977.087	640.961
ENSMFAG00000035945	ENSMFAG00000035945	39.5036	0.668121	0.320378	2.08542	0.0370315	0.797848	50.7006	18.8235	23.1564	32.0288	29.3141	43.8083	26.5867	19.3043	26.4619	41.703	80.985	34.9194	54.426	60.733	20.0575	69.0497
ENSMFAG00000035978	CCNA1	4.27383	4.27941	1.33034	3.21679	0.00129632	0.222351	1.84366	0	0	1.0009	0	0	0	0	2.20515	0	0	0.918931	19.5593	36.4398	1.91024	4.50324
ENSMFAG00000035981	ENSMFAG00000035981	39.5562	1.60134	0.66267	2.4165	0.0156705	0.623337	27.6549	2.89593	31.2612	25.0225	12.293	3.12917	6.25569	47.4563	7.71804	19.9827	228.23	40.433	12.7561	116.911	13.3717	37.527
ENSMFAG00000036002	AATK	422.797	0.811129	0.337303	2.40475	0.0161836	0.623337	297.751	221.539	238.511	423.38	283.685	431.825	322.168	237.281	321.953	529.976	270.301	323.464	233.862	1431.02	803.256	394.784
ENSMFAG00000036068	SELP	1033.7	0.848986	0.378375	2.24377	0.0248473	0.710318	1665.75	807.964	354.293	779.701	628.835	397.404	498.891	770.561	1221.66	1233.71	1042.29	2846.85	2376.88	384.895	609.366	920.162
ENSMFAG00000036121	LYZ	623.116	0.612889	0.253119	2.42135	0.0154631	0.623337	694.138	406.878	219.986	650.585	590.064	562.207	437.898	378.846	713.367	587.318	1057.01	805.902	766.216	435.759	492.842	1170.84
ENSMFAG00000036122	WIPF3	30.0804	0.731452	0.355276	2.05883	0.0395108	0.820256	21.2021	37.6471	17.3673	28.0252	37.8246	9.3875	17.2031	12.8695	14.3335	38.2278	44.1736	29.4058	18.7089	56.9372	54.4418	43.5313
ENSMFAG00000036126	THEM6	143.29	0.661423	0.249666	2.64923	0.00806752	0.461258	134.587	107.149	129.676	172.155	122.93	81.3583	53.1733	86.0648	132.309	158.124	206.144	156.218	92.6942	265.707	176.697	217.657
ENSMFAG00000036176	LY6H	3.43288	2.28708	1.0456	2.18734	0.0287174	0.733213	2.76549	5.79186	1.15782	0	0	0	0	0	5.51289	3.47525	5.25877	8.27038	0	3.79581	18.1473	0.75054
ENSMFAG00000036205	JAKMIP1	24.203	1.8429	0.644082	2.86127	0.00421942	0.371371	3.68732	14.4796	11.5782	5.0045	15.1299	16.6889	9.38353	8.84778	31.9747	6.08169	7.36227	18.3786	11.9057	193.586	7.64096	25.5184
ENSMFAG00000036306	TMEM255A	21.6478	1.1084	0.493722	2.24499	0.0247686	0.709684	8.29647	8.68779	13.8939	7.00629	24.586	30.2486	6.25569	10.4565	15.4361	14.7698	18.9316	22.0543	12.7561	85.7853	54.4418	12.7592
ENSMFAG00000036350	FAM167B	119.133	1.28099	0.588458	2.17686	0.0294913	0.741214	49.7788	66.6064	182.936	31.0279	42.5527	107.435	26.5867	49.065	73.8727	9.55695	185.109	30.3247	109.702	551.911	49.6662	339.995
ENSMFAG00000036369	FOXF2	17.077	0.687633	0.308107	2.2318	0.0256281	0.722124	17.5148	14.4796	9.26257	8.00719	12.293	14.6028	14.0753	14.4782	15.4361	28.6708	29.4491	19.2975	10.2049	20.4974	17.1922	27.77
ENSMFAG00000036381	PACSIN1	36.7428	1.36747	0.515778	2.65128	0.00801883	0.459963	23.9676	2.89593	27.7877	39.0351	21.7492	12.5167	25.0227	11.2608	13.2309	103.389	48.3807	11.9461	32.3154	151.073	36.2945	27.0194
ENSMFAG00000036382	ADAMTS9	343.043	0.681548	0.310255	2.19673	0.0280395	0.729212	305.126	236.018	505.968	159.143	131.441	323.347	168.904	278.303	198.464	490.011	232.437	566.061	439.66	755.366	278.895	419.552
ENSMFAG00000036392	PNPLA3	7.64943	2.03335	0.864978	2.35076	0.0187352	0.6519	3.68732	0	4.63129	11.0099	0.945616	2.08611	1.56392	0	3.30773	15.6386	12.621	6.43252	0	49.3455	2.86536	8.25594
ENSMFAG00000036507	ARHGAP20	110.231	0.698586	0.305173	2.28915	0.0220709	0.692162	92.183	102.805	61.3645	61.0549	60.5194	108.478	60.9929	124.673	160.976	100.782	43.1219	191.138	238.114	100.209	86.9159	170.373
ENSMFAG00000036594	DHRS2	129.573	1.05964	0.459686	2.30514	0.0211589	0.681506	110.62	257.738	33.5768	37.0333	51.0633	45.8944	84.4518	53.0867	157.669	44.3095	278.715	82.7038	245.767	56.9372	304.683	228.915
ENSMFAG00000036602	ANGPTL5	33.1036	2.51726	0.736291	3.41884	0.000628879	0.14619	3.68732	8.68779	21.9986	17.0153	6.61931	16.6889	0	4.02172	16.5387	2.60644	57.8464	9.18931	27.213	277.094	12.4166	48.0346
ENSMFAG00000036614	GRIK4	1.56016	3.55815	1.69616	2.09777	0.0359259	0.793588	0.92183	0	0	0	0	0	0	0	0	0	5.25877	0	0	13.6649	2.86536	2.25162
ENSMFAG00000036615	UBD	19.9415	2.21779	0.539354	4.11194	3.92344e-05	0.0239019	0	11.5837	1.15782	5.0045	8.51054	15.6458	7.81961	7.23909	7.71804	7.81932	28.3973	50.5412	44.2211	46.3089	30.5638	46.5335
ENSMFAG00000036630	CHRDL1	619.938	1.16261	0.354703	3.27771	0.00104654	0.198213	335.546	221.539	231.564	470.423	358.388	663.383	276.814	504.324	711.162	638.578	698.364	361.14	721.994	2416.41	362.945	946.431
ENSMFAG00000036642	SMOC1	363.964	0.838057	0.384021	2.18232	0.0290858	0.736187	700.59	334.48	233.88	224.201	179.667	50.0667	179.851	185.803	302.106	269.332	758.314	749.848	477.928	523.063	402.105	252.181
ENSMFAG00000036654	NR4A2	531.911	2.03459	0.565171	3.59995	0.000318278	0.099167	144.727	65.1584	211.881	186.167	490.775	156.458	203.31	210.738	111.36	355.345	350.234	206.759	1947.43	636.937	3086.95	146.355
ENSMFAG00000036666	NFKBID	37.7908	1.18048	0.505396	2.33575	0.019504	0.658765	17.5148	56.4706	17.3673	12.0108	25.5316	20.8611	25.0227	11.2608	23.1541	23.458	63.1052	8.27038	79.0877	18.9791	164.281	38.2775
ENSMFAG00000036685	WISP2	843.689	1.76027	0.418023	4.21095	2.54296e-05	0.0174557	318.953	483.62	233.88	788.709	556.022	301.443	251.791	142.369	891.985	423.981	1403.04	619.359	517.897	2865.84	833.819	2866.31
ENSMFAG00000036698	ESR2	29.6897	1.26244	0.345104	3.65814	0.00025405	0.0897662	15.6711	7.23982	23.1564	20.018	27.4229	9.3875	18.7671	17.6956	38.5902	52.1288	37.8631	53.298	30.6146	80.4712	17.1922	25.5184
ENSMFAG00000036745	PIM1	452.103	0.735163	0.335008	2.19446	0.028202	0.729212	325.406	553.122	482.812	305.274	384.866	195.051	184.543	283.933	201.772	441.357	558.481	720.442	257.673	544.319	1324.75	469.838
ENSMFAG00000036770	ENSMFAG00000036770	13.9658	1.69927	0.819255	2.07416	0.0380641	0.810215	6.45281	0	6.94693	7.00629	10.4018	0	15.6392	6.43475	5.51289	16.5075	13.6728	3.67572	0	101.728	11.4614	18.013
ENSMFAG00000036782	MYL2	280.409	4.23839	0.940121	4.50835	6.53343e-06	0.00887893	28.5767	10.1358	15.0517	35.0315	6.61931	122.038	1.56392	6.43475	176.412	33.0149	1002.32	27.5679	101.198	1294.37	20.0575	1606.16
ENSMFAG00000036799	TOX2	61.6694	0.886857	0.410616	2.15982	0.0307867	0.75648	54.3879	57.9186	43.9972	36.0324	44.4439	33.3778	45.3537	31.3694	26.4619	171.156	14.7245	64.3252	51.8747	45.5497	182.428	83.3099
ENSMFAG00000036849	SYT14	8.87016	3.89497	0.890868	4.3721	1.23056e-05	0.0107271	3.68732	0	1.15782	0	0.945616	1.04306	0	1.60869	5.51289	0.868813	1.05175	16.5408	27.213	60.733	9.5512	12.0086
ENSMFAG00000036871	TAGLN	4552.09	0.718546	0.33106	2.17044	0.0299736	0.746889	4695.8	3728.51	2688.46	2460.21	3558.35	3934.41	3759.67	2705.81	3245.99	2175.51	11178	2974.58	2549.52	6273.72	5276.08	11628.9
ENSMFAG00000036872	CAMK4	17.4888	1.99096	0.65212	3.05306	0.00226519	0.293789	7.37464	11.5837	8.10475	1.0009	10.4018	11.4736	1.56392	4.82606	6.61546	7.81932	31.5526	14.7029	3.40162	121.466	22.9229	15.0108
ENSMFAG00000036873	TMEM2	989.158	0.66568	0.236498	2.81474	0.00488172	0.395621	1012.17	689.231	578.911	988.888	897.389	510.054	597.418	843.757	939.396	1450.92	999.166	2184.3	1543.49	744.738	846.236	1000.47
ENSMFAG00000036895	BNC2	84.9037	0.62488	0.281719	2.21809	0.0265484	0.723967	62.6844	57.9186	43.9972	135.121	66.1931	53.1958	40.662	73.1953	104.745	59.9481	77.8298	99.2445	96.9462	132.094	183.383	71.3013
ENSMFAG00000036907	PTPRF	536.113	0.866187	0.296341	2.92294	0.00346745	0.344154	278.393	311.312	566.175	596.536	298.815	442.256	253.355	291.977	388.107	642.922	878.214	355.626	369.076	1025.63	595.995	1283.42
ENSMFAG00000036923	PCDH12	419.4	0.517587	0.23272	2.22407	0.0261435	0.723967	214.786	398.19	253.563	216.194	397.159	404.706	437.898	438.367	383.697	263.25	521.67	383.194	508.543	500.288	678.135	710.761
ENSMFAG00000036929	LRP1B	6.65815	1.76397	0.886307	1.99025	0.0465638	0.856028	5.53098	0	2.31564	4.0036	2.83685	0	0	8.84778	9.92319	6.08169	7.36227	17.4597	37.4178	3.79581	0.95512	0
ENSMFAG00000036985	ENSMFAG00000036985	1764.68	1.0006	0.310121	3.2265	0.00125313	0.219199	822.272	1597.1	908.89	1092.98	951.29	1052.44	1803.2	1182.39	1264.66	1126.85	5012.66	1103.64	1459.3	3277.3	2868.22	2711.7
ENSMFAG00000037039	BMPR1B	83.4801	1.06917	0.374135	2.85772	0.004267	0.371371	58.0753	27.5113	43.9972	52.0468	69.9756	128.296	31.2784	19.3043	104.745	84.2749	92.5543	142.434	198.995	173.848	46.8009	61.5443
ENSMFAG00000037048	NRXN2	67.7816	0.900833	0.449985	2.00192	0.0452937	0.855294	31.3422	17.3756	60.2067	45.0405	89.8335	38.5931	65.6847	30.5651	44.1031	50.3912	97.8131	35.8383	20.4097	273.298	70.6789	113.332
ENSMFAG00000037051	SLC24A3	248.276	1.30659	0.552971	2.36285	0.0181352	0.648571	108.776	55.0227	99.5727	73.0656	225.057	462.074	59.429	60.3258	121.283	54.7352	363.907	249.949	369.926	1216.94	72.5891	379.773
ENSMFAG00000037063	CXCR4	139.416	0.696051	0.280946	2.47753	0.0132297	0.578931	117.994	112.941	103.046	67.0602	143.734	55.2819	165.776	86.8691	83.7959	208.515	156.711	263.733	248.318	120.707	194.844	101.323
ENSMFAG00000037099	ATP8A2	29.0649	3.63307	0.822109	4.41921	9.90634e-06	0.00982487	2.76549	8.68779	0	0	3.78246	9.3875	4.69176	5.63041	9.92319	55.604	0	8.27038	190.491	108.56	11.4614	45.7829
ENSMFAG00000037188	ARHGAP45	264.494	0.646773	0.316554	2.04317	0.0410361	0.837012	238.754	340.272	108.835	213.192	232.622	156.458	208.002	152.021	218.31	233.711	364.958	253.625	131.813	191.309	682.911	505.113
ENSMFAG00000037257	MESP2	4.62546	1.55497	0.736108	2.11242	0.0346507	0.785125	1.84366	2.89593	0	1.0009	0.945616	2.08611	1.56392	8.04344	2.20515	12.1634	10.5175	9.18931	0	5.31414	5.73072	10.5076
ENSMFAG00000037303	HAL	33.2362	1.76346	0.609452	2.89351	0.00380958	0.354231	23.0457	17.3756	28.9455	16.0144	12.293	14.6028	4.69176	4.02172	3.30773	138.141	108.331	14.7029	11.0553	79.712	10.5063	45.0324
ENSMFAG00000037316	C1orf115	946.476	0.52645	0.227883	2.31018	0.0208784	0.679299	797.383	852.851	570.806	670.602	556.968	1077.48	1050.96	630.606	707.855	699.395	1425.13	960.283	1182.06	1237.43	862.473	1861.34
ENSMFAG00000037327	ALDH1A2	1977.85	0.84991	0.334976	2.53722	0.0111736	0.5298	1577.25	1762.17	1251.61	1704.53	1206.61	918.932	1008.73	1862.06	2330.85	2828.86	1912.09	5691.86	3524.08	539.005	1273.17	2253.87
ENSMFAG00000037355	NCS1	183.187	1.12741	0.499759	2.25591	0.0240761	0.709153	165.007	34.7511	54.4176	135.121	151.299	238.86	68.8125	71.5866	155.463	112.946	277.663	87.2984	56.1268	933.01	118.435	270.194
ENSMFAG00000037380	FZD2	91.8882	0.807921	0.368255	2.19392	0.0282412	0.729212	51.6225	117.285	41.6816	59.0531	68.0843	83.4445	70.3765	44.2389	103.642	48.6535	133.573	34.9194	62.0796	275.576	104.108	171.874
ENSMFAG00000037470	ENSMFAG00000037470	16.655	3.69084	1.7581	2.09934	0.0357867	0.793588	0	0	0	19.0171	0	0	0	0	140.027	15.6386	6.31052	0.918931	42.5203	1.51832	0	40.5292
ENSMFAG00000037482	SCNN1B	39.8621	1.1709	0.539859	2.1689	0.0300904	0.748488	26.7331	20.2715	10.4204	16.0144	27.4229	10.4306	28.1506	56.3041	48.5134	185.057	28.3973	24.8111	22.1105	3.79581	46.8009	82.5594
ENSMFAG00000037512	TMEM198	29.386	0.771604	0.351156	2.19733	0.0279971	0.729212	23.0457	36.1991	32.419	15.0135	25.5316	17.7319	12.5114	12.0652	31.9747	18.2451	25.2421	31.2437	26.3626	84.267	46.8009	31.5227
ENSMFAG00000037527	SLC8A2	7.29689	1.15812	0.479544	2.41505	0.0157332	0.623337	0	5.79186	5.78911	2.0018	4.72808	4.17222	10.9474	4.02172	11.0258	5.21288	6.31052	13.784	10.2049	12.9058	8.59608	11.2581
ENSMFAG00000037587	ENSMFAG00000037587	22.8961	0.930495	0.352106	2.64266	0.00822588	0.467288	23.9676	20.2715	9.26257	21.0189	12.293	6.25833	21.8949	12.0652	16.5387	14.7698	32.6044	27.5679	25.5122	34.1623	29.6087	58.5421
ENSMFAG00000037647	HABP2	2.81572	2.41394	0.85608	2.81976	0.00480598	0.3939	0.92183	0	0	0	1.89123	0	1.56392	2.41303	2.20515	7.81932	5.25877	5.51359	3.40162	0.759162	9.5512	3.7527
ENSMFAG00000037741	SULT4A1	45.6938	1.40713	0.518395	2.7144	0.00663965	0.428723	4.60915	23.1674	37.0503	28.0252	62.4106	12.5167	21.8949	10.4565	33.0773	29.5396	75.7262	34.9194	53.5756	802.434	240.69	28.5205
ENSMFAG00000037762	RFX4	0.985741	2.85667	1.25404	2.27797	0.0227283	NA	0	0	0	1.0009	0	0	0	0	1.10258	0	2.10351	2.75679	0.850406	3.79581	1.91024	2.25162
ENSMFAG00000037763	ENSMFAG00000037763	1345.76	0.696558	0.308996	2.25427	0.0241794	0.709153	1347.71	1368.33	1050.14	922.829	835.924	1043.06	1154.17	495.476	1288.91	833.192	2400.1	812.335	673.521	2805.1	1963.73	2537.58
ENSMFAG00000037799	HBB	159.651	1.21494	0.570197	2.13074	0.0331104	0.777274	117.994	46.3349	8.10475	142.128	330.966	26.0764	70.3765	26.5433	121.283	50.3912	166.177	307.842	472.826	57.6963	277.94	331.739
ENSMFAG00000037893	ELOVL7	28.2658	0.594668	0.295309	2.01371	0.0440396	0.854115	12.9056	13.0317	31.2612	14.0126	16.0755	39.6361	31.2784	22.5216	26.4619	21.7203	38.9149	30.3247	37.4178	37.9581	48.7111	30.0216
ENSMFAG00000037934	TEX9	13.6004	1.54407	0.535205	2.88501	0.00391398	0.362033	7.37464	21.7195	2.31564	9.00809	2.83685	7.30139	1.56392	4.02172	4.41031	14.7698	28.3973	13.784	22.1105	12.9058	51.5765	13.5097
ENSMFAG00000037988	PDIA4	963.523	0.57895	0.182808	3.16698	0.0015403	0.240818	705.2	890.498	720.165	943.848	613.705	796.895	598.982	912.93	1025.4	874.895	930.802	1269.04	945.651	1380.16	934.107	1874.1
ENSMFAG00000038011	SRXN1	82.2474	0.832958	0.416349	2.00062	0.0454331	0.855294	61.7626	83.9819	45.155	63.0567	35.9334	50.0667	79.76	54.6954	58.4366	41.703	88.3473	42.2708	66.3316	316.571	37.2497	190.637
ENSMFAG00000038020	INHBA	596.251	1.9101	0.412021	4.63593	3.55341e-06	0.0057071	133.665	467.693	257.036	205.184	295.032	217.999	276.814	152.825	276.747	332.755	1087.51	2924.96	471.975	1245.79	609.366	584.671
ENSMFAG00000038123	ZAP70	107.931	1.08002	0.411499	2.62461	0.00867493	0.477445	82.0428	131.765	64.838	50.045	69.9756	29.2056	101.655	26.5433	98.1294	103.389	136.728	74.4334	48.4731	82.7487	361.99	264.941
ENSMFAG00000038128	PSMB9	420.054	0.675799	0.248667	2.71768	0.00657409	0.428577	282.08	395.294	262.826	222.2	322.455	376.543	472.304	255.781	375.979	213.728	618.431	721.361	534.905	345.419	574.027	747.538
ENSMFAG00000038131	ENSMFAG00000038131	325.78	0.953457	0.445388	2.14073	0.0322955	0.768955	163.164	366.335	64.838	270.243	168.32	328.563	344.063	70.7823	219.413	225.023	430.167	123.137	169.231	411.466	1097.43	760.297
ENSMFAG00000038160	PTGES	60.9085	1.44754	0.540752	2.6769	0.00743076	0.446528	64.5281	33.3032	5.78911	38.0342	41.6071	31.2917	23.4588	23.326	49.616	19.1139	68.364	38.5951	65.4812	337.068	13.3717	121.587
ENSMFAG00000038287	ENSMFAG00000038287	1.43826	3.85297	1.63612	2.35494	0.0185254	0.6519	0	0	0	0	0	0	0	0	6.61546	0	1.05175	0	2.55122	3.03665	0	9.75702
ENSMFAG00000038345	ITIH1	11.0764	1.77914	0.748588	2.37667	0.0174698	0.639236	11.062	5.79186	0	12.0108	0.945616	6.25833	3.12784	0.804344	3.30773	1.73763	21.0351	11.9461	3.40162	59.9738	9.5512	26.2689
ENSMFAG00000038386	GDF3	1.54183	3.07361	1.43185	2.1466	0.0318254	0.767538	0	0	1.15782	0	0	0	1.56392	0	1.10258	0	2.10351	0	5.10243	11.3874	0	2.25162
ENSMFAG00000038392	EGR3	140.636	1.57537	0.506939	3.10761	0.00188606	0.273392	35.0295	62.2625	78.7319	63.0567	151.299	34.4208	101.655	39.4128	20.949	105.126	75.7262	104.758	692.23	183.717	373.452	128.342
ENSMFAG00000038453	LXN	247.356	0.520347	0.202689	2.56722	0.0102518	0.517481	154.867	212.851	125.045	180.162	212.764	233.644	309.656	199.477	184.13	219.81	341.82	298.653	336.761	368.194	236.87	342.997
ENSMFAG00000038552	MYBPC1	40.4704	1.89353	0.705507	2.68392	0.00727644	0.443575	23.9676	17.3756	48.6285	8.00719	18.9123	3.12917	7.81961	9.65213	0	33.8837	61.0017	16.5408	13.6065	238.377	25.7882	120.837
ENSMFAG00000038553	FASN	1577.05	1.3765	0.468023	2.94109	0.00327059	0.343938	779.868	625.521	772.267	1749.57	1349.39	571.594	624.005	543.736	688.008	1743.71	3786.31	694.712	381.832	7023.77	1206.32	2692.19
ENSMFAG00000038560	FGF18	5.88583	1.58092	0.786323	2.01052	0.0443762	0.854921	10.1401	0	0	4.0036	0	4.17222	1.56392	3.21738	3.30773	1.73763	18.9316	2.75679	3.40162	24.2932	7.64096	9.00648
ENSMFAG00000038580	TMEM233	13.2786	1.43703	0.648456	2.21608	0.0266858	0.723967	1.84366	1.44796	15.0517	0	15.1299	12.5167	4.69176	6.43475	3.30773	8.68813	36.8114	31.2437	11.0553	32.644	3.82048	27.77
ENSMFAG00000038656	ENSMFAG00000038656	6.49391	3.49879	0.900956	3.88341	0.000103	0.0478869	0	0	0	2.0018	4.72808	0	1.56392	0	35.2825	4.34407	8.41403	24.8111	11.0553	3.03665	1.91024	6.75486
ENSMFAG00000038792	AOC3	281.599	0.823057	0.3941	2.08845	0.0367575	0.797415	57.1534	198.371	158.622	324.291	145.625	207.568	319.04	217.173	195.156	218.941	815.109	124.056	176.034	458.534	230.184	659.725
ENSMFAG00000038798	PLD5	10.4381	2.55613	0.782923	3.26485	0.00109522	0.199477	2.76549	0	4.63129	142.128	2.83685	1.04306	0	7.23909	54.0263	8.68813	3.15526	8.27038	7.65365	55.4188	4.7756	1.50108
ENSMFAG00000038829	METTL11B	37.6294	1.13196	0.476555	2.37529	0.0175351	0.639236	7.37464	17.3756	10.4204	16.0144	91.7247	8.34445	15.6392	20.9129	54.0263	15.6386	76.778	65.2441	32.3154	63.0105	59.2174	48.0346
ENSMFAG00000038912	APOC1B	166.414	2.04375	0.523652	3.90288	9.50562e-05	0.0467356	67.2936	75.2942	170.2	50.045	34.0422	25.0333	68.8125	29.7607	30.8722	241.53	642.621	114.866	41.6699	449.424	152.819	468.337
ENSMFAG00000039087	ENSMFAG00000039087	14.8434	2.11616	0.548289	3.85957	0.000113588	0.0514552	6.45281	2.89593	2.31564	7.00629	4.72808	2.08611	14.0753	5.63041	13.2309	16.5075	33.6561	15.6218	9.35446	73.6387	4.7756	25.5184
ENSMFAG00000039089	AREG	44.35	1.10109	0.513217	2.14546	0.0319162	0.767538	35.9514	23.1674	43.9972	15.0135	34.9878	33.3778	15.6392	23.326	28.667	31.2773	10.5175	49.6223	258.523	22.7749	53.4867	29.2711
ENSMFAG00000039133	ENSMFAG00000039133	13.1298	1.20087	0.591937	2.02872	0.0424869	0.843489	4.60915	17.3756	5.78911	4.0036	1.89123	9.3875	18.7671	3.21738	8.82062	2.60644	26.2938	19.2975	19.5593	2.27749	28.6536	37.527
ENSMFAG00000039170	ENSMFAG00000039170	46.4409	3.06288	0.887963	3.44934	0.000561959	0.138694	7.37464	0	11.5782	23.0207	7.56493	18.775	9.38353	1.60869	38.5902	17.3763	4.20701	444.763	35.717	6.83246	17.1922	99.0713
ENSMFAG00000039188	CYP4F11	17.0562	1.60978	0.646889	2.48849	0.0128286	0.571907	0.92183	10.1358	3.47346	0	20.8035	9.3875	12.5114	10.4565	6.61546	10.4258	8.41403	40.433	7.65365	76.6754	21.9678	33.0238
ENSMFAG00000039194	ACE2	13.1071	1.7217	0.639246	2.69333	0.00707423	0.440072	4.60915	0	8.10475	5.0045	6.61931	10.4306	9.38353	4.82606	4.41031	8.68813	4.20701	34.9194	23.8114	68.3246	2.86536	13.5097
ENSMFAG00000039195	UMODL1	4.41136	2.37223	0.854642	2.7757	0.00550824	0.410608	0	2.89593	1.15782	0	2.83685	2.08611	0	2.41303	4.41031	2.60644	9.46578	0	4.25203	9.86911	3.82048	24.7678
ENSMFAG00000039208	2020-03-01	79.8822	1.13519	0.503199	2.25596	0.0240734	0.709153	14.7493	40.543	71.7849	73.0656	89.8335	17.7319	76.6321	16.0869	19.8464	70.3739	181.953	34.9194	38.2683	157.906	258.837	115.583
ENSMFAG00000039242	HAPLN3	52.5915	0.846311	0.313601	2.69869	0.00696132	0.436169	34.1077	47.7828	56.7333	18.0162	34.0422	32.3347	51.6094	28.152	31.9747	39.9654	46.2771	62.4873	50.1739	92.6178	93.6017	121.587
ENSMFAG00000039251	C14orf132	78.6891	0.858821	0.356391	2.40977	0.0159624	0.623337	49.7788	127.421	65.9958	42.0378	21.7492	49.0236	26.5867	65.9562	87.1036	82.5373	99.9166	43.1898	51.8747	172.33	113.659	159.865
ENSMFAG00000039261	ENSMFAG00000039261	24.0278	1.91571	0.721667	2.65456	0.00794121	0.458488	5.53098	1.44796	2.31564	24.0216	41.6071	3.12917	0	1.60869	100.335	35.6213	39.9666	22.0543	10.2049	5.31414	47.756	43.5313
ENSMFAG00000039302	ANKRD2	67.6233	0.815508	0.368994	2.21008	0.0270994	0.727095	40.5605	83.9819	67.1537	57.0513	46.3352	49.0236	29.7145	19.3043	92.6165	40.8342	68.364	46.8655	51.0243	104.764	59.2174	225.162
ENSMFAG00000039366	FAM89A	151.098	0.764881	0.314844	2.4294	0.0151239	0.620678	84.8083	167.964	82.2053	84.0755	82.2686	117.865	179.851	98.9343	147.745	102.52	144.09	77.1902	217.704	162.461	248.331	419.552
ENSMFAG00000039383	B3AR	8.76735	2.56909	0.958115	2.6814	0.0073314	0.443575	2.76549	0	5.78911	9.00809	0	1.04306	1.56392	0	2.20515	66.8986	16.8281	7.35145	0	12.9058	1.91024	12.0086
ENSMFAG00000039402	HSH2D	23.7141	0.694267	0.35284	1.96765	0.0491078	0.863466	12.9056	27.5113	15.0517	17.0153	27.4229	12.5167	26.5867	7.23909	22.0515	14.7698	18.9316	34.0004	27.213	25.8115	61.1277	29.2711
ENSMFAG00000039455	RBM11	3.15783	3.1793	1.16414	2.73103	0.00631371	0.422939	1.84366	0	0	2.0018	0	0	0	0.804344	3.30773	0	8.41403	2.75679	0	18.9791	1.91024	10.5076
ENSMFAG00000039517	NALCN	76.9963	1.99315	0.473584	4.20866	2.56891e-05	0.0174557	7.37464	10.1358	20.8408	72.0647	46.3352	26.0764	45.3537	19.3043	112.463	79.9308	70.4675	142.434	78.2373	388.691	64.9481	47.284
ENSMFAG00000039522	EYA2	554.346	0.617873	0.279267	2.21248	0.0269334	0.726711	675.701	399.638	127.36	436.392	389.594	406.792	600.546	463.302	459.775	692.444	1078.05	566.98	603.788	388.691	647.571	932.921
ENSMFAG00000039543	CPAMD8	369.068	1.34849	0.442182	3.04963	0.00229122	0.293789	67.2936	304.073	239.669	192.173	300.706	237.817	240.844	83.6518	138.925	155.518	476.444	181.948	378.431	1402.93	899.723	604.935
ENSMFAG00000039565	ENSMFAG00000039565	6.52355	1.60056	0.664883	2.40728	0.0160718	0.623337	0	0	1.15782	7.00629	6.61931	3.12917	1.56392	5.63041	8.82062	0.868813	24.1903	10.1082	9.35446	6.0733	8.59608	11.2581
ENSMFAG00000039594	CILP	286.902	0.73159	0.327432	2.23433	0.0254615	0.72088	166.851	97.0136	240.827	191.172	386.757	235.731	319.04	88.4778	341.799	186.795	532.187	316.112	156.475	605.052	317.1	409.044
ENSMFAG00000039671	ENSMFAG00000039671	4.92877	2.33199	0.837381	2.78486	0.00535501	0.410608	0.92183	4.34389	1.15782	0	3.78246	0	1.56392	1.60869	1.10258	3.47525	10.5175	1.83786	1.70081	3.79581	15.2819	27.77
ENSMFAG00000039771	SLCO6A1	2.62257	3.12844	1.47277	2.12419	0.0336541	0.77915	0.92183	1.44796	0	0	1.89123	0	0	0	5.51289	0	0	0	5.10243	0	24.8331	2.25162
ENSMFAG00000039803	CLEC12A	26.7149	0.840064	0.359641	2.33584	0.0194994	0.658765	11.9838	44.8869	16.2095	20.018	10.4018	13.5597	12.5114	24.1303	40.7954	15.6386	45.2254	33.0815	35.717	16.7016	57.3072	29.2711
ENSMFAG00000039875	EDIL3	296.235	1.44492	0.331074	4.36434	1.27509e-05	0.0107271	70.059	137.557	164.411	304.273	111.583	190.879	139.189	155.238	282.26	152.042	695.209	385.032	284.035	870.759	431.714	365.513
ENSMFAG00000039904	HCLS1	104.374	0.606426	0.259781	2.33437	0.0195761	0.658765	94.9484	111.493	45.155	102.092	103.072	90.7458	64.1208	50.6737	135.617	85.1437	105.175	129.569	87.5918	91.0995	142.313	231.166
ENSMFAG00000039908	GPER1	45.144	1.03861	0.360884	2.87797	0.00400249	0.366383	39.6387	44.8869	20.8408	35.0315	35.9334	34.4208	9.38353	16.0869	44.1031	17.3763	97.8131	56.0548	91.8438	83.5078	35.3394	60.0432
ENSMFAG00000039910	SPOCK1	84.4516	0.92955	0.463442	2.00575	0.0448828	0.855273	97.7139	23.1674	52.102	30.027	106.855	55.2819	20.331	78.8257	23.1541	67.7674	28.3973	51.4601	186.239	208.01	164.281	157.613
ENSMFAG00000039951	DNASE2B	30.4192	0.956652	0.478945	1.99741	0.0457802	0.855294	11.9838	33.3032	1.15782	26.0234	35.9334	18.775	26.5867	12.0652	51.8211	34.7525	64.157	54.2169	65.4812	20.4974	6.68584	23.2667
ENSMFAG00000040000	RIMS4	1.52484	2.66269	1.20929	2.20187	0.0276746	0.72757	0	0	0	0	0	0	1.56392	1.60869	1.10258	0.868813	4.20701	2.75679	0	69.8429	4.7756	6.75486
ENSMFAG00000040043	CACNA1A	107.05	0.806136	0.377117	2.13763	0.0325469	0.771821	44.2478	47.7828	47.4707	88.0791	86.9967	97.0042	115.73	95.7169	133.412	88.6189	56.7947	112.11	91.8438	83.5078	432.669	90.8153
ENSMFAG00000040159	ENSMFAG00000040159	7.57119	1.50393	0.496954	3.02629	0.00247572	0.30374	1.84366	5.79186	1.15782	11.0099	1.89123	3.12917	4.69176	2.41303	15.4361	12.1634	14.7245	9.18931	5.95284	7.59162	7.64096	16.5119
ENSMFAG00000040165	NELL2	17.5605	1.75252	0.759709	2.30684	0.0210639	0.681506	8.29647	8.68779	3.47346	3.0027	2.83685	7.30139	14.0753	16.8912	0	13.901	25.2421	1.83786	25.5122	126.78	2.86536	20.2646
ENSMFAG00000040169	TPD52L1	77.9112	0.889267	0.392332	2.26662	0.0234134	0.707383	58.0753	72.3982	60.2067	54.0486	43.4983	79.2722	29.7145	40.2172	73.8727	25.1956	106.227	45.0276	119.057	284.686	47.756	107.327
ENSMFAG00000040188	PPP1R14A	239.097	0.737907	0.373788	1.97413	0.0483665	0.863176	103.245	334.48	141.254	158.142	154.135	149.157	294.017	101.347	162.079	183.32	465.927	147.948	138.616	169.293	706.789	415.799
ENSMFAG00000040189	C3orf14	52.8019	0.607899	0.267568	2.27194	0.02309	0.704544	48.857	34.7511	37.0503	50.045	41.6071	28.1625	54.7372	40.2172	46.3082	41.703	86.2438	43.1898	47.6227	114.633	44.8906	84.811
ENSMFAG00000040243	ENSMFAG00000040243	26.0872	2.63452	1.17156	2.24872	0.02453	0.709153	4.60915	0	1.15782	24.0216	15.1299	9.3875	0	3.21738	217.208	2.60644	3.15526	33.0815	85.0406	1.51832	0	17.2624
ENSMFAG00000040318	TMEM92	4.81586	1.58753	0.743884	2.13412	0.0328333	0.775079	2.76549	5.79186	0	4.0036	0	1.04306	4.69176	1.60869	0	9.55695	5.25877	3.67572	18.7089	8.35078	8.59608	3.00216
ENSMFAG00000040330	CRB3	8.28441	1.42998	0.705302	2.02747	0.0426147	0.843489	1.84366	10.1358	12.736	3.0027	3.78246	1.04306	3.12784	0.804344	2.20515	10.4258	9.46578	2.75679	2.55122	9.10995	46.8009	12.7592
ENSMFAG00000040369	SYNE4	1.90695	2.97987	1.37823	2.1621	0.0306107	0.755915	0	1.44796	2.31564	0	0	0	0	0	2.20515	3.47525	0	0	5.10243	0	11.4614	4.50324
ENSMFAG00000040516	NCR3	5.6603	2.15115	0.794388	2.70793	0.00677035	0.431638	0.92183	4.34389	0	1.0009	9.45616	0	0	0.804344	7.71804	1.73763	6.31052	4.59465	6.80325	6.0733	15.2819	25.5184
ENSMFAG00000040518	NUTM1	2.64165	1.56266	0.789068	1.98038	0.0476605	0.863176	1.84366	2.89593	1.15782	1.0009	2.83685	1.04306	0	0	3.30773	2.60644	0	5.51359	8.50406	2.27749	4.7756	4.50324
ENSMFAG00000040519	TRIB3	18.3025	1.2157	0.476674	2.55038	0.0107606	0.524325	7.37464	2.89593	11.5782	2.0018	21.7492	13.5597	18.7671	10.4565	9.92319	14.7698	35.7596	13.784	13.6065	25.0524	31.5189	60.0432
ENSMFAG00000040570	DBI	1230.26	0.64095	0.225306	2.8448	0.00444398	0.378372	1046.28	776.109	512.915	1065.96	1137.58	986.731	878.924	1284.54	1200.71	1395.31	2632.54	1029.2	1795.21	1129.63	1105.07	1707.48
ENSMFAG00000040595	ENSMFAG00000040595	2470.98	0.674082	0.266937	2.52525	0.0115617	0.538571	1850.11	3394.03	1715.89	1864.68	1359.8	1643.86	2101.91	1303.84	1938.33	1687.24	5189.35	2190.73	1922.77	3440.52	3343.87	4588.8
ENSMFAG00000040626	BMPER	68.4747	1.17462	0.422692	2.77889	0.00545443	0.410608	49.7788	24.6154	11.5782	61.0549	46.3352	20.8611	26.5867	94.1082	46.3082	65.161	146.194	132.326	23.8114	126.021	63.993	156.863
ENSMFAG00000040629	ENSMFAG00000040629	21.4184	1.09621	0.537336	2.04009	0.0413418	0.83856	17.5148	11.5837	6.94693	18.0162	6.61931	7.30139	37.5341	4.82606	9.92319	12.1634	31.5526	7.35145	10.2049	36.4398	81.1852	43.5313
ENSMFAG00000040657	MAGEL2	11.136	1.26522	0.510585	2.47798	0.0132128	0.578931	7.37464	17.3756	2.31564	6.0054	4.72808	3.12917	4.69176	7.23909	7.71804	13.0322	35.7596	9.18931	9.35446	34.1623	8.59608	7.5054
ENSMFAG00000040659	WNT10A	34.2907	1.02986	0.516135	1.99534	0.0460062	0.855294	52.5443	31.8552	24.3143	22.0198	28.3685	4.17222	6.25569	10.4565	20.949	33.8837	94.6578	54.2169	6.80325	18.2199	61.1277	78.8067
ENSMFAG00000040667	MYO3A	3.32231	2.1962	0.955805	2.29775	0.021576	0.689163	1.84366	2.89593	1.15782	1.0009	0.945616	0	0	1.60869	0	0	23.1386	1.83786	3.40162	3.79581	4.7756	6.75486
ENSMFAG00000040668	SIRPG	34.0938	0.667678	0.29282	2.28016	0.0225981	0.696554	35.0295	27.5113	26.6299	18.0162	36.879	19.8181	26.5867	20.1086	31.9747	42.5718	58.8982	35.8383	24.6618	19.7382	64.9481	56.2905
ENSMFAG00000040672	PSD4	156.633	0.589222	0.291461	2.02162	0.0432161	0.845674	85.7301	167.964	108.835	160.144	180.613	62.5833	145.445	90.0865	199.566	139.879	140.935	192.057	84.1902	185.236	388.734	174.125
ENSMFAG00000040717	ENSMFAG00000040717	4.88875	4.10303	1.5204	2.69865	0.00696211	0.436169	0	0	1.15782	0	2.83685	0	0	0	22.0515	0	0	38.5951	0	6.0733	0	7.5054
ENSMFAG00000040755	SCD	716.53	1.6142	0.524653	3.0767	0.00209309	0.282279	274.705	102.805	208.408	1100.99	434.983	256.592	157.956	285.542	237.054	1252.83	2091.94	548.602	381.832	2449.06	147.088	1534.1
ENSMFAG00000040758	APBA2	12.7931	1.99775	0.800835	2.49458	0.0126106	0.565459	0.92183	11.5837	10.4204	4.0036	7.56493	3.12917	3.12784	0.804344	2.20515	0.868813	4.20701	7.35145	8.50406	113.115	13.3717	13.5097
ENSMFAG00000040780	LPAR2	9.67096	1.20127	0.544681	2.20545	0.0274224	0.727095	6.45281	11.5837	10.4204	6.0054	3.78246	4.17222	1.56392	3.21738	2.20515	9.55695	16.8281	3.67572	9.35446	12.9058	37.2497	15.7613
ENSMFAG00000040812	DMRT2	1.46846	3.4656	1.73588	1.99645	0.045885	0.855294	0	0	0	1.0009	0	0	0	0	0	0	1.05175	0	0	13.6649	4.7756	3.00216
ENSMFAG00000040949	C14orf39	3.26424	3.38643	1.50838	2.24507	0.0247633	0.709684	0	0	2.31564	0	0	2.08611	0	0	8.82062	0	18.9316	0	10.2049	9.86911	0	0
ENSMFAG00000040958	CYB561D1	88.6909	0.504736	0.251452	2.00728	0.0447196	0.855044	94.9484	70.9503	89.1523	84.0755	50.1176	63.6264	59.429	73.9996	149.95	58.2105	86.2438	87.2984	53.5756	141.963	103.153	152.36
ENSMFAG00000040963	ENSMFAG00000040963	155.134	0.997315	0.333587	2.98967	0.00279275	0.323717	84.8083	73.8462	155.148	160.144	139.006	52.1528	87.5796	75.6083	125.694	128.584	312.371	283.95	137.766	352.251	67.8135	245.427
ENSMFAG00000040971	ENSMFAG00000040971	3.74234	3.53411	1.56646	2.25611	0.0240638	0.709153	0	0	0	0	0	1.04306	4.69176	0	0	0	8.41403	0	0	7.59162	34.3843	3.7527
ENSMFAG00000040974	C1orf228	62.8605	1.38969	0.605746	2.29418	0.0217799	0.689163	11.062	7.23982	77.5741	51.0459	15.1299	38.5931	68.8125	8.84778	55.1289	62.5546	108.331	30.3247	41.6699	22.7749	384.913	21.7657
ENSMFAG00000040986	MFAP4	3957.82	0.813927	0.293207	2.77595	0.00550406	0.410608	3183.08	3412.85	3496.62	4150.73	2874.67	1980.76	1762.54	2099.34	4037.64	3781.94	8099.55	3166.64	2444.92	8328.77	2637.09	7867.91
ENSMFAG00000040990	MAOB	465.587	0.681343	0.201858	3.37536	0.000737179	0.16914	465.524	453.213	349.662	257.231	396.213	346.294	248.663	343.455	676.982	697.657	432.271	864.714	627.599	396.283	440.31	453.326
ENSMFAG00000041040	IRF1	368.488	0.634099	0.245621	2.58161	0.00983406	0.509497	177.913	291.041	253.563	198.178	476.59	335.864	344.063	234.064	362.748	304.085	451.202	464.06	292.54	368.953	545.373	795.572
ENSMFAG00000041096	NOTCH3	1177.77	0.505523	0.24609	2.05422	0.0399544	0.827118	556.785	767.421	642.591	1051.95	1403.29	1439.42	1240.19	686.91	1641.74	781.063	1222.14	924.445	1348.74	1472.02	1892.09	1773.53
ENSMFAG00000041132	PLEK	40.6099	0.833547	0.298168	2.79556	0.00518102	0.404552	19.3584	26.0634	16.2095	37.0333	48.2264	31.2917	23.4588	31.3694	54.0263	31.2773	43.1219	52.3791	67.182	38.7173	32.4741	97.5702
ENSMFAG00000041149	ENSMFAG00000041149	413.643	0.614844	0.21033	2.92324	0.0034641	0.344154	286.689	275.113	411.027	318.286	376.355	295.185	226.769	423.889	278.952	556.909	410.184	714.928	591.882	674.136	404.971	373.018
ENSMFAG00000041249	PSTPIP1	55.5816	0.903417	0.336744	2.6828	0.00730089	0.443575	36.8732	47.7828	43.9972	26.0234	70.9212	20.8611	29.7145	33.7824	39.6928	28.6708	82.0368	63.4062	39.1187	91.8586	106.973	127.592
ENSMFAG00000041250	GCSAML	18.9788	1.45539	0.627523	2.31927	0.0203807	0.677274	3.68732	0	2.31564	26.0234	4.72808	19.8181	15.6392	8.84778	8.82062	3.47525	54.6912	22.9733	18.7089	65.288	34.3843	14.2603
ENSMFAG00000041307	SLC7A10	16.0746	2.25486	0.88142	2.55821	0.0105212	0.522776	3.68732	0	2.31564	28.0252	2.83685	1.04306	3.12784	3.21738	8.82062	26.0644	54.6912	2.75679	0	75.9162	1.91024	42.7808
ENSMFAG00000041356	DNAJC12	6.54239	2.48419	1.15071	2.15882	0.0308638	0.756817	0	0	3.47346	3.0027	7.56493	0	0	1.60869	1.10258	0	6.31052	9.18931	0	63.0105	1.91024	7.5054
ENSMFAG00000041422	CCL19	44.6307	2.60326	0.608263	4.27983	1.87033e-05	0.0141931	6.45281	13.0317	24.3143	9.00809	4.72808	16.6889	20.331	7.23909	20.949	8.68813	79.9333	66.163	8.50406	190.55	19.1024	218.407
ENSMFAG00000041458	TEX50	3.96791	4.93055	1.26346	3.90243	9.5233e-05	0.0467356	0	1.44796	0	0	0	0	0	0	0	1.73763	2.10351	1.83786	3.40162	18.9791	0.95512	33.0238
ENSMFAG00000041462	BANK1	31.2906	1.31376	0.418178	3.14163	0.00168011	0.255883	16.5929	13.0317	9.26257	21.0189	22.6948	20.8611	25.0227	15.2825	35.2825	18.2451	62.0535	77.1902	55.2764	60.733	3.82048	44.2819
ENSMFAG00000041472	ORAI2	96.508	0.862412	0.352026	2.44985	0.0142916	0.607376	102.323	79.638	74.1006	61.0549	55.7913	57.3681	70.3765	48.2606	68.3598	93.8318	107.279	56.0548	51.0243	278.613	87.871	252.181
ENSMFAG00000041512	CLDN1	135.736	0.949325	0.408587	2.32344	0.0201558	0.673142	192.662	52.1267	111.151	54.0486	74.7037	80.3153	76.6321	98.9343	166.489	66.0298	158.815	127.731	91.8438	604.293	107.929	108.078
ENSMFAG00000041570	ANGPTL8	23.4441	1.77555	0.850509	2.08763	0.0368308	0.797415	0.92183	20.2715	11.5782	9.00809	9.45616	3.12917	29.7145	1.60869	3.30773	6.08169	70.4675	0.918931	0	90.3403	89.7812	28.5205
ENSMFAG00000041612	PANX2	12.0754	1.30759	0.499716	2.61666	0.00887939	0.481203	3.68732	17.3756	9.26257	2.0018	6.61931	10.4306	3.12784	4.02172	16.5387	25.1956	5.25877	10.1082	8.50406	40.2356	14.3268	16.5119
ENSMFAG00000041628	VSTM4	104.076	0.525797	0.22792	2.30694	0.0210582	0.681506	104.167	39.095	98.4148	77.0692	103.072	107.435	78.1961	73.9996	123.489	114.683	79.9333	192.975	121.608	148.037	85.9608	117.084
ENSMFAG00000041646	CD52	167.18	0.79609	0.305864	2.60275	0.00924784	0.4936	81.121	154.932	112.309	85.0764	146.57	174.19	154.828	69.9779	151.053	67.7674	320.785	196.651	136.065	278.613	192.934	352.003
ENSMFAG00000041679	NKX3-1	20.8743	0.840825	0.363749	2.31155	0.0208024	0.678569	11.062	30.4073	20.8408	14.0126	4.72808	21.9042	6.25569	11.2608	23.1541	17.3763	27.3456	25.7301	45.9219	32.644	24.8331	16.5119
ENSMFAG00000041763	OLFML3	1531.82	0.715974	0.244786	2.9249	0.00344563	0.344154	1259.22	1539.19	824.369	927.834	1258.61	819.842	1418.48	1228.23	1716.71	1201.57	2718.78	1099.04	3068.26	1483.4	1278.91	2666.67
ENSMFAG00000041768	JAKMIP2	20.4175	1.05098	0.496836	2.11535	0.0344005	0.784199	10.1401	4.34389	21.9986	30.027	4.72808	8.34445	15.6392	11.2608	4.41031	15.6386	44.1736	38.5951	20.4097	61.4921	11.4614	24.0173
ENSMFAG00000041799	JCHAIN	644.283	2.59579	0.469948	5.52356	3.32201e-08	9.78166e-05	132.743	134.661	90.3101	244.219	409.452	156.458	132.933	161.673	477.416	427.456	674.174	4398.92	665.868	331.754	557.79	1312.69
ENSMFAG00000041888	LGALS12	40.6623	2.5646	1.13493	2.2597	0.0238401	0.709153	1.84366	0	6.94693	75.0674	0	2.08611	4.69176	3.21738	2.20515	21.7203	292.387	11.9461	2.55122	128.298	35.3394	62.2948
ENSMFAG00000041892	FCHO1	13.8851	1.05195	0.441698	2.38162	0.0172368	0.639236	2.76549	14.4796	11.5782	13.0117	6.61931	8.34445	12.5114	4.02172	12.1283	9.55695	23.1386	22.0543	11.0553	6.83246	36.2945	27.77
ENSMFAG00000041894	TMSB10	4411.7	0.70002	0.309979	2.25828	0.0239283	0.709153	2818.95	6068.42	2909.61	2557.3	2136.15	2563.83	5170.32	2672.83	3185.35	3146.84	10087.4	3218.1	3526.63	4125.29	8852.05	7548.18
ENSMFAG00000041945	DPP4	145.045	0.755274	0.236195	3.19766	0.00138545	0.22502	115.229	82.534	160.937	86.0773	149.407	52.1528	103.219	113.412	113.565	148.567	210.351	174.597	250.019	133.613	199.62	227.414
ENSMFAG00000041964	ANGPT4	3.7294	5.22629	1.56164	3.34668	0.000817861	0.174962	0	0	0	0	0	0	0	0	0	1.73763	0	0.918931	0	15.9424	30.5638	10.5076
ENSMFAG00000041986	PLAT	434.818	0.959377	0.329436	2.91218	0.00358912	0.352701	235.067	366.335	399.448	240.216	213.709	297.271	373.777	238.086	239.259	205.04	1090.67	1038.39	265.327	636.178	466.098	652.219
ENSMFAG00000042149	KNDC1	15.6232	1.41236	0.528926	2.67025	0.00757953	0.449335	11.9838	13.0317	5.78911	14.0126	7.56493	7.30139	0	8.04344	28.667	20.8515	39.9666	13.784	1.70081	45.5497	21.9678	9.75702
ENSMFAG00000042152	GYG2	14.2312	1.56175	0.654941	2.38457	0.0170992	0.638672	1.84366	1.44796	12.736	16.0144	3.78246	12.5167	0	8.84778	9.92319	21.7203	25.2421	9.18931	5.95284	74.3979	3.82048	20.2646
ENSMFAG00000042205	JPH3	30.5634	2.01607	0.733866	2.7472	0.00601071	0.4209	2.76549	17.3756	11.5782	5.0045	10.4018	26.0764	18.7671	5.63041	4.41031	8.68813	49.4324	4.59465	5.10243	264.948	32.4741	21.7657
ENSMFAG00000042239	TPRX1	12.557	1.92927	0.666063	2.89653	0.00377316	0.352701	0.92183	14.4796	3.47346	2.0018	5.6737	6.25833	4.69176	4.82606	8.82062	14.7698	15.7763	9.18931	3.40162	11.3874	90.7364	4.50324
ENSMFAG00000042281	ACVR1C	57.2612	1.15825	0.501132	2.31128	0.0208176	0.678569	19.3584	11.5837	48.6285	74.0665	28.3685	49.0236	10.9474	41.0215	36.385	87.7501	69.4157	45.0276	28.9138	195.864	11.4614	158.364
ENSMFAG00000042357	ANXA1	2030.85	0.57372	0.238603	2.4045	0.0161947	0.623337	1316.37	1886.7	1433.38	1605.44	1010.86	1899.4	2001.82	1905.49	1736.56	2205.92	4065.03	1947.21	1790.95	2269.14	1396.38	4022.89
ENSMFAG00000042396	DRAM1	168.88	0.755063	0.26388	2.86138	0.004218	0.371371	192.662	140.453	92.6257	82.0737	120.093	174.19	89.1435	114.217	135.617	141.617	164.074	220.543	184.538	344.66	152.819	352.754
ENSMFAG00000042397	MZB1	35.3399	1.6672	0.458804	3.63378	0.000279295	0.0967511	17.5148	14.4796	27.7877	31.0279	14.1842	6.25833	17.2031	7.23909	20.949	32.1461	28.3973	154.38	35.717	18.2199	71.634	68.2991
ENSMFAG00000042399	LY9	13.8243	0.839533	0.380461	2.20662	0.0273405	0.727095	11.9838	14.4796	8.10475	4.0036	15.1299	8.34445	14.0753	4.02172	16.5387	16.5075	18.9316	9.18931	14.4569	11.3874	31.5189	22.5162
ENSMFAG00000042406	ASPHD1	3.11299	2.53392	1.15887	2.18655	0.0287753	0.733213	2.76549	0	3.47346	0	0	1.04306	0	0	2.20515	3.47525	5.25877	0	2.55122	27.3298	0.95512	0.75054
ENSMFAG00000042416	E2F1	17.6495	1.31676	0.382582	3.44177	0.000577914	0.138694	20.2802	15.9276	6.94693	9.00809	4.72808	12.5167	6.25569	5.63041	16.5387	15.6386	23.1386	21.1354	19.5593	49.3455	21.9678	33.7743
ENSMFAG00000042496	ENSMFAG00000042496	13.802	1.30309	0.583814	2.23203	0.0256129	0.722124	7.37464	10.1358	3.47346	11.0099	17.0211	4.17222	4.69176	5.63041	13.2309	4.34407	7.36227	11.9461	5.10243	9.10995	64.9481	41.2797
ENSMFAG00000042504	TBX21	21.6821	0.991512	0.4434	2.23616	0.0253415	0.718917	11.9838	10.1358	9.26257	16.0144	16.0755	19.8181	29.7145	4.02172	16.5387	18.2451	28.3973	19.2975	13.6065	12.9058	66.8584	54.0389
ENSMFAG00000042507	CIDEA	118.436	2.32078	1.09833	2.11301	0.0346001	0.785125	6.45281	10.1358	122.729	133.12	2.83685	27.1194	3.12784	10.4565	14.3335	152.911	417.546	14.7029	0	335.55	10.5063	633.456
ENSMFAG00000042538	TRABD2A	2.57065	1.90244	0.873683	2.17749	0.0294437	0.741214	1.84366	1.44796	2.31564	2.0018	0	1.04306	0	0	6.61546	1.73763	6.31052	0	3.40162	1.51832	7.64096	5.25378
ENSMFAG00000042541	SHTN1	48.3785	1.14981	0.298624	3.85035	0.000117949	0.052095	28.5767	26.0634	26.6299	17.0153	31.2053	45.8944	37.5341	28.152	40.7954	32.1461	62.0535	75.3523	54.426	126.78	92.6466	48.7851
ENSMFAG00000042546	RBP4	202.221	2.05055	0.693943	2.95492	0.00312751	0.341473	180.679	27.5113	100.73	92.0827	65.2475	20.8611	56.3012	85.2604	41.8979	200.696	1185.33	90.9742	22.961	384.136	70.6789	610.189
ENSMFAG00000042585	REEP2	68.2711	1.72393	0.584449	2.94966	0.00318124	0.341473	28.5767	21.7195	52.102	55.0495	34.0422	16.6889	28.1506	17.6956	16.5387	25.1956	116.745	16.5408	44.2211	500.288	53.4867	65.297
ENSMFAG00000042597	WFDC1	118.972	0.798862	0.329473	2.42467	0.0153223	0.623337	47.9351	98.4616	101.888	95.0854	75.6493	97.0042	86.0157	93.3039	81.5907	51.26	259.783	72.5955	108.852	162.461	166.191	305.47
ENSMFAG00000042617	SELL	33.187	0.967577	0.414657	2.33344	0.0196252	0.659161	22.1239	15.9276	18.5251	35.0315	35.9334	18.775	14.0753	18.4999	26.4619	24.3268	44.1736	116.704	76.5365	15.1832	27.6985	21.0151
ENSMFAG00000042634	CLSTN3	173.869	1.02306	0.443883	2.3048	0.0211777	0.681506	159.477	107.149	162.095	85.0764	156.972	91.7889	84.4518	70.7823	68.3598	97.3071	124.107	124.975	104.6	909.476	210.126	225.162
ENSMFAG00000042650	ARRB1	428.165	0.502827	0.157761	3.18728	0.00143618	0.230663	372.419	366.335	238.511	392.353	413.234	409.921	358.138	283.933	442.133	368.377	515.359	532.98	468.574	461.571	531.047	695.75
ENSMFAG00000042684	HLA-DPB1	1822.84	0.804336	0.318832	2.52276	0.0116438	0.538571	1116.34	1782.44	920.468	811.729	872.803	2770.36	1532.64	813.996	1501.71	1824.51	4237.51	1098.12	3530.03	1447.72	2085.98	2819.03
ENSMFAG00000042744	ENSMFAG00000042744	1511.63	0.709892	0.314236	2.2591	0.0238769	0.709153	1512.72	1559.46	1436.86	1100.99	732.852	754.129	1344.97	735.975	1024.29	998.266	2019.37	2561.98	816.389	1617.02	1718.26	4252.56
ENSMFAG00000042774	BCL6B	515.063	0.562581	0.245728	2.28945	0.0220532	0.692162	186.21	473.484	391.344	356.32	582.499	382.801	584.907	371.607	327.465	533.451	498.531	561.467	834.248	492.696	911.184	752.792
ENSMFAG00000042826	SH3BP1	87.5457	1.0043	0.308195	3.25863	0.0011195	0.201819	76.5118	79.638	33.5768	47.0423	83.2142	41.7222	67.2486	37.8042	82.6933	56.4729	134.624	56.0548	106.301	111.597	205.351	180.88
ENSMFAG00000042838	ENSMFAG00000042838	4.46606	1.42363	0.723305	1.96823	0.0490416	0.863466	5.53098	0	2.31564	0	2.83685	1.04306	6.25569	1.60869	2.20515	8.68813	9.46578	0.918931	16.1577	3.03665	7.64096	3.7527
ENSMFAG00000042841	PDCD1LG2	75.6049	0.602699	0.297703	2.0245	0.042919	0.845318	52.5443	55.0227	39.3659	47.0423	83.2142	75.1	64.1208	63.5432	95.9242	48.6535	102.02	167.245	114.805	42.5131	42.9804	115.583
ENSMFAG00000042863	RNF112	120.383	1.00498	0.374252	2.68531	0.00724635	0.443575	58.0753	131.765	138.939	58.0522	76.5949	40.6792	92.2714	45.8476	59.5392	74.7179	160.918	90.9742	86.7414	263.429	310.414	237.171
ENSMFAG00000042911	FBXO41	14.9108	1.8903	0.839291	2.25226	0.024306	0.709153	1.84366	0	19.683	6.0054	16.0755	0	4.69176	2.41303	8.82062	13.901	8.41403	7.35145	2.55122	119.188	2.86536	24.7678
ENSMFAG00000042921	POU2AF1	2.92587	2.23499	0.91651	2.43859	0.0147447	0.613959	0.92183	0	1.15782	0	0	4.17222	0	1.60869	7.71804	2.60644	4.20701	14.7029	4.25203	0.759162	0.95512	3.7527
ENSMFAG00000042930	DGAT2	375.746	3.05915	0.81384	3.75891	0.000170658	0.0685229	30.4204	28.9593	57.8911	342.308	48.2264	45.8944	56.3012	33.7824	57.334	243.268	2973.31	195.732	56.1268	1185.81	65.9033	590.675
ENSMFAG00000042956	ENSMFAG00000042956	20.2926	2.11384	0.876756	2.41098	0.0159098	0.623337	5.53098	0	0	9.00809	26.4772	9.3875	7.81961	2.41303	22.0515	4.34407	11.5693	178.273	10.2049	0.759162	3.82048	33.0238
ENSMFAG00000042994	NEDD9	977.238	0.502064	0.244761	2.05124	0.0402435	0.829616	668.326	831.132	631.013	746.671	1046.8	751	939.917	856.626	545.776	852.306	1197.95	2197.16	1642.98	863.927	1040.13	824.093
ENSMFAG00000043007	HUNK	111.501	0.674298	0.332599	2.02736	0.0426256	0.843489	83.8865	102.805	69.4693	82.0737	65.2475	87.6167	132.933	64.3475	95.9242	78.1932	91.5025	95.5688	94.395	158.665	397.33	84.0605
ENSMFAG00000043035	ENSMFAG00000043035	57.0508	1.5116	0.566964	2.66613	0.00767306	0.450365	18.4366	76.7421	1.15782	17.0153	49.172	42.7653	9.38353	22.5216	31.9747	24.3268	244.007	26.649	55.2764	54.6597	129.896	108.828
ENSMFAG00000043057	RPL37	1880.7	1.87518	0.956463	1.96053	0.0499334	0.863466	39.6387	101.358	2155.86	140.126	3607.52	100.133	198.618	102.152	56.2314	2133.81	4307.98	4160.92	111.403	4086.57	2908.34	5880.48
ENSMFAG00000043070	EGR2	67.4003	1.05485	0.490814	2.14919	0.0316197	0.764859	36.8732	47.7828	43.9972	11.0099	72.8124	54.2389	73.5043	11.2608	17.6412	51.26	63.1052	41.3519	291.689	115.393	49.6662	96.8196
ENSMFAG00000043077	GZMB	167.238	0.846653	0.322953	2.6216	0.00875184	0.479676	72.8245	97.0136	67.1537	111.1	104.018	113.693	319.04	73.9996	222.721	217.203	278.715	182.867	176.034	84.267	261.703	293.461
ENSMFAG00000043161	ENSMFAG00000043161	7.39915	1.42935	0.642162	2.22584	0.0260247	0.723967	5.53098	0	8.10475	9.00809	2.83685	5.21528	0	0.804344	19.8464	7.81932	10.5175	19.2975	0.850406	9.10995	6.68584	12.7592
ENSMFAG00000043180	IGFBP4	6784.33	0.588792	0.261046	2.25551	0.0241013	0.709153	5920.91	7942.09	5963.94	4117.7	4696.87	3884.34	7114.28	3712.85	5107.14	4508.27	11492.5	6036.46	4858.37	9964.76	9665.81	13563
ENSMFAG00000043249	PNMA3	32.8828	1.22125	0.442481	2.76001	0.00577997	0.413557	23.9676	20.2715	19.683	31.0279	15.1299	20.8611	10.9474	16.0869	23.1541	37.359	41.0184	17.4597	53.5756	141.204	8.59608	45.7829
ENSMFAG00000043353	GRIA1	6.69651	2.02474	0.829415	2.44117	0.0146398	0.612893	0.92183	0	1.15782	2.0018	0.945616	2.08611	7.81961	6.43475	14.3335	1.73763	2.10351	1.83786	8.50406	49.3455	1.91024	6.00432
ENSMFAG00000043420	AQP3	160.288	1.33343	0.455263	2.92893	0.00340133	0.344154	92.183	153.484	94.9414	60.054	34.9878	113.693	65.6847	114.217	160.976	182.451	145.142	94.6499	111.403	384.136	35.3394	721.269
ENSMFAG00000043470	SYT7	151.638	0.721927	0.308442	2.34056	0.0192548	0.656708	58.0753	107.149	141.254	128.115	101.181	142.899	87.5796	149.608	72.7701	82.5373	171.436	122.218	201.546	320.366	286.536	252.932
ENSMFAG00000043492	IGFLR1	80.1437	0.721544	0.336887	2.14179	0.03221	0.767954	56.2316	92.6697	68.3115	81.0728	44.4439	46.9375	59.429	36.1955	65.052	50.3912	94.6578	56.0548	41.6699	113.115	182.428	193.639
ENSMFAG00000043504	FAP	33.1709	2.79353	0.792219	3.52621	0.000421551	0.121089	0	2.89593	10.4204	6.0054	4.72808	32.3347	3.12784	7.23909	20.949	1.73763	35.7596	12.865	6.80325	284.686	34.3843	66.7981
ENSMFAG00000043515	IL15	45.3331	0.966091	0.330433	2.92372	0.0034588	0.344154	13.8274	23.1674	37.0503	24.0216	43.4983	49.0236	37.5341	17.6956	52.9237	32.1461	86.2438	48.7033	51.0243	33.4031	116.525	58.5421
ENSMFAG00000043525	MAP6	107.135	1.18425	0.491099	2.41143	0.01589	0.623337	41.4823	49.2308	99.5727	72.0647	30.2597	39.6361	123.55	69.1736	40.7954	41.703	68.364	121.299	60.3788	591.387	103.153	162.117
ENSMFAG00000043554	ST3GAL5	247.024	0.534688	0.2458	2.1753	0.0296079	0.742806	128.134	257.738	120.413	186.167	205.199	207.568	272.122	238.086	166.489	177.238	336.561	259.139	344.414	224.712	486.156	342.246
ENSMFAG00000043575	ENSMFAG00000043575	24.4489	1.22671	0.437642	2.80299	0.00506306	0.404552	11.9838	5.79186	16.2095	22.0198	6.61931	27.1194	9.38353	17.6956	6.61546	27.802	22.0868	27.5679	25.5122	84.267	32.4741	48.0346
ENSMFAG00000043594	ABRA	584.837	1.0456	0.438397	2.38505	0.0170766	0.638672	734.698	208.507	158.622	326.293	897.389	332.735	134.497	259.803	263.516	796.702	436.478	1720.24	1297.72	1015.76	510.989	263.44
ENSMFAG00000043613	FBXO16	29.0841	0.74538	0.328874	2.26646	0.0234233	0.707383	23.9676	15.9276	12.736	27.0243	29.3141	27.1194	26.5867	11.2608	18.7438	16.5075	45.2254	65.2441	50.1739	29.6073	34.3843	31.5227
ENSMFAG00000043625	CDKN2B	23.9481	1.11461	0.42039	2.65136	0.0080168	0.459963	21.2021	11.5837	11.5782	15.0135	10.4018	27.1194	1.56392	21.7173	20.949	19.1139	11.5693	24.8111	32.3154	63.0105	33.4292	57.7916
ENSMFAG00000043687	CHAC1	19.6328	1.30667	0.550173	2.37501	0.0175485	0.639236	12.9056	15.9276	6.94693	9.00809	26.4772	3.12917	15.6392	0.804344	5.51289	20.8515	59.9499	45.9465	6.80325	32.644	30.5638	21.0151
ENSMFAG00000043691	MSC	319.817	0.838296	0.31389	2.67067	0.0075701	0.449335	200.959	324.344	211.881	225.202	208.035	175.233	314.348	176.956	366.056	174.631	499.583	148.867	251.72	352.251	698.192	788.817
ENSMFAG00000043753	ENSMFAG00000043753	136.043	1.15378	0.37238	3.0984	0.00194567	0.276051	86.652	59.3665	116.94	115.103	82.2686	82.4014	54.7372	77.217	196.259	96.4383	139.883	129.569	125.86	607.33	67.8135	138.85
ENSMFAG00000043811	SUSD4	118.249	0.91473	0.372337	2.45672	0.014021	0.598332	42.4042	83.9819	40.5238	67.0602	98.344	81.3583	136.061	106.978	62.8469	72.1115	100.968	83.6227	105.45	305.942	325.696	178.628
ENSMFAG00000043861	CYTIP	45.1944	0.920151	0.343335	2.68004	0.00736134	0.443866	44.2478	44.8869	18.5251	15.0135	37.8246	27.1194	39.098	24.1303	43.0005	42.5718	37.8631	89.1363	51.0243	20.4974	83.0954	105.076
ENSMFAG00000043869	ENSMFAG00000043869	310.943	0.652114	0.275819	2.36428	0.0180649	0.64737	212.021	182.444	244.3	399.359	279.902	92.832	359.702	164.89	301.004	253.693	641.57	250.868	427.754	428.927	365.811	370.016
ENSMFAG00000043887	TPSD1	49.4715	1.28319	0.513236	2.50019	0.0124127	0.560856	27.6549	13.0317	9.26257	12.0108	72.8124	52.1528	21.8949	20.9129	22.0515	21.7203	193.523	30.3247	67.182	25.8115	119.39	81.8088
ENSMFAG00000043892	CD44	726.173	0.52878	0.265136	1.99438	0.0461109	0.855294	531.896	430.045	442.288	529.476	762.166	784.378	573.959	702.192	684.7	696.788	836.144	730.55	654.812	1305	336.202	1618.16
ENSMFAG00000043930	NEFH	8.25689	1.98581	0.964429	2.05906	0.0394888	0.820256	1.84366	1.44796	45.155	4.0036	0	13.5597	1.56392	0.804344	1.10258	0.868813	2.10351	5.51359	1.70081	2452.09	4.7756	86.3121
ENSMFAG00000043935	CCL2	68.0332	0.939325	0.467506	2.00923	0.0445132	0.854921	16.5929	57.9186	27.7877	11.0099	40.6615	137.683	34.4063	47.4563	50.7185	32.1461	57.8464	57.8926	106.301	124.503	54.4418	231.166
ENSMFAG00000043955	FAIM2	224.338	1.59849	0.524746	3.04622	0.00231739	0.293789	114.307	53.5747	96.0992	101.091	337.585	45.8944	48.4816	93.3039	74.9752	84.2749	319.733	205.841	173.483	1345.99	295.132	199.644
ENSMFAG00000043978	MCTP2	27.4122	1.1165	0.383481	2.91149	0.00359712	0.352701	13.8274	18.8235	30.1034	15.0135	10.4018	14.6028	3.12784	31.3694	20.949	33.0149	75.7262	34.9194	34.0162	19.7382	54.4418	28.5205
ENSMFAG00000044018	ENSMFAG00000044018	2.52034	3.0023	1.31632	2.28083	0.0225586	0.696554	0	0	3.47346	0	0.945616	0	0	0	1.10258	2.60644	6.31052	0	0	14.4241	0.95512	10.5076
ENSMFAG00000044033	LEP	84.6091	3.50915	1.5519	2.26119	0.0237472	0.709153	2.76549	0	0	94.0845	1.89123	4.17222	6.25569	0	0	247.612	712.037	30.3247	0	141.204	14.3268	99.0713
ENSMFAG00000044173	GPSM3	86.9	0.621652	0.312034	1.99226	0.0463427	0.855294	56.2316	127.421	37.0503	70.0629	92.6704	71.9708	56.3012	36.9998	83.7959	46.0471	152.504	79.947	107.151	71.3612	111.749	189.136
ENSMFAG00000044196	CNN1	1668.87	0.916329	0.435111	2.10597	0.0352072	0.787348	3150.81	1100.45	439.972	577.519	1280.36	1197.43	699.073	801.931	802.676	692.444	3085.84	1896.67	901.43	5289.08	1541.56	3244.58
ENSMFAG00000044235	EFEMP1	1001.4	0.73541	0.372237	1.97565	0.0481942	0.863176	1062.87	621.177	651.854	1062.95	485.101	1011.76	264.303	851.8	942.703	1001.74	1363.07	500.817	1091.07	1998.11	321.875	2791.26
ENSMFAG00000044252	PC	285.633	1.03188	0.417463	2.4718	0.0134436	0.58356	123.525	231.674	186.409	299.269	154.135	112.65	273.686	120.652	115.771	181.582	850.868	137.84	101.198	599.738	443.176	637.959
ENSMFAG00000044274	ADAD2	5.18389	3.79778	1.2805	2.96586	0.00301843	0.339429	0	0	0	0	0	1.04306	0	4.02172	5.51289	50.3912	4.20701	2.75679	0	0	10.5063	4.50324
ENSMFAG00000044305	FAM162B	30.501	0.816947	0.416673	1.96064	0.0499208	0.863466	13.8274	46.3349	18.5251	7.00629	16.0755	35.4639	14.0753	25.739	49.616	54.7352	28.3973	25.7301	61.2292	9.86911	61.1277	20.2646
ENSMFAG00000044325	ZNF804B	2.94796	4.48978	1.40253	3.2012	0.00136855	0.22502	0.92183	0	0	0	0	0	0	0	6.61546	7.81932	16.8281	11.9461	0	3.03665	0	0
ENSMFAG00000044364	LVRN	108.175	2.13406	0.845101	2.52522	0.0115627	0.538571	40.5605	0	112.309	57.0513	10.4018	57.3681	7.81961	35.3911	37.4876	95.5695	281.87	45.0276	18.7089	693.115	21.9678	216.155
ENSMFAG00000044391	ENSMFAG00000044391	4.59576	2.27961	0.738046	3.08871	0.00201029	0.277468	1.84366	1.44796	0	0	0.945616	1.04306	0	6.43475	8.82062	13.0322	7.36227	3.67572	6.80325	1.51832	8.59608	12.0086
ENSMFAG00000044493	PLA1A	153.693	0.625934	0.285319	2.1938	0.0282494	0.729212	220.317	130.317	84.521	143.129	72.8124	81.3583	73.5043	160.064	162.079	217.203	114.641	160.813	244.917	116.152	153.774	323.483
ENSMFAG00000044544	OSBP2	17.2635	1.07426	0.516839	2.07853	0.037661	0.809061	4.60915	4.34389	11.5782	22.0198	13.2386	7.30139	3.12784	21.7173	7.71804	14.7698	17.8798	11.0272	25.5122	26.5707	73.5442	11.2581
ENSMFAG00000044549	ENSMFAG00000044549	7.03288	2.02251	0.825714	2.4494	0.0143093	0.607376	3.68732	2.89593	3.47346	6.0054	2.83685	3.12917	0	0	1.10258	1.73763	35.7596	10.1082	0	9.10995	22.9229	9.75702
ENSMFAG00000044559	RAD51	29.0863	0.514724	0.257965	1.99532	0.0460076	0.855294	17.5148	24.6154	39.3659	21.0189	22.6948	22.9472	9.38353	32.9781	41.8979	44.3095	30.5008	31.2437	26.3626	34.1623	29.6087	36.7765
ENSMFAG00000044566	ENSMFAG00000044566	2.65395	2.81905	1.0085	2.79529	0.00518526	0.404552	0.92183	0	0	1.0009	0	3.12917	0	0	0	1.73763	8.41403	3.67572	11.0553	3.79581	5.73072	3.00216
ENSMFAG00000044594	ASTN2	136.007	0.578462	0.29389	1.9683	0.0490337	0.863466	106.932	43.4389	90.3101	65.0585	154.135	165.846	142.317	104.565	123.489	171.156	164.074	224.219	243.216	183.717	63.0379	130.594
ENSMFAG00000044607	ENSMFAG00000044607	2.80945	1.79255	0.912992	1.96338	0.0496015	0.863466	1.84366	0	0	3.0027	1.89123	2.08611	0	0.804344	4.41031	13.0322	9.46578	2.75679	1.70081	0	0.95512	3.00216
ENSMFAG00000044624	CSTA	20.5576	1.88099	0.649262	2.89712	0.00376601	0.352701	0.92183	30.4073	1.15782	5.0045	4.72808	7.30139	15.6392	6.43475	8.82062	9.55695	98.8648	12.865	11.9057	36.4398	14.3268	64.5464
ENSMFAG00000044665	TNFRSF13B	3.56281	1.9563	0.751601	2.60284	0.00924538	0.4936	2.76549	0	0	2.0018	1.89123	1.04306	3.12784	0.804344	3.30773	2.60644	14.7245	1.83786	1.70081	3.79581	7.64096	9.75702
ENSMFAG00000044681	HES5	9.10864	1.80041	0.77544	2.32179	0.0202441	0.674815	0	18.8235	0	1.0009	0.945616	3.12917	4.69176	4.82606	6.61546	7.81932	15.7763	9.18931	4.25203	3.03665	50.6213	15.0108
ENSMFAG00000044731	C3	6772.03	0.76429	0.30832	2.47888	0.0131794	0.578931	6383.67	4275.84	7749.3	8136.31	3442.04	4225.42	1620.22	4318.52	9118.31	5557.8	9740.29	9154.39	4181.44	8629.4	5935.11	15884.4
ENSMFAG00000044817	GJC3	27.4504	1.05161	0.52324	2.00981	0.044451	0.854921	5.53098	18.8235	11.5782	11.0099	16.0755	17.7319	39.098	24.1303	4.41031	14.7698	16.8281	22.0543	42.5203	119.188	54.4418	21.0151
ENSMFAG00000044836	FXYD5	634.09	0.649338	0.324327	2.00211	0.0452728	0.855294	446.165	1075.84	391.344	416.374	364.062	251.376	678.742	328.172	475.211	510.862	1348.35	677.252	427.754	531.414	1395.43	827.095
ENSMFAG00000044869	TNIP3	3.19938	2.23665	0.886603	2.52272	0.0116451	0.538571	0	4.34389	2.31564	1.0009	0.945616	0	0	0.804344	0	3.47525	6.31052	9.18931	0.850406	10.6283	3.82048	7.5054
ENSMFAG00000044876	GLB1L2	25.5732	1.03561	0.365973	2.82975	0.0046584	0.390048	20.2802	15.9276	25.4721	21.0189	21.7492	6.25833	7.81961	15.2825	18.7438	26.9332	28.3973	15.6218	72.2845	28.8482	37.2497	47.284
ENSMFAG00000044880	VIT	185.658	1.09186	0.521422	2.09401	0.0362593	0.793588	160.398	21.7195	28.9455	200.18	27.4229	322.304	162.648	24.9347	324.158	214.597	236.645	73.5145	392.037	104.005	276.985	400.038
ENSMFAG00000044889	IFNE	5.50145	1.62005	0.783739	2.06708	0.0387264	0.815973	2.76549	1.44796	0	1.0009	0.945616	0	14.0753	2.41303	2.20515	6.08169	10.5175	5.51359	8.50406	0.759162	15.2819	16.5119
ENSMFAG00000044896	EFHD2	237.356	0.605482	0.258883	2.33882	0.0193447	0.65837	191.741	153.484	184.094	221.199	270.446	188.793	159.52	136.738	224.926	198.089	333.406	194.813	142.018	341.623	278.895	577.916
ENSMFAG00000044917	ENSMFAG00000044917	276.805	0.632551	0.319417	1.98033	0.0476664	0.863176	254.425	156.38	287.14	304.273	204.253	194.008	104.783	230.847	212.797	251.956	262.938	372.167	301.894	753.848	104.108	433.062
ENSMFAG00000044926	MTHFD2	112.89	0.683348	0.265898	2.56996	0.0101711	0.516356	114.307	65.1584	85.6788	81.0728	70.9212	69.8847	98.527	107.782	109.155	93.8318	151.452	115.785	124.159	274.058	62.0828	182.381
ENSMFAG00000044929	TMEM35A	104.423	1.03113	0.412231	2.50134	0.0123725	0.560473	38.7168	37.6471	53.2598	53.0477	96.4528	79.2722	70.3765	119.847	86.001	108.602	79.9333	138.759	182.837	428.927	46.8009	50.2862
ENSMFAG00000045075	SHC1	2539.39	0.512072	0.225555	2.27028	0.0231906	0.705586	1918.33	2827.87	1828.2	2240.01	1741.82	1732.52	2680.56	1780.01	1978.02	2624.68	2614.66	2058.41	2279.09	2872.67	5972.36	3481
ENSMFAG00000045100	IRF4	19.1997	1.16254	0.420653	2.76367	0.00571554	0.413487	6.45281	7.23982	6.94693	13.0117	31.2053	12.5167	12.5114	4.82606	20.949	21.7203	16.8281	57.8926	12.7561	28.8482	21.9678	31.5227
ENSMFAG00000045130	S100A9	14.8115	2.3621	0.830547	2.84403	0.00445471	0.378372	2.76549	0	1.15782	19.0171	5.6737	4.17222	3.12784	2.41303	0	0.868813	9.46578	13.784	28.9138	104.005	19.1024	22.5162
ENSMFAG00000045148	SNAP91	107.772	1.10425	0.460341	2.39877	0.0164502	0.62635	4.60915	34.7511	75.2584	49.0441	105.909	94.9181	109.474	73.9996	145.54	114.683	93.6061	100.163	101.198	453.22	76.4096	91.5659
ENSMFAG00000045167	TRAF3	85.9014	0.514935	0.242348	2.12477	0.0336055	0.779146	91.2611	33.3032	43.9972	94.0845	82.2686	81.3583	82.8878	56.3041	91.5139	104.258	104.124	76.2713	102.049	147.277	61.1277	122.338
ENSMFAG00000045171	CAPN6	7.20852	2.21072	0.981205	2.25307	0.024255	0.709153	2.76549	0	4.63129	4.0036	0.945616	6.25833	0	1.60869	0	1.73763	27.3456	43.1898	5.95284	15.9424	0.95512	0
ENSMFAG00000045186	ESM1	85.6666	1.60577	0.490105	3.27639	0.00105144	0.198213	3.68732	56.4706	23.1564	24.0216	77.5405	49.0236	37.5341	67.5649	26.4619	86.8813	108.331	169.083	362.273	107.042	47.756	123.839
ENSMFAG00000045242	WNT8A	1.23171	2.66451	1.28809	2.06858	0.0385857	NA	0	2.89593	0	0	0	0	0	0	1.10258	3.47525	3.15526	1.83786	0	0.759162	5.73072	0.75054
ENSMFAG00000045297	NR4A1	5486.37	1.22796	0.521752	2.35352	0.0185964	0.6519	2485.25	2733.76	2452.27	2287.05	9879.79	1981.81	2694.64	1748.64	863.318	8464.85	4118.67	5269.15	10034.8	4307.49	27092.9	1367.48
ENSMFAG00000045325	SLC12A3	1.2121	3.61526	1.60306	2.25522	0.0241197	NA	0	0	0	0	0	0	0	0	1.10258	0	0	0.918931	0.850406	12.9058	2.86536	0.75054
ENSMFAG00000045403	COL22A1	5.34656	3.15847	0.915002	3.45187	0.000556709	0.138694	0	2.89593	0	5.0045	0	0	0	0.804344	3.30773	7.81932	18.9316	0	8.50406	12.1466	13.3717	12.7592
ENSMFAG00000045416	PSKH2	2.66194	3.49653	1.72964	2.02154	0.0432243	0.845674	0	4.34389	0	0	21.7492	0	0	0	0	0.868813	0	19.2975	0	0	3.82048	14.2603
ENSMFAG00000045492	CYB561A3	154.275	0.50907	0.200826	2.53489	0.0112483	0.5298	162.242	157.828	108.835	121.109	142.788	103.263	107.911	114.217	218.31	117.29	242.955	151.624	108.002	223.953	182.428	205.648
ENSMFAG00000045502	MAMSTR	67.2185	0.640201	0.298841	2.14228	0.0321711	0.767954	50.7006	79.638	34.7346	52.0468	52.9545	49.0236	62.5569	39.4128	78.283	59.9481	80.985	76.2713	39.9691	55.4188	196.755	66.7981
ENSMFAG00000045553	TRIM36	17.6704	1.26266	0.476892	2.64769	0.00810435	0.461869	6.45281	21.7195	9.26257	9.00809	15.1299	10.4306	6.25569	5.63041	14.3335	19.1139	27.3456	11.0272	12.7561	81.9895	21.0126	11.2581
ENSMFAG00000045562	FOSL1	10.8502	1.74176	0.58152	2.99518	0.00274282	0.32091	1.84366	8.68779	9.26257	4.0036	4.72808	6.25833	6.25569	0	6.61546	11.2946	7.36227	3.67572	12.7561	34.1623	22.9229	33.7743
ENSMFAG00000045587	TDRD5	9.57011	2.96757	0.669547	4.43221	9.32717e-06	0.00982487	0.92183	0	4.63129	2.0018	0.945616	2.08611	7.81961	0	7.71804	3.47525	29.4491	32.1626	8.50406	16.7016	27.6985	9.00648
ENSMFAG00000045588	TMC5	29.622	1.2351	0.527223	2.34266	0.0191468	0.655042	24.8894	13.0317	21.9986	16.0144	9.45616	26.0764	21.8949	8.04344	11.0258	13.0322	47.3289	22.9733	22.961	28.089	172.877	14.2603
ENSMFAG00000045648	ENSMFAG00000045648	271.556	1.49592	0.551237	2.71376	0.00665242	0.428723	303.282	259.186	123.887	82.0737	117.256	157.501	45.3537	49.065	54.0263	186.795	334.458	183.786	70.5837	1065.1	191.979	1120.56
ENSMFAG00000045698	ENSMFAG00000045698	22.5697	3.5975	0.760792	4.72862	2.2605e-06	0.00399362	9.2183	0	3.47346	4.0036	0.945616	6.25833	1.56392	1.60869	70.5649	27.802	9.46578	151.624	35.717	34.1623	0.95512	3.7527
ENSMFAG00000045708	BRINP3	4.98925	2.94625	1.03304	2.85201	0.00434434	0.374397	3.68732	1.44796	0	1.0009	2.83685	0	0	0	5.51289	1.73763	14.7245	0	0.850406	29.6073	1.91024	16.5119
ENSMFAG00000045747	F5	313.382	1.27737	0.46972	2.71942	0.00653959	0.427907	202.802	402.534	144.728	160.144	174.939	73.0139	109.474	197.064	312.029	490.879	310.267	1415.15	448.164	38.7173	370.586	163.618
ENSMFAG00000045750	CUX2	15.437	1.00797	0.459756	2.19239	0.0283513	0.729212	10.1401	10.1358	2.31564	18.0162	8.51054	18.775	9.38353	4.82606	12.1283	28.6708	10.5175	31.2437	5.95284	32.644	32.4741	11.2581
ENSMFAG00000045752	FGFR2	114.374	0.669327	0.267226	2.50473	0.0122546	0.558115	141.962	118.733	56.7333	81.0728	108.746	64.6694	78.1961	56.3041	92.6165	120.765	208.247	130.488	136.065	68.3246	192.934	174.125
ENSMFAG00000045799	MESP1	11.2649	2.03573	0.745497	2.7307	0.00632002	0.422939	1.84366	5.79186	5.78911	8.00719	3.78246	8.34445	0	1.60869	8.82062	9.55695	78.8815	4.59465	0	20.4974	11.4614	11.2581
ENSMFAG00000045801	GFI1	19.1355	1.14716	0.40999	2.79802	0.00514177	0.404552	8.29647	17.3756	5.78911	15.0135	19.8579	12.5167	9.38353	7.23909	17.6412	13.0322	31.5526	26.649	39.1187	6.83246	24.8331	51.0367
ENSMFAG00000045830	ENSMFAG00000045830	15.38	2.34998	0.847829	2.77177	0.00557528	0.412127	11.062	0	3.47346	12.0108	2.83685	10.4306	0	0	102.54	45.1783	6.31052	11.9461	8.50406	5.31414	0.95512	25.5184
ENSMFAG00000045872	KIAA0408	236.871	0.595593	0.257025	2.31725	0.0204899	0.67759	176.069	146.244	210.724	250.225	60.5194	194.008	226.769	245.325	155.463	315.379	261.887	295.896	285.736	443.351	273.164	249.179
ENSMFAG00000045879	ENSMFAG00000045879	8.76829	1.36979	0.629262	2.17682	0.0294941	0.741214	0	10.1358	5.78911	13.0117	3.78246	4.17222	0	2.41303	9.92319	13.901	12.621	6.43252	24.6618	1.51832	12.4166	19.514
ENSMFAG00000045957	BHMT2	62.7781	1.88657	0.461983	4.08363	4.43382e-05	0.0257721	14.7493	40.543	18.5251	35.0315	12.293	39.6361	40.662	13.6738	20.949	30.4085	61.0017	53.298	83.3398	148.796	282.715	108.828
ENSMFAG00000045982	TWIST1	46.786	0.624172	0.296171	2.10747	0.0350765	0.786416	45.1696	49.2308	26.6299	38.0342	26.4772	41.7222	45.3537	23.326	38.5902	43.4407	85.192	25.7301	39.1187	81.9895	47.756	90.8153
ENSMFAG00000046010	ENSMFAG00000046010	8.48635	1.45713	0.60258	2.41815	0.0155998	0.623337	3.68732	0	9.26257	6.0054	4.72808	1.04306	0	10.4565	19.8464	3.47525	16.8281	4.59465	5.95284	14.4241	21.9678	13.5097
ENSMFAG00000046151	LRRC74A	27.534	0.982812	0.441891	2.22411	0.0261414	0.723967	4.60915	26.0634	24.3143	13.0117	21.7492	23.9903	28.1506	7.23909	24.2567	21.7203	28.3973	22.0543	17.0081	34.1623	110.794	33.0238
ENSMFAG00000046155	GAS2L2	6.5176	2.72664	1.07265	2.54197	0.011023	0.5298	0	2.89593	0	5.0045	0.945616	0	1.56392	3.21738	1.10258	0.868813	61.0017	0	0.850406	7.59162	16.237	3.00216
ENSMFAG00000046156	ZP1	1.82968	3.35594	1.30316	2.57524	0.0100171	0.51211	0.92183	43.4389	1.15782	0	0	0	0	0	0	0.868813	14.7245	2.75679	2.55122	1.51832	4.7756	0
ENSMFAG00000046203	GSC	8.45594	1.19259	0.520109	2.29297	0.0218499	0.689163	4.60915	13.0317	3.47346	4.0036	0.945616	6.25833	7.81961	2.41303	9.92319	4.34407	6.31052	9.18931	19.5593	25.8115	8.59608	9.00648
ENSMFAG00000046253	NPPC	10.2103	2.06261	0.697155	2.9586	0.00309038	0.341236	6.45281	1.44796	3.47346	0	0.945616	16.6889	1.56392	0.804344	5.51289	3.47525	14.7245	22.9733	7.65365	36.4398	27.6985	13.5097
ENSMFAG00000046299	ARPC1B	1083.2	0.562449	0.255161	2.20429	0.0275038	0.727095	1129.24	1138.1	1083.72	861.774	715.831	732.225	792.908	545.345	989.012	851.437	1282.09	974.986	789.176	2039.87	993.324	2412.24
ENSMFAG00000046322	PCDH10	17.0138	1.0969	0.531217	2.06487	0.0389351	0.815973	3.68732	11.5837	5.78911	19.0171	6.61931	22.9472	9.38353	8.04344	15.4361	5.21288	8.41403	34.0004	12.7561	74.3979	12.4166	22.5162
ENSMFAG00000046324	SDC1	16.1539	1.71394	0.495622	3.45816	0.000543878	0.138694	10.1401	8.68779	3.47346	12.0108	10.4018	0	4.69176	10.4565	17.6412	18.2451	22.0868	63.4062	11.9057	19.7382	9.5512	36.0259
ENSMFAG00000046362	EAF2	12.3662	0.952756	0.462324	2.0608	0.0393223	0.81923	3.68732	13.0317	5.78911	13.0117	2.83685	13.5597	12.5114	4.02172	7.71804	6.95051	18.9316	34.9194	17.0081	18.9791	7.64096	17.2624
ENSMFAG00000046406	PRUNE2	581.253	1.7597	0.883695	1.9913	0.0464478	0.855294	368.732	128.869	126.203	182.164	504.013	279.539	20.331	509.954	108.053	39.0966	186.16	157.137	3285.12	3193.04	73.5442	138.099
ENSMFAG00000046411	TNFAIP8L3	65.0413	0.623669	0.22459	2.77692	0.00548765	0.410608	79.2773	55.0227	37.0503	52.0468	55.7913	39.6361	40.662	49.8693	49.616	60.8169	79.9333	78.1091	82.4894	100.969	63.0379	116.334
ENSMFAG00000000248	PLIN5	296.694	-1.20021	0.393613	-3.04922	0.00229434	0.293789	538.348	553.122	662.274	595.535	104.963	354.639	270.558	228.434	133.412	498.699	88.3473	240.76	133.514	110.079	141.358	93.0669
ENSMFAG00000000548	GSTM1	48.6583	-1.35217	0.684891	-1.97428	0.04835	0.863176	104.167	105.701	42.8394	5.0045	140.897	3.12917	26.5867	131.108	6.61546	41.703	8.41403	8.27038	93.5446	21.2565	36.2945	3.00216
ENSMFAG00000000595	ENSMFAG00000000595	11.1324	-0.82823	0.414362	-1.99881	0.045629	0.855294	3.68732	8.68779	12.736	9.00809	17.9667	17.7319	21.8949	22.5216	6.61546	11.2946	6.31052	7.35145	7.65365	14.4241	5.73072	4.50324
ENSMFAG00000000668	ENSMFAG00000000668	17.4984	-1.32372	0.580947	-2.27856	0.0226935	0.696554	8.29647	15.9276	10.4204	11.0099	10.4018	15.6458	31.2784	96.5213	19.8464	8.68813	5.25877	20.2165	15.3073	3.03665	2.86536	5.25378
ENSMFAG00000000697	PTH2R	1.54949	-3.42644	1.40958	-2.43082	0.0150645	0.62056	6.45281	0	1.15782	0	1.89123	0	3.12784	10.4565	0	0	0	0	0	0	0.95512	0.75054
ENSMFAG00000000705	ZBTB37	44.3708	-0.859728	0.34557	-2.48786	0.0128515	0.571907	54.3879	144.796	39.3659	50.045	29.3141	38.5931	82.8878	20.1086	24.2567	33.0149	26.2938	38.5951	23.8114	36.4398	277.94	30.7721
ENSMFAG00000000714	SLC25A26	545.328	-1.27252	0.391219	-3.2527	0.00114314	0.203999	837.943	877.466	2295.96	891.801	289.358	406.792	278.378	293.585	216.105	400.523	415.443	277.517	222.806	298.351	226.363	496.857
ENSMFAG00000000718	FGL1	2.20723	-1.91823	0.969482	-1.97861	0.0478596	0.863176	0.92183	1.44796	2.31564	0	9.45616	2.08611	10.9474	0.804344	2.20515	0.868813	1.05175	0	1.70081	20.4974	0	0.75054
ENSMFAG00000000863	ENSMFAG00000000863	3.46345	-1.49161	0.723085	-2.06285	0.0391273	0.817095	1.84366	8.68779	5.78911	5.0045	3.78246	3.12917	1.56392	11.2608	0	1.73763	2.10351	0	4.25203	4.55497	0.95512	0.75054
ENSMFAG00000000902	BTNL8	63.8019	-1.34575	0.629717	-2.13707	0.0325926	0.771868	44.2478	432.941	83.3632	25.0225	58.6282	22.9472	59.429	6.43475	45.2057	20.8515	9.46578	34.0004	26.3626	17.4607	112.704	21.7657
ENSMFAG00000000988	ENSMFAG00000000988	530.958	-0.521745	0.205457	-2.53943	0.0111032	0.5298	696.903	495.204	496.705	490.441	405.669	1019.07	964.939	439.976	449.851	403.129	374.424	427.303	463.471	438.796	502.393	427.057
ENSMFAG00000001336	KRT80	3.1773	-1.63719	0.809384	-2.02276	0.0430978	0.845674	2.76549	11.5837	3.47346	2.0018	4.72808	1.04306	10.9474	2.41303	1.10258	0	0	0.918931	0	3.03665	3.82048	3.00216
ENSMFAG00000001463	UCKL1	1949.32	-0.680595	0.264782	-2.5704	0.0101582	0.516356	1518.25	4556.74	4217.94	1856.67	1413.7	2001.62	2227.02	1415.65	2023.23	1581.24	1251.59	1431.69	1039.2	1336.88	7784.22	1609.91
ENSMFAG00000001588	ZNF589	87.7372	-0.786573	0.182549	-4.30883	1.64121e-05	0.0131796	99.5576	88.3258	84.521	143.129	123.876	147.071	93.8353	107.782	72.7701	66.8986	38.9149	61.5684	65.4812	65.288	69.7237	75.054
ENSMFAG00000001607	ENSMFAG00000001607	17.1245	-1.06902	0.37376	-2.86018	0.00423407	0.371371	17.5148	27.5113	18.5251	16.0144	16.0755	18.775	29.7145	41.0215	24.2567	16.5075	7.36227	7.35145	12.7561	6.0733	4.7756	9.75702
ENSMFAG00000001754	FBXO43	3.25381	-1.78881	0.850685	-2.10278	0.0354847	0.791551	7.37464	8.68779	6.94693	7.00629	3.78246	0	0	6.43475	4.41031	1.73763	0	0	0	1.51832	1.91024	2.25162
ENSMFAG00000001922	ENSMFAG00000001922	70.5602	-0.818366	0.345713	-2.36718	0.0179241	0.646255	47.0133	117.285	72.9428	92.0827	52.0089	56.325	234.588	49.8693	66.1546	75.5868	39.9666	34.9194	28.0634	40.2356	347.664	60.7937
ENSMFAG00000002104	LAMB1	4150.86	-0.512323	0.217453	-2.35601	0.0184723	0.6519	5100.48	3072.58	5638.59	5392.85	3205.64	6960.31	4275.76	5394.73	3340.81	5936.6	3663.26	2809.17	3637.19	2721.6	2196.78	3067.46
ENSMFAG00000002253	LARGE2	38.9207	-1.1669	0.26467	-4.40889	1.03903e-05	0.00982487	43.326	65.1584	50.9442	73.0656	77.5405	35.4639	40.662	44.2389	25.3593	33.8837	15.7763	23.8922	21.2601	15.9424	191.979	18.013
ENSMFAG00000002503	PRSS33	11.2822	-1.10042	0.402731	-2.73239	0.0062877	0.422939	7.37464	26.0634	18.5251	12.0108	22.6948	7.30139	18.7671	11.2608	8.82062	6.95051	2.10351	5.51359	5.10243	10.6283	7.64096	9.75702
ENSMFAG00000002529	CDK6	51.1953	-0.945876	0.46174	-2.0485	0.0405106	0.831777	32.264	20.2715	52.102	121.109	52.9545	129.339	32.8423	98.1299	48.5134	36.4902	13.6728	35.8383	39.9691	60.733	2.86536	42.0302
ENSMFAG00000002550	KLF15	744.614	-0.906601	0.282153	-3.21315	0.00131287	0.223024	1017.7	1190.23	1699.68	1173.05	587.227	801.067	638.08	661.975	660.444	850.568	516.411	389.627	216.853	512.435	670.494	327.986
ENSMFAG00000002595	POLE2	22.0536	-1.12306	0.489911	-2.29238	0.0218838	0.689163	33.1859	14.4796	24.3143	30.027	19.8579	7.30139	90.7074	22.5216	8.82062	12.1634	9.46578	11.0272	3.40162	13.6649	39.1599	12.7592
ENSMFAG00000002647	PARP11	32.7645	-0.533301	0.268117	-1.98906	0.0466947	0.857322	39.6387	27.5113	30.1034	51.0459	54.8457	23.9903	31.2784	50.6737	24.2567	28.6708	12.621	34.9194	32.3154	25.0524	36.2945	21.0151
ENSMFAG00000002658	SLC2A12	453.537	-0.535769	0.226193	-2.36863	0.017854	0.645043	412.98	363.439	488.601	507.456	459.569	748.914	655.283	657.149	516.006	444.832	380.735	425.465	494.086	258.874	212.037	231.166
ENSMFAG00000002753	ENSMFAG00000002753	100.103	-0.504551	0.252324	-1.99962	0.0455418	0.855294	89.4175	231.674	121.571	93.0836	82.2686	84.4875	148.573	90.8908	73.8727	83.4061	77.8298	81.7849	52.7252	67.5654	383.958	129.843
ENSMFAG00000002784	LHB	24.29	-1.35505	0.497579	-2.72329	0.00646346	0.427775	15.6711	114.389	21.9986	32.0288	17.0211	15.6458	50.0455	13.6738	8.82062	11.2946	11.5693	14.7029	6.80325	4.55497	124.166	32.2732
ENSMFAG00000002799	ADAMTS2	629.332	-0.661933	0.264487	-2.5027	0.0123248	0.559751	1345.87	757.285	394.817	588.529	977.767	931.449	441.026	731.953	551.289	440.488	683.64	319.788	420.951	455.497	294.177	734.779
ENSMFAG00000002803	RAD51AP2	12.8162	-1.19414	0.562786	-2.12183	0.0338519	0.779741	16.5929	18.8235	35.8925	30.027	14.1842	5.21528	6.25569	15.2825	6.61546	3.47525	5.25877	18.3786	2.55122	3.03665	21.9678	1.50108
ENSMFAG00000002916	ENSMFAG00000002916	2.04099	-1.89104	0.935683	-2.02103	0.0432766	0.845761	0	2.89593	3.47346	1.0009	5.6737	4.17222	4.69176	4.02172	0	1.73763	0	0.918931	2.55122	1.51832	0	0
ENSMFAG00000002933	BUB1	96.7987	-1.36252	0.408895	-3.33219	0.000861642	0.177007	124.447	117.285	46.3129	83.0746	213.709	345.251	43.7898	140.76	49.616	69.5051	30.5008	69.8388	91.8438	15.1832	61.1277	46.5335
ENSMFAG00000002946	KLHL11	119.052	-0.831603	0.340641	-2.44129	0.0146349	0.612893	64.5281	146.244	276.719	131.118	130.495	158.544	95.3992	216.368	147.745	135.535	36.8114	74.4334	51.8747	120.707	37.2497	81.0583
ENSMFAG00000002991	CYTL1	13.9607	-1.23074	0.51249	-2.40148	0.0163288	0.624554	7.37464	59.3665	13.8939	2.0018	11.3474	30.2486	14.0753	18.4999	7.71804	8.68813	13.6728	10.1082	6.80325	5.31414	10.5063	3.7527
ENSMFAG00000003005	ENSMFAG00000003005	1.31454	-3.13861	1.22922	-2.55334	0.0106696	NA	4.60915	2.89593	4.63129	2.0018	1.89123	3.12917	0	0	0	0	0	0.918931	0	0	0.95512	0
ENSMFAG00000003042	SLC30A8	6.65586	-1.33488	0.593121	-2.25061	0.0244104	0.709153	2.76549	14.4796	5.78911	9.00809	7.56493	15.6458	3.12784	17.6956	9.92319	1.73763	0	4.59465	1.70081	3.79581	1.91024	6.75486
ENSMFAG00000003070	ENSMFAG00000003070	5.73323	-1.14123	0.546155	-2.08957	0.0366565	0.797415	5.53098	11.5837	9.26257	7.00629	3.78246	10.4306	1.56392	13.6738	4.41031	1.73763	5.25877	4.59465	0	6.0733	3.82048	3.00216
ENSMFAG00000003105	ENSMFAG00000003105	27.8978	-1.72962	0.681297	-2.53872	0.011126	0.5298	11.9838	79.638	81.0475	17.0153	11.3474	19.8181	118.858	4.02172	0	10.4258	12.621	3.67572	3.40162	16.7016	25.7882	30.0216
ENSMFAG00000003119	ENSMFAG00000003119	125.383	-0.547433	0.261189	-2.09593	0.0360887	0.793588	95.8703	201.267	93.7836	188.169	137.114	130.382	225.205	120.652	126.796	178.107	90.4508	69.8388	118.206	97.9319	57.3072	75.054
ENSMFAG00000003250	LRP2BP	52.2412	-0.536928	0.272775	-1.96839	0.0490232	0.863466	35.0295	53.5747	59.0489	61.0549	34.9878	55.2819	123.55	73.1953	68.3598	46.0471	32.6044	43.1898	47.6227	33.4031	34.3843	34.5248
ENSMFAG00000003336	SLC10A6	20.9598	-1.28936	0.374773	-3.44036	0.000580933	0.138694	25.8112	14.4796	41.6816	42.0378	22.6948	39.6361	17.2031	33.7824	27.5644	11.2946	7.36227	5.51359	9.35446	20.4974	6.68584	9.75702
ENSMFAG00000003356	CPXM1	205.669	-0.782219	0.391797	-1.99649	0.0458809	0.855294	547.567	502.444	272.088	153.138	132.386	125.167	243.972	104.565	35.2825	160.73	256.628	147.029	97.7967	126.78	217.767	167.37
ENSMFAG00000003418	PSME4	4126.72	-0.586001	0.275051	-2.13052	0.0331288	0.777274	5163.17	3564.89	4957.79	4906.41	4754.56	6709.98	3182.58	6387.29	4154.51	4986.99	1923.66	5157.96	4569.23	2127.93	1894	1586.64
ENSMFAG00000003420	ERFE	22.4996	-1.28432	0.536483	-2.39397	0.0166673	0.630537	21.2021	102.805	46.3129	25.0225	10.4018	22.9472	10.9474	16.0869	13.2309	12.1634	13.6728	4.59465	2.55122	5.31414	21.9678	30.7721
ENSMFAG00000003737	ABCA6	1311.96	-0.630779	0.232409	-2.71408	0.00664592	0.428723	1914.64	1885.25	1933.56	1450.3	875.64	2182.07	1066.59	1447.01	893.087	1500.44	663.656	555.953	1110.63	1250.34	1114.62	1147.58
ENSMFAG00000003782	ENSMFAG00000003782	8.40834	-1.25701	0.556325	-2.25949	0.023853	0.709153	6.45281	7.23982	15.0517	11.0099	14.1842	22.9472	12.5114	5.63041	6.61546	6.95051	1.05175	6.43252	9.35446	8.35078	0	0.75054
ENSMFAG00000003793	ENSMFAG00000003793	2.69555	-1.96558	0.836005	-2.35116	0.0187151	0.6519	5.53098	2.89593	8.10475	8.00719	1.89123	6.25833	0	1.60869	2.20515	0	0	2.75679	0.850406	1.51832	0	1.50108
ENSMFAG00000003843	ALLC	13.8318	-1.51075	0.626615	-2.41098	0.0159099	0.623337	19.3584	10.1358	2.31564	85.0764	11.3474	13.5597	14.0753	7.23909	18.7438	4.34407	9.46578	5.51359	6.80325	2.27749	9.5512	1.50108
ENSMFAG00000003923	IL13RA2	122.244	-0.996216	0.507997	-1.96106	0.0498715	0.863466	106.932	276.561	57.8911	66.0594	119.148	186.707	217.385	272.673	54.0263	99.0447	16.8281	46.8655	292.54	14.4241	37.2497	91.5659
ENSMFAG00000003930	AMH	7.61893	-1.59719	0.65619	-2.43404	0.0149315	0.617785	8.29647	5.79186	39.3659	14.0126	4.72808	4.17222	14.0753	1.60869	2.20515	2.60644	2.10351	0	5.10243	8.35078	81.1852	3.7527
ENSMFAG00000003938	APCDD1	567.088	-0.79443	0.213424	-3.72231	0.000197406	0.0755352	661.874	848.507	1080.25	627.564	895.498	622.704	606.801	411.824	453.159	340.575	644.725	401.573	344.414	509.398	301.818	322.732
ENSMFAG00000004908	DCAF4L1	8.30019	-1.85316	0.566274	-3.27254	0.00106584	0.198213	6.45281	8.68779	24.3143	14.0126	13.2386	4.17222	14.0753	19.3043	1.10258	1.73763	0	6.43252	0.850406	6.0733	8.59608	3.7527
ENSMFAG00000005066	5S_rRNA	1.25483	-3.47782	1.52719	-2.27726	0.0227705	NA	1.84366	8.68779	4.63129	3.0027	0	1.04306	0	0	0	0.868813	0	0	0	0	0	0
ENSMFAG00000005169	ENSMFAG00000005169	12.7596	-1.36732	0.627761	-2.17809	0.0293995	0.741214	35.0295	28.9593	19.683	18.0162	17.9667	10.4306	1.56392	15.2825	4.41031	5.21288	0	12.865	0.850406	3.79581	24.8331	5.25378
ENSMFAG00000005271	Y_RNA	5.69391	-1.93152	0.812797	-2.37639	0.0174832	0.639236	9.2183	2.89593	10.4204	13.0117	7.56493	13.5597	0	15.2825	2.20515	2.60644	0	11.0272	2.55122	0.759162	0	0
ENSMFAG00000005558	U6	7.44128	-1.53867	0.701844	-2.19232	0.0283562	0.729212	3.68732	26.0634	10.4204	6.0054	13.2386	13.5597	12.5114	3.21738	3.30773	6.95051	0	4.59465	5.95284	0	9.5512	0
ENSMFAG00000005573	ENSMFAG00000005573	6.45433	-1.1293	0.495802	-2.27773	0.0227428	0.696554	9.2183	7.23982	6.94693	12.0108	12.293	7.30139	3.12784	12.0652	4.41031	2.60644	6.31052	7.35145	7.65365	2.27749	0.95512	1.50108
ENSMFAG00000006221	ENSMFAG00000006221	3.50036	-1.97878	0.789577	-2.50613	0.012206	0.558115	0.92183	10.1358	8.10475	3.0027	13.2386	3.12917	3.12784	3.21738	2.20515	0.868813	0	2.75679	0	3.79581	0	1.50108
ENSMFAG00000006226	U6	1.2067	-3.87908	1.84633	-2.10097	0.0356432	NA	0	0	6.94693	2.0018	4.72808	0	0	5.63041	0	0	0	0	0	0	0	0
ENSMFAG00000006242	EFCAB8	24.1464	-0.785656	0.385426	-2.03841	0.0415089	0.84006	28.5767	83.9819	34.7346	22.0198	19.8579	27.1194	20.331	8.84778	14.3335	24.3268	16.8281	16.5408	22.961	9.10995	102.198	15.7613
ENSMFAG00000007111	NCCRP1	0.825532	-2.85724	1.45183	-1.96803	0.0490644	NA	0.92183	4.34389	1.15782	3.0027	0.945616	2.08611	0	0	0	0	0	0	0	0	22.9229	0.75054
ENSMFAG00000007207	ENSMFAG00000007207	2.0895	-2.58576	1.23855	-2.08773	0.0368218	0.797415	0	8.68779	5.78911	1.0009	3.78246	0	9.38353	0	2.20515	0.868813	0	0	0	0.759162	0.95512	0
ENSMFAG00000007971	ENSMFAG00000007971	690.394	-0.832246	0.374192	-2.22412	0.0261405	0.723967	949.484	634.208	857.946	2449.2	645.856	351.51	764.758	420.672	513.801	656.823	302.905	373.086	140.317	734.11	587.399	664.228
ENSMFAG00000008972	7SK	2.74363	-1.85981	0.838623	-2.21769	0.026576	0.723967	0.92183	2.89593	2.31564	2.0018	4.72808	4.17222	6.25569	11.2608	0	4.34407	0	0.918931	0.850406	2.27749	0.95512	0
ENSMFAG00000014178	ZBTB34	22.8974	-0.919265	0.448557	-2.04938	0.0404247	0.831777	37.795	4.34389	12.736	41.0369	37.8246	42.7653	28.1506	34.5868	27.5644	17.3763	1.05175	16.5408	10.2049	24.2932	14.3268	15.7613
ENSMFAG00000014457	ENSMFAG00000014457	6.59825	-2.48011	0.930227	-2.66613	0.00767292	0.450365	18.4366	7.23982	45.155	10.009	0	2.08611	3.12784	3.21738	6.61546	0.868813	2.10351	3.67572	0	3.03665	0	0
[truncated: 173 more rows]

## Sheet: DEGs in bulk-seq data of aorta
Differentially expressed genes in bulk RNA-seq data of monkey aorta during aging
[truncated: 2,735 more rows]
