# Supplementary material for: Single-cell transcriptomic atlas of primate cardiopulmonary aging
Source: Cell Res. 2020 Sep 10;31(4):415–32. doi: 10.1038/s41422-020-00412-6 (PMC7483052; doi:10.1038/s41422-020-00412-6)
Supplement: Supplementary file 16 — Supplementary information, Table S7 [file 41422_2020_412_MOESM16_ESM.xlsx]

## Sheet: Sheet1
Table S7. Detail information for antibodies, primers, software, and other reagents used in this study.
REAGENT or RESOURCE	SOURCE	IDENTIFIER
Antibodies
anti-ACE2	Sino Biological	Cat# 10108-T24
anti-CD8	Abcam	Cat# ab33786; RRID: AB_726709
anti-CD79B	Cell Signaling Technology	Cat# 96024; RRID: AB_2800254
anti-CD138	Abcam	Cat# ab34164; RRID: AB_778207
anti-CPA3	Sigma	Cat# HPA008689; RRID: AB_1846009
anti-GAPDH	Santa Cruz	Cat# sc-365062; RRID: AB_10847862
anti-GFP	Santa Cruz	Cat# sc-8334; RRID: AB_641123
anti-flag	Sigma	Cat# F2555; RRID: AB_796202
Experimental Models: Cell Lines
HAECs	Lonza	Cat# CC-2535
Wildtype hESCs (Line H9)	WiCell Research	Cat# WA09
HEK293T	ATCC	Cat# CRL-1573
Plasmid
ACE2 pcDNA3.1-3xFlag-C	Zoman Biotechnology	Cat# ZK7052
Chemicals, Peptides, and Recombinant Proteins
4% paraformaldehyde, PFA	Dingguo, China	Cat# AR-0211
Triton X-100	Sigma-Aldrich	Cat# T9284
RNaseIn	Promega	Cat# N2615
Superasin	Thermo Fisher Scientific	Cat# AM2694
Nuclease-Free Water	Ambion	Cat# AM9932
10×PBS Buffer, pH7.4	Thermo Fisher Scientific	Cat# AM9625
Oil Red O	Sigma-Aldrich	Cat# O0625
THUNDERBIRD SYBR qPCR mix	Toyobo	Cat# QPS-201C
GoScript reverse transcription system	Promega	Cat# A5001
Formamide	Sigma	Cat# F7503-1L
20X SSC	Invitrogen	Cat# AM9763
Denharts	Invitrogen	Cat# 750018
Yeast RNA	Roche	Cat# 10109223001
Mowiol4-88	Sigma	Cat# 81381-250g
Sheep serum	Abcam	Cat# Ab7489
Anti-Digoxigenin-AP	Roche	Cat# 11093274910
NBT/BCIP	Roche	Cat# 11681451001
T3 RNA polymerase	Promega	Cat# P4024
T7 RNA polymerase	Promega	Cat# P2075
Dig-mix	Roche	Cat# 11277073910
Recombinant Human IL-7	Peprotech	Cat# 200-07
IL1b	Peprotech	Cat# 200-01B
Vitamin C	Sigma	Cat# A4544
HAEC- EGM-2	Lonza	Cat# CC-2535
Donkey serum	Jackson ImmunoResearch	Cat# 017-000-002
Deposited Data
Raw data files and processed data files for snRNA-seq	This study	GSA: CRA002577 (lung), CRA002689 (heart)
Raw data files and processed data files for bulk RNA-seq	This study	GSA: CRA002810
Experimental Models: Organisms/Strains
Normal human paracancerous lung tissue	First Hospital of Kunming Medical University	N/A
Oligonucleotides
ACE2-human-q-forward: ACAGTCCACACTTGCCCAAAT	Thermo Fisher Scientific	N/A
ACE2-human-q-reverse: TGAGAGCACTGAAGACCCATT	Thermo Fisher Scientific	N/A
ACE2-monkey-q-forward: CGAAGCCGAAGACCTGTTCTA	Thermo Fisher Scientific	N/A
ACE2-monkey-q-reverse: GGGCAAGTGTGGACTGTTCT	Thermo Fisher Scientific	N/A
GAPDH-human/monkey-q-forward: GGAGCGAGATCCCTCCAAAAT	Thermo Fisher Scientific	N/A
GAPDH-human/monkey-q-reverse: GGCTGTTGTCATACTTCTCATGG	Thermo Fisher Scientific	N/A
ACE2-moneky-ISH-forward:	Thermo Fisher Scientific	N/A
5’-CCTGGAATGCACAGAGAATAT-3’
ACE2-moneky-ISH-reverse:	Thermo Fisher Scientific	N/A
5’-TCCAATGCTAGGGTCCAGGGT-3’
Software and Algorithms
bcl2fastq (version: 2.20.0.422)	Illumina	https://support.illumina.com/sequencing/sequencing_software/bcl2fastq-conversion-software.html
Cell Ranger (version: 3.1.0)	10x Genomics	https://support.10xgenomics.com/single-cell-gene-expression/software/downloads/latest
Metascape (version: 3.5)	(Zhou et al., 2019)	http://metascape.org/
Seurat (version: 3.1.3)	(Butler et al., 2018)	https://satijalab.org/seurat/
Image Lab (version: 4.0)	Bio-Rad	http://www.bio-rad.com/zh-cn/product/imagelab-software?ID=KRE6P5E8Z
ImageJ (version: 1.8.0)	NIH	https://imagej.nih.gov/ij/
FlowJo (version: 10.0.7)	FlowJo, LLC	https://www.flowjo.com/
Leica LAS AF Lite (version: 2.6.0)	Leica	https://leica-las-af-lite.updatestar.com/
GraphPad Prism 8	GraphPad Software Inc.	https://www.graphpad.com/scientific-software/prism/
SCENIC (version 1.1.2.2)	(Aibar et al., 2017)	https://github.com/aertslab/SCENIC
DoubletFinder (verision: 2.0.2)	(McGinnis et al., 2019)	https://github.com/chris-mcginnis-ucsf/DoubletFinder
pheatmap (version: 1.0.12)	N/A	https://cran.r-project.org/web/packages/pheatmap/index.html
ggplot2 (version: 3.2.1)	(Wickham, 2016)	https://ggplot2.tidyverse.org/
GENIE3 (version: 1.6.0)	(Huynh-Thu et al., 2010)	https://bioconductor.org/packages/release/bioc/html/GENIE3.html
Cytoscape (version: 3.7.1)	(Shannon et al., 2003)	https://cytoscape.org/
CellPhoneDB (version: 1.1.0)	(Vento-Tormo et al., 2018)	https://github.com/Teichlab/cellphonedb
HISAT2 (version: 2.1.0)	(Kim et al., 2015)	https://ccb.jhu.edu/software/hisat2/index.shtml
RcisTarget (version: 1.4.0)	(Verfaillie et al., 2015)	https://bioconductor.org/packages/release/bioc/html/RcisTarget.html
DESeq2 (version: 1.2.4)	(Love et al., 2014)	https://bioconductor.org/packages/release/bioc/html/DESeq2.html
TrimGalore (version 0.4.5)	N/A	https://github.com/FelixKrueger/TrimGalore
SAMtools (version 1.6)	(Li et al., 2009)	https://github.com/samtools/samtools
HTSeq (version 0.11.0)	(Anders et al., 2015)	https://htseq.readthedocs.io/en/master/
StringTie (version 1.2.3)	(Pertea et al., 2015)	http://ccb.jhu.edu/software/stringtie/
